# Supplementary material for: Comparative transcriptomic profiling of drug-metabolizing enzymes and drug transporters in rabbit ocular subtissues, liver, and duodenum
Source: Drug Metab Dispos. 2025 May 20;53(7):100099. doi: 10.1016/j.dmd.2025.100099 (PMC12405909; doi:10.1016/j.dmd.2025.100099)
Supplement: Supplementary Table 1 [file mmc1.xlsx]

## Sheet: Table S1
Table S1. Summary of read data and mapping efficiency for RNA-seq data from rabbit ocular and metabolic tissue
sample	tissue	raw reads	trimmed reads	percent pairs after trimming	uniquely mapping reads	multimapping reads	rsem total estimated counts
Rb01-C	cornea	29356016	29258878	0.9967	14466013	1207258	15420628
Rb01-D	duodenum	39396186	39347323	0.9988	18316309	1648726	19722841
Rb01-ICB	iris-ciliary body	39095118	39024551	0.9982	18004863	1363914	19068142
Rb01-L	liver	34241161	34158322	0.9976	21652147	1061081	22488381
Rb01-RC	retina-choroid complex	45689191	45633068	0.9988	20284594	1410605	21368084
Rb01-VH	vitreous humor	22040827	21885521	0.993	10298720	1051413	11184290
Rb03-C	cornea	25288066	24899916	0.9847	9862631	1596124	11229496
Rb03-D	duodenum	31642783	31562709	0.9975	14917229	2182769	16922804
Rb03-ICB	iris-ciliary body	41835406	41767392	0.9984	19186920	1313180	20169790
Rb03-L	liver	29056601	28973988	0.9972	17919978	1032699	18831608
Rb03-RC	retina-choroid complex	39587456	39517792	0.9982	16996717	1183641	17942963
Rb03-VH	vitreous humor	8886943	8265757	0.9301	2540277	337736	2829617
Rb05-C	cornea	25463382	25317153	0.9943	12023097	1457234	13171557
Rb05-D	duodenum	41032679	40949687	0.998	19383229	3010055	22173811
Rb05-ICB	iris-ciliary body	51115392	51043389	0.9986	24507496	1616122	25733925
Rb05-L	liver	41592395	41539541	0.9987	26556007	1370608	27742715
Rb05-RC	retina-choroid complex	49383950	49319684	0.9987	22062158	1416930	23145106
Rb05-VH	vitreous humor	1647767	1283586	0.779	609482	130676	731306
Rb06-C	cornea	39650658	39526963	0.9969	19839850	1874860	21443007
Rb06-D	duodenum	60445457	60377363	0.9989	28789223	5063192	33571760
Rb06-ICB	iris-ciliary body	44922210	44857611	0.9986	20986942	1432291	22133592
Rb06-L	liver	44981992	44917835	0.9986	28707559	1487509	30014051
Rb06-RC	retina-choroid complex	45756157	45688236	0.9985	19168793	1280585	20162771
Rb06-VH	vitreous humor	2088933	1688253	0.8082	724202	107397	821007
Rb07-C	cornea	34683970	34612512	0.9979	16909918	1899248	18540045
Rb07-D	duodenum	51209943	51167902	0.9992	25547077	4049598	29348019
Rb07-ICB	iris-ciliary body	47667609	47619960	0.999	22273006	1526392	23484785
Rb07-L	liver	46249671	46202793	0.999	29601731	1545198	30895364
Rb07-RC	retina-choroid complex	47466429	47421376	0.9991	20558536	1850694	22105845
Rb07-VH	vitreous humor	2505031	2342021	0.9349	955911	238968	1177034
Rb08-C	cornea	31185117	31143320	0.9987	15611891	1609863	16954212
Rb08-D	duodenum	43240118	43176650	0.9985	21060821	3196815	23917880
Rb08-ICB	iris-ciliary body	47472234	47423717	0.999	22363418	1745692	23684289
Rb08-L	liver	36841010	36798711	0.9989	23983598	1264618	25002817
Rb08-RC	retina-choroid complex	41981621	41936637	0.9989	18171041	1293004	19169759
Rb08-VH	vitreous humor	10295829	10129063	0.9838	2205702	224898	2362350
