# Supplementary material for: Comparative transcriptomic profiling of drug-metabolizing enzymes and drug transporters in rabbit ocular subtissues, liver, and duodenum
Source: Drug Metab Dispos. 2025 May 20;53(7):100099. doi: 10.1016/j.dmd.2025.100099 (PMC12405909; doi:10.1016/j.dmd.2025.100099)
Supplement: Supplementary Table 2 [file mmc2.xlsx]

## Sheet: Table S2
Table S2. Merged estimated counts from RSEM-STAR alignment and quantification
gene_id	transcript_id(s)	Rb01-C	Rb01-D	Rb01-ICB	Rb01-L	Rb01-RC	Rb01-VH	Rb03-C	Rb03-D	Rb03-ICB	Rb03-L	Rb03-RC	Rb03-VH	Rb05-C	Rb05-D	Rb05-ICB	Rb05-L	Rb05-RC	Rb05-VH	Rb06-C	Rb06-D	Rb06-ICB	Rb06-L	Rb06-RC	Rb06-VH	Rb07-C	Rb07-D	Rb07-ICB	Rb07-L	Rb07-RC	Rb07-VH	Rb08-C	Rb08-D	Rb08-ICB	Rb08-L	Rb08-RC	Rb08-VH
ENSOCUG00000000004	ENSOCUT00000000003	349	745	1189	230	1301	585	164	426	1365	183	950	94	289	483	1487	424	1271	47	575	736	1438	397	936	59	396	640	1565	473	1043	37	488	472	1362	329	848	115
ENSOCUG00000000005	ENSOCUT00000000005,ENSOCUT00000052277,ENSOCUT00000054282,ENSOCUT00000061255	358	1064	906	210	1638	103	5	291	1249	229	1214	55	41	972	1478	467	1542	18	773	1264	1648	544	1487	17	284	1328	1468	366	1571	17	249	695	1336	262	1215	17
ENSOCUG00000000006	ENSOCUT00000000007,ENSOCUT00000053854	216	1090	776	758	1032	640	428	725	881	372	862	107	513	798	1069	775	999	19	460	1174	850	899	889	23	631	1032	906	505	1132	41	489	885	1218	415	971	134
ENSOCUG00000000007	ENSOCUT00000000006,ENSOCUT00000038311,ENSOCUT00000058631	15	559.1	436.78	24	429	24.38	38	277.41	319.79	20	190.2	8.06	11	249.02	663.78	37	320.15	41	24	314.09	410.03	19	144.19	11	34	272.29	354.24	25	211.62	12	31	349.11	438.28	31	137.07	2
ENSOCUG00000000008	ENSOCUT00000000008	0	5.9	33.22	0	20	5.62	0	5.59	33.21	0	13.8	1.94	0	3.98	52.22	0	13.85	0	0	5.91	23.97	0	36.81	0	0	9.71	18.76	0	20.38	0	0	5.89	19.72	0	3.93	0
ENSOCUG00000000009	ENSOCUT00000000009,ENSOCUT00000033273,ENSOCUT00000050995	1928	2985	2902	1537	3487	2791	2203	2384	3547	1583	3170	656	2695	2224	4489	1907	4363	187	3136	3292	4103	2043	4155	282	2946	2949	4177	2321	4453	301	2707	2871	4838	1908	4204	390
ENSOCUG00000000010	ENSOCUT00000000011,ENSOCUT00000039524,ENSOCUT00000041079,ENSOCUT00000041940,ENSOCUT00000044098	1305	1221	1570	1627	2218	1107	145	1116	1459	1382	1931	134	542	1863	2069	1624	2786	23	1868	2475	1661	2025	2838	44	1112	1817	1871	1312	2382	58	1165	2292	1813	1770	2470	81
ENSOCUG00000000012	ENSOCUT00000000012,ENSOCUT00000058932,ENSOCUT00000062538	1205.57	5318.23	2553.02	3367.1	2177.4	649.48	775.99	3441.06	2598.86	3545.57	1858.79	195.72	864.79	3355.61	2860.91	3804.97	1976.91	28.6	1696.63	6200.59	3086.99	6452.86	1578.6	65.3	1699.75	6463.95	3533.11	12381.4	2277.3	57.08	1429.69	5359.39	3719.32	5046.4	1737.13	98.35
ENSOCUG00000000013	ENSOCUT00000000013,ENSOCUT00000005950,ENSOCUT00000034274,ENSOCUT00000036048,ENSOCUT00000045343,ENSOCUT00000051407,ENSOCUT00000058162,ENSOCUT00000059039	178	194	132	214	126	161	162	199	150	202	134	11	183	280	164	162	158	4	271	351	136	233	154	11	249	330	192	259	183	9	180	302	134	182	161	27
ENSOCUG00000000014	ENSOCUT00000011806	2877	16283	14876	72483	12672	8580	12531	28700	14018	77356	9801	4830	6568	17079	19658	79347	12263	945	4900	26965	14075	91746	8984	650	5853	27037	13171	78943	11017	897	4100	16119	17698	55769	9611	6627
ENSOCUG00000000015	ENSOCUT00000000015	561	784	1054	308	1327	627	574	561	1258	268	924	130	562	614	1448	334	1089	14	860	1006	1239	296	936	23	727	867	1440	218	1044	41	694	767	1472	321	847	241
ENSOCUG00000000016	ENSOCUT00000032038	9.9	24.57	19.84	0	28.91	0	0	19.08	25.31	16.64	29.09	2.67	1.26	19.23	40.77	17.21	41.39	0	13.02	25.65	28.46	6.85	39.08	0	0	47.84	7.81	9.35	65.79	3	14.73	26.7	15.66	12.58	36.78	0
ENSOCUG00000000017	ENSOCUT00000000016	281	307	591	80	1013	386	322	182	690	48	752	73	400	314	1044	107	1202	16	506	444	949	107	971	25	585	338	1112	165	1531	22	374	307	790	83	851	149
ENSOCUG00000000018	ENSOCUT00000000017	116.04	164.26	156.32	121.31	168.26	160.29	131.96	145.88	169.17	101.57	144.1	39.97	164.88	170.95	249.45	224.03	230.71	20.7	168.38	303.5	192.96	203.11	157.97	14.4	158.61	253.98	229.2	278.53	175.03	4.81	174.64	226.17	233.28	151.77	185.59	38.98
ENSOCUG00000000020	ENSOCUT00000016079,ENSOCUT00000056241,ENSOCUT00000056424,ENSOCUT00000058559,ENSOCUT00000058624	1022	859	1874	281	2227	94	45	399	2149	176	1704	159	219	1066	2691	399	2198	35	1626	1480	2975	512	2525	41	731	1568	2417	461	2111	47	775	814	2227	239	2294	98
ENSOCUG00000000021	ENSOCUT00000000020,ENSOCUT00000039401,ENSOCUT00000046364,ENSOCUT00000053731,ENSOCUT00000055696,ENSOCUT00000055982	1121	1350	1943	443	2423	784	236	681	2248	419	2301	188	608	1039	2785	550	3056	33	1648	1449	2327	567	2948	65	1233	1331	2351	503	2798	66	974	1341	2435	461	2890	165
ENSOCUG00000000022	ENSOCUT00000000022,ENSOCUT00000060396	348	371	346	328	299	230	265	306	270	252	272	33	336	449	361	393	417	11	420	686	382	420	304	9	471	581	358	405	355	11	364	620	385	419	368	27
ENSOCUG00000000023	ENSOCUT00000000023,ENSOCUT00000050982,ENSOCUT00000064230	142	1623	433	1055	484	143	6	765	588	1041	360	48	80	1172	570	1865	464	28	264	1704	518	1782	290	32	189	1843	717	1701	350	28	165	1497	599	1352	199	3
ENSOCUG00000000024	ENSOCUT00000000024,ENSOCUT00000035353,ENSOCUT00000035781,ENSOCUT00000050153,ENSOCUT00000055358,ENSOCUT00000056222	162	297	84	45	78	22	59	201	88	53	106	18	84	322	121	56	107	0	268	409	68	46	89	6	119	256	65	45	86	9	142	384	111	47	106	8
ENSOCUG00000000025	ENSOCUT00000000026,ENSOCUT00000047318	46	1533	259	2306	453	78	56	782	404	1525	245	9	72	722	434	2336	309	2	79	1162	430	3352	164	9	95	1253	437	5230	394	9	93	1204	324	2638	152	0
ENSOCUG00000000026	ENSOCUT00000000025	1	0	13	115	2	0	0	0	5	83	10	0	0	0	15	254	3	0	0	0	7	318	0	0	0	0	16	123	2	0	0	0	17	275	3	0
ENSOCUG00000000028	ENSOCUT00000000028	549	282	2982	109	2014	343	187	234	2673	93	1262	90	275	328	3280	168	1481	40	717	540	2970	191	780	41	635	445	3240	207	1119	27	567	379	3263	121	609	15
ENSOCUG00000000030	ENSOCUT00000000030,ENSOCUT00000033333,ENSOCUT00000050303	166	325	460	222	478	51	4	196	463	235	381	5	47	319	667	294	491	0	353	435	574	390	336	3	263	525	595	464	470	0	229	395	604	313	428	2
ENSOCUG00000000031	ENSOCUT00000000031	47	143	11	3	11	1	5	94	11	18	13	0	9	244	3	4	7	0	66	293	3	1	11	0	27	204	2	7	6	0	23	195	13	4	9	0
ENSOCUG00000000032	ENSOCUT00000000032	2	122	11	54	73	0	1	20	4	24	53	3	1	28	6	37	64	0	2	45	16	83	60	2	1	50	10	139	129	1	2	32	35	39	40	1
ENSOCUG00000000034	ENSOCUT00000000034,ENSOCUT00000040128,ENSOCUT00000057736,ENSOCUT00000058563	289	211	599	305	598	235	87	177	617	264	540	59	229	308	782	368	706	17	508	395	697	451	484	29	355	346	766	487	602	27	442	402	783	376	487	14
ENSOCUG00000000036	ENSOCUT00000000036	0	0	0	0	0	0	0	0	0	0	0	0	0	0	0	0	0	0	0	0	0	0	0	0	0	0	0	0	0	0	0	0	0	0	0	0
ENSOCUG00000000038	ENSOCUT00000000038,ENSOCUT00000050897,ENSOCUT00000053079	166	308	373	94	723	25	36	112	416	50	432	107	36	287	523	180	712	40	322	479	751	238	836	18	196	452	664	137	667	13	130	171	502	80	627	22
ENSOCUG00000000040	ENSOCUT00000000040,ENSOCUT00000039145	60	164	103	54	137	88	88	89	104	74	151	24	56	142	171	78	192	10	85	204	142	95	177	1	94	206	166	108	165	4	50	185	110	91	164	9
ENSOCUG00000000041	ENSOCUT00000000041	0	0	0	0	0	0	0	0	0	0	0	0	0	0	0	0	0	0	0	0	0	0	0	0	0	0	0	0	0	0	0	2	0	0	0	0
ENSOCUG00000000044	ENSOCUT00000000044	0	0	0	0	0	0	0	0	0	0	0	1	0	0	0	0	0	0	0	1	0	0	0	0	0	2	0	0	0	0	0	0	0	0	0	0
ENSOCUG00000000046	ENSOCUT00000000046	0	0	0	0	0	0	0	0	0	0	1	0	0	0	0	0	0	0	0	0	0	0	1	0	6	0	0	0	0	0	0	0	0	0	0	0
ENSOCUG00000000049	ENSOCUT00000027874,ENSOCUT00000034610,ENSOCUT00000054203,ENSOCUT00000054416,ENSOCUT00000054942,ENSOCUT00000057723	367	41	519	3318	1364	0	306	19	390	3674	789	2	348	72	388	6566	898	0	969	65	323	5342	507	0	578	44	407	6404	1049	4	832	34	387	3994	706	6
ENSOCUG00000000051	ENSOCUT00000031590,ENSOCUT00000038614	502	786	1039	240	1628	194	22	308	1371	192	1321	85	74	782	2043	472	2300	32	759	1025	2101	522	2425	64	429	954	2390	436	2132	49	299	586	1606	210	2088	29
ENSOCUG00000000055	ENSOCUT00000000055,ENSOCUT00000055919	1	0	15.84	1	12.85	3.58	13.95	2.59	10.88	1	17.09	1	5.57	4.87	14.47	0	28.9	0	0	0	0	0	2	0	0	0	0	0	1	0	1	2	9.97	0	17.36	10
ENSOCUG00000000059	ENSOCUT00000000057	46.85	55.67	75.59	15.66	80.56	48.37	72.14	58.62	143.9	29.49	118.48	4.39	68	55.45	77.88	37.11	67.25	1.12	9.83	2.56	3.78	1.26	9.72	0	6.12	15.38	8.3	2.56	10.43	0	93	74.41	149.69	38.22	104.26	16.85
ENSOCUG00000000060	ENSOCUT00000000059,ENSOCUT00000040356,ENSOCUT00000043147,ENSOCUT00000044456,ENSOCUT00000050631	2162	2499	3711	1021	5044	5184	460	1333	4679	904	4957	861	1679	1378	6790	1624	8457	470	3788	1793	5301	2189	7892	560	2826	1975	5660	1791	5906	354	1969	1447	5255	1137	6497	333
ENSOCUG00000000061	ENSOCUT00000000061	72	119	51	27	67	6	3	57	51	15	63	2	29	210	48	22	62	1	86	253	39	32	73	3	46	201	44	27	56	4	44	194	38	27	61	0
ENSOCUG00000000063	ENSOCUT00000000063,ENSOCUT00000051644	183	286	202.11	68	301	62	146	194	210.99	101.99	260	6	233	238	313	106	352	7	213	354	266	122	269	8	306	241	274	111	332	10	180	220	334	116	285	55
ENSOCUG00000000064	ENSOCUT00000000064,ENSOCUT00000034970,ENSOCUT00000039687,ENSOCUT00000048267	1012	1414	1047	369	1424	495	57	620	1189	320	1327	167	481	769	1740	490.71	1584	51	1493	1124	1417	617	1721	59	1050	1089	1446.88	861	1590	70	814	982	1513	383	1701	80
ENSOCUG00000000065	ENSOCUT00000000065	80.1	133.34	103.71	66.26	63.81	94.29	29.25	117.64	101.45	54.09	85.61	27.25	86.32	142.82	95.05	74.55	115.88	9.97	107.43	202.83	112.23	75	76.52	6.75	135.96	99.01	79.07	65.86	71	12.21	109.94	321.87	140.57	79.63	137.04	10.84
ENSOCUG00000000066	ENSOCUT00000000066	82	38	173	29	155	35	2	11	207	25	120	19	19	35	194	62	124	17	72	49	171	63	87	3	59	33	246	46	83	3	57	46	210	38	57	3
ENSOCUG00000000068	ENSOCUT00000029308,ENSOCUT00000044789,ENSOCUT00000056041,ENSOCUT00000057619,ENSOCUT00000057871,ENSOCUT00000062298	26	21	126	0	976	2061	25	21	149	0	1419	182	99	30	175	0	2100	13	128	72	304	0	2994	39	35	27	171	2	2230	56	15	55	136	0	2832	568
ENSOCUG00000000069	ENSOCUT00000000070,ENSOCUT00000049474,ENSOCUT00000062572	3878	1749	7519	2031	4790	721	2060	1863	7605	2243	3212	313	3584	2420	11373	3116	3584	128	4955	3270	8486	3240	1817	211	4527	2129	8269	3154	3446	163	4354	2911	6471	2742	1228	55
ENSOCUG00000000071	ENSOCUT00000000071,ENSOCUT00000039444	237	339	341	85	436	59	48	128	323	66	422	12	90	288	426	123	478	14	419	430	383	192	429	10	265	349	344	147	455	16	259	306	420	81	484	4
ENSOCUG00000000072	ENSOCUT00000000072	0	1	1	0	7	7	0	2	0	0	9	0	0	0	2	0	14	0	0	1	3	0	32	0	0	0	0	0	15	0	0	1	0	0	21	0
ENSOCUG00000000073	ENSOCUT00000000073,ENSOCUT00000033809,ENSOCUT00000040672,ENSOCUT00000055099	1807	1158	2702	453	14718	4829	1186	704	3913	362	11361	1817	1945	819	4265	512	16764	326	2514	1233	4069	611	9937	726	2324	1011	4655	684	19081	987	1996	828	4148	448	11083	643
ENSOCUG00000000074	ENSOCUT00000000074	570.95	1952.98	621.77	115	1294.16	315.16	221.3	1088.56	725.62	130	1267.3	139.84	354	2037.76	761.76	183	1635.93	15	1064.24	2478.28	817.55	194	2030.62	28	499.39	1684.83	792	149	1636.21	28	507	2425.66	905.95	142	2094.78	152
ENSOCUG00000000075	ENSOCUT00000022040	1335	2268	1519	448	2260	1162	421	1195	1501	411	1882	427	927	1036	2157	667	2604	90	1799	1518	1837	845	2074	171	1419	1516	2028	1013	2644	269	1231	1427	1865	526	2165	113
ENSOCUG00000000076	ENSOCUT00000000076,ENSOCUT00000048539,ENSOCUT00000062730	248	2828	183	63	416	205	63	1133	156	57	382	11	174	1652	194	164	639	3	262	1914	152	155	496	0	245	2648	140	154	429	9	258	1372	130	146	454	10
ENSOCUG00000000077	ENSOCUT00000000077	17	23	149	607	133	35	49	22	175	426	79	8	50	29	176	922	110	7	49	42	155	1038	48	6	44	36	157	1209	117	17	30	20	249	664	58	16
ENSOCUG00000000079	ENSOCUT00000000078	0	8	0	0	0	0	0	9	0	0	0	0	0	12	0	0	0	0	0	11	0	0	0	0	0	18	0	0	0	0	0	21	0	0	0	0
ENSOCUG00000000080	ENSOCUT00000000079,ENSOCUT00000034691,ENSOCUT00000045150	297	693	2472	22	1785	283	6	295	2734	32	1402	275	88	643	4569	171	1863	114	518	954	3699	194	1075	163	320	815	3776	156	1522	133	286	631	2942	79	819	26
ENSOCUG00000000081	ENSOCUT00000000085	9623	8614	10326	4257	13166	6840	1932	3818	12089	3884	10744	799	4862	6572	14519	7197	14009	166	11436	9893	12509	7886	11956	256	8872	9431	13624	8893	12612	203	7871	6457	10631	6135	8656	319
ENSOCUG00000000083	ENSOCUT00000000082	1	4	8	1	7	8	8	0	3	0	1	0	4	4	8	1	4	0	10	0	2	0	2	1	7	2	4	0	7	0	3	7	5	0	1	0
ENSOCUG00000000085	ENSOCUT00000000084,ENSOCUT00000038174	369	259	701	197	784	282	89	155	710	230	685	29	246	253	820	304	872	4	521	384	826	321	782	7	397	377	846	367	802	11	370	363	880	287	726	5
ENSOCUG00000000086	ENSOCUT00000024547,ENSOCUT00000057841,ENSOCUT00000061679	2303	1990	2089	1211	2936	2960	1855	2102	2449	1316	3557	381	2082	2074	3082	1642	4659	95	3117	3092	2764	1885	5612	104	2703	2385	2542	1890	4719	116	2323	2656	3024	1556	5494	309
ENSOCUG00000000087	ENSOCUT00000000087	37	13	62	0	181	19	5	1	227	1	152	12	17	0	201	1	272	9	62	1	158	0	169	9	26	2	245	6	178	7	19	3	193	2	152	1
ENSOCUG00000000089	ENSOCUT00000000089	0	0	0	0	0	0	0	0	0	0	0	0	0	0	0	0	0	0	0	0	0	0	0	0	0	0	0	0	0	0	0	0	0	0	0	0
ENSOCUG00000000090	ENSOCUT00000000090,ENSOCUT00000046274	974	1675	1625	1196	1696	766	927	848	1659	920	1309	146	945	1084	2162	1862	1602	31	1314	1678	1846	1998	1236	49	1176	1549	2017	2072	1455	33	812	906	1382	862	757	149
ENSOCUG00000000091	ENSOCUT00000000091,ENSOCUT00000038656,ENSOCUT00000050476,ENSOCUT00000063328	2	396	35	21509	30	7	7	214	24	16504	55	1	3	200	18	30348	60	0	7	396	21	32146	27	0	3	223	28	36492	15	0	1	237	34	28913	26	0
ENSOCUG00000000092	ENSOCUT00000000092	1755	176	16193	3777	7293	410	3338	191	9499	1520	5713	30	1553	200	12658	3693	6292	7	3622	217	10722	2817	2422	26	2631	121	8919	2209	4971	18	4052	251	10601	1190	2718	13
ENSOCUG00000000093	ENSOCUT00000000093,ENSOCUT00000056183	291	191	352	107	386	205	26	93	347	80	282	28	182	236	473	184	469	2	457	268	365	201	411	12	265	281	487	185	415	7	202	234	419	137	335	10
ENSOCUG00000000094	ENSOCUT00000000094,ENSOCUT00000042518	150	108	127	17	210	4	27	82	124	11	120	5	117	154	144	25	80	0	246	138	89	34	49	1	249	117	129	15	96	0	228	204	129	13	50	0
ENSOCUG00000000095	ENSOCUT00000000095,ENSOCUT00000049154,ENSOCUT00000054477	362	449	616	155	791	282	6	248	664	123	760	45	108	453	961	332	956	21	587	562	728	373	850	26	319	597	777	349	852	25	243	482	681	246	699	22
ENSOCUG00000000097	ENSOCUT00000000098,ENSOCUT00000035881,ENSOCUT00000037058,ENSOCUT00000037857,ENSOCUT00000047418,ENSOCUT00000049570	636	275	1332	139	1512	331	14	128	1544	129	1146	98	111	273	1733	296	1577	30	1041	464	1690	253	1445	64	465	400	1729	235	1476	61	313	279	1256	151	1078	16
ENSOCUG00000000098	ENSOCUT00000000097	11	92	177	464	103	9	1	166	135	308	51	0	5	244	216	553	64	0	17	363	187	448	69	0	13	360	174	363	56	1	16	199	152	463	38	2
ENSOCUG00000000100	ENSOCUT00000000101,ENSOCUT00000036321,ENSOCUT00000038596,ENSOCUT00000054256,ENSOCUT00000054369,ENSOCUT00000063754	1137	1548	1267	346	1729	780	691	1109	1348	364	1594	197	1063	1518	1692	665	1963	47	1612	1960	1546	596	1869	44	1471	1641	1619	689	1837	72	1351	1588	1667	498	1674	169
ENSOCUG00000000101	ENSOCUT00000000100	29.58	51.41	40.62	20.16	73.14	1.43	3	12.9	76.88	17.49	70.94	0	1.23	52.04	59.08	25.83	56.08	0	37.06	68.54	97.95	25.65	61.91	0	4.66	91.73	80.07	18.24	51.23	1	5.21	59.93	77.89	16.72	49	0
ENSOCUG00000000102	ENSOCUT00000023409,ENSOCUT00000044990,ENSOCUT00000047579,ENSOCUT00000054707,ENSOCUT00000061308,ENSOCUT00000062785	269	165	356	102	1165	995	113	55	370	58	1743	79	220	153	509	78	2458	14	419	191	549	95	3303	17	339	110	384	86	2409	26	350	103	399	56	3211	90
ENSOCUG00000000103	ENSOCUT00000030195	0	8	0	1	2	0	0	2	0	0	0	0	0	1	0	0	1	0	0	8	1	0	0	0	0	2	0	0	0	0	0	3	0	0	0	0
ENSOCUG00000000104	ENSOCUT00000000104,ENSOCUT00000035519,ENSOCUT00000044883,ENSOCUT00000049516,ENSOCUT00000057751,ENSOCUT00000064551	1027	204	417	145	639	0	199	145	398	136	401	1	713	253	547	272	427	0	1642	392	427	309	266	2	1319	264	396	237	537	3	1864	224	456	233	263	0
ENSOCUG00000000105	ENSOCUT00000000105,ENSOCUT00000042519,ENSOCUT00000059084,ENSOCUT00000060047	723	2097	3305	359	3304.12	1016	208	1103	3202.03	380	2774.25	341	498	1757	4125.22	584	3156.88	82	1094	2175	3657.16	584.37	2886	121	799	2150	3703.22	598	3074.01	106	768	1621	3533	426	2475	85
ENSOCUG00000000107	ENSOCUT00000000108,ENSOCUT00000048487,ENSOCUT00000052474	174	714	408	136	482	93	118	554	539	169	355	22	258	887	725	146	447	9	296	1004	549	276	290	11	259	896	555	451	393	5	227	717	592	145	247	7
ENSOCUG00000000108	ENSOCUT00000000107	202	454	945	359	910	144	127	228	1352	341	648	84	159	321	1588	570	838	50	306	488	1503	642	434	24	237	463	1818	828	681	27	175	342	1649	369	487	61
ENSOCUG00000000109	ENSOCUT00000000111,ENSOCUT00000034361,ENSOCUT00000034512,ENSOCUT00000036165,ENSOCUT00000046371,ENSOCUT00000050587,ENSOCUT00000062629,ENSOCUT00000063506,ENSOCUT00000064398	267	173	311	78	558	24	20	73	414	131	355	18	50	176	438	111	332	8	388	126	410	193	218	8	170	97	540	134	203	10	127	367	405	109	117	2
ENSOCUG00000000111	ENSOCUT00000000114	7678	61	1081	36	1276	212	264	10	795	40	776	101	1088	84	1342	86	1595	17	8234	62	1108	84	1091	102	4545	79	1661	69	1727	34	6413	53	498	29	616	31
ENSOCUG00000000114	ENSOCUT00000000113	1	45	9	0	157	463	4	8	24	0	208	10	16	22	30	5	324	2	19	23	53	7	694	8	17	7	13	6	423	4	2	15	14	7	413	34
ENSOCUG00000000116	ENSOCUT00000000116,ENSOCUT00000036657,ENSOCUT00000039272,ENSOCUT00000055079,ENSOCUT00000057343,ENSOCUT00000063555	575.08	768.76	1230.37	466.16	1425.15	679.98	212.64	536.73	1419.63	520.52	1500.9	210.52	503.07	724.61	1729.44	705.9	1968.86	61	882.67	1053.57	1363.98	808.88	1743.93	65	890.79	1019.79	1555.28	989.41	1587.92	78	906.59	765.65	1753.12	641.12	2039.03	167.24
ENSOCUG00000000117	ENSOCUT00000000117	0	7620	0	2087	0	0	0	4775	2	1873	0	0	0	2985	0	2086	0	0	0	5581	0	2794	0	0	0	14153	5	2628	0	0	3	3871	0	2436	0	0
ENSOCUG00000000119	ENSOCUT00000000119	0	426	13	13	14	0	0	647	13	20	2	0	2	208	15	16	5	0	8	254	14	10	0	0	5	811	7	7	4	1	6	422	19	7	5	0
ENSOCUG00000000120	ENSOCUT00000031135,ENSOCUT00000040728,ENSOCUT00000042945,ENSOCUT00000049969,ENSOCUT00000051396,ENSOCUT00000052224,ENSOCUT00000052744,ENSOCUT00000058218	20	109	320	5	553	86	18	58	322	15	296	4	16	107	481	21	440	0	43	198	352	13	303	0	19	141	369	6	451	3	30	112	370	22	228	4
ENSOCUG00000000121	ENSOCUT00000000121	89	99	52	15	50	7	14	72	42	13	43	11	29	128	64	29	55	0	124	211	47	31	57	2	91	147	44	31	59	0	87	139	62	27	60	7
ENSOCUG00000000122	ENSOCUT00000000120	452	468	584	135	584	450	236	253	478	127	616	22	340	397	703	236	795	3	574	649	590	233	873	15	448	511	617	353	828	14	411	432	557	143	830	51
ENSOCUG00000000123	ENSOCUT00000000123	473	888	448	285	634	171	11	286	452	267	551	156	35	550	556	444	770	19	676	635	588	503	872	27	314	781	541	454	705	40	219	564	411	341	651	45
ENSOCUG00000000127	ENSOCUT00000000127	230.4	317.67	270.51	159.88	413.58	40.21	69.67	200.97	362.22	98.85	281.56	13.63	80.81	281.79	417.93	174.45	402.66	6	272.55	410.44	434.02	297.1	236.69	9.65	213.82	408.82	491.66	209.51	334.88	11.55	171.57	321.27	465.61	132.43	347.69	31.61
ENSOCUG00000000128	ENSOCUT00000000128,ENSOCUT00000036637,ENSOCUT00000043650	186	89	235	32	308	19	21	29	209	11	344	47	33	75	357	72	450	9	267	160	392	69	706	20	129	105	301	63	334	13	81	62	226	43	313	10
ENSOCUG00000000129	ENSOCUT00000000129,ENSOCUT00000050595,ENSOCUT00000052933	1293	1594	2596	585	2323	875	1652	1396	2576	637	2261	190	1752	1587	3260	861	2693	49	1871	2186	2510	755	2367	49	1917	1844	2993	918	2572	78	2040	1972	3950	715	2599	1290
ENSOCUG00000000131	ENSOCUT00000000131	82	104	501	21	777	159	5	53	373	8	687	29	53	325	695	30	733	4	253	345	612	24	595	17	173	278	495	13	692	4	169	242	587	26	731	5
ENSOCUG00000000133	ENSOCUT00000000134,ENSOCUT00000047370,ENSOCUT00000063272	384	542	159	102	171	22	10	165	156	70	109	2	77	491	184	131	141	0	692	707	145	139	131	0	344	597	113	98	128	0	205	452	140	133	159	0
ENSOCUG00000000134	ENSOCUT00000031691,ENSOCUT00000057073	200	108	610	16	2968	4030	125	31	1311	6	4122	116	284	52	1082	16	5974	12	435	140	1198	41	6916	10	292	86	1413	15	5064	19	226	63	1054	11	6028	399
ENSOCUG00000000136	ENSOCUT00000000136,ENSOCUT00000041160	1254	0	994	1	182	3	25	0	791	0	94	4	319	0	1013	0	40	0	1241	0	928	43	34	1	1126	0	759	16	15	0	695	0	658	0	11	0
ENSOCUG00000000137	ENSOCUT00000000137,ENSOCUT00000037843	2380	3383	2360	1314	3436	5845	2582	2746	2707	1686	3739	506	2940	3702	3730	2182	5028	149	3591	4908	3180	2152	4645	162	3215	4538	3342	2665	4971	178	3030	4915	3397	1938	6490	454
ENSOCUG00000000140	ENSOCUT00000000140,ENSOCUT00000043212,ENSOCUT00000050343,ENSOCUT00000056083,ENSOCUT00000059710,ENSOCUT00000064683	2179	2501	2294	948	2291	294	202	1481	2223	777	1674	269	1038	2470	3202	1159	1965	100	3222	3752	3010	1492	1341	136	2310	3712	3178	1558	2010	96	1681	3003	2495	1046	1169	57
ENSOCUG00000000141	ENSOCUT00000000141,ENSOCUT00000038020,ENSOCUT00000054512	385	371	448	242	605	64	78	247	371	219	506	47	280	344	588	436	796	18	533	457	415	458	650	18	390	390	403	401	662	11	364	446	484	299	709	32
ENSOCUG00000000142	ENSOCUT00000000145,ENSOCUT00000035801,ENSOCUT00000039765,ENSOCUT00000042574,ENSOCUT00000050730,ENSOCUT00000052468	24	20	20	172	117	1	3	28	59	200	73	1	9	82	58	532	136	0	28	122	58	683	125	0	17	122	105	675	280	0	21	54	44	351	62	0
ENSOCUG00000000143	ENSOCUT00000000142	1	0	0	0	0	0	0	0	0	0	1	0	0	0	1	1	3	0	1.01	1	1	2.01	1	0	0	0	1	0	2.01	0	2.01	0	1	0	0	0
ENSOCUG00000000144	ENSOCUT00000000143,ENSOCUT00000041916,ENSOCUT00000042967,ENSOCUT00000043520,ENSOCUT00000048869,ENSOCUT00000051579,ENSOCUT00000056989,ENSOCUT00000060382,ENSOCUT00000062543,ENSOCUT00000064302	5	5	9	0	46	6	5	4	22	0	17	8	4	9	3	0	52	3	3	3	47	0	101	5	3	6	35	0	58	6	9	1	15	0	69	6
ENSOCUG00000000145	ENSOCUT00000000144	42	323	67	133	184	283	22	161	138	119	283	19	30	110	147	259	297	4	80	266	178	584	328	7	63	282	174	455	273	7	41	194	145	155	294	11
ENSOCUG00000000146	ENSOCUT00000000148,ENSOCUT00000033292,ENSOCUT00000037766,ENSOCUT00000041250,ENSOCUT00000042099	4797	4808	8525	497	7185	1459	263	2319	9562	649	5645	721	1385	4825	15181	1351	6143	197	6652	6475	11025	1447	4149	271	4215	6403	11698	1354	5585	257	3384	4915	7706	925	2765	148
ENSOCUG00000000148	ENSOCUT00000000147	454	13	1436	12058	1272	425	252	109	2154	10107	995	284	563	150	2270	10849	1200	114	663	274	2400	8015	726	140	719	204	3202	11880	947	148	822	119	2537	15434	563	25
ENSOCUG00000000149	ENSOCUT00000000149	2168.31	2443.65	5896.51	235	7015.99	1621.25	90	1044.66	7453.03	265.92	4731.75	1215.56	545.61	2112.62	10344.6	673	5587.6	303.28	2891.91	2615.97	7863.43	924.58	3480.79	375.8	1678.13	1982.09	7982.19	803.31	4688.86	383	1540.89	2512.69	6824.03	635.88	2494.75	260
ENSOCUG00000000151	ENSOCUT00000000150,ENSOCUT00000056426	1	0	2	0	4	2	4	0	5	0	17	1	2	0	0	0	15	0	13	1	1	2	6	0	8	0	0	2	8	0	1	0	2	0	22	1
ENSOCUG00000000152	ENSOCUT00000000152,ENSOCUT00000063957	1282	4649	1655	820	2016	289	20	3755	1823	669	1821	48	301	7851	2316	1366	2067	6	1529	7798	1985	1349	2026	18	965	6640	2141	1820	1998	20	786	6705	1728	858	1402	8
ENSOCUG00000000153	ENSOCUT00000000153,ENSOCUT00000038445	557.37	2933.41	937.33	2264.54	881.86	332.93	504.01	2644.33	1023.21	2368.54	569.1	200.87	503.46	1325.89	1129.27	1942.43	550.15	51.6	801.96	3463.41	1143.79	3408.2	514.81	71.93	742.79	3502.6	1456.91	2977.54	776.99	68.87	610.64	2367.39	1373.53	2251.13	531.46	59.83
ENSOCUG00000000154	ENSOCUT00000000154	0	3	0	0	0	0	0	5	0	0	0	0	0	6	0	0	1	0	0	7	2	0	0	0	0	1	0	0	0	0	0	0	0	0	0	0
ENSOCUG00000000155	ENSOCUT00000000155,ENSOCUT00000039001,ENSOCUT00000039384,ENSOCUT00000053188	916	1018	1029	396	1019	164	1658	1023	1098	498	969	330	1375	997	1466	462	1191	44	1505	1271	1332	508	1179	55	1260	1047	1301	667	1080	64	1220	1128	1239	418	1093	397
ENSOCUG00000000156	ENSOCUT00000000157	448	1578	2386	488	6154	2698	70	525	2419	518	8859	479	170	1037	4032	793	12705	148	1041	1564	3205	811	15186	148	497	1547	2765	763	11997	153	399	978	2374	552	14037	340
ENSOCUG00000000157	ENSOCUT00000000156	384	289	351	396	522	195	12	286	384	359	448	16	235	448	423	1008	514	4	507	679	297	1041	521	1	408	487	439	2213	611	7	348	514	324	657	600	7
ENSOCUG00000000158	ENSOCUT00000000158,ENSOCUT00000040758,ENSOCUT00000053326	2332.8	2381.96	3487.31	1933.69	2989.47	1725.38	4884.26	1977.82	3853.99	1815.97	2608.98	174.74	3330.04	2536.29	4254.93	2656.7	3432.86	20.22	3146.48	3620.74	3467.11	2781.5	2489.11	24.04	3315.11	3307.91	4133.05	3023.24	3111.39	25.17	2989.95	3185.81	4517.73	2626.4	2679.81	1090.68
ENSOCUG00000000159	ENSOCUT00000000159,ENSOCUT00000057828	806	1682	808	57	680	138	127	1236	875	50	472	28	296	2358	1013	96	531	11	951	3568	845	120	474	9	799	2087	909	93	544	15	706	2241	829	78	333	13
ENSOCUG00000000161	ENSOCUT00000000162	96	198	321	342	495	120	291	98	269	405	308	23	155	169	553	245	455	13	146	201	283	237	308	4	169	164	320	120	428	12	150	163	391	287	268	62
ENSOCUG00000000162	ENSOCUT00000000161,ENSOCUT00000051475,ENSOCUT00000057499	69	15	59	25	103	154	244	23	78	26	113	43	131	14	100	25	180	7	81	41	82	31	152	3	92	24	107	37	140	2	106	20	99	16	199	134
ENSOCUG00000000163	ENSOCUT00000000164	1928	1456	2765	1152	3690	853	424	1036	4260	990	2432	64	740	1776	4196	1817	3730	18	2565	2285	3525	2079	2393	32	1439	2459	5081	2478	3286	36	1447	1778	4518	1667	2313	87
ENSOCUG00000000164	ENSOCUT00000000163,ENSOCUT00000044694,ENSOCUT00000047735	326	367	654	219	683	445	238	283	698	198	516	102	295	263	817	251	728	53	420	445	720	238	539	24	484	367	878	367	738	46	448	308	894	272	589	53
ENSOCUG00000000166	ENSOCUT00000000166,ENSOCUT00000042366,ENSOCUT00000053574	21	39	39	22	53	52	14	50	58	22	55	4	26	29	47	29	53	0	24	45	40	34	67	0	24	62	50	40	65	7	38	52	58	40	100	8
ENSOCUG00000000167	ENSOCUT00000000167	1562	3483	4730	1154	3753	1129	971	1980	4906	1156	2419	398	1378	3101	5850	1932	3000	112	1839	3722	4664	1682	1842	127	1685	2921	5737	1875	2538	186	1722	2461	5336	1224	1499	283
ENSOCUG00000000169	ENSOCUT00000000169	0	3	0	0	0	0	0	3	0	0	0	0	0	7	0	0	0	0	0	7	0	0	0	0	0	1	0	0	0	0	0	4	0	0	0	0
ENSOCUG00000000170	ENSOCUT00000000171,ENSOCUT00000041876,ENSOCUT00000060462	674	698	547	353	1153	208	75	370	824	313	780	51	276	879	895	588	1108	19	1055	1139	936	630	1019	23	567	1204	861	589	955	23	542	859	868	431	996	10
ENSOCUG00000000171	ENSOCUT00000000170	0	42	89	0	10	1	0	20	44	0	15	0	0	53	116	0	17	1	2	89	62	0	17	0	2	44	31	0	15	0	0	37	33	0	4	0
ENSOCUG00000000172	ENSOCUT00000000172,ENSOCUT00000045913,ENSOCUT00000052984,ENSOCUT00000055118,ENSOCUT00000056740,ENSOCUT00000064803	619	669	283	463	543	37	18	416	244	242	483	24	228	426	316	531	400	11	911	757	282	780	329	18	679	763	254	746	447	10	449	627	367	323	333	4
ENSOCUG00000000173	ENSOCUT00000000174,ENSOCUT00000037882,ENSOCUT00000042899,ENSOCUT00000048917,ENSOCUT00000056837,ENSOCUT00000064614	288	481	1543	515	2388	197	213	229	1635	534	2053	230	167	526	2198	723	2703	30	527	797	2194	592	2534	31	302	551	1723	411	2340	38	308	355	1957	416	2393	369
ENSOCUG00000000174	ENSOCUT00000000175,ENSOCUT00000033794,ENSOCUT00000049808,ENSOCUT00000055791	347	677	572	296	653	121	102	293	661	231	611	41	216	455	735	428	798	15	456	688	699	453	834	16	406	550	615	494	762	13	348	572	858	368	860	68
ENSOCUG00000000175	ENSOCUT00000000173	1	0	0	0	5	1	0	1	0	0	5	1	0	6	4	0	6	0	0	0	0	0	5	0	0	0	4	0	8	0	0	0	1	0	8	0
ENSOCUG00000000176	ENSOCUT00000000176	31	0	158	1	63	26	16	0	313	0	57	3	16	0	248	0	43	0	32	0	232	0	45	0	32	0	165	0	10	0	34	0	148	0	20	0
ENSOCUG00000000178	ENSOCUT00000000178	1789	21	134	3770	191	192	797	8	98	2480	299	16	1983	0	129	1637	288	0	2370	5	116	2039	261	2	2350	0	113	870	237	1	1777	0	97	3612	321	8
ENSOCUG00000000179	ENSOCUT00000000179,ENSOCUT00000034091,ENSOCUT00000064462	7732.54	11194.1	7844.43	4989.41	8512.77	4837.03	24143.5	9485.69	7173.7	5169.98	7316.14	1906.56	15441.6	12332	9187.57	7058.63	8783.82	664.61	14574.2	18014.6	7722.16	6828.58	7280.49	630.28	17003.7	15446.1	7920.74	6666.3	9340.5	671.76	12614.8	14297.7	10671.8	6647.4	9163.07	1821.94
ENSOCUG00000000181	ENSOCUT00000000181	11	218	24	184	27	29	2	189	29	197	6	3	8	192	17	232	16	1	3	246	19	367	29	0	5	312	25	305	16	0	3	253	41	222	12	0
ENSOCUG00000000182	ENSOCUT00000000182	4	1	3364	23	1445	351	9	1	4021	14	947	146	4	3	4632	11	1001	67	13	4	4105	63	459	68	19	3	5102	34	536	78	0	3	5374	13	173	35
ENSOCUG00000000184	ENSOCUT00000000184,ENSOCUT00000041515,ENSOCUT00000059654,ENSOCUT00000059966,ENSOCUT00000062600	1559	558	533	99	1501	346	151	277	1020	57	1490	615	412	220	1062	103	2318	43	1812	335	1104	181	2348	54	1058	377	1686	177	1867	86	1038	279	1329	92	2043	502
ENSOCUG00000000185	ENSOCUT00000000185,ENSOCUT00000056094	570	8480	2169	41	1487	217	82	1138	2031	37	1162	31	297	1817	2778	74	1194	12	706	3427	2387	132	622	17	530	7446	2418	92	1153	23	594	2176	2087	61	452	14
ENSOCUG00000000186	ENSOCUT00000000186,ENSOCUT00000036308	409	806	574	214	949	50	48	290	640	187	712	80	90	742	891	367	1011	9	565	927	895	303	1213	14	296	868	745	340	938	26	269	726	663	225	1024	176
ENSOCUG00000000187	ENSOCUT00000000187	2949.72	747.94	1532.11	142.56	1513.83	819.93	362.3	943.62	1347.03	131.47	1023.3	76.69	1311.91	1154.91	1760.11	169.86	1498.32	10.73	3416	1164.63	1266.64	135.42	1078.05	51.16	2569.67	839.62	1472.61	164.62	1380.69	24.32	2568.96	1487.48	1428.78	209.14	1023.29	25.92
ENSOCUG00000000188	ENSOCUT00000000190,ENSOCUT00000039211,ENSOCUT00000057466,ENSOCUT00000062241	474	1218	566	290	599	323	111	543	520	270	479	51	298	831	847	539	723	14	704	1058	565	439	584	26	589	1481	606	628	653	18	556	1001	623	424	519	7
ENSOCUG00000000191	ENSOCUT00000000191	1	35	32	2	39	40	0	19	18	2	49	1	9	22	31	0	68	0	9	50	28	0	65	0	7	16	27	1	62	0	10	18	32	0	75	1
ENSOCUG00000000193	ENSOCUT00000000195,ENSOCUT00000060384	481	841	810	121	1118	925	422	342	721	147	859	121	695	473	1059	250	902	28	503	648	965	289	1217	39	699	615	867	230	1010	37	500	526	834	220	1038	294
ENSOCUG00000000194	ENSOCUT00000000193	1	23	29	1	24	2	1	3	25	0	6	0	6	14	20	9	11	2	79	14	33	12	11	0	40	7	14	4	16	0	1	9	10	4	1	0
ENSOCUG00000000197	ENSOCUT00000000198,ENSOCUT00000035081,ENSOCUT00000049316	1491	724	400	138	1377	1480	430	278	431	129	2354	240	557	420	662	271	4161	33	1783	646	593	313	3676	58	1152	477	528	382	3655	57	936	472	475	248	2632	132
ENSOCUG00000000199	ENSOCUT00000000199,ENSOCUT00000038198,ENSOCUT00000042344,ENSOCUT00000043753,ENSOCUT00000054423,ENSOCUT00000057737,ENSOCUT00000059897	0	1	0	0	0	0	0	0	9	0	0	0	0	2	2	0	0	0	0	0	4	0	2	0	0	0	1	2	0	0	0	0	0	0	0	0
ENSOCUG00000000200	ENSOCUT00000000201,ENSOCUT00000026623,ENSOCUT00000043129,ENSOCUT00000043641,ENSOCUT00000049912,ENSOCUT00000053224,ENSOCUT00000055073,ENSOCUT00000062955,ENSOCUT00000063223,ENSOCUT00000063709	146	1356	181	0	201	362	2	707	175	5	302	46	61	725	132	4	446	0	139	1120	131	8	486	1	148	1179	140	9	457	4	140	758	116	12	418	13
ENSOCUG00000000201	ENSOCUT00000000203,ENSOCUT00000028889,ENSOCUT00000037391,ENSOCUT00000049497,ENSOCUT00000050560	44	17	324	590	735	36	6	15	353	316	382	10	40	12	525	962	645	17	202	41	361	873	453	3	140	36	328	737	523	4	53	5	264	309	324	1
ENSOCUG00000000203	ENSOCUT00000000202	401	815	1298	908	1217	61	4	477	1470	580	858	20	76	1132	1549	1371	1015	5	641	1222	1439	1361	553	8	380	1293	1780	1243	792	8	276	1111	1602	1172	547	1
ENSOCUG00000000204	ENSOCUT00000000204	0	0	0	0	0	0	0	0	0	0	0	0	0	0	0	0	0	0	0	0	0	0	0	0	0	0	0	0	0	0	0	0	0	0	0	0
ENSOCUG00000000205	ENSOCUT00000000205	0	0	0	0	0	0	0	0	0	0	0	0	0	0	0	0	0	0	0	0	0	0	0	0	0	0	0	0	0	0	0	0	0	0	0	0
ENSOCUG00000000206	ENSOCUT00000000206	70	3	162	0	39	25306	257	12	498	0	14	1530	396	26	785	4	153	118	30	21	258	0	41	861	226	2	417	2	14	331	97	25	1602	0	63	989
ENSOCUG00000000208	ENSOCUT00000000209,ENSOCUT00000048932	0	1	0	4	43	40	0	0	1	0	25	1	1	1	0	0	92	0	0	0	7	0	162	0	1	0	1	13	110	1	0	0	0	0	101	22
ENSOCUG00000000210	ENSOCUT00000000210,ENSOCUT00000007254,ENSOCUT00000049193	0	3.96	0	0	0	0	0	0	0	0	0	0	0	0	2	0	0	0	0	0	0	0	0	0	0	0	0	1	0	0	0	7	0	0	0	0
ENSOCUG00000000213	ENSOCUT00000032177,ENSOCUT00000040185,ENSOCUT00000050199,ENSOCUT00000051207	1	18	420	3	737	1738	4	10	350	3	1159	476	54	14	366	20	1382	1	37	31	388	22	1703	5	14	11	366	17	1527	7	4	21	562	12	2185	552
ENSOCUG00000000214	ENSOCUT00000031477	205	156	222	121	297	234	222	97	175	66	216	30	212	175	239	145	310	8	195	175	192	105	217	13	267	171	298	133	277	1	190	197	295	125	256	48
ENSOCUG00000000215	ENSOCUT00000000216,ENSOCUT00000053389,ENSOCUT00000060357,ENSOCUT00000063403	416	364	620	200	497	157	64	138	337	167	336	41	381	491	749	393	648	8	999	737	566	298	534	18	790	565	630	505	640	10	419	335	479	186	399	18
ENSOCUG00000000218	ENSOCUT00000000218,ENSOCUT00000047832	433	465	748	220	835	61	5	168	707	134	566	36	70	509	1085	446	866	13	642	773	961	468	664	14	354	700	896	508	786	29	285	568	899	336	682	17
ENSOCUG00000000219	ENSOCUT00000027507	0	0	345.83	0	354	99	0	0	724.36	0	229.43	54	4	0	542	0	201	45	5	0	574	0	163	38	0	0	957.41	0	121	30	0	0	643	0	47	1
ENSOCUG00000000220	ENSOCUT00000025713,ENSOCUT00000041716,ENSOCUT00000048244,ENSOCUT00000052651,ENSOCUT00000054757,ENSOCUT00000064631	1633	1128	2240	769	2835	250	20	439	2122	616	2892	196	156	1252	2985	1431	3471	63	2382	1783	2716	1211	3791	83	1199	1566	2597	1036	3043	64	739	1186	2577	797	3662	65
ENSOCUG00000000221	ENSOCUT00000000220	0	0	0	0	0	0	0	0	0	1	0	0	0	0	0	0	0	0	0	0	0	0	0	0	0	0	0	0	0	0	0	0	0	0	0	0
ENSOCUG00000000222	ENSOCUT00000000223,ENSOCUT00000061128,ENSOCUT00000061881	18	39	82	18	114	19	1	69	97	28	74	21	13	103	104	24	119	3	34	131	119	33	104	8	29	103	135	23	105	6	19	83	135	26	56	5
ENSOCUG00000000224	ENSOCUT00000000224	62.53	604.98	143.35	144.98	192.66	86.79	220.21	424.71	156.89	115.89	236.73	78.98	66.03	326.96	143.15	203.01	266.23	7	46.04	521.95	125.78	49	212.81	0	81.18	479.28	226.82	122.1	220.15	4	95.8	289.15	249.04	93	256.54	334.12
ENSOCUG00000000227	ENSOCUT00000000228,ENSOCUT00000034231	436	563	1656	672	1686	483	506	270	1801	406	1403	192	463	393	1937	686	1435	54	618	466	1745	560	821	58	564	318	2124	423	1096	53	607	262	1747	539	614	126
ENSOCUG00000000228	ENSOCUT00000000227,ENSOCUT00000036909	133	122	338	5	362	234	85	72	329	17	338	24	179	108	548	27	483	20	230	173	383	19	447	18	168	123	467	17	440	10	160	108	323	5	315	35
ENSOCUG00000000229	ENSOCUT00000000229,ENSOCUT00000035899,ENSOCUT00000044926	2934	2042	2254	704	2859	896	1477	1195	2803	622	2436	626	1961	1742	3496	869	2880	79	3545	2556	2792	960	2257	113	2941	1926	3407	1197	2493	109	2653	1989	2740	726	1814	415
ENSOCUG00000000230	ENSOCUT00000000230	56	44	104	15	202	37	64	26	142	22	153	14	60	51	133	26	284	12	73	60	121	27	439	3	49	64	150	22	262	4	63	55	160	11	410	19
ENSOCUG00000000231	ENSOCUT00000000232,ENSOCUT00000037774,ENSOCUT00000046807,ENSOCUT00000049547	300	285	362	180	495	68	56	212	526	217	464	48	94	229	470	290	639	22	487	448	482	352	614	31	278	451	520	349	566	28	260	390	448	245	579	41
ENSOCUG00000000232	ENSOCUT00000000231	0	0	0	0	0	0	0	0	0	0	0	0	0	0	0	0	0	0	0	0	0	0	0	0	0	0	0	0	0	0	0	0	0	0	0	0
ENSOCUG00000000234	ENSOCUT00000000235,ENSOCUT00000053438	724	1544	1244	473	1689	639	103	618	1232	381	1282	133	493	1084	1626	697	1551	29	782	1484	1408	670	1669	32	685	1177	1511	807	1726	41	666	1172	1247	546	1210	55
ENSOCUG00000000236	ENSOCUT00000000236	792	77	822	1	589	158	536	87	632	1	419	27	901	121	1014	8	662	8	963	163	705	9	413	12	1050	85	604	6	485	15	879	96	775	1	338	22
ENSOCUG00000000237	ENSOCUT00000000237,ENSOCUT00000039669	396	158	568	46	739	230	324	119	602	67	528	48	360	138	779	39	656	9	535	243	713	71	578	31	515	159	663	52	701	22	506	154	825	49	487	100
ENSOCUG00000000239	ENSOCUT00000000239	52	0	0	0	1	0	113	0	0	0	0	0	137	0	0	0	0	0	84	0	0	0	0	0	85	0	0	0	0	0	59	0	0	0	0	0
ENSOCUG00000000241	ENSOCUT00000000241	0	0	0	0	0	0	29	15	6	0	14	10	13	8	13	8	6	0	0	0	1	1	2	0	13	12	13	9	7	1	18	21	18	11	33	4
ENSOCUG00000000242	ENSOCUT00000030095,ENSOCUT00000048025,ENSOCUT00000050097,ENSOCUT00000064470	0	0	78	0	33	0	6	1	105	0	12	1	2	1	183	0	45	0	0	2	150	0	20	0	1	0	164	0	36	0	0	0	143	0	15	1
ENSOCUG00000000243	ENSOCUT00000029545	0	0	0	0	3	7	0	0	4	0	0	1	0	0	0	0	1	0	0	0	0	0	0	0	0	0	0	1	1	0	0	0	1	0	0	4
ENSOCUG00000000244	ENSOCUT00000000246,ENSOCUT00000036802,ENSOCUT00000038741,ENSOCUT00000039949	2014	796	1023	665	1066	287	378	491	1001	663	890	67	1238	607	1189	1123	1070	16	2557	890	987	852	929	22	2142	773	1078	736	945	16	1830	658	1020	683	698	32
ENSOCUG00000000245	ENSOCUT00000000244,ENSOCUT00000051425,ENSOCUT00000055557	1434	1382.93	1731.97	303.98	1886.93	2030	718.65	917.84	1502.04	380.15	1822.12	261.53	1307	1346.95	2202	559	2240	66	2040	1744	1925.97	509	2326	92	1778.98	1749	2077.98	708	2293	81	1682.8	1557.52	1823.11	398.21	2060.17	184.04
ENSOCUG00000000247	ENSOCUT00000000247,ENSOCUT00000023141,ENSOCUT00000060448	1244	715	1470	70	1373	829	807	638	1350	79	1107	42	1114	690	1820	125	1444	9	1432	976	1576	105	1104	17	1484	832	1936.09	158	1340	10	1433	789	1496	100	880	151
ENSOCUG00000000248	ENSOCUT00000031222,ENSOCUT00000062601	635.78	591	452	415	566	215	79	312	482	303.77	419	54	272	455.29	563	548.59	587.74	24	829	708	539.74	555.76	529.82	27	568	680	539	666.42	552.7	18	469	646.46	630	484	516	11
ENSOCUG00000000249	ENSOCUT00000000249,ENSOCUT00000040124,ENSOCUT00000046224	565	217	2036	40	1342	810	1023	240	2158	46	1020	394	703	207	2746	22	1169	86	696	334	2434	40	667	116	637	182	2551	17	1063	84	830	279	2760	24	649	258
ENSOCUG00000000250	ENSOCUT00000000250	0	0	0	0	1.49	0	0	1.59	0	0	0	0	0	0	0	0	0	0	0	0	0	0	1.48	0	0	0	0	0	0	0	0	0	0	0	0	0
ENSOCUG00000000251	ENSOCUT00000000252,ENSOCUT00000049439,ENSOCUT00000058783	3027	4527	5447	1534	6153	1534	156	2639	5495	1492	5421	277	1075	4161	7111	2633	6303	68	4853	5986	6527	2871	6047	125	3065	4813	6645	3061	6158	79	2970	4357	6949	1884	5356	94
ENSOCUG00000000252	ENSOCUT00000000251	0	1	1	0	107	111	0	3	1	0	241	7	4	1	16	0	378	0	2	3	20	0	438	1	3	5	6	1	413	3	0	1	10	0	334	3
ENSOCUG00000000255	ENSOCUT00000000255,ENSOCUT00000050879	295	711	872	503	1098	46	13	231	892	387	656	27	62	571	1399	901	959	19	403	813	1016	1108	616	15	218	659	1019	1045	927	6	276	572	1096	571	580	8
ENSOCUG00000000256	ENSOCUT00000000256,ENSOCUT00000042227,ENSOCUT00000045577,ENSOCUT00000047902,ENSOCUT00000051436,ENSOCUT00000051666,ENSOCUT00000060387	126	48	581	7	480	99	45	33	551	10	391	41	75	91	719	15	543	8	265	185	664	16	368	11	228	86	763	16	494	6	177	95	685	19	351	12
ENSOCUG00000000258	ENSOCUT00000000258,ENSOCUT00000058437	1009	1532	2071	223	2213	198	34	1114	1289	160	1510	32	331	1983	2376	380	1772	2	1689	3265	2000	453	1112	43	1120	2191	1687	374	1954	11	1091	1337	1340	183	630	2
ENSOCUG00000000259	ENSOCUT00000000259	37	37	282	4	185	45	0	18	258	6	131	28	14	63	321	9	158	19	83	79	345	22	135	25	41	62	390	28	148	24	40	40	322	4	92	4
ENSOCUG00000000263	ENSOCUT00000000263	118	111	194	44	273	64	24	53	119	10	189	12	44	100	233	38	234	0	233	173	252	76	228	3	111	132	194	51	255	1	74	76	180	17	246	9
ENSOCUG00000000264	ENSOCUT00000000268	5672	7038	8215	3942	11658	4379	1234	2996	9309	3355	9822	507	2966	5792	11584	6107	12904	93	7873	8389	10672	6113	12498	163	5355	8791	11177	6714	11412	165	4984	4964	8026	4239	8225	346
ENSOCUG00000000265	ENSOCUT00000000266,ENSOCUT00000041345,ENSOCUT00000044737,ENSOCUT00000047411,ENSOCUT00000053732,ENSOCUT00000054304,ENSOCUT00000056013,ENSOCUT00000059554,ENSOCUT00000061389,ENSOCUT00000063704	58	28	561	3	2236	935	0	12	521	0	3482	118	43	27	846	0	4558	7	245	77	765	0	6802	7	120	51	371	0	4423	26	64	35	451	0	5183	41
ENSOCUG00000000266	ENSOCUT00000028371	0	164	2155	4	925	205	0	89	1552	0	394	46	2	217	1794	0	514	18	4	244	1574	3	211	31	0	194	1354	4	281	18	1	177	1563	0	121	9
ENSOCUG00000000268	ENSOCUT00000028289,ENSOCUT00000039580,ENSOCUT00000041715,ENSOCUT00000048363,ENSOCUT00000048961,ENSOCUT00000051362,ENSOCUT00000056810,ENSOCUT00000059816,ENSOCUT00000063036	11	1	322	0	916	386	0	0	267	0	1392	14	10	2	497	0	1389	0	29	19	650	1	1944	1	4	6	398	0	1303	2	3	1	460	1	2429	17
ENSOCUG00000000269	ENSOCUT00000000267,ENSOCUT00000041856	242.72	321	474.74	120.49	648.03	106	29	134.61	562.86	113.08	645.33	12	80	312.25	680.23	242.46	808.75	1	268	431.97	641.59	199	848.44	3	241	403.56	625.08	216.75	788.46	3	156.74	320.31	631.65	181.75	821	12
ENSOCUG00000000270	ENSOCUT00000000269	1067.72	2074.27	1318.03	608	1500.52	163.28	14	910.06	1237.77	541.02	1356.34	149	322.65	1677.89	1514.46	1101.8	1590.39	70.78	1546.46	2181.4	1233.19	1101.51	1257.43	39	1026.53	2196.01	1267.19	1088.02	1390.89	53	803	1836.95	1339.41	774.81	1440.51	30
ENSOCUG00000000271	ENSOCUT00000000271	3589	312	1256	16	635	53	96	204	1149	34	410	11	971	463	1431	40	471	2	4063	947	1755	62	311	0	3266	684	1543	44	455	2	2814	456	1164	11	197	0
ENSOCUG00000000272	ENSOCUT00000000272,ENSOCUT00000038612	2995	2267	3877	1606	4384	1697	265	1309	4540	1287	3131	105	1477	2066	5897	2321	4569	22	3770	2673	4904	2479	3254	49	3012	2572	5505	2567	4065	23	2609	2182	4338	2163	2555	34
ENSOCUG00000000274	ENSOCUT00000000275	286.58	406.27	324.42	237.86	282.12	240.15	582.99	371.12	310.9	236.09	246.13	44.72	448	474	391	310.91	290	14	418.73	572.81	257.06	308.04	272.08	10	468.33	580.26	313.96	374.7	230.28	10	424	641	321	245	289	41
ENSOCUG00000000276	ENSOCUT00000000278,ENSOCUT00000064070	334	1169	1060	750	974	149	383	1050	925	759	577	42	430	1312	1563	964	966	13	472	1994	1003	1381	436	5	414	2256	858	1394	551	12	376	1041	1098	766	297	74
ENSOCUG00000000277	ENSOCUT00000000277,ENSOCUT00000034520,ENSOCUT00000035139,ENSOCUT00000038828,ENSOCUT00000040386,ENSOCUT00000041270,ENSOCUT00000058646	54	24	339	60	374	22	10	28	286	70	343	41	5	50	405	107	484	4	67	136	423	103	742	6	34	84	362	102	493	12	35	80	288	84	603	95
ENSOCUG00000000278	ENSOCUT00000023335	961	904	1074	514	1296	1763	2260	702	1047	555	1296	2955	1220	761	1533	662	1585	82	1234	1149	1128	554	1771	259	1186	829	1335	721	1651	469	907	877	1276	448	1487	2076
ENSOCUG00000000280	ENSOCUT00000000280	1534	3	155	0	121	161	690	11	65	0	149	13	1052	38	134	0	182	0	1884	70	86	2	212	0	1715	73	48	0	226	3	1185	21	53	0	238	14
ENSOCUG00000000281	ENSOCUT00000000282	395	537	825	311	745	86	112	421	806	272	610	12	249	597	892	386	724	4	491	790	864	567	611	8	446	728	907	471	680	4	366	721	1107	368	556	45
ENSOCUG00000000285	ENSOCUT00000000285,ENSOCUT00000033614,ENSOCUT00000063966	646	1909	998	643	1503	160	17	735	925	459	1053	12	159	1958	1249	920	1210	4	960	2573	1026	1127	1023	6	590	2261	1107	1343	1329	7	409	2008	1071	725	948	16
ENSOCUG00000000286	ENSOCUT00000000286	125	105	374	60	569	55	5	60	340	30	522	61	52	145	467	50	795	14	237	174	514	71	815	19	141	153	525	59	706	28	104	118	479	36	805	41
ENSOCUG00000000289	ENSOCUT00000000289,ENSOCUT00000030784	2117	664	2251	1506	2222	362	1102	614	2604	1077	1425	182	1782	778	3152	1550	1929	30	2176	1259	2771	1567	1123	59	2199	801	3819	1496	1745	97	1661	847	2885	1515	907	149
ENSOCUG00000000290	ENSOCUT00000030818,ENSOCUT00000064806	257	190	1107	4	1343	171	102	113	1035	10	634	135	95	241	1551	3	1297	3	387	322	1484	18	715	14	319	264	1109	6	997	5	170	186	985	8	515	110
ENSOCUG00000000291	ENSOCUT00000000291,ENSOCUT00000036179	1827	2247	2938	1357	3078	1183	2145	1792	3592	1470	2898	1877	1501	2366	4321	1815	3857	78	2367	3087	4147	2173	3486	163	1809	2870	4446	2531	3167	219	1631	2662	4341	1553	2970	2530
ENSOCUG00000000292	ENSOCUT00000000294	31	167	1939	15	1589	1610	8	189	1287	24	1410	244	59	175	2700	10	2434	58	78	233	2259	21	2383	136	16	177	1440	19	2258	44	18	285	604	6	1549	109
ENSOCUG00000000293	ENSOCUT00000000293	0	9378.44	12.21	0	34.49	2.76	0	2449.05	23.54	0	10.75	1.35	4	2514.75	8.07	0	8.89	0	3.75	3344.03	11.86	0	16.59	0	0	5896.79	55.3	0	6.81	0	0	701.94	16.07	0	6.41	2
ENSOCUG00000000297	ENSOCUT00000000296	264.3	250	373.33	116.52	424.45	171.12	93.72	84.82	241.4	113.19	179.68	39.64	154.59	154.64	332.33	90.74	229.44	13.18	293.27	218.47	489.56	118.61	196.39	51.4	301.44	246.49	484.85	129.42	255.31	32.31	199.15	254.67	295.16	114.57	186.92	0
ENSOCUG00000000298	ENSOCUT00000000297	1195	1252	1843	958	2131	3027	1845	1100	2085	1026	2074	460	1501	1244	2687	1333	2641	122	1774	1690	2360	1477	2291	148	1682	1213	2479	1274	2486	181	1637	1701	2632	1239	2596	383
ENSOCUG00000000299	ENSOCUT00000000299	0.5	0	0	0	0	0	0	0	0	0	0	0	0	0	0	0	0	0	0	0	0	0	0	0	0	0	0	0	0	0	0	0	0	0	0	0
ENSOCUG00000000300	ENSOCUT00000000301,ENSOCUT00000026286	1369	1760	713	376	717	472	1078	1067	749	401	640	117	1900	1952	810	601	829	40	2847	2503	740	531	637	28	2258	1869	884	638	848	35	1754	1864	921	493	638	100
ENSOCUG00000000301	ENSOCUT00000000300,ENSOCUT00000037567,ENSOCUT00000046983	211	547	367	35	455	87	182	374	316	66	366	31	225	653	444	97	472	14	310	774	378	92	338	1	209	563	366	131	439	9	225	643	351	88	266	22
ENSOCUG00000000302	ENSOCUT00000000302	108	75	197	90	195	56	28	74	202	57	157	5	88	80	205	88	177	0	161	141	195	131	156	4	112	91	229	130	140	0	97	69	210	86	137	0
ENSOCUG00000000303	ENSOCUT00000000303,ENSOCUT00000034605	0	1	0	0	0	0	2	2	0	0	0	0	0	2	0	0	0	0	0	1	0	0	0	0	0	0	0	0	2	0	0	2	0	0	0	0
ENSOCUG00000000304	ENSOCUT00000000304	249	298	200	61	295	323	192	155	216	68	285	48	273	207	252	93	439	11	368	298	232	58	459	17	377	191	265	79	460	13	282	206	219	73	504	63
ENSOCUG00000000305	ENSOCUT00000000305,ENSOCUT00000042552,ENSOCUT00000047928,ENSOCUT00000052679	3	8	31	5	42	9	25	3	37	1	19	3	5	38	19	39	16	0	10	38	19	30	23	1	15	40	31	26	22	1	3	42	14	27	18	0
ENSOCUG00000000306	ENSOCUT00000000306	544	271	1095	243	964	276	295	226	905	206	736	107	580	403	1422	323	890	32	901	412	1054	402	508	46	750	322	1159	431	766	29	804	392	1385	311	528	43
ENSOCUG00000000307	ENSOCUT00000000308,ENSOCUT00000042464,ENSOCUT00000044278,ENSOCUT00000058465,ENSOCUT00000061240	800	431	1022	261	1116	120	78	282	1161	188	1046	34	259	649	1515	534	1409	5	1171	1059	1372	599	1240	2	626	907	1421	526	1228	7	434	535	866	300	757	19
ENSOCUG00000000308	ENSOCUT00000000307	71.35	54.62	73.68	23.32	85.59	112.54	2.01	8.05	11.05	4.01	10.09	4	47.03	66.81	74.04	48.04	60.09	1.02	84.82	80.73	106.6	76.06	105.96	12.94	74.3	65.35	115.81	51.89	93.1	3.04	47.03	44.37	84.95	33.43	75.66	1.47
ENSOCUG00000000309	ENSOCUT00000000309	0	0	0	0	0	0	0	0	0	0	0	0	0	0	0	0	0	0	0	0	0	0	0	0	0	0	0	0	0	0	0	0	0	0	0	0
ENSOCUG00000000310	ENSOCUT00000000311	10	4	56	0	88	74	30	2	41	0	79	4	18	2	63	0	114	2	33	14	39	0	128	1	17	4	69	0	129	0	28	5	50	0	73	11
ENSOCUG00000000312	ENSOCUT00000000312	639	30	2421	1	2521	179	28	20	2472	0	1754	28	169	59	2695	2	1928	12	765	113	2127	12	1352	25	584	69	2144	6	1561	8	689	63	2239	2	927	4
ENSOCUG00000000313	ENSOCUT00000000316,ENSOCUT00000041676	6	0	0	828	3	0	1	0	0	447	1	0	5	0	1	72	6	0	1	2	0	191	0	0	12	0	0	285	1	0	7	5	0	77	0	0
ENSOCUG00000000315	ENSOCUT00000000315,ENSOCUT00000042547,ENSOCUT00000055027,ENSOCUT00000064677	92	10	148	0	276	62	4	5	168	0	347	11	17	10	249	0	598	7	134	14	244	0	578	5	86	10	169	0	449	7	94	15	299	0	574	2
ENSOCUG00000000318	ENSOCUT00000000318,ENSOCUT00000043366,ENSOCUT00000049955,ENSOCUT00000057453	185	118	387	81	739	152	49	67	626	86	533	67	98	99	637	131	745	18	216	207	562	138	645	22	191	124	791	232	639	10	212	111	474	124	521	19
ENSOCUG00000000319	ENSOCUT00000024315	0	1	8	0	4	0	0	0	1	0	0	0	0	1	6	0	6	0	0	0	3	0	5	0	0	0	1	0	0	0	1	1	0	0	2	0
ENSOCUG00000000320	ENSOCUT00000000320	53	199	152	61	92	7	0	102	104	62	44	11	13	128	201	145	69	3	97	226	142	239	34	8	65	232	175	211	42	3	42	133	120	224	14	1
ENSOCUG00000000321	ENSOCUT00000000321	563	456	628	661	636	656	911	420	761	638	626	26	867	482	926	969	775	16	786	859	778	875	544	10	810	756	857	1251	642	11	714	610	914	795	551	82
ENSOCUG00000000322	ENSOCUT00000000324,ENSOCUT00000034628,ENSOCUT00000040400,ENSOCUT00000042762,ENSOCUT00000053903,ENSOCUT00000059154,ENSOCUT00000061031,ENSOCUT00000062256	505	430	552	303	744	229	131	232	624	259	629	87	375	378	815	247	791	12	802	479	603	276	591	19	555	490	681	311	622	24	596	372	684	219	606	41
ENSOCUG00000000323	ENSOCUT00000000325,ENSOCUT00000044853,ENSOCUT00000058199,ENSOCUT00000062357	1598	1306	1763	370	1927	627	587	828	1938	417	1698	131	1281	1422	2414	722	2080	35	2154	2074	2281	593	1934	31	1898	1812	2407	824	2153	48	1614	1313	1937	442	1456	131
ENSOCUG00000000324	ENSOCUT00000000323,ENSOCUT00000055505	103	294	101	70	135	10	69	163	181	107	94	13	74	216	152	169	112	6	219	278	155	113	85	6	165	225	214	110	90	8	233	183	191	170	95	1
ENSOCUG00000000325	ENSOCUT00000000322	13	63	496	16	1047	259	21	77	501	43	501	3	4	53	361	83	416	3	25	195	221	97	238	4	21	90	278	91	400	6	13	171	500	72	413	8
ENSOCUG00000000326	ENSOCUT00000030649,ENSOCUT00000039131,ENSOCUT00000043610,ENSOCUT00000046821,ENSOCUT00000051427	59	522	874	103	776	160	2	203	890	41	696	67	32	365	1163	180	1024	10	84	392	900	120	934	21	65	716	1032	160	789	23	42	348	854	103	1025	25
ENSOCUG00000000328	ENSOCUT00000000328,ENSOCUT00000048729,ENSOCUT00000059274	1638	297	1956	117	1685	1217	2949	280	1869	175	1295	278	2615	333	2327	167	1658	91	2400	417	2170	154	1466	97	2661	262	2545	128	1558	125	2178	290	2340	127	1333	597
ENSOCUG00000000329	ENSOCUT00000000329,ENSOCUT00000039339,ENSOCUT00000044232	27	2290	310	839	335	58	88	1122	350	742	209	5	42	1330	333	1079	219	10	64	1985	327	1106	113	9	51	2052	384	1076	201	1	55	1368	400	895	114	3
ENSOCUG00000000330	ENSOCUT00000000330	0	0	3	0	5	149	0	0	9	0	1	5	0	0	7	0	4	0	0	0	0	0	0	10	2	0	9	0	0	4	0	0	8	0	0	7
ENSOCUG00000000331	ENSOCUT00000000331,ENSOCUT00000043185	208	230	527	101	619	80	7	117	505	67	557	37	68	193	636	146	718	13	298	229	623	137	660	17	209	236	592	140	610	34	166	183	548	109	637	26
ENSOCUG00000000333	ENSOCUT00000000332	141	158	208	91	227	61	26	70	138	56	221	12	98	182	248	99	226	4	214	199	163	76	164	4	169	106	149	51	157	4	155	209	244	92	237	12
ENSOCUG00000000334	ENSOCUT00000000335	1529	2014	1983	789	2416	840	204	1123	2183	713	2214	306	828	1856	2581	1267	2769	87	2169	2396	2395	1198	2318	114	1669	2286	2398	1382	2468	102	1483	2048	2356	1083	2312	127
ENSOCUG00000000336	ENSOCUT00000000337	320	406	612	95	674	263	194	293	614	125	684	47	322	492	857	308	948	15	621	701	758	342	838	16	480	568	735	262	773	11	418	543	742	190	750	63
ENSOCUG00000000338	ENSOCUT00000000338	2147	4102	1964	1502	1816	1023	1017	1975	2073	1471	1587	194	1713	2013	2544	1251	1824	29	2194	3287	1877	2041	1615	126	2414	4047	2301	2416	2040	52	1992	2861	2527	1684	1590	203
ENSOCUG00000000339	ENSOCUT00000000339	30.77	0	27.69	0	25.68	49.16	0	99.51	44.88	14.07	36.96	27.04	20.08	63.78	49.09	72.33	52.28	6.33	22.07	36.02	45.97	11.35	36.68	0	16.61	24.05	90.65	25.61	100.33	0	11.54	37.86	42.91	0	112.61	16.73
ENSOCUG00000000341	ENSOCUT00000000341,ENSOCUT00000034178,ENSOCUT00000050890,ENSOCUT00000052582,ENSOCUT00000053431,ENSOCUT00000054289,ENSOCUT00000055414,ENSOCUT00000059413,ENSOCUT00000063254	179	6	68	0	188	57	80	7	160	3	142	39	165	28	99	6	155	6	214	20	165	1	199	16	104	25	243	6	163	11	135	24	179	2	83	10
ENSOCUG00000000342	ENSOCUT00000000342,ENSOCUT00000039695,ENSOCUT00000048766	2	2	2	1	39	11	6	3	2	4	82	63	0	6	5	5	116	0	10	15	14	5	117	1	5	5	10	10	105	10	0	3	3	5	132	124
ENSOCUG00000000343	ENSOCUT00000000343,ENSOCUT00000064336	1108	1079	1741	472	2277	722	168	567	2093	421	1714	270	517	823	2431	803	2340	87	1600	1336	2361	930	1826	70	1043	1066	2687	1001	2049	103	1030	934	2020	618	1577	69
ENSOCUG00000000344	ENSOCUT00000000344	339	347	436	75	558	52	5	116	575	57	474	41	26	277	809	149	584	13	438	437	674	153	583	34	148	426	602	142	500	11	148	256	524	95	496	19
ENSOCUG00000000345	ENSOCUT00000000345	43	10	480	0	436	66	2	6	463	0	286	36	10	10	621	0	417	15	52	14	495	0	235	12	40	11	568	0	382	5	30	9	658	0	259	7
ENSOCUG00000000346	ENSOCUT00000000346,ENSOCUT00000033838	594	552	921	399	1348	596	86	302	1031	408	1014	111	359	418	1223	393	1239	18	796	611	1135	427	1200	26	768	534	1260	490	1290	36	605	434	1250	305	1091	51
ENSOCUG00000000347	ENSOCUT00000000347	635	1420	1124	614.99	1008	633.98	1514.98	1490.99	1080	676	787.99	58	899	1509	1343.98	614	1027	17	817.98	2181.98	1054.99	826	736	17	1055	1484	1160.99	867.96	975	21	1156.97	2050	1461.99	739.8	809.99	89
ENSOCUG00000000348	ENSOCUT00000000352,ENSOCUT00000049928	106	24	73	6746	416	50	23	47	124	8717	281	3	51	97	71	8033	429	2	122	267	135	16755	1082	3	58	223	142	16777	1094	8	73	183	113	12329	254	39
ENSOCUG00000000349	ENSOCUT00000000349,ENSOCUT00000046018,ENSOCUT00000052249	1793	71	77	17	118	181	1497	89	63	14	94	35	1819	94	85	6	171	0	1866	138	97	7	221	4	1765	85	93	37	174	8	2008	92	129	2	168	41
ENSOCUG00000000350	ENSOCUT00000000348	0	0	0	0	0	0	0	0	0	0	0	0	0	0	0	0	0	0	0	0	0	0	0	0	0	0	0	0	0	0	0	0	0	0	0	0
ENSOCUG00000000353	ENSOCUT00000000353,ENSOCUT00000036931	316	588	486	530	450	502	745	489	604	541	464	118	529	610	595	557	521	32	499	859	514	510	377	41	552	748	657	594	510	42	454	724	651	564	410	136
ENSOCUG00000000354	ENSOCUT00000000354,ENSOCUT00000044130,ENSOCUT00000056353	327	224	222	126	247	93	200	184	246	228	184	16	256	328	328	312	267	7	391	402	195	186	183	7	402	357	251	264	207	11	323	352	274	244	196	19
ENSOCUG00000000355	ENSOCUT00000000355,ENSOCUT00000036291,ENSOCUT00000036804,ENSOCUT00000041561	7	118	1134	28	1501	376	13	68	939	17	1172	17	24	100	1501	22	1072	0	35	183	1037	54	800	1	77	116	961	34	1491	15	24	88	923	24	1026	22
ENSOCUG00000000356	ENSOCUT00000000357,ENSOCUT00000050048	392	763	639	229	674	274	504	429	605	198	450	11	444	486	891	320	652	5	617	526	636	418	408	2	453	512	642	348	497	2	445	486	695	345	282	74
ENSOCUG00000000357	ENSOCUT00000000356	140	168	286	157	265	343	324	142	292	173	238	63	226	123	295	245	342	17	245	245	305	219	287	24	314	247	424	314	391	38	278	272	408	220	345	94
ENSOCUG00000000358	ENSOCUT00000000358,ENSOCUT00000046522,ENSOCUT00000051532,ENSOCUT00000064073	658	767	1072	355	1142	1395	560	649	1249	349	1169	321	695	713	1589	425	1351	108	1123	1036	1303	472	1445	108	880	863	1428	517	1329	110	761	775	1622	340	1350	191
ENSOCUG00000000359	ENSOCUT00000000359	1324	1504	1797	698	1805	670	479	983	1956	576	1685	70	931	1530	2077	868	1846	16	1649	2107	1843	841	1739	7	1454	1683	2104	1069	1990	27	1403	1542	1961	865	1458	272
ENSOCUG00000000360	ENSOCUT00000000361	81	28	2166	0	2251	80	30	26	2228	1	1372	5	24	91	2403	4	1662	6	51	106	3037	11	958	4	75	45	2740	1	1519	4	106	51	2419	1	887	8
ENSOCUG00000000361	ENSOCUT00000000360	0	0	0	0	4	0	0	0	0	0	1	0	5	1	0	0	0	0	2	2	2	0	1	0	1	1	0	1	0	0	0	1	0	0	0	0
ENSOCUG00000000363	ENSOCUT00000006853	0	0	0	0	0	0	0	0	0	0	0	0	1	0	0	0	0	0	0	0	0	3.03	0	0	0	0	0	0	0	0	0	0	0	0	0	0
ENSOCUG00000000364	ENSOCUT00000000364,ENSOCUT00000051700	221	225	634	762	433	168	107	178	586	718	320	19	203	284	671	953	414	5	234	401	557	795	236	18	302	440	693	981	446	9	264	407	604	860	258	3
ENSOCUG00000000365	ENSOCUT00000000363,ENSOCUT00000039776,ENSOCUT00000052069,ENSOCUT00000057763,ENSOCUT00000058875	363	345	529	103	535	159	39	193	556	84	463	88	241	336	706	238	738	42	566	411	795	198	588	37	465	428	805	214	596	35	398	344	876	163	561	39
ENSOCUG00000000367	ENSOCUT00000000372,ENSOCUT00000045428,ENSOCUT00000055900,ENSOCUT00000057118,ENSOCUT00000058708	517	518	1161	180	1804	439	85	273	1466	159	1494	153	192	577	1826	260	2027	49	804	744	1726	327	1729	47	530	613	1606	410	1821	50	444	686	1379	243	1504	43
ENSOCUG00000000368	ENSOCUT00000000366,ENSOCUT00000034880,ENSOCUT00000060611,ENSOCUT00000060885	121	109	224	63	300	20	3	80	283	69	316	23	22	160	299	130	360	3	184	214	316	142	471	12	116	184	340	158	398	9	98	83	262	97	373	10
ENSOCUG00000000370	ENSOCUT00000000368,ENSOCUT00000047065,ENSOCUT00000053276	0	87	125	0	53	84	0	66	116	3	29	23	1	77	175	3	56	0	7	82	96	7	31	14	6	62	139	7	58	0	5	84	129	3	32	2
ENSOCUG00000000371	ENSOCUT00000000374	253.09	1575.28	318.47	365.36	295.61	64.93	320.2	2459.21	375.16	303.64	174.7	33.83	330.2	2912.77	473.43	749.55	251.07	5.53	536.28	3470.52	584.91	790.07	189.19	15.83	533.63	4049.3	596.67	798.05	281.11	15.79	323.37	2782.21	629.07	490.15	89.78	31
ENSOCUG00000000373	ENSOCUT00000000370	0	0	0	0	0	0	1	0	0	0	0	0	0	0	0	0	0	0	0	0	0	0	0	0	0	0	0	0	0	0	0	0	0	0	0	0
ENSOCUG00000000374	ENSOCUT00000000373	2	101	396	2	357	42	1	166	620	11	222	5	0	208	496	11	138	7	3	203	431	14	81	0	8	117	467	9	109	4	0	257	422	8	82	0
ENSOCUG00000000375	ENSOCUT00000000376,ENSOCUT00000043480	65	45	95	16	175	35	0	32	120	17	132	4	21	69	174	37	206	5	114	88	134	52	227	6	50	113	146	35	222	0	47	79	130	26	180	2
ENSOCUG00000000377	ENSOCUT00000000378,ENSOCUT00000040506	190	549	222	123	192	15	195	447	267	148	116	0	199	807	207	170	174	0	321	1127	186	212	120	0	339	786	291	220	113	0	294	805	316	159	57	11
ENSOCUG00000000378	ENSOCUT00000000377,ENSOCUT00000042727,ENSOCUT00000050745	2	0	10	0	10	0	2	0	14	0	3	0	0	0	13	0	4	0	6	0	30	0	7	0	0	0	10	0	13	1	3	1	9	0	1	0
ENSOCUG00000000379	ENSOCUT00000000380	0	0	864	0	46	10	0	0	678	0	80	15	0	0	2764	0	165	16	2	0	1584	0	49	9	0	0	1078	0	33	6	0	0	957	0	8	0
ENSOCUG00000000380	ENSOCUT00000000379	609	55	1053	10	484	23	25	42	1094	0	361.82	6	88	33	1257	9	321	2	824	83	993	18	153	0	380	54	1024	21	216	3	514	67	981	2	99	1
ENSOCUG00000000381	ENSOCUT00000000381,ENSOCUT00000000384,ENSOCUT00000038543,ENSOCUT00000040133,ENSOCUT00000042660,ENSOCUT00000052687,ENSOCUT00000058716	1421	2434	2481	965	2945	1235	182	1101	3103	794	2849	251	523	1867	3424	1214	3756	44	1968	2827	3341	1572	3498	96	1389	2880	3764	1683	3229	88	1115	1910	2929	980	3067	83
ENSOCUG00000000382	ENSOCUT00000023820	930	1289	1102	235	1137	581	1056	595	1017	207	705	31	1001	796	1461	248	1059	5	916	1311	1043	344	762	18	1109	1162	1373	385	988	12	986	945	1222	280	720	148
ENSOCUG00000000383	ENSOCUT00000021070,ENSOCUT00000062735	13	24	22	12	12	2	4	32	36	2	4	0	1	110	54	12	9	0	2	203	46	13	10	0	2	80	31	2	8	0	6	42	39	4	24	2
ENSOCUG00000000384	ENSOCUT00000000387,ENSOCUT00000047722,ENSOCUT00000048762	0	8	42	0	80	14	0	0	30	0	70	4	0	0	39	0	137	0	3	7	45	0	176	0	2	2	18	0	96	0	1	2	33	0	116	3
ENSOCUG00000000385	ENSOCUT00000021761	470.3	754.99	671.05	248.45	1048.22	723.52	488.81	475.53	793.68	218.48	1003.4	145.49	609.9	474.44	872.63	281.48	1240.39	14.86	584.44	726.11	830.12	294.4	1165.57	32.64	708.16	652.72	855.9	248.74	1221.72	36.18	522.05	515.84	1007.14	245.75	1103.71	165.51
ENSOCUG00000000387	ENSOCUT00000000386	14	26	17	0	22	5	43	3	125	0	34	1	23	12	49	2	26	3	64	21	3	0	5	0	27	8	2	0	0	0	121	5	94	4	5	0
ENSOCUG00000000388	ENSOCUT00000000388	93	69	86	107	144	26	5	43	211	35	149	40	30	98	156	101	164	5	143	144	197	126	150	8	66	134	198	107	127	12	69	120	243	86	139	3
ENSOCUG00000000389	ENSOCUT00000000389,ENSOCUT00000044593	0	0	0	0	0	0	0	0	0	0	0	0	0	0	0	0	0	0	0	0	0	0	0	0	0	0	0	0	0	0	0	0	0	0	0	0
ENSOCUG00000000391	ENSOCUT00000000391	75	34	2579	10	2047	106	90	6	5718	9	1779	22	81	16	3431	4	1314	2	84	30	2945	4	908	6	59	9	3836	4	1717	8	142	8	3346	2	465	17
ENSOCUG00000000392	ENSOCUT00000000393	302	733	931	460	958	84	36	409	894	447	824	70	101	689	1275	696	929	17	394	1006	1089	671	722	26	280	816	1047	767	800	28	220	794	1115	584	764	51
ENSOCUG00000000393	ENSOCUT00000000392	0	0	0	0	0	0	2	0	0	0	0	0	0	0	0	0	0	0	0	0	0	0	0	0	0	0	0	0	0	0	0	0	0	0	0	0
ENSOCUG00000000397	ENSOCUT00000000406,ENSOCUT00000049525,ENSOCUT00000056470	193	708	868	448	773	130	20	568	810	404	636	62	115	787	1431	1090	689	20	331	1030	1699	856	541	27	247	1070	1737	1152	593	27	167	1029	1218	660	334	7
ENSOCUG00000000398	ENSOCUT00000000397,ENSOCUT00000064704	0	13	2	4	282	301	3	16	8	5	456	6	18	12	30	10	622	0	32	26	38	31	827	0	11	28	3	24	562	0	1	15	3	14	791	46
ENSOCUG00000000399	ENSOCUT00000000398	2	0	14	0	3.33	0	0	0	4.57	1	2	0	1	0	0	1.26	2.55	0	1	0	7.86	1.97	0	1	2	0	7.36	2.46	0	0	0	0	9.43	4.24	0	0
ENSOCUG00000000401	ENSOCUT00000000401,ENSOCUT00000046345,ENSOCUT00000054038	6	1141	18	29	20	5	21	247	8	15	18	4	8	132	4	213	26	3	32	200	4	186	17	4	6	348	3	189	7	0	18	145	6	181	15	2
ENSOCUG00000000402	ENSOCUT00000000400	38	338	0	0	2	0	34	133	1	0	64	9	30	218	1	0	98	0	13	246	0	0	74	5	18	262	4	0	69	5	17	275	1	0	0	0
ENSOCUG00000000403	ENSOCUT00000000403	870	2176	1588	339	1977	266	105	815	2157	360	1228	76	115	1431	2603	447	1501	7	1201	1805	1902	573	954	90	667	1545	2140	618	1361	19	578	1592	1684	370	646	10
ENSOCUG00000000404	ENSOCUT00000000408	661	1143	1534	207	2139	965	387	651	1905	228	1760	175	565	1152	2277	275	2404	53	897	1554	2007	253	2183	53	727	1189	2229	409	2272	51	810	1177	1626	171	1744	102
ENSOCUG00000000405	ENSOCUT00000000402,ENSOCUT00000039275	286	466	596	167	756	112	50	284	722	153	538	52	143	449	826	275	692	22	406	679	807	244	526	21	281	425	863	228	562	30	304	447	700	172	573	12
ENSOCUG00000000406	ENSOCUT00000000404,ENSOCUT00000046662,ENSOCUT00000051262	235	267	505	133	612	284	122	168	490	103	701	136	221	248	661	215	935	24	375	390	561	194	949	19	357	320	640	218	884	35	320	309	563	129	1060	110
ENSOCUG00000000407	ENSOCUT00000000405	29	9	30956	0	23889	101	4	0	43038	0	18830	151	16	8	54935	0	20243	76	198	19	44306	0	9207	48	105	7	44129	0	17929	33	12	15	34694	4	9250	20
ENSOCUG00000000408	ENSOCUT00000000407,ENSOCUT00000035879,ENSOCUT00000045860,ENSOCUT00000046316,ENSOCUT00000060562	2045.28	210.87	516.09	416.57	507.17	156	14	97.72	419.94	403.77	653.38	92	227.18	341.83	661.41	459.67	923.05	14	2278.73	487.48	678.11	382.29	962.63	13	1412.09	484.57	588.09	696.58	820.49	36	951.84	369.8	570.47	311.74	978.65	35
ENSOCUG00000000409	ENSOCUT00000000409	27989	2316	14569	257	6702	77	51420	2152	10159	455	4600	15	25995	1700	17888	199	4328	0	29583	2207	10111	368	1866	0	31446	1442	9548	248	3903	16	37285	1717	11125	123	1524	91
ENSOCUG00000000410	ENSOCUT00000000410,ENSOCUT00000026521,ENSOCUT00000046751,ENSOCUT00000055456,ENSOCUT00000062644	1020	1471	224	492	376	212	223	1350	296	451	270	15	752	1323	376	506	298	10	1519	1851	311	746	261	12	1313	1732	474	780	353	3	915	1945	370	539	218	13
ENSOCUG00000000412	ENSOCUT00000000412	357	291	481	182	510	261	148	240	495	251	446	81	264	358	455	303	294	14	370	479	481	354	281	13	371	478	542	468	388	30	324	561	582	236	324	17
ENSOCUG00000000416	ENSOCUT00000000416	765	603	4426	306	4581	771	118	378	5071	320	3678	64	405	728	5164	388	4320	20	1043	1090	4769	425	3329	31	1112	598	5323	419	3800	22	1173	676	6108	325	3427	98
ENSOCUG00000000418	ENSOCUT00000000418	3	20	9	4	17	4	0	4	4	8	7	2	2	21	13	44	26	0	1	30	9	17	23	0	0	41	10	25	12	0	0	34	12	30	16	1
ENSOCUG00000000421	ENSOCUT00000000421	0	0	1	0	2	0	0	0	0	0	0	0	0	0	0	0	0	0	0	0	0	0	0	0	0	0	3	0	0	0	0	2	0	0	0	0
ENSOCUG00000000422	ENSOCUT00000000423	0	12	30	0	8	4	2	17	11	0	15	0	0	11	25	0	9	0	0	1	3	0	5	0	0	0	1	0	3	0	1	23	20	0	3	2
ENSOCUG00000000425	ENSOCUT00000023010	1793	2410	2662	635	3188	308	197	1181	2952	575	2822	274	520	2852	3678	1279	3697	59	2412	3573	3443	1262	3957	77	1410	3384	3431	1308	3413	86	1168	2608	3085	805	3111	347
ENSOCUG00000000426	ENSOCUT00000000424,ENSOCUT00000053128	428.01	595.78	320.05	293.33	498.13	150.02	297.3	465.44	457.06	336.62	376.32	91	380.98	545.57	428.6	547.95	444.74	42.71	673.13	755.93	467.49	656.53	219.98	32	545.79	590.64	553.92	765.7	356.14	52.06	505.2	600.93	536.17	431.77	282.97	23
ENSOCUG00000000427	ENSOCUT00000000426,ENSOCUT00000040259,ENSOCUT00000048810,ENSOCUT00000052181,ENSOCUT00000061688	77	466	101	734	135	100	44	268	300	550	96	10	97	404	186	1315	144	11	131	622	227	1532	70	8	151	602	369	2541	83	14	154	446	260	1407	37	4
ENSOCUG00000000429	ENSOCUT00000000430,ENSOCUT00000036966,ENSOCUT00000056850,ENSOCUT00000057119	986	1103	1454	361	1875	605	1689	1114	1552	383	1741	1281	1215	1297	1976	523	2216	57	1392	1663	1810	524	2233	109	1268	1523	1687	669	2104	172	1152	1453	1836	390	2279	2408
ENSOCUG00000000431	ENSOCUT00000000431	338	5	34	0	260	1277	961	3	44	4	344	93	487	8	109	2	717	3	816	5	61	2	707	5	1040	16	36	2	653	2	936	2	43	0	634	195
ENSOCUG00000000432	ENSOCUT00000000435,ENSOCUT00000034648,ENSOCUT00000037503,ENSOCUT00000055608,ENSOCUT00000062464	3306	5640	6502	2168	6235	727	754	3487	6188	1831	5068	260	1808	5849	7376	3428	6003	67	4180	7815	6535	3736	4429	88	3312	7064	6846	4058	5315	90	3905	6559	7967	2598	5259	255
ENSOCUG00000000435	ENSOCUT00000000438,ENSOCUT00000049131,ENSOCUT00000055104,ENSOCUT00000056626	2	1449	83	257	181	57	57	480	95	77	117	15	4	566	92	433	154	13	6	1092	99	634	77	14	7	1153	106	832	136	4	20	614	151	222	89	12
ENSOCUG00000000436	ENSOCUT00000000433,ENSOCUT00000048635	0	149.19	8	0	0	0	2	38.39	1	0	2	0	0	35.92	0	4	9	0	0	37.21	0	1.32	6	0	0	42.61	2	0	1	0	0	78.47	3	3.38	4	0
ENSOCUG00000000437	ENSOCUT00000000436,ENSOCUT00000033296,ENSOCUT00000045638,ENSOCUT00000052684,ENSOCUT00000064342	81	188	7	12	48	1	16	102	16	3	37	0	30	275	18	6	30	0	206	308	12	3	11	0	98	196	16	4	42	0	54	206	16	5	29	0
ENSOCUG00000000438	ENSOCUT00000000437,ENSOCUT00000042208	0	1052.58	14.84	0	7	0	9.87	156.79	5	1	3	0	3	89.69	4	15.99	4	0	1	223.96	7	12.62	22	0	1	239.87	4	8	11	0	0	113	13	13	5	0
ENSOCUG00000000439	ENSOCUT00000000439	772	1731	1207	870	1256	297	168	1039	1270	718	1167.99	229	615	1355	1475	1032	1478	69	1195	1774	1420	1112	1149	64	1047	1693	1385	1350	1398	56	929	1610	1678	952.99	1518	95
ENSOCUG00000000440	ENSOCUT00000000440,ENSOCUT00000034884,ENSOCUT00000040385,ENSOCUT00000044589	93	174	163	5510	452	27	4	110	242	4029	337	9	40	298	243	9439	375	3	203	440	231	16348	393	4	99	285	195	9533	418	6	98	269	278	10396	639	8
ENSOCUG00000000441	ENSOCUT00000000441,ENSOCUT00000033602	2	625	2	16798	2	2	0	92	5	14608	2	0	0	35	4	31852	3	2	0	234	5	25852	1	1	0	51	8	27726	3	0	0	207	5	22703	1	1
ENSOCUG00000000442	ENSOCUT00000000442,ENSOCUT00000000449,ENSOCUT00000046417	673	815	1360	408	1983	302	42	504	1589	381	1764	245	236	911	2180	711	2298	68	871	1345	1999	676	1923	76	669	1123	1970	778	1925	83	618	861	1978	591	1803	35
ENSOCUG00000000444	ENSOCUT00000000445,ENSOCUT00000034962	106	1909	326	479	407	236	197	1494	518	456	282	70	190	1610	451	607	270	27	216	2552	351	639	163	32	204	2773	510	713	266	21	167	1724	640	539	193	11
ENSOCUG00000000445	ENSOCUT00000000444	26	2	25	4	41	9	0	0	2	0	9	3	22	2	28.29	4	41	6	27	6	32	2	30	5	26	6	36.48	0	31.94	0	21	16	33	3	38.22	8
ENSOCUG00000000446	ENSOCUT00000027154	116.66	102.89	222.76	24.45	165.1	59.6	218.05	200.92	218.15	12.14	108.13	11.71	151.98	190.22	253.76	25.94	117.75	11.02	200.56	274.65	230.25	12.18	87.11	8.92	222.88	145.85	253.98	14.12	142.5	8.22	163.08	274.61	213.23	28.45	99.82	37.66
ENSOCUG00000000448	ENSOCUT00000000448,ENSOCUT00000037124	0	24	103	0	98	0	0	10	51	0	69	0	0	27	34	1	57	0	0	25	34	8	55	0	0	34	16	0	50	0	0	24	98	5	53	0
ENSOCUG00000000451	ENSOCUT00000000452	0	25	2	0	22	31	0	17	3	0	20	1	1	23	1	2	39	0	2	26	0	0	40	0	5	18	0	1	25	0	0	21	2	3	50	0
ENSOCUG00000000454	ENSOCUT00000000454	0	0	0	0	0	0	0	0	0	0	0	0	0	0	0	0	0	0	0	0	0	0	0	0	0	0	0	0	0	0	0	0	0	0	0	0
ENSOCUG00000000455	ENSOCUT00000000457,ENSOCUT00000034647,ENSOCUT00000035769,ENSOCUT00000036828,ENSOCUT00000039034,ENSOCUT00000039471,ENSOCUT00000051522,ENSOCUT00000053131,ENSOCUT00000055821	1661	1028	1310	832	1344	612	1897	831	1234	688	1131	898	2072	776	1428	997	1273	90	3022	1397	1246	1063	979	439	2529	1219	1373	1121	1365	699	1815	935	1330	1062	823	252
ENSOCUG00000000457	ENSOCUT00000000455,ENSOCUT00000034224	0	0	0	0	0	0	0	0	0	0	0	0	0	0	0	0	0	0	0	0	0	0	0	0	0	0	0	0	2	0	0	0	0	0	0	0
ENSOCUG00000000459	ENSOCUT00000000459,ENSOCUT00000034480	242	155	855	182	769	544	159	203	720	196	743	88	298	243	937	276	1143	26	478	419	727	281	1113	27	438	252	767	345	1139	44	385	300	965	257	1259	127
ENSOCUG00000000460	ENSOCUT00000000460	0	6	3	0	18	2	0	4	14	2	15	3	0	11	8	0	20	9	1	6	38	1	3	10	2	0	61	1	32	2	0	4	18	0	5	0
ENSOCUG00000000461	ENSOCUT00000000461,ENSOCUT00000061817	410	576	470	183	470	477	376	431	546	224	583	129	478	372	599	217	618	33	568	579	541	204	593	46	609	464	597	267	523	57	455	508	536	150	394	49
ENSOCUG00000000462	ENSOCUT00000000462,ENSOCUT00000037029,ENSOCUT00000045347,ENSOCUT00000048199,ENSOCUT00000049488,ENSOCUT00000053913,ENSOCUT00000056202,ENSOCUT00000061766,ENSOCUT00000062089,ENSOCUT00000062750	4576	606	1753	601	2630	309	165	314	1931	487	2748	302	955	735	2861	1035	3641	99	7693	1052	2357	1068	3296	65	3870	905	2494	1007	3242	83	2750	613	2231	696	3774	147
ENSOCUG00000000463	ENSOCUT00000023391	723	320	908	228	1498	112	30	190	1098	153	1073	82	118	459	1671	348	1508	30	1068	642	1463	423	1119	17	414	600	1469	347	1190	27	438	379	1352	279	1130	37
ENSOCUG00000000464	ENSOCUT00000000463	144.42	171.35	348.85	167.75	354.47	51.98	11.26	119.63	369.97	187.92	346.39	30.21	68.23	279.31	431.14	311.34	505	1.42	250.17	373.19	412.18	270.75	438.68	16.13	173.84	351.82	423.5	328.82	383.86	10.17	126.24	377.17	367.77	267.23	502.49	9.71
ENSOCUG00000000466	ENSOCUT00000000466,ENSOCUT00000046593,ENSOCUT00000049341,ENSOCUT00000062490	709	994	834	436	1070	144	273	527	811	423	731	78	471	863	1159	618	1025	43	960	1083	1225	761	985	58	852	1181	1252	894	1031	65	682	959	1162	488	979	29
ENSOCUG00000000467	ENSOCUT00000000468	233	441	280	90	425	392	215	251	267	123	441	85	359	465	388	122	668	18	435	549	365	168	651	36	334	391	343	132	642	28	352	442	477	104	767	112
ENSOCUG00000000468	ENSOCUT00000022767	30	61	96	16	366	0	9	33	113	13	200	0	37	61	117	20	172	0	167	61	82	34	134	1	118	44	116	36	233	0	35	43	94	35	114	0
ENSOCUG00000000470	ENSOCUT00000000470,ENSOCUT00000037382,ENSOCUT00000055368	525	1354	628	1484	709	344	1299	1059	773	1135	472	129	1024	1011	937	1801	805	45	976	1747	703	1799	583	41	1047	1574	880	1862	803	65	937	1212	1159	1594	702	93
ENSOCUG00000000471	ENSOCUT00000000471,ENSOCUT00000046021,ENSOCUT00000052791	3	232	31	4	26	2	15	113	29	4	21	1	0	187	47	13	23	19	4	199	22	15	29	0	7	146	22	19	26	2	5	146	39	8	26	0
ENSOCUG00000000472	ENSOCUT00000000474,ENSOCUT00000033422,ENSOCUT00000048345,ENSOCUT00000048740	605	738	768	479	951	365	389	429	766	325	786	72	552	640	982	612	1027	11	856	1028	806	686	775	20	685	822	858	604	890	32	756	731	924	553	870	88
ENSOCUG00000000473	ENSOCUT00000000472	2249	3846	2540	20499	2298	2454	7347	4127	2913	20159	1994	932	4036	4328	3437	18450	2484	180	3644	6353	3082	18279	1969	235	3873	5451	3672	17186	2359	242	3272	5120	4430	17785	2050	1223
ENSOCUG00000000474	ENSOCUT00000000473	1	12	0	494	3	0	0	24	1	293	0	0	0	5	1	657	0	0	3	16	0	752	0	0	1	3	0	283	0	1	1	4	0	357	0	0
ENSOCUG00000000475	ENSOCUT00000000475	718	1070	2160	298	1965	478	36	448	1997	285	1409	291	297	803	3281	462	1661	96	1013	1144	2354	484	1427	188	682	853	2255	548	1559	128	582	906	2084	374	1043	42
ENSOCUG00000000476	ENSOCUT00000000478	30	9	152	0	273	5	1	12	287	1	101	26	2	24	264	2	271	19	40	65	441	3	197	33	8	30	437	0	124	21	10	26	287	2	109	0
ENSOCUG00000000477	ENSOCUT00000030634,ENSOCUT00000055719,ENSOCUT00000060349	754	1394	1568	265	1621	1172	1385	1274	1748	259	1419	277	1143	1529	2746	488	2067	102	1264	2110	2515	469	2101	144	972	1543	2114	527	1807	103	938	1635	2130	319	1529	246
ENSOCUG00000000478	ENSOCUT00000000479	0	66	0	19818	22	51	0	102	0	14730	43	4	0	119	6	26386	219	0	0	159	5	36317	225	0	0	97	0	45235	110	3	4	117	10	30000	18	0
ENSOCUG00000000479	ENSOCUT00000000480,ENSOCUT00000050721,ENSOCUT00000061443	623	986	1356	1297	1296	1716	1501	911	1581	1485	1175	368	960	972	1652	1370	1348	84	981	1484	1464	1264	1186	91	980	1286	1749	1606	1351	123	788	1054	1841	1313	1286	434
ENSOCUG00000000481	ENSOCUT00000000482	2452	2895	2149	1307	2138	968	3341	2628	2005	1445	1834	589	2781	3037	2833	1612	2431	84	3338	3705	2338	1821	2058	110	3322	3578	2469	2386	2351	111	3289	3864	2710	1628	2082	730
ENSOCUG00000000482	ENSOCUT00000000481	139	81	219	119	286	61	56	85	254	100	256	9	151	105	308	140	351	2	174	177	231	185	323	1	165	161	226	204	279	14	134	123	239	164	246	43
ENSOCUG00000000483	ENSOCUT00000000483,ENSOCUT00000035585,ENSOCUT00000049152	9	1067	0	25	1	0	1	421	0	19	0	3	5	281	5	49	0	0	0	553	0	32	0	0	2	266	0	10	2	0	3	680	0	29	0	0
ENSOCUG00000000484	ENSOCUT00000000484,ENSOCUT00000057831	643	674	698	338	658	858	1793	601	735	365	620	174	1030	741	810	493	872	28	871	959	680	526	811	36	998	770	779	630	866	38	797	835	805	446	872	686
ENSOCUG00000000485	ENSOCUT00000031572	366	405	381	152	589	191	79	171	410	82	477	61	178	300	491	153	649	13	444	424	458	197	577	13	340	387	473	140	562	19	268	332	547	100	439	21
ENSOCUG00000000486	ENSOCUT00000000487	99	151	129	40	224.51	51	7	45	138	36	193	19	63	169	227.97	103	308	7	132	243	184	90	305	4	108.7	221	191	61	287	13	65	154	146.96	75	246	9
ENSOCUG00000000487	ENSOCUT00000000485	944	340	425	114	505	393	2971	273	517	73	471	179	1211	289	459	150	500	17	1078	381	412	150	468	17	1259	273	567	117	504	45	1028	301	655	86	487	670
ENSOCUG00000000488	ENSOCUT00000000488	223	13	1	0	0	0	13	6	0	0	0	0	156	6	1	0	0	0	312	9	0	0	0	0	265	3	0	0	0	0	205	4	0	0	0	0
ENSOCUG00000000489	ENSOCUT00000000490,ENSOCUT00000061762	275	787	320	335	426	71	64	544	314	220	404	8	110	807	402	552	490	1	296	1098	386	548	489	1	225	1064	358	494	427	2	196	881	337	365	494	12
ENSOCUG00000000491	ENSOCUT00000025196,ENSOCUT00000057501,ENSOCUT00000058985	0	0	0	0	0	0	0	0	0	0	0	0	0	0	0	0	1	0	3	0	0	0	0	0	0	0	0	0	3	0	0	1	1	0	0	0
ENSOCUG00000000493	ENSOCUT00000000494,ENSOCUT00000039964,ENSOCUT00000041587,ENSOCUT00000044380,ENSOCUT00000054644,ENSOCUT00000056381,ENSOCUT00000059494	451	1208	1797	281	2751	946	106	810	1786	307	2162	116	230	1141	2701	292	3343	25	642	1331	2190	453	2369	39	450	1159	2373	572	2651	29	430	1138	1829	382	2099	62
ENSOCUG00000000494	ENSOCUT00000000492,ENSOCUT00000041914	250	424	581	237	715	243	195	393	690	206	520	31	279	597	806	430	739	11	456	741	710	458	621	23	387	576	814	402	717	12	350	591	990	381	654	35
ENSOCUG00000000495	ENSOCUT00000000495,ENSOCUT00000036945	0	0	0	0	0	0	0	0	0	0	1	2	0	0	0	0	0	0	0	1	0	0	0	0	0	0	0	0	0	0	0	0	0	0	0	0
ENSOCUG00000000498	ENSOCUT00000000497,ENSOCUT00000060014	936	857	1471	488	1491	179	31	631	1345	373	1111	51	290	1061	1854	797	1636	33	1467	1470	1612	819	1276	59	887	1319	1599	811	1292	23	710	1395	1618	495	1309	18
ENSOCUG00000000499	ENSOCUT00000000499,ENSOCUT00000060657,ENSOCUT00000060735	984	1373	2013	750	1937	838	291	1057	1991	716	1841	144	760	1070	2483	1033	2354	35	1388	1617	2206	1271	2134	76	1258	1394	2398	1259	2184	35	1095	1258	2469	710	2260	63
ENSOCUG00000000500	ENSOCUT00000000500	0	0	0	0	1	0	0	0	1	0	0	0	1	0	1	0	0	0	0	0	0	0	0	0	0	0	0	0	0	0	0	0	0	0	0	0
ENSOCUG00000000501	ENSOCUT00000000501,ENSOCUT00000063560	0	0	0	0	0	0	3	0	0	0	0	0	0	1	0	0	1	0	2	2.05	0	0	0	0	4	0	0	0	0	0	0	0	0	0	0	1
ENSOCUG00000000502	ENSOCUT00000024723,ENSOCUT00000043531,ENSOCUT00000061790,ENSOCUT00000062452	376	56	79	51	380	352	14	30	77	20	505	17	130	82	124	52	810	0	487	123	161	97	1004	4	347	69	141	137	722	17	242	89	100	61	930	15
ENSOCUG00000000503	ENSOCUT00000000505,ENSOCUT00000056145,ENSOCUT00000056245,ENSOCUT00000058221	1026	1246	1095	636	1559	826	273	747	1498	595	1398	276	725	1107	1674	973	1867	62	1364	1529	1556	1154	1525	63	1054	1501	1637	1089	1622	63	949	1075	1363	822	1369	94
ENSOCUG00000000504	ENSOCUT00000024103	0	75	0	0	0	2	0	0	0	0	0	2	0	10	0	1	0	0	0	15	0	0	0	0	0	318	0	0	0	3	0	0	0	0	0	0
ENSOCUG00000000506	ENSOCUT00000000506	42.02	19.75	25.18	2.34	18.7	30.11	47.54	14.02	13.27	2.66	13.74	4.6	21.97	17.18	6.84	6.15	8.56	0	55.56	26.83	17.82	5.04	7.97	3.58	22.84	27.42	12.84	4.12	14.78	1.23	30.08	23.63	38.53	3.87	10.33	8.8
ENSOCUG00000000507	ENSOCUT00000000507,ENSOCUT00000050929	113	126	249	83	323	158	72	99	315	93	326	16	88	141	349	165	459	0	194	193	312	107	390	6	121	148	285	105	395	3	165	126	338	99	428	49
ENSOCUG00000000508	ENSOCUT00000000508,ENSOCUT00000034657	1	18	2151	0	1770	21	28	41	3870	3	918	227	5	23	4077	2	936	10	23	25	3754	3	621	19	12	17	4028	4	588	15	6	42	3795	2	436	92
ENSOCUG00000000509	ENSOCUT00000000509	42	71	177	19	268	35	36	26	212	16	160	4	35	68	235	29	171	3	59	63	162	36	126	0	35	43	164	41	211	0	65	48	232	28	130	4
ENSOCUG00000000510	ENSOCUT00000000513,ENSOCUT00000039510,ENSOCUT00000046564	964	1209	1104	181	1154	291	275	642	1076	309	1021	40	569	1311	1446	432	1228	9	1153	1711	1002	400	945	17	1043	1552	1147	632	1137	18	991	1473	935	309	813	62
ENSOCUG00000000511	ENSOCUT00000000510	1191.47	1832.11	1519.9	1311.98	1902.07	312.94	81	914.12	1725.97	961.53	1619.85	155.89	424.68	1547.23	1681.76	1750.79	1655.71	44	1488.95	1895.48	1533.24	1852	1569.35	46	1099.65	1923.59	1674.45	2010.34	1702.35	54	956.27	1586.15	1723.97	1303.28	1494.27	59
ENSOCUG00000000512	ENSOCUT00000000511	1352	742	1838	585	2223	1257	337	476	2365	591	1701	297	1035	651	2803	799	2462	103	1664	925	2262	901	1868	119	1439	631	2745	1021	2151	80	1323	677	2290	639	1665	110
ENSOCUG00000000513	ENSOCUT00000000512	0	197	0	0	20	2	0	171	1	0	11	0	0	512	0	0	51	0	3	747	2	0	86	0	0	920	0	0	26	0	0	627	0	0	75	0
ENSOCUG00000000515	ENSOCUT00000000515	51	11455	77	4	95	42	138	5634	102	47	87	1	51	5933	119	34	98	0	22	7432	72	26	77	0	39	8095	69	46	66	0	37	6434	59	2	68	26
ENSOCUG00000000516	ENSOCUT00000000518	901	1290	1196	303	1416	568	216	777	1341	315	1522	238	500	1731	1934	571	1832	54	1245	2137	1569	606	1789	57	1001	1978	1720	873	1715	72	895	2316	1465	443	1629	132
ENSOCUG00000000517	ENSOCUT00000000516	0	2	0	0	0	0	0	0	0	0	0	0	0	0	0	0	0	0	0	0	0	0	0	0	0	0	0	0	1	0	0	0	0	0	0	0
ENSOCUG00000000518	ENSOCUT00000000520	602	866	883	287	1190	122	59	502	1019	197	895	63	224	998	1354	471	1187	23	886	1285	1126	463	1121	22	602	1235	1143	434	1114	10	508	982	1211	303	1116	25
ENSOCUG00000000520	ENSOCUT00000000519,ENSOCUT00000043358	187	785	442	246	460	94	62	369	453	196	423	21	92	662	509	297	439	3	280	863	430	387	361	10	198	823	481	382	489	9	185	780	520	240	356	6
ENSOCUG00000000521	ENSOCUT00000000526	452	393	671	262	677	383	451	299	619	223	479	44	520	457	704	312	762	16	629	652	643	326	611	20	592	521	807	346	683	12	488	482	754	293	581	98
ENSOCUG00000000522	ENSOCUT00000000521	16	71.32	0	12.81	0	0	8.18	69.45	7	30.87	6	0	1	0	0	0	0	0	0	2.39	0	0	0	0	0	3.77	0	0	0	0	2	2.09	0	0	0	0
ENSOCUG00000000524	ENSOCUT00000000523	0	0.28	0	9	0	0	3.11	0	0	0	0	0	0	0	9.44	0	0.3	0	0	0	0	2.66	0	0	6.32	0	0	0	4.57	0	0	0	0	0	0	0
ENSOCUG00000000525	ENSOCUT00000000524	535.88	558.86	591	252	711	967.71	255.75	566.37	698.69	237.91	748.65	137	454	719.14	874.84	382	952.71	31	705.84	919.44	776	338	1048.55	83	665.86	937	753	456	869.74	49	571.86	1023.38	741.86	312	975	53
ENSOCUG00000000526	ENSOCUT00000000525,ENSOCUT00000040928,ENSOCUT00000063991	689	864	936	361	1389	138	431	436	729	360	968	22	694	632	958	607	1059	12	1008	961	1168	782	818	9	1012	745	890	648	1111	17	837	705	1135	580	771	16
ENSOCUG00000000527	ENSOCUT00000000528,ENSOCUT00000036260	0	8	4	0	213	729	7	4	1	0	315	80	30	6	24	0	497	0	15	8	31	0	595	1	14	9	3	0	533	5	0	8	0	0	565	287
ENSOCUG00000000528	ENSOCUT00000000527	0	10	5	5	20	0	0	1	8	0	10	0	0	2	8	2	6	0	0	7	0	0	2	0	0	8	10	0	15	0	0	8	16	3	4	0
ENSOCUG00000000530	ENSOCUT00000000530,ENSOCUT00000063493	1418	3562	1461	7053	1293	538	1277	3403	961	6046	676	196	1558	2989	1465	10438	995	99	1673	4800	1437	11940	697	105	1932	4788	2012	10624	1258	116	1748	4068	2436	8063	890	175
ENSOCUG00000000531	ENSOCUT00000000532,ENSOCUT00000035696	77.07	238.52	705.87	198.22	668.09	373.3	13.08	139.97	757.41	194.74	624.26	116.99	40.63	238.83	868.45	379.81	676	19.17	108.44	380.8	822.23	350.57	617.78	15.87	72.59	223.42	821.67	642.1	699.81	28.05	73	242.7	937.07	229.62	626.63	32.84
ENSOCUG00000000532	ENSOCUT00000000533,ENSOCUT00000045142,ENSOCUT00000047679,ENSOCUT00000049787,ENSOCUT00000055322	6881	771	4055	119	3960	2744	6398	1008	5271	133	2829	355	7398	1074	5194	169	3813	130	9031	1507	5113	211	1506	225	9529	1063	6763	211	2727	126	8460	1292	7701	163	1089	253
ENSOCUG00000000533	ENSOCUT00000000531	0	15	0	1	14	28	3	29	6	2	13	3	6	39	8	10	24	0	3	38	2	9	36	0	0	23	6	13	26	0	0	45	3	10	33	14
ENSOCUG00000000534	ENSOCUT00000000536	21	1101	67	5	131	3	9	192	60	9	56	4	103	319	106	134	90	14	129	559	64	167	66	7	48	488	62	127	80	5	37	336	75	90	28	1
ENSOCUG00000000535	ENSOCUT00000000534,ENSOCUT00000044657,ENSOCUT00000046573,ENSOCUT00000052817	21	789	11	4	674	6	5	310	15	4	410	6	10	266	39	5	719	1	7	218	27	5	364	5	16	404	19	1	810	4	10	181	17	0	509	1
ENSOCUG00000000536	ENSOCUT00000000535,ENSOCUT00000050223,ENSOCUT00000051371	16	4382	201	468	287	35	85	2201	157	595	245	48	40	2061	260	757	267	6	14	2815	168	718	240	3	22	2350	135	564	321	12	19	2204	218	785	241	25
ENSOCUG00000000539	ENSOCUT00000000539,ENSOCUT00000046277	2	243	429	1	126	0	28	248	176	3	37	0	9	229	433	8	104	0	29	531	375	0	46	0	15	316	196	2	78	0	7	347	232	0	85	0
ENSOCUG00000000540	ENSOCUT00000000541,ENSOCUT00000031693,ENSOCUT00000045019	0	21	438	0	316	90	4	43	445	0	168	44	7	27	556	0	243	15	4	43	613	0	143	14	0	34	506	0	129	13	6	45	642	0	134	7
ENSOCUG00000000541	ENSOCUT00000000540	0	0	0	0	8	23	0	0	3	0	23	1	2	1	0	0	55	0	0	0	0	0	31	0	2	0	1	0	37	0	0	0	0	0	48	1
ENSOCUG00000000543	ENSOCUT00000000543	143	130	32	182	116	95	26	88	36	229	131	57	39	152	88	326	220	10	218	279	71	466	256	13	99	254	74	542	205	29	107	162	56	335	207	19
ENSOCUG00000000544	ENSOCUT00000000544	0	0	0	0	0	0	0	0	0	0	0	0	0	0	0	0	0	0	0	0	0	0	0	0	0	0	0	0	0	0	0	0	0	0	0	0
ENSOCUG00000000545	ENSOCUT00000000545	1	31	92	7	69	7	0	21	80	2	56	4	11	72	227	5	78	3	15	110	89	15	40	5	14	60	59	2	70	1	10	46	105	8	27	3
ENSOCUG00000000547	ENSOCUT00000003287	68	560	16	19	31	2	26	103	16	16	22	2	13	182	20	3	23	0	81	236	10	6	23	1	29	179	13	2	31	0	59	212	17	2	31	0
ENSOCUG00000000548	ENSOCUT00000000549	870	630	523	619	581	288	354	488	753	522	559	78	980	482	818	827	772	46	1677	801	772	897	619	28	1352	753	824	886	789	16	1027	417	850	721	712	28
ENSOCUG00000000551	ENSOCUT00000000551,ENSOCUT00000058990	4	0	1	0	0	0	3	0	1	0	2	0	3	1	0	0	1	0	11	1	1	0	4	0	14	0	1	0	3	0	1	0	3	0	6	0
ENSOCUG00000000552	ENSOCUT00000000552,ENSOCUT00000038572,ENSOCUT00000045974,ENSOCUT00000047169	3657.14	3722.7	4007.54	1130.99	4775.69	1565	804.37	2595.61	4126.66	1067.41	4107.86	697	2377.15	3595.04	5733.57	1651.64	5822.38	217.39	5242.8	4740.34	5366.44	1668.96	6269.02	272.26	3852.84	4251.26	5488.74	2148.16	5620.19	235.72	3711.36	4223.96	5320.08	1417.96	4999.37	241.4
ENSOCUG00000000553	ENSOCUT00000000550	53	49	213	40	170	32	10	11	163	33	132	27	40	33	214	55	180	10	81	70	222	61	173	9	68	40	234	56	177	20	51	33	261	51	151	11
ENSOCUG00000000554	ENSOCUT00000000553,ENSOCUT00000027573	68	91	49	170	43	20	87	233	74	173	24	7	82	292	65	196	61	1	64	502	39	193	37	3	81	324	61	336	31	2	82	278	51	298	40	7
ENSOCUG00000000555	ENSOCUT00000026507	10	58	28	2	43	9	40	19	16	7	41	4	4	22	13	24	41	4	10	24	18	15	33	2	14	23	7	19	28	3	10	11	30	21	31	31
ENSOCUG00000000557	ENSOCUT00000000562,ENSOCUT00000055519,ENSOCUT00000062164	0	1096	105	25	133	2	7	330	49	14	97	1	5	387	273	73	218	5	14	890	120	98	96	1	5	732	90	82	108	0	3	430	104	56	55	1
ENSOCUG00000000558	ENSOCUT00000029357	13	1313	142	13	166	22	30	315	127	12	94	38	21	477	218	132	164	27	59	790	121	179	96	18	56	664	149	127	146	25	20	399	107	139	79	5
ENSOCUG00000000559	ENSOCUT00000000557	0	0	0	0	0	9.21	0	0	29.56	0	26.49	0	0	38.75	0	0	41.2	0	0	0	4.87	0	0	16.22	0	18.2	29.59	13.22	4.13	0	0	0	6.17	0	0	0
ENSOCUG00000000560	ENSOCUT00000000558	3	37	152	6	499	8	4	31	205	2	203	28	4	40	137	11	242	2	6	50	133	8	141	4	15	61	136	8	190	1	10	36	224	6	155	5
ENSOCUG00000000562	ENSOCUT00000000561,ENSOCUT00000036191,ENSOCUT00000045949	1836	1817	1934	1871	2148	873	880	1562	1912	1544	1633	163	1615	1842	2308	1852	1785	53	2793	3080	1979	2163	1349	126	2292	2829	2153	2445	1704	62	2160	2262	2117	1832	1318	95
ENSOCUG00000000563	ENSOCUT00000000563	1	0	619	0	459	5	0	0	1208	0	315	7	0	0	1233	0	211	1	0	0	990	0	131	1	0	0	1626	0	81	1	0	0	1472	0	9	1
ENSOCUG00000000564	ENSOCUT00000000564	330	472	1013	209	1278	329	86	212	1107	202	796	58	349	296	1516	315	1058	39	506	550	1098	374	636	23	463	335	1104	341	972	18	537	354	1278	274	658	20
ENSOCUG00000000565	ENSOCUT00000000568,ENSOCUT00000034652	1226	530	360	118	422	166	1094	410	366	152	340	25	1116	387	509	215	388	14	1352	551	375	170	254	14	1436	558	436	241	296	13	1065	461	433	145	242	32
ENSOCUG00000000566	ENSOCUT00000000566	187	499	843	186	1106	129	34	170	924	131	753	27	65	344	1207	344	1084	8	258	576	1072	279	695	14	178	538	1252	248	863	25	172	308	1060	168	746	15
ENSOCUG00000000567	ENSOCUT00000000565	0	0	0	0	0	0	0	0	0	0	0	0	0	0	0	0	0	0	0	0	0	0	0	0	0	0	0	0	0	0	0	0	0	0	0	0
ENSOCUG00000000568	ENSOCUT00000000567,ENSOCUT00000021222,ENSOCUT00000028812,ENSOCUT00000036183,ENSOCUT00000046667,ENSOCUT00000057246,ENSOCUT00000061846	29	4150	10689	25079	21433	1079	127	7389	11749	71466	23507	230	18	3357	2630	17233	5315	8	275	2638	5633	19972	5513	15	848	1408	4811	23867	7358	29	6	5453	7887	18562	8331	20
ENSOCUG00000000569	ENSOCUT00000000570	0	0	0	0	1	0	0	0	0	0	0	0	0	0	0	0	0	0	0	0	0	0	3	0	0	4	0	0	0	0	0	0	0	0	0	0
ENSOCUG00000000572	ENSOCUT00000000572,ENSOCUT00000055214	579	701	698	275	939	785	719	506	818	295	743	168	746	539	1234	337	1226	53	844	861	983	350	992	54	865	689	1024	390	1042	66	763	545	1146	264	977	112
ENSOCUG00000000573	ENSOCUT00000000575,ENSOCUT00000042675	697	790	1089	387	1087	332	235	376	1145	282	1204	134	473	698	1315	424	1374	34	1014	884	1232	481	1263	39	918	751	1244	474	1274	49	741	732	1389	276	1515	110
ENSOCUG00000000574	ENSOCUT00000000578,ENSOCUT00000043961,ENSOCUT00000045307,ENSOCUT00000050552	272	270	1309	97	1638	214	30	112	1682	91	925	80	147	252	1830	119	1404	14	400	231	1206	53	1826	40	286	236	1381	43	1594	37	173	309	1218	108	892	27
ENSOCUG00000000575	ENSOCUT00000000574,ENSOCUT00000002360,ENSOCUT00000006285,ENSOCUT00000043992,ENSOCUT00000058487	165	334	295	92	364	109	106	178	292	93	252	34	128	259	345	113	392	37	223	384	325	228	435	7	165	346	283	222	393	15	181	287	382	166	342	26
ENSOCUG00000000576	ENSOCUT00000000573	174	256	250	77	416	44	4	93	322.97	73	335	28	64	238	449	125	397	11	340	366	420	167	475	13	190	294	356	122	383	12	135	218	296	88	351	7
ENSOCUG00000000577	ENSOCUT00000000577,ENSOCUT00000050028,ENSOCUT00000051354	585	1022	917	323	1014	127	91	521	979	246	850	62	268	785	1164	529	975	13	794	1186	1044	609	745	24	552	1119	1213	607	986	21	430	828	1326	432	805	60
ENSOCUG00000000578	ENSOCUT00000000576	155	217	249	248	324	117	0	115	325	198	308	51	30	233	406	340	435	7	151	226	256	194	343	7	86	252	279	160	340	15	119	225	268	311	401	8
ENSOCUG00000000579	ENSOCUT00000000579	2	73	0	0	6	10	0	10	0	0	4	1	0	48	2	5	3	0	0	30	1	0	16	1	0	30	0	10	9	1	0	27	3	4	14	1
ENSOCUG00000000580	ENSOCUT00000000583	0	0	35	30	12	12	0	0	55	64	6	0	0	0	87	8	7	0	0	2	43	55	2	0	0	0	85	27	7	0	0	0	57	169	4	3
ENSOCUG00000000581	ENSOCUT00000000580	748	490	1675	1249	1621	579	837	517	1592	1116	1036	47	757	477	1693	1599	1181	5	840	847	1247	1721	596	3	860	988	1940	2213	907	7	1142	664	1907	1645	702	134
ENSOCUG00000000582	ENSOCUT00000000581,ENSOCUT00000035712	964	1082	1556	319	1691	1339	252	755	1816	317	1466	298	718	1057	1868	562	1935	92	1189	1265	1478	472	1753	75	921	913	1618	444	1486	99	1065	1294	2055	407	1874	138
ENSOCUG00000000583	ENSOCUT00000000582,ENSOCUT00000059714	244	265	503	260	537	255	241	199	531	212	505	25	250	290	553	278	603	7	344	384	556	250	494	12	417	396	648	282	579	8	340	322	734	260	538	89
ENSOCUG00000000584	ENSOCUT00000000584,ENSOCUT00000035195,ENSOCUT00000044439,ENSOCUT00000052562	48	278	132	165	135	43	37	93	213	133	141	14	23	116	162	114	137	15	51	270	157	100	88	0	47	727	191	87	110	4	32	129	240	229	63	2
ENSOCUG00000000585	ENSOCUT00000000585,ENSOCUT00000046998	17	146	663	5	154	155	19	133	438	7	128	21	17	166	660	13	151	3	24	164	512	11	134	0	43	114	512	4	123	10	20	169	449	1	82	33
ENSOCUG00000000586	ENSOCUT00000000586,ENSOCUT00000045282,ENSOCUT00000063102	1038	1132	1337	847	1409	762	1167	1176	1594	768	1136	302	1231	993	2057	1040	1583	136	1655	1525	1623	1308	1051	105	1416	1297	1906	1416	1318	122	1506	1293	2211	1006	1231	147
ENSOCUG00000000587	ENSOCUT00000000593,ENSOCUT00000042913,ENSOCUT00000062849	987	2188	1249	495	1776	147	69	927	1454	365	1488	110	274	1716	1842	730	2167	68	1285	2540	1963	697	2071	40	901	3028	1640	825	1975	47	813	1437	1686	491	1891	41
ENSOCUG00000000588	ENSOCUT00000000587	224	347	387	94	481	562	281	325	372	122	465	116	316.67	369	600	160	580	10	388	508	467	170	626.5	34	395.99	377.36	464	151	689	27	302	365	601	121	664	96
ENSOCUG00000000590	ENSOCUT00000000589,ENSOCUT00000035720,ENSOCUT00000046777,ENSOCUT00000052085,ENSOCUT00000058470	285	789	809	438	2077	612	196	521	895	510	1754	85	237	877	1142	705	2320	11	394	859	961	343	1441	9	325	1011	965	388	2557	15	273	793	950	517	1915	162
ENSOCUG00000000591	ENSOCUT00000014028	0	248.76	0	221.35	0	0	0	17.5	0	27.79	0	0	4.35	215.16	0	373.38	0	0	0	304.75	0	372.04	0	0	0	623.96	0	730.75	0	0	0	204.56	0	208.24	0	0
ENSOCUG00000000592	ENSOCUT00000000590	6	22	6	2	1327	5514	17	23	31	0	2062	60	123	51	124	5	3314	0	105	35	232	0	3446	2	42	46	12	0	2148	0	7	29	7	2	4113	133
ENSOCUG00000000593	ENSOCUT00000000596,ENSOCUT00000034193,ENSOCUT00000037136,ENSOCUT00000046736,ENSOCUT00000056466,ENSOCUT00000059850,ENSOCUT00000062286,ENSOCUT00000064580	483	1081	880	363	1104	325	51	355	942	327	982	67	203	562	1261	499	1183	7	604	864	1166	461	1391	15	436	886	1150	488	1209	16	382	553	690	339	814	25
ENSOCUG00000000594	ENSOCUT00000028487,ENSOCUT00000038654,ENSOCUT00000038935,ENSOCUT00000048309,ENSOCUT00000048943,ENSOCUT00000058484,ENSOCUT00000061055	312	416	573	86	738	161	44	199	671	102	754	28	95	347	705	223	821	3	444	544	685	239	777	18	279	413	725	197	782	8	221	377	611	110	551	26
ENSOCUG00000000595	ENSOCUT00000000592,ENSOCUT00000048039,ENSOCUT00000051810,ENSOCUT00000058637	434	954	542	345	641	738	618	545	582	338	592	45	498	785	688	423	791	8	611	1064	582	403	643	17	679	951	708	461	645	14	553	935	764	427	817	201
ENSOCUG00000000596	ENSOCUT00000000594,ENSOCUT00000052168,ENSOCUT00000053450	211	1763	2897	1433	3390	1261	566	2389	2756	1526	2838	411	303	1447	3617	1246	2865	112	339	2740	2763	2219	2296	97	302	2154	2710	1925	3164	134	364	1629	3453	1270	2301	246
ENSOCUG00000000597	ENSOCUT00000000597,ENSOCUT00000036682,ENSOCUT00000054104	98	52	48	46	92	47	45	33	90	61	95	25	60	77	62	105	156	3	93	95	73	172	56	5	62	96	84	164	67	6	57	81	91	110	103	20
ENSOCUG00000000598	ENSOCUT00000000598,ENSOCUT00000040535,ENSOCUT00000051694,ENSOCUT00000054190,ENSOCUT00000057550	1082	865	1845	288	1710	312	258	492	1721	214	1573	232	585	852	2091	435	1915	73	1523	1232	1893	457	1640	80	1248	1024	2112	485	1786	93	1039	1095	2365	417	1942	162
ENSOCUG00000000601	ENSOCUT00000000603,ENSOCUT00000026575	1384	1733	1460	933	1837	213	169	938	1476	802.99	1467	247	456	2324	1944	1425	1994	84	1767.98	2706	1782	1387.4	1878.98	76	1336	2700	1804	1504.98	1763	87	1119	2342.98	1739.99	1107	1579	179
ENSOCUG00000000602	ENSOCUT00000000601	3.03	27.77	12.52	5.35	9.9	0	0	10.49	0	0	23.48	0	0	20.09	15.94	17.92	19.34	0	0	30.13	8.87	12.89	15.22	0	6.23	20.62	14.76	8.65	13.62	0	0	27	8.21	2.98	11.35	0
ENSOCUG00000000603	ENSOCUT00000000604	10	50	82	60	104	20	2	5	13	4	16	1	18	60	72	36	105	1	31	111	54	50	95	0	7	15	7	7	14	0	49	108	108	58	188	6
ENSOCUG00000000604	ENSOCUT00000000602,ENSOCUT00000038880	7967.5	8739.81	8340.94	6456.68	9153.36	7041.81	8831.8	7963.37	9406.83	6594.58	7733.56	1732.96	9154.61	7154.57	11850.2	7685.99	10886.2	359.56	10536.9	10469.9	9019.5	8968.36	8226.22	439	12498.8	9598.84	9653.51	9186.69	11228.3	623.9	9535.09	8621.49	12055	7088.79	10268.1	1358.02
ENSOCUG00000000606	ENSOCUT00000000606	96	157	220	62	316	46	8	95	156	40	234	15	68	143	238	107	309	1	116	187	152	138	314	3	142	184	158	108	289	4	64	115	211	51	290	5
ENSOCUG00000000608	ENSOCUT00000000608	1296	2048	7747	491	2753	269	137	1070	5469	410	1604	45	480	1977	8597	508	1915	11	1693	2943	7484	494	909	15	1078	2888	6537	544	1573	9	922	2083	6225	259	674	6
ENSOCUG00000000611	ENSOCUT00000000612	1893	270	4335	87	3276	1367	3966	433	4163	76	1927	131	2340	428	4513	70	2458	51	2512	565	3822	68	1012	58	2469	284	4611	44	1702	47	3343	596	4271	42	726	96
ENSOCUG00000000612	ENSOCUT00000000611,ENSOCUT00000052579	2	845	17	3	21	21	2	86	12	0	13	0	7	220	39	15	55	0	7	332	21	23	40	2	4	289	31	13	46	0	3	177	14	2	46	1
ENSOCUG00000000613	ENSOCUT00000000616	595	468	525	74	609	202	21	239	644	142	573	34	253	493	734	152	714	12	943	670	688	206	720	5	703	549	594	125	799	14	696	445	644	102	646	10
ENSOCUG00000000614	ENSOCUT00000000615	149	163	253	41	465	102	6	59	316	51	470	43	14	183	359	118	682	16	157	227	402	89	773	9	81	180	415	73	630	9	62	112	269	73	607	2
ENSOCUG00000000615	ENSOCUT00000000614	362	278	479	144	617	154	54	160	435	72	486	26	178	233	584	156	637	21	468	358	472	217	671	17	384	397	558	247	616	28	323	291	575	163	677	8
ENSOCUG00000000616	ENSOCUT00000000613	0	0	0	0	4	0	0	0	0	0	6	1	0	0	0	0	20	0	0	1	0	0	15	0	0	0	0	0	3	0	0	0	0	0	19	0
ENSOCUG00000000617	ENSOCUT00000000617	172	136	199	53	285	87	11	71	237	70	253	26	54	231	294	152	289	4	226	297	222	112	244	16	170	244	223	149	271	11	126	218	297	67	239	9
ENSOCUG00000000618	ENSOCUT00000000619,ENSOCUT00000039372,ENSOCUT00000049223,ENSOCUT00000051796,ENSOCUT00000055503	592	634	790	153	1442	277	241	292	998	109	1445	159	182	572	1112	332	1931	21	728	753	1069	281	1871	27	402	728	1200	353	1676	34	422	519	1021	265	1745	209
ENSOCUG00000000619	ENSOCUT00000000618	578	1820	534	151	820	16	62	198	693	129	431	17	319	711	2904	608	1743	118	1175	618	858	793	409	11	596	741	819	531	604	6	789	373	962	259	375	2
ENSOCUG00000000621	ENSOCUT00000000623	0	24	195	15	74	73	12	44	244	80	67	163	12	51	327	114	52	4	18	67	233	263	36	16	8	43	163	88	36	20	0	92	369	198	44	72
ENSOCUG00000000623	ENSOCUT00000000622	13	1249	1	2	5	1	9	193	3	0	3	0	3	354	7	1	7	0	42	584	3	0	7	0	28	356	2	3	11	0	29	439	1	4	1	0
ENSOCUG00000000624	ENSOCUT00000000627,ENSOCUT00000037510,ENSOCUT00000038203,ENSOCUT00000043936,ENSOCUT00000045023,ENSOCUT00000047042,ENSOCUT00000050719,ENSOCUT00000052018,ENSOCUT00000054833,ENSOCUT00000060918	208	1563	269	23	324	183	169	1808	296	27	344	7	201	2219	326	58	437	3	345	4333	325	60	452	2	285	4697	299	155	381	0	245	2589	250	54	389	32
ENSOCUG00000000625	ENSOCUT00000000629,ENSOCUT00000036545,ENSOCUT00000043294,ENSOCUT00000045462	806	1012	1014	303	1030	154	118	458	1133	264	1070	69	482	667	1301	458	1439	32	1208	1095	1229	596	1228	24	894	1055	1228	584	1122	24	697	758	1343	444	1252	65
ENSOCUG00000000626	ENSOCUT00000000625,ENSOCUT00000034319	74	436	206	547	174	40	73	364	198	599	147	26	94	353	245	742	150	18	107	676	327	1199	99	15	160	586	333	1104	166	10	131	516	303	689	95	18
ENSOCUG00000000628	ENSOCUT00000000626,ENSOCUT00000051054	537	805	798	456	821	867	737	505	820	622	697	148	751	461	1017	633	938	31	789	862	878	599	793	38	785	832	1107	761	731	32	636	720	1119	522	770	188
ENSOCUG00000000629	ENSOCUT00000000628	1369	245	455	5	475	207	312	225	667	12	357	98	1039	358	791	17	414	27	2215	587	767	22	293	52	1755	408	885	11	321	33	1485	262	706	17	306	27
ENSOCUG00000000630	ENSOCUT00000000630	87	70	115	55	124	68	30	67	98	61	145	35	44	109	170	61	146	4	130	143	130	60	181	2	96	125	124	64	157	14	86	122	121	45	124	31
ENSOCUG00000000631	ENSOCUT00000000631	10	225	83	4	63	13	16	112	36	4	34	12	7	185	46	26	30	2	9	207	42	30	31	5	13	126	43	18	31	6	11	206	74	35	20	3
ENSOCUG00000000632	ENSOCUT00000000632	57	181	0	0	0	0	3	51	1	0	0	0	62	39	3	0	2	0	97	66	0	0	0	0	51	132	0	4	0	0	48	90	0	0	0	0
ENSOCUG00000000633	ENSOCUT00000000633,ENSOCUT00000039717	533	629	810	160	977	491	89	396	870	162	842	75	322	361	1274	250	1038	18	729	582	891	256	834	12	514	445	886	389	946	22	586	487	815	208	738	31
ENSOCUG00000000634	ENSOCUT00000000634	236	401	233	121	332	78	18	167	240	110	289	53	89	297	263	166	373	9	382	429	299	207	433	22	232	388	295	219	371	10	171	365	309	163	415	18
ENSOCUG00000000635	ENSOCUT00000022262,ENSOCUT00000036168,ENSOCUT00000041654,ENSOCUT00000052843,ENSOCUT00000053883	0	8	151	0	244	10	0	1	262	1	151	40	0	2	236	2	153	10	0	2	349	0	77	15	0	3	405	3	119	23	0	2	297	0	53	0
ENSOCUG00000000636	ENSOCUT00000000635	2	5	11	1	414	1754	4	0	31	0	903	63	41	0	66	0	1227	0	47	2	120	2	1776	1	18	5	27	2	1305	6	1	0	14	0	1286	164
ENSOCUG00000000637	ENSOCUT00000000637	459	6045	13909	138	5171	648	943	6971	9572	186	2766	303	736	5614	18980	142	3937	145	685	7181	14962	125	1655	176	780	3803	12529	78	3610	122	868	8985	14140	95	1555	91
ENSOCUG00000000638	ENSOCUT00000000641,ENSOCUT00000040141	62	82	653	15	641	61	1	57	741	7	532	11	56	93	745	0	413	2	94	207	713	2	268	2	72	136	739	3	443	3	82	87	573	0	191	3
ENSOCUG00000000641	ENSOCUT00000000639	98	100	129	20	166	35	12	55	151	14	84	19	54	60	214	31	119	8	104	142	176	24	89	9	98	84	210	28	109	13	103	94	216	23	91	9
ENSOCUG00000000644	ENSOCUT00000000644	0	0	0	0	0	0	0	0	0	0	0	0	0	0	0	0	0	0	0	0	0	0	0	0	0	0	0	0	0	0	0	0	0	0	0	0
ENSOCUG00000000645	ENSOCUT00000000646	77	284	230	50	357	117	15	158	213	37	342	49	28	209	202	75	583	6	124	372	228	75	359	12	110	390	283	80	371	18	74	230	199	63	432	6
ENSOCUG00000000649	ENSOCUT00000000650,ENSOCUT00000050356	181	77	400	2	493	26	5	45	489	8	375	52	33	127	534	10	442	15	265	218	661	8	537	21	141	145	606	11	385	26	82	96	464	10	406	6
ENSOCUG00000000650	ENSOCUT00000000649,ENSOCUT00000039176,ENSOCUT00000045288,ENSOCUT00000055685	1226	44	252	25	92	16	22	56	114	26	69	5	502	151	290	13	131	5	1590	187	186	29	81	0	1173	157	181	16	83	1	892	147	246	9	68	0
ENSOCUG00000000651	ENSOCUT00000000653	2156	2080	1760	9695	916	207	488	1718	2016	6213	620	19	1144	1831	2289	5265	649	4	2099	2164	1305	2574	321	6	2002	2158	809	2903	442	3	1598	2426	1061	7861	293	32
ENSOCUG00000000652	ENSOCUT00000000651	7	0	0	0	0	0	0	0	0	0	3	0	6	1	0	0	0	0	3	0	0	0	0	0	5	0	0	0	0	0	2	0	0	0	0	0
ENSOCUG00000000653	ENSOCUT00000000654,ENSOCUT00000037118,ENSOCUT00000044862,ENSOCUT00000046943,ENSOCUT00000055164,ENSOCUT00000059677	705	528	3001	5791	4102	1814	321	1373	4031	5338	3121	732	596	1597	4128	8258	4688	130	1231	2469	3722	6750	3594	191	925	1778	4672	8558	3712	248	840	2268	4705	9437	3111	294
ENSOCUG00000000655	ENSOCUT00000000655,ENSOCUT00000034557,ENSOCUT00000043356,ENSOCUT00000050180	158	64	200	55	177	85	92	60	156	25	128	1	228	91	199	39	172	0	270	158	154	64	111	3	236	121	157	30	149	1	235	129	215	28	110	7
ENSOCUG00000000656	ENSOCUT00000000656	0	0	0	0	17	0	0	0	0	0	3	0	0	0	0	0	18	0	4	1	0	0	0	0	1	0	0	0	10	0	0	0	0	0	15	0
ENSOCUG00000000657	ENSOCUT00000000658,ENSOCUT00000040794,ENSOCUT00000044945,ENSOCUT00000058128,ENSOCUT00000060806	6	0	54	0	39	9	0	3	34	0	59	10	2	3	51	0	63	0	5	2	43	5	72	0	1	6	32	0	79	2	0	2	31	0	47	0
ENSOCUG00000000658	ENSOCUT00000000657	1948	890	1814	0	889	9	19	273	1886	9	658	8	180	1260	2732	5	984	0	2901	1871	2149	4	260	1	1315	1634	1772	2	712	3	832	1075	1255	0	94	3
ENSOCUG00000000659	ENSOCUT00000026547	17	7	205	12	76	1	5	2	180	15	46	0	9	9	304	9	55	1	11	16	209	16	21	0	21	6	257	7	30	0	14	7	281	11	24	0
ENSOCUG00000000660	ENSOCUT00000000660	0	0	0	0	0	0	0	0	0	0	0	0	0	0	0	0	0	0	0	0	0	0	0	0	0	0	0	0	0	0	0	0	1	0	0	0
ENSOCUG00000000661	ENSOCUT00000000661,ENSOCUT00000035646,ENSOCUT00000039712,ENSOCUT00000041202,ENSOCUT00000041470,ENSOCUT00000049277,ENSOCUT00000049706,ENSOCUT00000062221,ENSOCUT00000064154,ENSOCUT00000064504	912	1531	2004	948	2898	213	50	658	2334	636	2338	71	193	1419	2681	1948	2759	19	1462	2251	2749	1483	3119	18	839	2249	2666	1295	2953	11	658	1287	2768	988	2880	29
ENSOCUG00000000663	ENSOCUT00000000662	0	0	0	0	0	0	0	0	0	0	0	0	0	0	0	0	0	0	0	0	0	0	0	0	0	0	0	0	0	0	0	0	0	0	0	0
ENSOCUG00000000664	ENSOCUT00000000665,ENSOCUT00000033504,ENSOCUT00000035586,ENSOCUT00000039406	91	11	48	0	265	70	10	15	33	0	296	18	24	17	101	0	474	0	59	29	79	0	487	1	83	24	33	0	472	7	90	16	48	0	470	18
ENSOCUG00000000666	ENSOCUT00000000667,ENSOCUT00000036548	2	1	5	0	1	0	0	0	5	0	0	0	0	1	5	0	1	0	0	2	6	0	0	0	1	0	4	0	0	0	1	0	2	0	1	0
ENSOCUG00000000668	ENSOCUT00000000668,ENSOCUT00000043222,ENSOCUT00000047650,ENSOCUT00000051576,ENSOCUT00000052332	565	634	943	245	1436	464	20	330	1479	179	1312	196	205	578	1562	360	1804	99	810	835	1463	376	1226	60	511	748	1407	483	1252	55	447	539	1241	286	803	25
ENSOCUG00000000669	ENSOCUT00000000670	0.48	11.24	0	0	0	0	5.32	11.36	0	10.5	17.88	6.03	0	4.77	2.97	46.56	7.04	0	31.14	10.03	0	22.49	0	0	4.69	18.79	3.53	6.26	3.56	0	20.92	13.4	26.06	9.74	24.14	0
ENSOCUG00000000670	ENSOCUT00000000669	193	198	186	17	246	22	14	169	139	9	269	1	68	816	308	50	472	0	343	1374	219	24	467	0	191	688	157	5	420	0	180	890	218	14	510	8
ENSOCUG00000000671	ENSOCUT00000000671	20	479	0	1	46	29	5	214	4	2	57	1	5	356	9	0	154	1	21	529	6	1	101	0	14	554	4	1	92	0	10	391	1	0	49	1
ENSOCUG00000000672	ENSOCUT00000000672,ENSOCUT00000052753,ENSOCUT00000056159	3	188	88	0	364	76	1	293	133	1	277	6	2	646	107	0	453	0	14	1298	120	1	495	0	12	857	87	1	430	0	3	566	98	3	551	27
ENSOCUG00000000673	ENSOCUT00000000673,ENSOCUT00000043280,ENSOCUT00000063295	108	254	195	83	213	40	28	131	151	68	151	14	90	213	205	110	234	4	189	280	270	160	190	11	201	301	351	211	362	7	144	231	265	92	187	3
ENSOCUG00000000674	ENSOCUT00000000674	9.48	37	43.23	7	342.82	509.21	0	32	111.99	0	320.17	33	16.15	43.35	64.68	4	485.39	9	33.32	62.03	136.6	1	619.15	25	5.26	47.82	152.35	1	542.98	17.83	16.92	55.76	115.95	4	586.22	30
ENSOCUG00000000676	ENSOCUT00000000677,ENSOCUT00000035211,ENSOCUT00000035438,ENSOCUT00000035983,ENSOCUT00000037636,ENSOCUT00000039352,ENSOCUT00000056878,ENSOCUT00000057374,ENSOCUT00000059762,ENSOCUT00000063665	1829	1688	3236	1334	3581	725	717	1290	4533	1410	3613	804	1023	1778	4538	2003	3984	225	2950	2434	4548	2291	3471	211	2113	2511	4531	2180	3580	265	1787	1879	4552	1678	3313	197
ENSOCUG00000000677	ENSOCUT00000000683,ENSOCUT00000037465,ENSOCUT00000038446,ENSOCUT00000048468	11965	6594	13557	3363	20674	4598	576	2955	17200	2585	19341	1331	3061	6393	22583	6150	21871	319	15733	8158	20281	5897	24808	482	9377	6827	19465	4915	19258	366	10051	5078	18000	3319	19596	462
ENSOCUG00000000678	ENSOCUT00000000676,ENSOCUT00000035905,ENSOCUT00000064177	418	148	180	81	196	92	622	136	177	131	148	27	467	117	227	141	193	7	593	216	237	100	166	15	592	153	235	115	185	8	458	200	224	114	152	14
ENSOCUG00000000679	ENSOCUT00000000678,ENSOCUT00000035787,ENSOCUT00000040929,ENSOCUT00000061737	1040	903	1805	438	1665	1005	617	563	2187	458	1673	117	855	731	2483	677	1893	47	1330	1037	2034	693	1877	39	1160	877	2542	834	1860	38	994	689	1918	459	1465	207
ENSOCUG00000000680	ENSOCUT00000000679,ENSOCUT00000058169	771	1214	824	416	1003	271	321	835	788	373	662	149	554	930	1253	604	1104	65	985	1216	876	586	894	39	677	1187	977	689	896	37	687	1215	1180	445	938	66
ENSOCUG00000000681	ENSOCUT00000000680,ENSOCUT00000060196	181	387	315	104	482	129	66	234	300	118	454	60	105	522	432	246	670	15	307	653	417	248	637	22	170	688	441	255	583	9	125	491	427	199	591.96	94
ENSOCUG00000000682	ENSOCUT00000007736	829	1524	1193	403	1664	764	419	800	1339	400	1106	176	759	1093	1785	640	1783	51	1306	1461	1300	627	1361	45	1113	1407	1565	686	1633	56	896	1111	1312	423	1192	137
ENSOCUG00000000683	ENSOCUT00000031658,ENSOCUT00000034959	1292	1501	2969	511	2554	725	659	895	2840.85	472	2016	313	1100	1560	3605	724	2213	96	1900	2055	2997	807	1723	88	1619	1738	3091	763	2120	70	1567	1855	4030	601	1907	94
ENSOCUG00000000684	ENSOCUT00000000684,ENSOCUT00000051537,ENSOCUT00000058407,ENSOCUT00000064442	2111	1808	2004	1562	1919	505	310	1382	1700	1392	1894	169	1238	2586	2514	1981	2257	56	2896	3339	2012	1947	2064	71	1980	3666	1997	2147	2075	73	2100	3392	1939	2109	2268	83
ENSOCUG00000000686	ENSOCUT00000000685	0	18	0	0	3	12	0	4	0	0	2	0	0	0	0	0	4	0	0	3	0	0	7	0	0	0	0	5	6	0	0	4	0	2	8	1
ENSOCUG00000000687	ENSOCUT00000000687	386	471	310	328	450	273	723	300	346	263	361	38	422	420	305	406	444	4	381	657	287	301	490	4	336	467	325	322	398	7	299	518	266	338	444	154
ENSOCUG00000000688	ENSOCUT00000000688	108	1585	265	52	303	213	73	1077	251	58	273	33	135	1029	289	56	318	17	246	1105	220	181	262	13	190	1127	287	109	278	10	154	938	223	107	305	26
ENSOCUG00000000689	ENSOCUT00000000689	78	256	124	71	153	205	244	247	125	137	142	47	141	213	163	105	181	3	125	290	139	96	145	11	121	311	175	103	162	8	105	383	178	97	184	58
ENSOCUG00000000691	ENSOCUT00000000691	0	0	0	0	0	0	0	0	0	0	0	0	0	0	0	0	0	0	0	0	0	0	0	0	0	0	0	0	0	0	0	0	0	0	0	0
ENSOCUG00000000692	ENSOCUT00000000693	8111	755	2162	449	2393	167	96	453	2142	361	1840	34	1862	1109	2723	719	2316	16	10775	1689	2491	921	1874	13	6802	1236	2695	542	2210	7	4813	1283	2682	697	1862	26
ENSOCUG00000000693	ENSOCUT00000000692	0	0	0	0	0	0	0	0	0	0	0	0	0	0	0	0	0	0	0	0	0	0	0	0	0	0	0	0	0	0	0	0	0	0	0	1
ENSOCUG00000000694	ENSOCUT00000000694	260	2274	756	869	863	198	259	2037	917	606	711	122	255	1895	883	1794	743	27	464	3424	939	1384	385	50	476	3675	1271	1056	637	53	499	2626	1458	1056	509	48
ENSOCUG00000000695	ENSOCUT00000000696	369	361	553	91	602	336	94	264	530	120	519	53	198	383	648	198	655	12	469	613	588	170	546	21	361	450	678	217	599	30	334	470	620	167	505	32
ENSOCUG00000000696	ENSOCUT00000000695	1.05	19.74	48.58	1.02	45.57	26.46	2.07	16.56	118.79	7.41	44.43	9.82	6.37	25.38	125.72	5.29	61.79	6	22.83	59.75	164.69	7.47	36.61	5.22	18.47	30.22	263.67	6.45	71.51	6	15.63	30.48	200.32	0	14.96	0
ENSOCUG00000000697	ENSOCUT00000000698,ENSOCUT00000041477,ENSOCUT00000044328,ENSOCUT00000055828	675	688	596	364	758	248	232	382	611	326	666	72	461	726	810	555	780	16	976	1001	662	636	757	28	731	1005	718	538	791	3	711	948	801	472	809	74
ENSOCUG00000000698	ENSOCUT00000000697	0	0	0	0	0	0	1	0	0	0	0	0	0	0	0	0	0	0	0	0	0	0	0	0	0	0	0	0	0	0	0	0	0	0	0	0
ENSOCUG00000000699	ENSOCUT00000000705,ENSOCUT00000052847	90	311	43	11	60	0	36	127	32	5	27	0	41	413	42	7	34	1	117	403	44	0	32	4	35	392	69	1	49	1	78	260	52	2	28	6
ENSOCUG00000000702	ENSOCUT00000000700	0	0	0	0	0	0	0	0	0	0	0	0	0	0	0	0	0	0	0	0	0	0	0	0	0	0	0	0	0	0	0	0	0	0	0	0
ENSOCUG00000000703	ENSOCUT00000000703	2155	749	321	1214	376	119	1687	281	499	950	252	52	2178	501	554	1124	237	23	2034	486	453	846	76	20	2617	565	648	737	177	16	1697	395	563	879	57	4
ENSOCUG00000000704	ENSOCUT00000000702	0	0	0	0	0	0	0	0	0	0	0	0	0	0	0	0	0	0	0	0	0	0	0	0	0	0	0	0	0	0	0	0	0	0	0	0
ENSOCUG00000000705	ENSOCUT00000000704	0	0	0	0	0	0	0	0	0	0	0	0	0	0	0	0	0	0	0	0	0	0	0	0	0	0	0	0	0	0	0	0	0	0	0	0
ENSOCUG00000000706	ENSOCUT00000000707,ENSOCUT00000035515,ENSOCUT00000038821,ENSOCUT00000040432,ENSOCUT00000049186,ENSOCUT00000054457,ENSOCUT00000055457,ENSOCUT00000057521,ENSOCUT00000062383	92	100	1316	6	2491	1374	48	111	964	19	2350	76	140	133	1451	7	2807	1	266	265	1697	6	2915	5	187	186	927	14	2806	13	210	262	1150	0	3004	69
ENSOCUG00000000707	ENSOCUT00000000706,ENSOCUT00000038282,ENSOCUT00000059296	193	199	785	81	919	314	179	110	789	78	1053	650	187	191	1211	108	1428	30	341	366	847	123	1449	39	278	281	896	145	1356	117	212	248	739	94	1381	569
ENSOCUG00000000708	ENSOCUT00000000708	380	608	1160	622	1329	295	27	301	1408	576	1213	31	86	540	1720	1009	1538	18	474	843	1650	904	1320	19	279	734	1671	1027	1536	16	226	547	1317	942	973	7
ENSOCUG00000000709	ENSOCUT00000000710,ENSOCUT00000038437,ENSOCUT00000051387	553	273	586	83	804	590	470	215	592	42	565	64	570	215	908	73	905	32	728	270	654	77	856	23	707	244	701	119	904	28	685	234	689	85	827	113
ENSOCUG00000000711	ENSOCUT00000000711,ENSOCUT00000046422	194	55	118	29	175	30	16	21	152	12	120	7	103	60	204	42	283	7	220	97	143	57	142	10	162	72	259	37	223	14	183	62	178	20	176	4
ENSOCUG00000000713	ENSOCUT00000000713,ENSOCUT00000052756,ENSOCUT00000060093,ENSOCUT00000061942	151	678	272	534	511	69	11	246	398	498	349	26	45	443	356	843	475	7	236	803	311	535	476	8	159	1102	463	587	453	9	102	516	369	718	425	13
ENSOCUG00000000714	ENSOCUT00000000714	151	66	1630	214	1973	219	20	50	1070	159	1334	84	54	51	1567	203	1369	12	185	113	1277	310	1345	10	141	69	978	237	1437	27	176	59	1264	176	1475	20
ENSOCUG00000000715	ENSOCUT00000000715,ENSOCUT00000034183,ENSOCUT00000042151,ENSOCUT00000045522,ENSOCUT00000048396,ENSOCUT00000051568,ENSOCUT00000053241,ENSOCUT00000057613,ENSOCUT00000059270,ENSOCUT00000060402	1516	2133	663	65	899	275	183	1755	454	70	652	47	467	2683	1191	170	961	22	2216	3485	579	310	834	3	1373	2708	580	191	1037	21	973	2956	575	123	778	20
ENSOCUG00000000716	ENSOCUT00000000716,ENSOCUT00000059658	80	341	140	20	187	48	72	129	173	15	140	41	108	164	376	82	250	15	235	288	210	168	172	11	152	294	213	78	169	3	158	218	209	53	182	11
ENSOCUG00000000717	ENSOCUT00000000720,ENSOCUT00000039349,ENSOCUT00000041205,ENSOCUT00000044470	4119	5592	6370	1151	10170	1768	996	2895	6731	1017	11449	814	2099	5413	8049	1715	15279	192	5601	7511	8310	1874	17717	256	3897	6943	7394	2070	13299	263	3898	5656	7815	1593	18437	636
ENSOCUG00000000718	ENSOCUT00000000717,ENSOCUT00000038631,ENSOCUT00000045308,ENSOCUT00000048712,ENSOCUT00000053374,ENSOCUT00000058619,ENSOCUT00000058623	0	6	0	157	68	192	0	19	4	121	144	4	4	62	5	394	174	0	5	66	13	329	268	0	0	50	1	330	160	0	2	36	0	169	240	20
ENSOCUG00000000719	ENSOCUT00000000718,ENSOCUT00000028216,ENSOCUT00000059576	237	93	263	45	590	587	178	43	225	42	454	46	196	68	282	85	707	24	182	131	345	62	426	43	182	72	484	53	599	33	340	88	369	40	608	55
ENSOCUG00000000720	ENSOCUT00000000719	305	1001	785	737	946	578	87	547	758	538	735	83	227	1075	993	1042	1041	24	463	1621	893	1108	895	26	441	1335	896	1091	945	31	352	1172	971	989	911	37
ENSOCUG00000000721	ENSOCUT00000021399,ENSOCUT00000042082,ENSOCUT00000048391,ENSOCUT00000060160	13	215	603	220	2158	483	21	115	824	204	1063	22	10	200	366	317	1595	17	25	316	857	265	770	23	25	250	1118	193	1513	14	23	137	748	168	821	4
ENSOCUG00000000722	ENSOCUT00000000722,ENSOCUT00000036814,ENSOCUT00000038430,ENSOCUT00000040504,ENSOCUT00000049981	331	487	240	220	347	277	169	335	217	239	195	51	312	410	262	289	297	9	373	494	233	286	240	9	422	470	282	375	306	11	390	515	265	274	260	5
ENSOCUG00000000723	ENSOCUT00000000723	11	48	254	58	176	27	0	9	237	43	185	12	1	29	328.95	145	239	3	19	28	243	261	220	7	19	40	259	377	244	2	14	16	298	43	224	4
ENSOCUG00000000724	ENSOCUT00000000724,ENSOCUT00000036322	43	3187	56	21	247	15	34	753	74	28	213	11	30	1091	162	116	202	7	68	1277	85	159	94	2	55	1776	87	121	255	9	70	767	96	86	180	2
ENSOCUG00000000725	ENSOCUT00000000726	44	4	4	0	30	0	0	3	2	0	10	0	12	8	3	0	8	0	31	4	0	0	4	0	17	0	0	0	8	0	23	1	3	0	7	0
ENSOCUG00000000727	ENSOCUT00000000727,ENSOCUT00000053618	77	574	2766	1086	2724	253	10	326	4338	1070	1836	216	47	901	3967	2633	1948	73	127	1300	4329	2865	1629	94	86	1161	5086	2745	1190	63	94	992	5174	1733	839	75
ENSOCUG00000000728	ENSOCUT00000000728	68	237	32	153	59	27	60	201	55	115	50	3	81	282	37	261	84	3	154	480	68	315	111	0	130	404	74	351	86	1	98	312	70	198	122	5
ENSOCUG00000000730	ENSOCUT00000000730	698	1671	28	2374	75	12	728	917	83	2105	59	6	815	928	96	2440	129	4	1057	1399	71	2423	43	2	876	1255	98	2663	94	1	738	1190	40	2293	64	1
ENSOCUG00000000731	ENSOCUT00000000733	613	609	801	88	1278	118	13	182	985	84	960	81	69	484	1286	225	1240	16	756	626	1205	213	1476	20	432	635	1207	261	1226	25	268	379	712	162	784	12
ENSOCUG00000000732	ENSOCUT00000000731	40	17	1	0	83	100	2	7	14	0	109	16	21	13	11	0	169	1	24	39	9	0	181	3	31	15	6	0	182	17	12	18	10	0	185	14
ENSOCUG00000000733	ENSOCUT00000000732,ENSOCUT00000037033,ENSOCUT00000038405,ENSOCUT00000047889	551	193	265	225	311	54	152	120	316	167	233	34	151	219	430	237	412	12	750	232	341	295	321	12	365	222	333	359	296	21	313	178	274	266	307	20
ENSOCUG00000000734	ENSOCUT00000000734,ENSOCUT00000037329	4477	6882	6635	668	6252	1306	295	3155	6550	677	5996	493	1481	4138	8802	1130	7969	223	6329	5690	7272	1444	7361.32	189	3971	5722	7269	1754	6794	228	3466	5464	7496	929	6892	170
ENSOCUG00000000736	ENSOCUT00000028206,ENSOCUT00000059998,ENSOCUT00000062003	0	1	112	20	175	147	2	7	62	18	205	5	17	19	175	27	283	0	5	47	75	14	238	0	3	43	48	7	245	0	3	5	65	65	214	9
ENSOCUG00000000737	ENSOCUT00000000737,ENSOCUT00000039423,ENSOCUT00000064827	1	48	118	0	71	6	0	9	118	0	52	1	0	31	114	8	58	1	5	30	147	15	52	0	5	33	46	11	70	0	1	69	97	2	40	0
ENSOCUG00000000738	ENSOCUT00000000736	309.76	314.53	281.29	211.86	356.58	172	348.24	245.04	356.55	233.65	269.21	50	388.19	325.94	383.38	279.59	310.96	17.75	454.14	492.12	366.69	293.14	355.72	22.3	410.28	460.74	378.09	367.1	304.73	22	380.23	485.78	451.32	239	342.2	74
ENSOCUG00000000739	ENSOCUT00000000738,ENSOCUT00000034015	0	0	0	0	0	0	0	0	0	0	2	3	0	1	0	0	2	0	0	0	0	0	3	0	1	0	0	0	1	0	0	0	0	0	0	0
ENSOCUG00000000740	ENSOCUT00000000740,ENSOCUT00000038467,ENSOCUT00000042613,ENSOCUT00000045249,ENSOCUT00000046215,ENSOCUT00000060750	1479	3612	3358	4744	3433	1274	1575	2277	3589	3333	2190	58	1649	2214	4479	3785	3111	20	2038	3147	3635	4110	1937	11	2167	3513	4414	4396	2978	28	1804	2188	3629	3453	1564	122
ENSOCUG00000000741	ENSOCUT00000000743,ENSOCUT00000041334,ENSOCUT00000044993	944	562	587	139	774	143	58	217	681	126	684	39	100	498	722	292	861	0	1256	692	726	274	1013	6	505	741	678	226	732	18	403	424	511	216	558	14
ENSOCUG00000000742	ENSOCUT00000000741	3	1	4	0	11	0	1	1	2	0	3	0	0	6	7	1	8	0	1	9	6	0	7	0	1	4	1	0	5	0	5	4	8	0	6	0
ENSOCUG00000000743	ENSOCUT00000000742,ENSOCUT00000062716,ENSOCUT00000064172	416	302	698	91	897	474	98	107	843	92	1001	270	306	225	1156	118	1367	42	667	270	973	173	1416	98	547	298	889	164	1219	81	628	269	973	61	1460	165
ENSOCUG00000000744	ENSOCUT00000000745,ENSOCUT00000052776,ENSOCUT00000055879,ENSOCUT00000058648	226	244	2804	404	6272	566	621	178	3177	394	3460	74	412	307	3654	580	5012	32	666	463	2856	783	2413	34	643	279	3531	603	4241	22	545	267	3380	381	2059	52
ENSOCUG00000000749	ENSOCUT00000000749,ENSOCUT00000043916	217	2660	306	728	341	22	59	1826	234	569	253	8	152	2060	331	529	294	4	287	3064	231	945	179	14	279	3527	231	943	262	2	195	2467	242	470	175	2
ENSOCUG00000000750	ENSOCUT00000000751,ENSOCUT00000050469,ENSOCUT00000056408,ENSOCUT00000056733	357	371	435	187	627	144	110	217	393	150	500	63	299	451	543	290	650	11	546	630	424	326	584	13	504	569	399	376	609	19	408	477	524	257	593	37
ENSOCUG00000000751	ENSOCUT00000000753,ENSOCUT00000039942,ENSOCUT00000041512,ENSOCUT00000044843,ENSOCUT00000047558,ENSOCUT00000059287	0	0	1	0	0	0	1	0	5	0	0	0	0	0	1	0	1	0	2	0	1	0	0	0	0	0	2	0	0	0	2	0	4	0	1	1
ENSOCUG00000000754	ENSOCUT00000000754,ENSOCUT00000034799,ENSOCUT00000046695,ENSOCUT00000053937	776	103	1865	4994	1152	68	65	64	1370	2213	735	20	333	165	2263	1245	1163	13	1047	184	1638	980	458	16	771	166	1665	3123	735	18	845	144	1909	3375	401	7
ENSOCUG00000000755	ENSOCUT00000000755,ENSOCUT00000041360	1157	713	1045	447	1131	1406	2215	519	1204	483	958	242	1779	650	1375	607	1366	23	1543	1041	1249	596	1122	31	1677	901	1693	697	1208	27	1369	826	1565	516	1309	507
ENSOCUG00000000756	ENSOCUT00000000756,ENSOCUT00000046390,ENSOCUT00000062281	710.05	1039.76	876.95	253.94	1290.03	99.11	12	459.63	978.36	254	1037.53	137.32	141.15	961.38	1367.41	469.89	1474.51	42.33	848.73	1363.34	1222.7	519.61	1760.78	45	481.49	1697.02	1315.41	475.7	1373.37	49.77	390.72	1067.24	1009.04	312.17	1589.55	53
ENSOCUG00000000757	ENSOCUT00000000758	0	0	0	0	5	0	0	0	0	0	2	0	0	2	0	0	5	0	0	0	2	0	24	0	0	0	0	0	13	0	0	0	0	0	16	0
ENSOCUG00000000758	ENSOCUT00000000757,ENSOCUT00000056091	56	61	218	24	385	74	11	36	228	7	338	23	37	39	298	20	581	7	97	93	284	24	670	2	58	73	274	20	518	0	73	59	333	20	499	33
ENSOCUG00000000760	ENSOCUT00000000760,ENSOCUT00000034368,ENSOCUT00000057945,ENSOCUT00000060761	39	0	29	0	46	1	9	1	46	1	21	0	13	1	36	1	41	0	38	14	56	5	43	0	21	4	59	0	34	0	41	9	55	2	18	5
ENSOCUG00000000761	ENSOCUT00000000764,ENSOCUT00000038404,ENSOCUT00000043812	0	4	21	11	53	54	0	9	14	3	94	0	2	11	42	7	183	0	3	12	42	0	116	1	6	7	39	0	110	0	0	15	52	0	114	0
ENSOCUG00000000763	ENSOCUT00000000762	160	1166	3900	56	2492	54	95	525	2937	68	1327	25	78	702	4214	342	1816	18	322	1379	3732	531	868	11	189	1329	3246	486	1396	6	249	836	4024	442	739	10
ENSOCUG00000000764	ENSOCUT00000000763,ENSOCUT00000039715	1021	1552	538	1451	445	102	19	605	481	1081	331	13	477	1188	618	2105	431	6	1122	1553	514	2896	410	11	718	1683	607	2767	351	10	592	1172	609	2570	310	54
ENSOCUG00000000765	ENSOCUT00000000766,ENSOCUT00000052606,ENSOCUT00000054128,ENSOCUT00000056658,ENSOCUT00000056827,ENSOCUT00000057461,ENSOCUT00000060061	287	2722	1229	3752	1320	328	37	1193	1174	2079	896	168	118	2354	1486	3961	1157	50	328	3369	1283	5211	909	53	238	3869	1469	7190	1151	75	322	2929	1435	5754	999	50
ENSOCUG00000000766	ENSOCUT00000000765	0	0	0	0	0	0	0	0	0	0	0	0	0	0	0	0	0	0	0	0	0	0	0	0	0	0	0	0	0	0	0	0	0	0	0	0
ENSOCUG00000000769	ENSOCUT00000000770,ENSOCUT00000035216,ENSOCUT00000036099,ENSOCUT00000048393,ENSOCUT00000059746,ENSOCUT00000063093,ENSOCUT00000063630	761	3932	1307	8447	1443	873	482	3605	1689	9442	1325	277	692	3216	1585	7635	1316	63	1095	3891	1337	8194	993	64	927	4032	1527	8311	1167	60	1067	4741	2175	10147	1073	83
ENSOCUG00000000771	ENSOCUT00000000771	0	1	5	0	5	1	1	0	2	0	4	0	0	3	5	0	2	1	1	0	1	1	5	0	0	6	4	0	1	0	0	1	1	1	4	0
ENSOCUG00000000774	ENSOCUT00000000774,ENSOCUT00000038822,ENSOCUT00000051408,ENSOCUT00000055120,ENSOCUT00000060910,ENSOCUT00000061207	0	10	130	0	745	84	6	3	124	0	528	553	6	6	115	1	1001	1	25	16	184	2	1036	4	4	13	121	0	891	35	3	14	108	2	932	350
ENSOCUG00000000775	ENSOCUT00000023786,ENSOCUT00000035932,ENSOCUT00000041922,ENSOCUT00000050792	0	1	118	220	125	3	0	0	159	178	70	5	4	3	219	451	147	0	2	4	344	553	126	1	0	6	239	878	149	4	0	2	134	377	94	0
ENSOCUG00000000776	ENSOCUT00000000776,ENSOCUT00000033681	582	775	1023	225	1482	129	12	229	1190	153	1355	28	96	657	1304	490	1738	10	732	969	1310	372	1779	10	465	1088	1264	459	1591	5	284	663	1313	299	1794	12
ENSOCUG00000000777	ENSOCUT00000000777,ENSOCUT00000038735	0	869.95	2	2511.54	0	0	0	577.53	0	2921.19	0	0	0	473.97	0	1698.04	0	0	0	985.68	0	1853.95	0	0	4	1221.32	0	1710.59	1	0	0	716.75	0	3574.36	0	0
ENSOCUG00000000778	ENSOCUT00000000778,ENSOCUT00000036518,ENSOCUT00000061344,ENSOCUT00000063435	269	1451	818	1046	2163	1387	32	827	1337	771	3029	168	106	1506	1401	2044	4428	48	476	1857	1389	3227	4580	73	262	1860	1427	3444	3718	49	280	1341	1113	1364	4001	126
ENSOCUG00000000779	ENSOCUT00000000779,ENSOCUT00000064572	0	10	1287	2	347	0	0	7	670	1	152	1	1	16	1545	9	368	0	1	29	1022	6	100	0	0	25	882	11	190	2	0	33	1014	0	68	0
ENSOCUG00000000780	ENSOCUT00000000781,ENSOCUT00000030343	694	1142	1328	354	1729	125	48	540	1538	358	1407	48	202	1019	1563	648	1608	15	836	1516	1571	800	1716	27	533	1510	1871	791	1808	17	521	1087	1312	461	1261	11
ENSOCUG00000000781	ENSOCUT00000000780,ENSOCUT00000060488	504	262	976	107	1197	603	91	291	973	95	1089	77	221	390	1223	144	1388	9	695	541	1193	207	1424	15	557	557	1147	247	1272	12	342	521	1043	89	1289	29
ENSOCUG00000000784	ENSOCUT00000000785,ENSOCUT00000054438	563	133	1044	39	683	41	14	49	775	48	507	25	183	137	1569	44	881	1	655	188	1141	50	567	0	496	123	1065	41	694	15	185	221	1440	21	409	3
ENSOCUG00000000786	ENSOCUT00000030052,ENSOCUT00000059637	1468	1610	419	411	394	60	283	758	354	321	268	6	804	734	593	552	244	1	1849	1243	377	876	185	7	1333	1477	352	1393	264	13	1006	977	327	731	144	5
ENSOCUG00000000787	ENSOCUT00000000789,ENSOCUT00000046969,ENSOCUT00000059416,ENSOCUT00000062753	8	19	35	10	283	222	4	19	20	3	479	2	23	30	81	57	675	8	36	50	70	93	827	0	23	42	48	64	734	0	4	26	21	56	771	40
ENSOCUG00000000788	ENSOCUT00000000787,ENSOCUT00000041453,ENSOCUT00000050711,ENSOCUT00000064419	1	1	15	0	1	2	0	0	4	0	13	1	0	0	7	0	11	0	0	3	7	0	9	0	0	3	0	3	11	0	0	0	1	0	10	0
ENSOCUG00000000789	ENSOCUT00000022193,ENSOCUT00000038554,ENSOCUT00000038586	707	986	1347	318	1594	265	75	485	1269	242	1486	90	289	888	1753	493	1864	24	985	1287	1621	507	1838	24	905	1153	1722	588	1680	29	711	898	1655	394	1702	87
ENSOCUG00000000790	ENSOCUT00000000790	805	1333	1191	834	1434	816	1088	1163	1297	725	1664	301	1027	1325	1746	1028	1905	111	1202	1809	1602	956	2074	83	1168	1764	1534	1051	1946	86	1109	1726	1803	916	2130	242
ENSOCUG00000000791	ENSOCUT00000000791,ENSOCUT00000035046,ENSOCUT00000037384,ENSOCUT00000049830	6571.24	9622.45	8438.19	4493.53	8974.91	8965.97	19696.4	8243.59	7908.29	3968.49	7499.6	2020.66	14810	12271.2	10523.9	7169.53	9562.95	823.9	14519.4	18999.3	9007.7	6715.06	7554.54	740.42	16770.4	15789.5	9083.31	6788.65	10250.4	748.92	11775.2	13202.5	13288.2	5732.57	8782.17	2848.44
ENSOCUG00000000792	ENSOCUT00000000793,ENSOCUT00000040347,ENSOCUT00000050710,ENSOCUT00000052329,ENSOCUT00000060333	787	2429	1276	103	1548	261	13	765	1434	85	1411	79	169	1273	1402	139	1613	28	980	2058	1085	173	1749	15	481	2375	1172	157	1586	19	376	1317	1199	77	1719	22
ENSOCUG00000000793	ENSOCUT00000000792,ENSOCUT00000042473	11	796	298	0	643	100	155	984	47	7	127	22	15	1286	211	7	250	13	68	1591	407	15	428	21	41	1652	364	6	557	26	42	1582	386	4	376	70
ENSOCUG00000000794	ENSOCUT00000000796	166	70	207	7	266	36	54	46	147	22	141	5	99	76	202	27	189	2	163	81	128	27	158	1	122	59	161	23	238	4	181	64	100	12	157	6
ENSOCUG00000000795	ENSOCUT00000000794	954	1680	1428	812.78	1687.97	406	146	817	1624	499	1557	168	451	1054	2539.79	1228.81	2035.62	43	1431.79	1556	2140	1314.71	1699.15	49.02	837	1642.37	2684.89	1574	2119.69	73	740	1147	1931	990.04	1848.94	61.88
ENSOCUG00000000796	ENSOCUT00000000795,ENSOCUT00000052197	0	0	0	0	3	8	1	6	0	0	1	0	1	2	0	0	9	0	0	7	0	0	10	0	0	0	0	0	6	0	0	1	0	0	8	4
ENSOCUG00000000797	ENSOCUT00000000797,ENSOCUT00000042249,ENSOCUT00000058761	0	3	8	0	1	0	8	0	7	0	1	0	0	0	1	2	0	0	0	13	7	2	6	0	3	6	0	0	1	0	0	6	1	2	0	0
ENSOCUG00000000798	ENSOCUT00000000799,ENSOCUT00000043055,ENSOCUT00000058033	219	171	431	1347	455	108	66	208	446	1270	346	6	117	245	549	1726	343	4	352	563	585	2318	267	4	244	482	537	6481	384	8	218	439	453	1644	267	4
ENSOCUG00000000799	ENSOCUT00000000798	1	0	4	0	4.7	2	0	0	0	0	0	0	0	0	0.5	0	2	0	0	0	0	0	0	0	0	0	0.5	0	0	0	0	0	0.5	0	0	0
ENSOCUG00000000800	ENSOCUT00000000800	308	416	276	212	440	456	795	488	250	289	362	119	458	454	353	361	573	16	352	559	351	369	496	18	409	461	299	384	533	24	408	576	379	340	451	277
ENSOCUG00000000802	ENSOCUT00000000802,ENSOCUT00000058488	2	672	189	158	330	375	1	407	415	177	296	119	12	515	226	354	332	10	26	835	208	270	378	30	5	985	340	278	340	42	4	518	279	202	362	50
ENSOCUG00000000803	ENSOCUT00000030436,ENSOCUT00000048913,ENSOCUT00000052502,ENSOCUT00000058588	470	656	708	251	1020	62	15	182	864	165	779	29	54	431	982	539	1025	12	659	611	1045	499	964	10	295	636	968	504	869	21	243	386	691	310	658	16
ENSOCUG00000000804	ENSOCUT00000000803,ENSOCUT00000043268	491	174	1104	11	1354	750	27	124	1025	5	1345	191	51	503	1489	15	2169	59	314	636	1229	9	2307	50	165	406	1388	14	1981	117	340	306	1130	3	1730	69
ENSOCUG00000000805	ENSOCUT00000000805,ENSOCUT00000036953	167	141	285	30	384	47	15	71	263	32	337	0	69	208	432	101	675	0	281	367	370	98	630	3	150	254	412	57	587	3	219	241	421	40	611	2
ENSOCUG00000000806	ENSOCUT00000000808,ENSOCUT00000040591	467	725	1126	395	1421	101	76	433	1379	255	1237	128	212	948	1519	529	1574	1	601	1212	1501	523	1579	17	449	1051	1409	573	1480	14	423	822	1475	476	1501	169
ENSOCUG00000000807	ENSOCUT00000000809,ENSOCUT00000004941,ENSOCUT00000038849,ENSOCUT00000043514,ENSOCUT00000045476,ENSOCUT00000064328	1316	317	499	161	810	439	280	298	494	133	920	94	356	319	676	202	1001	27	1024	521	556	239	1205	32	717	388	557	245	992	32	754	400	572	141	1111	41
ENSOCUG00000000809	ENSOCUT00000050236	0	0	1	0	0	0	7	0	0	0	0	2	2	0	1	0	0	0	3	0	0	0	0	0	3	0	0	0	5	0	1	0	1	0	1	0
ENSOCUG00000000810	ENSOCUT00000000810,ENSOCUT00000042128	108	146	421	36	447	39	8	129	363	24	379	18	17	161	512	32	368	1	162	314	517	56	298	12	79	233	406	20	334	1	59	226	321	49	286	2
ENSOCUG00000000811	ENSOCUT00000000811	457	507	684	182	560	497	962	358	544	187	476	103	706	409	728	296	578	23	663	580	509	302	394	35	660	483	647	260	494	37	640	465	780	239	477	180
ENSOCUG00000000812	ENSOCUT00000000815,ENSOCUT00000038124,ENSOCUT00000058693	11	1	18	1	59	0	4	5	16	1	29	3	4	6	35	3	40	0	14	16	41	2	28	0	11	5	46	0	25	0	4	6	44	1	28	2
ENSOCUG00000000813	ENSOCUT00000000813	0	2	5	0	1	1	11	1	2	0	5	0	1	0	4	1	5	0	0	1	0	0	1	0	3	0	0	0	3	0	0	1	0	0	2	0
ENSOCUG00000000814	ENSOCUT00000000812	0	3.64	2.07	0	0	0	2.05	5.07	0	0	0	0	0	1.89	0	0	0	0	0	1.88	0	0	0	0	5.58	5.63	0	0	0	0	0	0	0	0	0	0
ENSOCUG00000000815	ENSOCUT00000000814	10	52	137	4	214	97	0	14	152	6	225	64	1	80	247	10	392	2	36	92	215	8	627	9	14	67	148	11	298	14	5	126	165	1	393	34
ENSOCUG00000000816	ENSOCUT00000000816	942.61	1497.35	1211.5	506.6	1307.77	1575.5	1619.65	981.99	1296.36	478.8	1034.25	273.05	1226.03	1125.01	1464.58	672.87	1430.36	86.95	1313.31	1461.04	1278.49	786.44	1228.21	72.07	1257.58	1372.23	1535.65	864.02	1529.41	86.1	1172.19	1220.19	1651.56	529.21	1259.4	426.87
ENSOCUG00000000817	ENSOCUT00000000818	791	1330	2502	488	4348	526	38	636	2922	455	3354	146	164	1266	4034	910	4886	27	1266	1673	3839	727	5141	68	603	1997	3470	487	4486	74	535	1271	3025	464	4453	74
ENSOCUG00000000818	ENSOCUT00000000817	621	1470	857	419	1229	412	23	639	1023	422	1019	160	168	1065	1262	793	1375	36	715	1581	1008	703	1176	46	600	1589	1218	992	1211	48	402	1061	813	587	1002	61
ENSOCUG00000000819	ENSOCUT00000000819,ENSOCUT00000041580,ENSOCUT00000044672,ENSOCUT00000060574,ENSOCUT00000063377	716	389	210	101	497	163	28	166	281	81	477	31	184	184	327	181	757	8	806	317	315	152	780	14	620	339	298	203	658	20	440	262	381	120	823	28
ENSOCUG00000000820	ENSOCUT00000000820,ENSOCUT00000043486	394	795	519	117	535	230	254	492	484	135	502	87	410	647	683	322	695	33	623	1009	657	288	673	14	501	929	610	312	659	17	495	824	826	336	755	108
ENSOCUG00000000821	ENSOCUT00000000821,ENSOCUT00000033786,ENSOCUT00000043816,ENSOCUT00000047342,ENSOCUT00000056196	2983	1646	1309	69	1183	554	707	1294	1394	61	978	137	2029	941	1920	95	1039	22	3089	1398	1437	120	812	62	2721	1379	1637	117	1168	45	2206	1051	1251	92	653	40
ENSOCUG00000000822	ENSOCUT00000000822	1515	736	3316	4	2637	1081	515	458	4022	9	1702	350	927	623	4577	17	2297	92	1794	948	4441	23	1636	149	1220	595	5217	18	1888	123	949	632	3107	6	1012	148
ENSOCUG00000000823	ENSOCUT00000000823	232	419	308	171	429	112	13	203	324	109	369	38	81	384	461	287	583	8	298	399	286	225	350	9	187	539	392	284	416	16	157	437	319	170	427	15
ENSOCUG00000000824	ENSOCUT00000000824,ENSOCUT00000037878,ENSOCUT00000052226	3633.47	3415.87	4313.71	1068.78	3683.68	1201.86	240.26	2184.01	3740.56	1072.81	2878.62	486.04	1576.82	2950.08	4774.76	1427.57	3643.27	129.6	3902.87	3550.66	3719.72	1659.71	2366.51	153.81	3027.46	3428.95	4091.64	2450.83	3029.43	145.1	3164.82	4140.53	4563.87	1208.12	2784.28	132.64
ENSOCUG00000000825	ENSOCUT00000000825,ENSOCUT00000042952	0	1	0	0	0	0	0	0	0	0	2	0	0	0	0	0	2	0	0	0	0	0	0	0	0	1	0	0	0	0	0	0	0	0	4	0
ENSOCUG00000000826	ENSOCUT00000000826,ENSOCUT00000043665	414	327	796	345	924	49	10	113	729	204	587	46	51	429	1102	496	905	30	544	452	795	362	507	41	314	446	966	364	823	30	160	350	923	391	541	6
ENSOCUG00000000827	ENSOCUT00000022997,ENSOCUT00000038134,ENSOCUT00000040632,ENSOCUT00000041909,ENSOCUT00000041912,ENSOCUT00000050103,ENSOCUT00000052531,ENSOCUT00000053174,ENSOCUT00000056584,ENSOCUT00000064349	1486	5107	4932	2059	4518	380	270	3021	4832	1451	3824	420	703	4957	6149	2373	5136	129	2062	6635	5360	2207	4155	109	1375	5986	4794	1896	4841	133	1045	5592	5528	2178	4070	192
ENSOCUG00000000828	ENSOCUT00000000829,ENSOCUT00000034310,ENSOCUT00000040585,ENSOCUT00000040744,ENSOCUT00000044509,ENSOCUT00000044801,ENSOCUT00000045895,ENSOCUT00000046264	4520	12662	21502	2979	20146	2418	324	5795	24741	2237	10827	691	2147	7212	27088.2	3658	12455	237	6470	10152	33544	4694	7710	946	3705	14021	34824	3985	10435	305	3410	8036	21399	3309	3109	115
ENSOCUG00000000829	ENSOCUT00000000828,ENSOCUT00000043978	60	2441	80	16	330	567	58	2030	271	62	357	44	46	2048	120	48	575	4	170	3052	128	40	512	10	158	4420	211	25	578	5	170	2236	123	7	553	138
ENSOCUG00000000831	ENSOCUT00000000830,ENSOCUT00000041893	3	1258	9	710	51	0	10	607	5	862	50	0	6	795	6	1461	27	0	8	2129	10	2218	53	2	4	1005	10	1532	51	0	3	1263	13	1610	73	0
ENSOCUG00000000832	ENSOCUT00000000831	88	788	302	157	543	319	8	227	403	133	473	25	52	254	500	248	669	8	150	392	436	211	537	2	123	633	627	493	658	5	102	309	396	122	502	9
ENSOCUG00000000833	ENSOCUT00000000833,ENSOCUT00000044447,ENSOCUT00000046704,ENSOCUT00000054444,ENSOCUT00000061410	190	808	494	371	1475	312	28	323	560	343	1132	67	152	572	798	610	1488	21	321	861	622	600	1085	17	277	935	754	738	1386	26	214	592	656	500	1144	41
ENSOCUG00000000834	ENSOCUT00000000834	165	1	58	0	103	6	5	0	71	0	83	2	39	0	87	0	93	0	291	0	51	0	93	0	130	1	82	0	117	0	141	3	21	0	76	1
ENSOCUG00000000835	ENSOCUT00000000835	90	368	288	2472	299	255	174	171	259	1072	222	65	126	510	266	2449	326	15	151	760	218	2195	257	21	160	606	322	1439	307	18	142	586	352	1918	212	51
ENSOCUG00000000836	ENSOCUT00000000836	0	0	0	0	0	0	0	0	0	0	0	0	0	2	0	0	0	0	0	2	0	0	0	0	0	1	0	0	0	0	0	0	0	0	0	0
ENSOCUG00000000837	ENSOCUT00000000837,ENSOCUT00000000839,ENSOCUT00000027932,ENSOCUT00000029578,ENSOCUT00000034202,ENSOCUT00000044869,ENSOCUT00000060622	2356	1249	3516	1321	5255	5503	843	787	3453	1551	4173	1867	2311	937	5064	1989	6107	206	3574	1514	4370	2159	6317	262	3213	1375	4818	2634	5750	615	2488	1051	4095	1490	5822	1184
ENSOCUG00000000847	ENSOCUT00000000847,ENSOCUT00000034383,ENSOCUT00000041158,ENSOCUT00000048021,ENSOCUT00000050601,ENSOCUT00000051955,ENSOCUT00000058088,ENSOCUT00000058536,ENSOCUT00000062331	691	1726	2944	6	4929	523	29	151	4704	10	2861	85	121	268	4777	17	4258	25	747	828	6308	17	5187	48	354	1098	6347	21	4194	34	492	385	4976	9	3643	53
ENSOCUG00000000848	ENSOCUT00000000849	2788	3384	4558	1087	4768	2111	1006	1653	5100	1019	3822	518	1981	2558	6668	1633	5118	173	3794	3537	5561	1840	4098	255	3121	3559	6307	2281	4664	196	2587	2668	4710	1459	3116	242
ENSOCUG00000000849	ENSOCUT00000000848	436	319	691	91	841	187	48	115	698	67	668	55	160	327	885	149	731	14	555	441	680	193	696	19	412	334	785	136	795	28	350	297	672	115	535	18
ENSOCUG00000000850	ENSOCUT00000000856,ENSOCUT00000031032,ENSOCUT00000056979,ENSOCUT00000064365	31	56	176	5	156	167	4	23	122	2	156	117	21	30	88	1	117	7	63	53	74	0	245	12	40	28	96	2	164	36	21	58	117	2	272	88
ENSOCUG00000000851	ENSOCUT00000000851	6648.83	6784.58	7959.47	3714.67	9320.34	5627.5	27896.5	10898.4	13322.2	6490.4	13064.2	2967.73	21751.4	13742.1	16674.4	8206.43	15154.8	1337.05	12744.7	12511.9	8461.91	4830.49	7198.65	649.81	24977.5	16517.3	14966.8	8274	16397.5	1162.72	17989	16157.2	20107.7	7843.41	15023.1	1628.11
ENSOCUG00000000852	ENSOCUT00000000850,ENSOCUT00000056219,ENSOCUT00000061400	103	82	125	206	402	281	129	87	139	171	637	854	140	123	151	255	953	5	176	201	224	342	1169	14	157	142	167	357	912	39	131	111	193	146	1317	1552
ENSOCUG00000000853	ENSOCUT00000000853,ENSOCUT00000047944	86	30	102	31	89	79	93	24	122	54	65	3	100	35	172	18	54	0	111	21	132	22	64	3	118	29	152	10	60	2	99	44	153	42	40	0
ENSOCUG00000000854	ENSOCUT00000000854	4	3	0	0	0	0	0	0	0	0	3	0	0	0	0	0	0	0	0	0	0	0	0	0	0	0	0	0	0	0	0	0	0	0	0	0
ENSOCUG00000000855	ENSOCUT00000000857	736	481	488	139	493	45	663	328	593	120	407	40	789	471	598	162	439	4	792	554	597	149	251	2	827	472	654	139	411	5	810	391	543	171	202	16
ENSOCUG00000000857	ENSOCUT00000000855,ENSOCUT00000060197	195	120	362	45	476	110	40	88	495	15	279	57	50	137	537	62	481	9	194	165	360	73	247	15	166	108	496	70	342	18	227	145	534	23	268	11
ENSOCUG00000000859	ENSOCUT00000000859,ENSOCUT00000042516	812	1025	321	677	401	169	601	782	348	697	230	43	735	789	425	991	333	11	934	1124	346	810	240	11	1048	1048	465	1008	252	10	798	976	408	842	209	35
ENSOCUG00000000861	ENSOCUT00000000861	105	2432	1560	981	1473	917	232	1835	1950	847	1054	104	162	1840	1846	839	1054	10	251	2994	1774	767	736	16	286	3648	1818	822	1001	22	150	2482	1908	940	749	43
ENSOCUG00000000863	ENSOCUT00000000863,ENSOCUT00000050732,ENSOCUT00000059102	260	24	704	4	470	48	56	62	526	6	255	2	171	78	1310	7	584	0	216	119	837	14	296	0	190	79	663	3	482	0	553	63	599	10	151	1
ENSOCUG00000000864	ENSOCUT00000023036,ENSOCUT00000035237,ENSOCUT00000043111,ENSOCUT00000044560,ENSOCUT00000046559,ENSOCUT00000051338,ENSOCUT00000051593,ENSOCUT00000053236,ENSOCUT00000054318,ENSOCUT00000056506	2989	526	7125	1238	8442	3647	297	343	10996	937	6861	591	1150	697	9012	1426	9472	108	4019	1027	9858	1593	7787	344	2617	715	12397	1301	7030	162	2764	665	12988	1571	6675	426
ENSOCUG00000000865	ENSOCUT00000000866,ENSOCUT00000034796,ENSOCUT00000063424	2025	215	1595	185	1507	244	2037	574	1425	159	861	47	1554	639	1614	152	982	3	2403	980	1375	239	476	7	1865	515	1264	151	678	4	2843	851	1551	201	469	83
ENSOCUG00000000866	ENSOCUT00000000865	478	318	625	119	821	454	76	127	623	81	638	95	250	286	758	196	909	38	697	498	810	208	852	33	516	336	871	167	813	41	458	320	831	142	748	16
ENSOCUG00000000867	ENSOCUT00000000867	130	239	180	209	200	182	148	201	199	260	223	31	173	300	179	252	291	11	179	392	193	257	279	3	195	265	199	292	258	15	189	411	214	264	308	38
ENSOCUG00000000868	ENSOCUT00000000868	0	44	4	0	0	0	0	6	3	0	0	0	0	6	2	0	2	0	0	0	1	1	0	0	0	1	0	2	0	0	0	6	3	0	1	0
ENSOCUG00000000869	ENSOCUT00000000869	0	0	1.17	0	0	0	0	0	0	0	0	0	0	0	0	0	0	0	0	0	0	0	0	0	0	0	0	0	0	0	0	0	0	0	0	0
ENSOCUG00000000872	ENSOCUT00000000872	0	457	0	0	0	0	0	83	0	0	0	0	0	323	0	1	1	0	0	492	0	1	4	0	0	1336	0	4	4	0	0	184	0	0	0	0
ENSOCUG00000000874	ENSOCUT00000000875	1112	922	1231	472	1418	1324	1713	669	1417	526	1201	225	1487	734	1602	721	1536	52	1393	1121	1479	741	1360	62	1422	919	1669	721	1353	38	1086	919	1618	658	1196	484
ENSOCUG00000000875	ENSOCUT00000000874,ENSOCUT00000037954,ENSOCUT00000045590	9	34	28	8	75	58	6	25	72	7	92	23	6	75	68	25	190	13	11	87	58	7	137	15	5	66	68	18	75	26	6	73	62	16	213	61
ENSOCUG00000000876	ENSOCUT00000000876,ENSOCUT00000033478,ENSOCUT00000040194,ENSOCUT00000040580,ENSOCUT00000056302	570	1494	1351	659	1797	148	44	556	1338	453	1430	117	188	1293	1679	1042	1821	40	855	1724	1609	1052	1580	25	590	1654	1667	1129	1561	34	552	1123	1445	786	1521	38
ENSOCUG00000000877	ENSOCUT00000000877	0	1	0	0	0	0	2	1	0	0	1	0	0	1	0	2	0	0	0	5	0	2	6	0	0	0	0	0	0	0	0	2	0	0	0	0
ENSOCUG00000000878	ENSOCUT00000000878	241	266	384	204	315	427	1087	286	389	247	289	403	488	230	432	296	394	25	315	401	397	258	319	39	411	300	464	282	334	42	302	340	500	245	368	481
ENSOCUG00000000880	ENSOCUT00000000880	4848.16	24721.3	68980.5	854.47	34170.3	5481.84	880.77	17311.3	56495.4	809.64	18262.3	1946.85	2953.38	24538.1	101055	1231.28	23554.8	568.68	7279.81	29258	76503.9	1401.01	12037.2	1017.53	4560.76	17071.5	67976.5	882.81	18601.7	763.41	6778.81	29231.4	44564.9	898.74	6505.66	285.42
ENSOCUG00000000881	ENSOCUT00000000883,ENSOCUT00000049637	367	0	107	0	76	17	20	0	60	0	50	2	152	0	96	0	133	2	562	3	64	2	86	0	423	0	80	2	62	0	226	2	84	0	85	0
ENSOCUG00000000882	ENSOCUT00000000881,ENSOCUT00000055182	744	944	840	291	926	442	673	604	963	304	748	122	683	647	998	436	901	43	962	1077	901	490	616	43	879	843	1002	512	751	45	893	943	1186	335	691	120
ENSOCUG00000000883	ENSOCUT00000000882	4	0	13	0	1	0	0	0	11	0	6	0	0	1	14	0	2	0	0	4	9	0	0	0	2	0	10	0	2	0	4	3	14	0	0	0
ENSOCUG00000000884	ENSOCUT00000000886,ENSOCUT00000015711,ENSOCUT00000033173,ENSOCUT00000041164,ENSOCUT00000043112,ENSOCUT00000045661	1526	882	876	1419	1138	404	647	573	1016	1038	1028	103	1019	896	1193	1871	1179	25	1860	1235	1081	2028	1105	37	1791	940	1167	1654	1171	36	1522	913	1144	1657	1176	44
ENSOCUG00000000885	ENSOCUT00000000884,ENSOCUT00000037918,ENSOCUT00000039452	347	491	346	194	385	254	266	350	472	219	337	70	388	317	491	318	458	16	472	621	430	250	364	11	461	533	435	323	437	13	431	446	506	258	373	61
ENSOCUG00000000887	ENSOCUT00000000887,ENSOCUT00000023572,ENSOCUT00000037792,ENSOCUT00000038856,ENSOCUT00000058768,ENSOCUT00000060504	628	545	2170	338	1662	71	3	334	1675	284	1089	101	99	593	3356	730	1251	36	701	698	2571	575	874	71	428	562	2294	726	1322	51	513	795	1883	347	817	27
ENSOCUG00000000888	ENSOCUT00000000889,ENSOCUT00000033612	4	0	2	0	16	19	4	1	10	0	40	1	0	2	13	0	60	0	4	5	5	0	60	0	2	1	3	0	58	0	1	3	1	0	72	0
ENSOCUG00000000889	ENSOCUT00000000888	3.87	7.68	8.93	3.8	7.57	5.05	1.26	15.63	6.25	7.72	3.9	0	6.44	11.37	16.6	1.29	9.97	0	12.98	2.49	17.91	6.64	5.33	2.64	6.63	7.51	13.77	10.45	7.69	0	7.59	12.39	9.09	9.08	9.11	0
ENSOCUG00000000894	ENSOCUT00000000894	0	0	0	0	0	0	0	0	0	0	0	0	0	0	0	0	0	0	0	2	0	0	0	0	0	0	0	0	0	0	0	0	0	0	0	0
ENSOCUG00000000895	ENSOCUT00000000895	72	1442	739	1	868	6	62	904	552	11	548	11	54	979	784	73	537	0	155	1716	478	49	258	9	113	1834	638	66	489	3	69	1561	631	55	263	0
ENSOCUG00000000896	ENSOCUT00000000896	292	279	238	95	353	43	28	179	245	98	291	38	169	254	339	156	496	20	411	362	348	173	386	15	291	358	361	180	389	9	268	238	386	122	431	11
ENSOCUG00000000897	ENSOCUT00000000897,ENSOCUT00000061453	211	981	409	146	614	37	7	231	459	117	482	31	23	602	562	274	616	16	266	761	512	301	565	8	120	968	485	233	577	17	78	576	434	178	548	9
ENSOCUG00000000898	ENSOCUT00000000900,ENSOCUT00000039478,ENSOCUT00000045216	298	606	602	503	815	349	19	470	664	391	816	86	129	924	951	725	1148	23	495	1119	740	1746	1053	28	394	1230	851	1795	1012	24	257	1213	870	939	1004	23
ENSOCUG00000000901	ENSOCUT00000027409,ENSOCUT00000037135,ENSOCUT00000051967,ENSOCUT00000058880	6	112	15	81	1242	2735	6	150	29	113	1630	58	106	211	138	64	2762	1	112	370	236	3	3561	1	39	249	18	68	2619	3	19	165	10	160	2447	301
ENSOCUG00000000903	ENSOCUT00000000902,ENSOCUT00000034811	1	10	2	0	19	11	0	0	4	0	33	6	0	3	22	1	38	0	0	17	16	1	35	1	3	4	14	0	30	0	0	6	18	0	47	2
ENSOCUG00000000905	ENSOCUT00000000905,ENSOCUT00000053895	0	11	48	0	6	2	0	11	61	0	6	0	0	7	66	0	18	0	0	5	27	0	1	0	1	10	27	0	6	0	0	6	20	0	33	15
ENSOCUG00000000906	ENSOCUT00000000906	2	7	0	19256	0	0	7	37	0	20359	0	0	0	25	0	38886	0	0	1	128	0	42672	0	0	0	61	0	27383	0	0	0	20	0	17158	0	0
ENSOCUG00000000907	ENSOCUT00000000907	2435	180	367	80	519	224	85	73	479	71	482	139	535	153	553	162	635	22	2793	243	464	145	718	44	1670	172	640	145	546	33	1310	126	438	112	537	38
ENSOCUG00000000908	ENSOCUT00000000908	0	0	1	0	1	0	0	0	1	0	0	0	0	0	5	1	2	0	0	0	3	1	0	0	0	0	5	0	0	0	0	0	5	0	0	0
ENSOCUG00000000909	ENSOCUT00000000909	247	216	643	110	709	167	7	147	708	72	866	45	131	181	894	252	962	10	324	269	722	223	903	22	254	249	713	234	823	37	236	206	876	145	1052	10
ENSOCUG00000000910	ENSOCUT00000031100,ENSOCUT00000042864,ENSOCUT00000044495	322	230	507	81	714	397	53	159	555	77	691	80	164	215	791	138	849	27	486	364	596	122	765	33	341	313	692	159	737	20	314	259	615	80	672	30
ENSOCUG00000000911	ENSOCUT00000000911,ENSOCUT00000044583,ENSOCUT00000064653	222	113	588	103	553	274	20	149	494	56	392	155	83	265	573	100	451	5	256	499	507	111	538	14	209	352	504	69	510	33	164	216	509	70	464	47
ENSOCUG00000000912	ENSOCUT00000000912	0	0	0	0	0	0	0	0	0	0	0	0	0	0	0	0	0	0	0	0	0	0	0	0	0	0	0	0	0	0	0	0	0	0	0	0
ENSOCUG00000000915	ENSOCUT00000000915,ENSOCUT00000045773	1482.3	1479.94	5488.59	183.71	4762.98	1845.58	2332.25	838.46	4851.43	88.79	3404.73	232.45	1310.03	1254.18	4878	123.82	4183.46	61	2577.8	3121.13	5845.13	555.2	4428.81	70.63	2023.24	1729.68	6258.65	270.62	4779.67	89	2373.56	1389.53	6364.79	182.02	3533.52	895.49
ENSOCUG00000000916	ENSOCUT00000000916,ENSOCUT00000048901	437	592	265	78	330	94	30	215	336	81	261	27	181	277	391	163	383	8	568	457	362	173	326	3	420	496	492	238	327	15	374	286	327	98	239	6
ENSOCUG00000000918	ENSOCUT00000000917	0	1	0	0	0	0	0	0	0	0	0	0	0	0	0	0	0	0	0	2	1	0	0	0	0	0	1	0	0	0	1	0	0	0	0	0
ENSOCUG00000000919	ENSOCUT00000000920	894	579	1167	460	1039	200	7	409	1270	363	755	38	288	723	1636	780	823	15	1438	1079	1434	780	518	34	908	1131	1755	918	774	14	696	698	1518	628	407	15
ENSOCUG00000000920	ENSOCUT00000000919	138.77	392.2	180.66	175.83	223.84	194.99	174.7	172.99	132.99	189	197	31	219.99	237.99	214.99	221.99	254.99	16	236.98	292.52	187.99	280.99	200.85	19	241	339.82	167.99	242.25	220.99	10	178.99	262.99	248.99	191.99	263.99	24
ENSOCUG00000000921	ENSOCUT00000000921,ENSOCUT00000043694,ENSOCUT00000052657,ENSOCUT00000055717	1465	217	193	285	196	52	226	115	234	267	200	6	732	258	349	322	289	4	1601	361	271	293	230	3	1247	329	348	398	246	3	1074	323	248	303	136	3
ENSOCUG00000000922	ENSOCUT00000000922,ENSOCUT00000035153,ENSOCUT00000035661,ENSOCUT00000046172	375	504	447	308	409	415	242	333	356	277	348	88	418	512	551	505	507	15	460	561	469	484	515	43	491	524	582	638	495	49	379	592	435	460	396	58
ENSOCUG00000000923	ENSOCUT00000000923,ENSOCUT00000046510	4	3	2	1	63	172	1	13	10	0	85	40	5	13	8	0	106	8	7	25	11	1	110	3	1	17	19	2	103	6	0	15	15	0	120	106
ENSOCUG00000000924	ENSOCUT00000000924	152	211	222	100	276	39	20	145	254	96	290	2	119	235	373	111	366	0	232	327	301	140	342	0	190	281	338	143	375	6	170	332	363	147	403	5
ENSOCUG00000000925	ENSOCUT00000020974,ENSOCUT00000036015,ENSOCUT00000043772	1409	2659	1881	1539	2133	433	1498	1472	1873	1351	2096	584	1340	1776	2371	2161	2513	75	2256	2788	2041	2085	2605	58	1858	2422	2157	2263	2625	60	1568	1993	2488	1846	2551	836
ENSOCUG00000000927	ENSOCUT00000000927	210	909	1907	249	2316	148	209	714	1900	223	1903	10	312	601	2185	558	1582	4	664	921	1454	493	887	7	452	852	1701	607	1993	4	480	724	2019	302	1134	29
ENSOCUG00000000928	ENSOCUT00000000929,ENSOCUT00000001485,ENSOCUT00000041938,ENSOCUT00000044426	977	1625	2008	1498	2780	408	156	991	2159	1319	2549	118	487	1650	2748	2149	3407	36	1385	2341	2536	2026	3261	58	981	2315	2475	2046	3149	25	873	1741	2681	1764	3768	201
ENSOCUG00000000929	ENSOCUT00000000928	99	151	204	77	227	49	11	121	175	91	195	30	59	155	298	116	246	11	126	180	216	121	197	10	79	212	251	180	257	9	66	183	234	148	250	13
ENSOCUG00000000930	ENSOCUT00000000931,ENSOCUT00000047210	197	625	107	24	139	11	49	302	121	32	135	4	91	764	133	31	162	2	354	932	158	28	159	1	166	678	162	31	165	2	226	751	164	52	145	0
ENSOCUG00000000931	ENSOCUT00000000930,ENSOCUT00000057365	471	295	603	34	689	41	41	188	678	33	511	41	207	424	1075	94	678	23	706	598	703	143	483	18	392	488	592	59	506	18	353	323	583	78	437	11
ENSOCUG00000000932	ENSOCUT00000000932,ENSOCUT00000040959,ENSOCUT00000060420,ENSOCUT00000061566	0	5	3	0	23	3	0	0	10	0	7	1	0	0	18	0	57	2	3	5	12	0	53	1	0	2	13	1	27	1	2	0	7	1	20	1
ENSOCUG00000000933	ENSOCUT00000000933	334	301	375	224	456	244	380	180	327	175	358	47	464	234	418	311	464	15	456	385	390	278	374	21	429	358	542	385	408	15	426	301	515	234	463	124
ENSOCUG00000000934	ENSOCUT00000000936	42	25	473	0	766	415	42	27	503	5	551	29	47	24	519	4	622	5	54	52	639	12	523	14	44	46	676	6	701	6	85	29	798	16	602	25
ENSOCUG00000000936	ENSOCUT00000000935,ENSOCUT00000055640	41.76	19.2	65.19	20.44	288.34	107.37	37.98	24.34	81.61	8.76	485.91	14.19	36.6	33.54	104.61	29.04	710.55	2	72.86	51.75	128.91	16.59	778.09	0	48.46	33.07	71.74	24.96	598.46	1.7	49.39	38.46	62.65	15.75	919.87	28.43
ENSOCUG00000000937	ENSOCUT00000000937,ENSOCUT00000036771,ENSOCUT00000042409,ENSOCUT00000052506	1463	1894	2023	655	1660	849	1312	1470	1981	557	1470	200	1534	1782	2590	773	1585	79	1936	2341	1912	804	1194	55	1765	2409	2216	931	1505	56	1549	2241	2344	762	1217	134
ENSOCUG00000000938	ENSOCUT00000000938	312	362	391	241	494	545	262	301	420	256	448	50	357	378	521	365	552	5	410	616	464	349	548	12	401	474	475	348	512	11	344	528	527	298	542	25
ENSOCUG00000000939	ENSOCUT00000000939,ENSOCUT00000062488,ENSOCUT00000064691	633.61	663.16	683.86	265	572	593.99	741.46	680.7	619	204.62	551.44	109	794.16	772.89	903.74	333	700.88	41.92	907.46	876.19	800	371	686	43	998.67	815.45	836.22	358	720.61	45	794.52	903.96	887.46	318.76	678.07	107.86
ENSOCUG00000000940	ENSOCUT00000000940,ENSOCUT00000048553	161	400	179	186	226	81	139	354	211	165	244	38	173	424	230	186	269	6	263	528	177	216	259	4	211	486	175	200	226	5	200	546	269	234	292	22
ENSOCUG00000000941	ENSOCUT00000000941,ENSOCUT00000040443,ENSOCUT00000060727	3255	3981	4723	2052	4550	3631	4610	3085	4919	2235	3344	994	4036	4337	5521	2713	3817	181	4926	6555	5211	2579	2980	267	4953	6065	5730	3111	3901	298	4363	4792	6482	2765	2905	842
ENSOCUG00000000942	ENSOCUT00000000942	2001.97	1894	3424	598	3815	1485	68	1061	3699	501	3312	568	742	1919	4800	921	4363	124	2821	2744	4021	1029	3995	173	2035	2357	4181	1148	4066	202	1718	2082	4232	825	4040	221
ENSOCUG00000000943	ENSOCUT00000000943,ENSOCUT00000060714	51	48	408	6	222	23	8	23	261	4	134	14	53	76	520	0	298	4	115	95	460	8	191	15	73	73	424	14	221	18	26	50	301	0	78	4
ENSOCUG00000000944	ENSOCUT00000000944	80	45	118	37	142	168	63	48	85	30	160	12	74	72	123	29	215	5	90	82	119	24	225	2	128	87	97	41	209	1	78	85	133	47	250	20
ENSOCUG00000000945	ENSOCUT00000000945	15	2	73	0	104	16	14	13	110	1	120	7	4	9	131	1	139	2	24	11	130	0	141	2	13	5	139	3	137	1	9	14	159	1	146	12
ENSOCUG00000000947	ENSOCUT00000022602	73	44	101	108	408	49	21	56	195	99	219	32	32	123	185	162	393	19	118	159	330	118	556	15	39	170	284	91	407	21	78	78	278	64	400	6
ENSOCUG00000000948	ENSOCUT00000000949,ENSOCUT00000040814	0	0	0	0	190.85	310.89	0	0	1.07	0	374.29	3	7	0	25.75	0	556.08	0	20	0	32.5	0	494.27	0	9	0	9.37	0	504.35	4	0	3.34	0	0	673.5	1
ENSOCUG00000000950	ENSOCUT00000000951	0	3	122	0	247.15	139.11	0	2	175.93	0	232.71	11	5	0	328.25	0	489.92	0	5	0	280.5	0	340.73	3	0	3	320.63	0	393.65	0	0	1.66	191	0	436.5	8
ENSOCUG00000000953	ENSOCUT00000000953	4	9	1	0	0	0	1	10	2	0	0	0	2	17	2	1	0	0	20	19	0	0	2	0	12	5	0	0	1	0	8	12	1	0	0	0
ENSOCUG00000000956	ENSOCUT00000000957,ENSOCUT00000040129,ENSOCUT00000047911,ENSOCUT00000049730,ENSOCUT00000054871,ENSOCUT00000061855	2030	767	1330	463	1869	557	431	570	1417	325	1707	170	1059	865	1770	484	2224	38	2907	1258	1736	652	2059	48	2059	1129	1699	690	1963	56	1624	846	1850	356	2242	40
ENSOCUG00000000957	ENSOCUT00000000956	79	0	0	2411	2	2	28	1	9	1938	8	2	10	3	2	1393	4	0	96	2	4	819	7	1	84	0	0	1289	3	0	44	0	4	3372	4	2
ENSOCUG00000000959	ENSOCUT00000000959	3674	2092	3703	574	4561	2485	1309	964	3550	597	5508	530	2816	1352	5192	960	7440	118	5155	2024	4536	952	8749	175	3952	1937	4759	1319	7141	153	3579	1554	4482	716	7579	1455
ENSOCUG00000000960	ENSOCUT00000000962,ENSOCUT00000037862,ENSOCUT00000054826,ENSOCUT00000064241	229	98	3027	27	1510	448	80	107	3110	32	1227	91	89	161	4345	60	1485	8	305	246	3649	42	1290	10	185	160	3211	53	1290	15	190	124	2237	29	771	89
ENSOCUG00000000962	ENSOCUT00000000961	134	212	30	1	39	5	43	137	39	4	34	0	115	277	52	20	34	1	191	303	22	8	27	1	161	224	32	7	52	0	121	311	41	6	49	0
ENSOCUG00000000963	ENSOCUT00000000964	386	512	579	172	784	216	53	313	522	168	638	80	173	560	705	333	889	37	509	822	740	342	1018	14	396	704	631	360	799	33	397	667	703	264	942	23
ENSOCUG00000000965	ENSOCUT00000000965,ENSOCUT00000051740,ENSOCUT00000052467,ENSOCUT00000054390,ENSOCUT00000056468,ENSOCUT00000061130	284	439	490	343	523	100	56	312	574	324	500	47	219	567	606	516	620	22	365	735	600	433	418	18	362	662	610	510	589	20	345	607	820	337	523	29
ENSOCUG00000000966	ENSOCUT00000000966	435	624	506.99	261	487	415	507	432	453	212	521	58	503	493	633	399	590	14	609	717	448	333	549	22	524	584	506	464	622	31	436	526	556	275	498	109
ENSOCUG00000000967	ENSOCUT00000000967,ENSOCUT00000054206	1697	2849	2436	1716	2955	4670	2545	2530	2814	1991	2764	766	2489	2324	3408	2650	3751	189	2283	3135	3015	2640	3353	212	2574	2873	3472	2956	3708	301	2156	2661	3529	2515	3724	1240
ENSOCUG00000000968	ENSOCUT00000000968	0	16234	7165	3	842	144	52	18735	4181	29	641	95	16	17553	6818	48	801	44	23	20252	5429	29	402	36	18	10953	4945	3	945	46	12	29061	5127	7	322	12
ENSOCUG00000000969	ENSOCUT00000000969	0	0	0	8	3	1	2	0	0	7	1	0	0	0	1	6	1	0	0	1	2	15	1	0	0	1	0	10	2	0	0	1	0	5	2	1
ENSOCUG00000000972	ENSOCUT00000000974,ENSOCUT00000035744,ENSOCUT00000043448,ENSOCUT00000050418,ENSOCUT00000051346,ENSOCUT00000054721,ENSOCUT00000056003,ENSOCUT00000061005	51	156	98	0	447	124	6	56	382	2	428	21	15	88	203	0	811	14	81	223	205	5	788	14	29	160	340	0	671	2	26	94	210	0	567	5
ENSOCUG00000000973	ENSOCUT00000000972,ENSOCUT00000053743,ENSOCUT00000062145,ENSOCUT00000064616	0	1	9	0	288	62	2	0	166	0	174	87	0	0	37	0	242	32	8	0	85	0	127	19	9	0	295	0	176	30	3	0	130	0	84	7
ENSOCUG00000000974	ENSOCUT00000021556	0	92	225	45	126	18	12	45	168	46	58	4	0	86	260	108	58	0	5	110	166	96	43	0	0	72	178	86	89	0	2	84	175	82	37	3
ENSOCUG00000000977	ENSOCUT00000000976,ENSOCUT00000034623,ENSOCUT00000040096,ENSOCUT00000045984,ENSOCUT00000063125	0	0	1	0	23	59	0	0	0	0	70	1	0	0	6	0	118	0	0	0	9	0	70	0	0	1	0	0	68	0	0	0	0	0	75	1
ENSOCUG00000000978	ENSOCUT00000000978	1847	978	4048	257	6821	2904	898	776	6348	247	3845	288	1391	940	4215	318	4534	77	2227	1514	5485	281	2025	117	1877	743	8455	239	3347	79	2011	901	6859	221	1536	337
ENSOCUG00000000980	ENSOCUT00000000979,ENSOCUT00000036482,ENSOCUT00000042776	2259	1958	3131	469	2867	391	506	1039	3457	416	1866	148	939	1648	3816	840	2207	41	2719	2528	3457	765	1534	67	1926	2195	3936	834	2082	64	1731	1694	2803	525	1032	65
ENSOCUG00000000981	ENSOCUT00000000981,ENSOCUT00000052153	11	15	34	2	77	178	23	12	32	6	129	39	45	15	23	3	120	0	37	21	26	6	150	0	25	15	24	9	145	5	24	17	24	1	126	71
ENSOCUG00000000982	ENSOCUT00000000982	293	265	327	244	328	211	487	224	358	144	289	68	355	298	407	242	409	7	449	432	373	289	354	17	413	335	399	396	389	27	424	354	471	233	362	69
ENSOCUG00000000983	ENSOCUT00000000983,ENSOCUT00000061295	1072	494	1211	159	1097	172	538	308	1123	131	737	64	866	321	1565	240	937	33	1424	562	1197	213	619	17	1251	379	1242	244	837	29	999	341	1379	142	584	91
ENSOCUG00000000984	ENSOCUT00000000984,ENSOCUT00000045398,ENSOCUT00000063487,ENSOCUT00000064577	52	87	50	0	502	101	0	25	176	0	572	50	2	68	173	10	1049	4	58	136	189	5	1063	6	24	100	224	5	836	6	6	90	114	0	917	21
ENSOCUG00000000986	ENSOCUT00000000986	3	4	2	0	12	3	0	5	2	0	1	0	0	7	3	0	3	0	1	1	0	0	6	0	2	0	4	0	3	0	0	1	5	0	4	0
ENSOCUG00000000987	ENSOCUT00000000987,ENSOCUT00000037561,ENSOCUT00000048559	2694	3705	7563	1294	8583	1105	3364	2888	8005	1156	8047	5624	2690	4310	9733	1930	9717	56	4264	6034	9612	1825	10889	294	3474	4526	9775	1914	10239	579	3394	4196	9472	1342	9856.4	6282
ENSOCUG00000000988	ENSOCUT00000000988,ENSOCUT00000037693,ENSOCUT00000048227	325	394	1460	281	1468	326	169	301	1494	234	1166	45	239	438	1685	704	1769	6	407	684	1559	785	1340	5	374	605	1732	778	1590	10	393	381	1540	283	1221	167
ENSOCUG00000000989	ENSOCUT00000000989,ENSOCUT00000042317,ENSOCUT00000048859	989	1876	1623	1112	1646	2479	2244	1732	1594	1077	1527	374	1720	1906	2127	1430	2095	118	1743	2887	2004	1570	2046	127	1589	2666	2096	1460	1994	151	1277	2422	2465	1344	2280	321
ENSOCUG00000000990	ENSOCUT00000000990,ENSOCUT00000037702	0	0	1	0	11	47	0	0	0	0	32	0	1	0	1	0	32	0	0	2	1	0	40	0	1	0	0	0	45	0	0	0	0	0	51	0
ENSOCUG00000000991	ENSOCUT00000000991,ENSOCUT00000047614	1148	1625	1940	768	2316	681	168	791	2068	697	1942	189	406	1320	2616	1256	2496	61	1544	2125	2257	1319	2351	81	947	1923	2322	1450	2388	76	695	1362	2005	935	1931	84
ENSOCUG00000000996	ENSOCUT00000000997,ENSOCUT00000042130,ENSOCUT00000042590,ENSOCUT00000047901,ENSOCUT00000057526,ENSOCUT00000057749,ENSOCUT00000064759	1192	1084	2099	332	4416	1059	20	618	2658	284	4465	279	290	1166	3416	620	6638	55	1820	1717	3100	621	6689	97	1132	1546	3265	578	5863	107	976	1073	3150	391	6304	84
ENSOCUG00000000997	ENSOCUT00000000996	313	179	757	493	704	305	184	151	800	514	479	78	243	198	1125	837	589	21	385	227	932	960	303	17	382	135	1099	1626	521	19	337	198	1086	824	327	41
ENSOCUG00000000998	ENSOCUT00000020918,ENSOCUT00000034250,ENSOCUT00000044811,ENSOCUT00000062838	936	542	3568	124	2503	182	110	387	2764	91	1946	81	517	603	5291	142	2095	40	1459	925	4862	150	1317	57	1026	629	5574	125	2814	56	749	530	2717	112	1013	20
ENSOCUG00000000999	ENSOCUT00000000999,ENSOCUT00000036384,ENSOCUT00000056720,ENSOCUT00000061577	768	10	34101	0	36931	814	1827	19	19065	2	26969	56	1717	19	59202	1	36902	30	1706	18	55733	1	26253	85	1595	10	46671	3	59839	86	648	23	25237	3	24962	33
ENSOCUG00000001001	ENSOCUT00000001001,ENSOCUT00000049124,ENSOCUT00000050406	350	614	360	169	364	37	44	264	372	110	281	52	262	410	743	310	540	51	593	611	432	499	244	29	367	647	370	300	317	21	408	452	467	191	276	18
ENSOCUG00000001002	ENSOCUT00000001002,ENSOCUT00000025201,ENSOCUT00000036497,ENSOCUT00000039704,ENSOCUT00000052064,ENSOCUT00000060091	310	406	395	159	564	116	86	244	342	119	508	40	260	348	491	179	554	15	515	594	436	258	496	8	412	472	419	277	544	16	322	467	535	189	637	46
ENSOCUG00000001004	ENSOCUT00000001004	0	3	5	0	5	0	0	2	3	0	3	0	0	8	2	0	0	0	0	15	7	3	1	0	0	13	2	7	14	0	0	3	7	7	5	0
ENSOCUG00000001005	ENSOCUT00000001006,ENSOCUT00000049305,ENSOCUT00000056128,ENSOCUT00000064213	1351	1375	1559	359	2200	1274	804	820	2125	331	1753	209	1076	997	2468	487	2220	56	1851	1653	2037	528	1921	69	1504	1320	2205	655	1971	46	1195	1062	1685	389	1444	347
ENSOCUG00000001006	ENSOCUT00000001005,ENSOCUT00000055380	0	67	234	0	28	25	0	48	105	2	59	0	1	101	241	1	59	0	1	180	69	15	84	0	0	112	89	17	48	0	0	91	104	1	64	0
ENSOCUG00000001008	ENSOCUT00000001008,ENSOCUT00000045652	465	467	577	98	510	424	227	283	476	109	485	83	411	429	715	177	626	25	573	652	600	179	522	29	573	637	600	149	513	22	510	545	583	96	485	37
ENSOCUG00000001009	ENSOCUT00000001009,ENSOCUT00000033927,ENSOCUT00000037111,ENSOCUT00000043430	2222	3037	2460	1402	2791	381	200	1523	2628	1066	2300	269	985	2704	2943	2353	2750	114	3205	4129	2869	2420	2051	129	2472	4697	3112	2562	2447	82	2209	3600	3073	2485	2104	104
ENSOCUG00000001011	ENSOCUT00000001011,ENSOCUT00000038044	45	99	159	47	248	316	45	84	84	52	228	9	40	31	128	81	288	0	58	70	140	46	286	0	47	78	98	78	286	4	51	67	94	45	300	78
ENSOCUG00000001012	ENSOCUT00000001012,ENSOCUT00000049172,ENSOCUT00000061944,ENSOCUT00000062740	0	204	0	0	0	0	0	64	0	0	2	0	0	54	0	1	1	0	0	117	0	7	0	0	0	93	0	9	0	0	0	83	0	0	3	0
ENSOCUG00000001013	ENSOCUT00000001013,ENSOCUT00000040768	1520	2551	3060	1050	5053	9939	1259	1852	3234	931	5875	698	1967	1673	4735	1193	7837	142	2400	2635	3953	1658	9261	168	2124	2464	4023	1847	8479	224	1770	2111	3746	1089	8908	830
ENSOCUG00000001016	ENSOCUT00000001017,ENSOCUT00000040653	439	483	666	145	1314	198	249	262	848	182	1025	569	114	737	1041	429	1719	39	712	896	1171	333	2433	57	404	858	1077	353	1586	72	347	497	872	165	1977	818
ENSOCUG00000001018	ENSOCUT00000001018,ENSOCUT00000046005	1	0	0	15	7	6	0	6	0	54	10	0	0	3	0	81	5	0	0	3	0	45	7	0	1	5	0	26	7	0	0	10	0	198	2	0
ENSOCUG00000001019	ENSOCUT00000001019	1181	2	3	1	8	36	197	1	4	0	0	14	583	0	6	1	16	0	1206	1	4	0	6	4	1150	0	14	0	18	1	821	1	2	0	6	0
ENSOCUG00000001020	ENSOCUT00000001020,ENSOCUT00000063813	45	350	678	144	699	63	0	149	712	91	611	41	2	322	993	359	819	11	98	501	1057	474	821	12	42	404	983	322	838	24	30	291	792	241	727	10
ENSOCUG00000001021	ENSOCUT00000001021	0	13	0	0	3	0	0	10	0	0	0	0	0	24	1	0	1	0	0	32	0	0	0	0	0	14	0	0	0	0	0	14	0	0	0	0
ENSOCUG00000001022	ENSOCUT00000001022,ENSOCUT00000039668	0	1820	0	0	0	0	1	604	4	6	5	0	1	1554	9	1	4	0	0	2422	0	3	0	0	0	3893	1	5	1	0	4	1605	1	4	10	1
ENSOCUG00000001023	ENSOCUT00000001023,ENSOCUT00000042732,ENSOCUT00000048252,ENSOCUT00000049465,ENSOCUT00000056836	3674.76	2437	3046.63	791	3313	472	1154.56	1735	3054	688	2698	420	1753.65	2358	4002.59	1116	3749	111	5271	3045	3430	1214.98	3431	196	3474	2876	3480	1348	3420	152	2758	2888	3699	909	3733	206
ENSOCUG00000001026	ENSOCUT00000001026	287	504	896	280	1036	205	22	256	952	228	856	92	134	451	1233	378	896	27	361	722	863	482	651	29	286	460	995	437	948	41	275	457	922	343	574	22
ENSOCUG00000001027	ENSOCUT00000001027	5	6	4	1	11	0	5	3	0	5	3	0	0	4	2	9	0	0	2	7	0	8	5	0	3	4	3	6	0	0	0	3	3	4	3	0
ENSOCUG00000001028	ENSOCUT00000001028,ENSOCUT00000027629	480	69	116	11	274	151	134	88	92	15	177	18	333	113	456	20	278	4	690	159	191	141	285	4	612	402	182	749	323	4	462	254	170	15	396	21
ENSOCUG00000001029	ENSOCUT00000001029,ENSOCUT00000059125	0	15567	0	2	0	10	0	6752	2	72	1	1	0	7144	0	84	0	0	0	10784	2	46	0	3	0	20525	3	13	2	0	4	9824	3	0	6	0
ENSOCUG00000001030	ENSOCUT00000001030,ENSOCUT00000042411	65	304	244	3	110	51	7	145	198	3	182	11	37	291	353	7	341	0	127	436	221	7	288	5	162	341	228	1	333	0	11	369	112	2	360	8
ENSOCUG00000001031	ENSOCUT00000001031,ENSOCUT00000036335,ENSOCUT00000046990,ENSOCUT00000050088,ENSOCUT00000050916	231	251	391	110	472	170	40	164	419	88	383	48	115	317	558	151	428	14	392	396	546	151	506	18	273	273	575	110	508	23	210	291	511	95	347	25
ENSOCUG00000001032	ENSOCUT00000001032,ENSOCUT00000038663,ENSOCUT00000038933,ENSOCUT00000057130	0	5	0	61360	0	0	0	18	0	45285	0	0	0	10	0	27487	0	3	0	71	0	39405	0	0	0	12	0	64844	0	0	4	2	0	65755	2	0
ENSOCUG00000001033	ENSOCUT00000001033	0	0	0	6	1	0	0	1	0	3	1	0	0	3	1	44	0	0	0	0	0	37	0	0	0	0	2	13	0	0	0	2	0	11	0	0
ENSOCUG00000001034	ENSOCUT00000001034,ENSOCUT00000042097,ENSOCUT00000042671,ENSOCUT00000056110,ENSOCUT00000057304,ENSOCUT00000062468	1009	753	257	845	285	80	74	433	344	481	243	39	374	744	462	1095	305	24	1284	996	419	1274	188	22	864	1078	464	1107	263	18	705	797	347	945	126	1
ENSOCUG00000001035	ENSOCUT00000030797,ENSOCUT00000051685	2740	213	1091	144	1740	10	1681	165	679	87	1199	3	1244	303	1013	100	1304	1	2927	341	726	82	702	0	2343	196	584	52	1044	0	3213	282	704	81	740	1
ENSOCUG00000001036	ENSOCUT00000001035	0	0	0	2401	0	0	0	3	0	1833	0	0	0	49	0	2248	0	0	0	125	0	2839	0	0	0	0	0	2151	0	0	0	43	0	3360	0	0
ENSOCUG00000001037	ENSOCUT00000001038	0	37	0	3562	0	0	0	69	0	2274	0	0	0	281	0	4820	0	0	0	455	0	5882	0	0	0	168	0	4481	0	0	0	194	0	4400	0	0
ENSOCUG00000001039	ENSOCUT00000001039,ENSOCUT00000039268,ENSOCUT00000051034	37	29	613	9	683	219	2	16	650	3	628	23	28	44	729	0	840	9	74	86	601	6	858	6	38	53	637	5	762	10	40	45	502	1	598	8
ENSOCUG00000001040	ENSOCUT00000001040	20	127	11	11	6	0	5	82	4	9	9	0	10	135	12	1	4	0	33	223	7	0	0	0	9	134	6	1	6	0	27	147	3	0	0	0
ENSOCUG00000001041	ENSOCUT00000001041,ENSOCUT00000042214,ENSOCUT00000044802,ENSOCUT00000046596,ENSOCUT00000047799,ENSOCUT00000053293,ENSOCUT00000055355	67	166	4	7	48	38	8	95	6	2	106	2	32	215	14	5	153	0	80	292	20	1	245	1	37	212	6	4	143	2	32	261	7	6	139	3
ENSOCUG00000001042	ENSOCUT00000001042	1916	3464	2489	1867	2149	2741	7120	3559	2451	2196	2079	1040	3913	3517	3006	2679	2751	201	3018	4973	2562	2347	2546	153	3411	4415	2712	2614	2719	268	2620	4438	3509	2605	2904	2529
ENSOCUG00000001043	ENSOCUT00000001044,ENSOCUT00000037688,ENSOCUT00000045266,ENSOCUT00000052380,ENSOCUT00000054625	512	984	6621	1052	3385	295	99	726	5232	839	2738	277	276	1456	8965	2076	2904	49	745	1961	6770	1690	2203	77	504	1408	5837	1618	2905	72	598	1767	6198	1829	2105	218
ENSOCUG00000001045	ENSOCUT00000001043	140	100	119	45	90	55	24	55	95	57	97	12	112	103	104	57	115	5	166	151	112	101	101	0	126	128	124	106	117	1	109	145	98	47	91	4
ENSOCUG00000001046	ENSOCUT00000001046,ENSOCUT00000052988,ENSOCUT00000056311	0	13	98	0	7	0	0	5	1	0	0	0	0	3	97	0	25	0	1	16	13	0	0	0	0	8	44	0	0	0	0	9	171	0	2	0
ENSOCUG00000001047	ENSOCUT00000001047,ENSOCUT00000038207,ENSOCUT00000042947,ENSOCUT00000052571,ENSOCUT00000053399	216	103	1708	106	1571	96	10	126	1799	47	1351	163	74	171	2115	119	1409	41	299	285	1937	185	1203	43	201	218	1993	139	1219	44	221	212	2137	93	1105	59
ENSOCUG00000001048	ENSOCUT00000001049,ENSOCUT00000043874,ENSOCUT00000045140,ENSOCUT00000050541	508	632	1060	202	1174	414	167	343	1180	205	903	87	332	692	1474	308	1207	52	728	893	1378	383	1001	24	521	880	1393	311	986	30	527	754	1260	253	828	44
ENSOCUG00000001049	ENSOCUT00000001048	0	20	0	0	25	9	0	13	0	0	25	1	0	22	0	0	72	0	1	42	1	0	64	0	0	25	1	0	45	0	0	23	0	0	53	0
ENSOCUG00000001050	ENSOCUT00000001050,ENSOCUT00000040262,ENSOCUT00000046281,ENSOCUT00000062801	569	874	1383	428	1280	596	49	541	1323	386	1176	177	316	647	1682	554	1640	62	908	1076	1378	640	1325	76	646	946	1636	665	1391	78	549	811	1794	439	1546	46
ENSOCUG00000001051	ENSOCUT00000001051,ENSOCUT00000037089,ENSOCUT00000048474	19	3	0	0	391	445	15	0	9	0	698	63	48	3	38	3	929	1	47	8	81	1	1130	3	78	11	5	3	873	11	15	0	3	1	1409	149
ENSOCUG00000001052	ENSOCUT00000001054,ENSOCUT00000039751,ENSOCUT00000047730	907	1706	1225	380	1850	256	710	841	1449	379	1796	499	604	1479	1893	877	2129	50	1444	1839	1674	1007	2176	64	1060	1613	1643	1201	2047	104	773	1432	1566	522	2295	733
ENSOCUG00000001053	ENSOCUT00000001052	339	605	402	249	511	202	298	466	409	242	514	66	394	538	485	313	518	6	618	823	383	376	464	20	535	705	351	461	546	16	526	656	504	334	568	53
ENSOCUG00000001054	ENSOCUT00000001053	746	877	189	270	369	119	223	538	204	211	207	44	641	557	322	436	325	26	1001	647	285	415	246	29	911	689	285	346	244	19	526	520	190	128	170	19
ENSOCUG00000001055	ENSOCUT00000001055	361	195	288	30	320	156	95	103	378	32	342	23	180	155	400	64	411	17	426	179	393	70	434	11	318	121	432	54	428	13	239	145	317	41	333	26
ENSOCUG00000001057	ENSOCUT00000001058,ENSOCUT00000040612,ENSOCUT00000048527,ENSOCUT00000051492,ENSOCUT00000053270,ENSOCUT00000058210,ENSOCUT00000064305	1409	1384	1274	247	1708	213	52	532	1763	220	1272	64	508	1009	1798	422	1430	27	1698	1410	1641	435	1107	18	1149	1216	1854	438	1319	23	1069	859	1423	333	803	7
ENSOCUG00000001058	ENSOCUT00000028320	490	19	546	25	360	149	115	16	643	27	308	71	342	33	582	26	263	17	627	31	456	68	173	29	542	21	488	29	287	17	465	21	552	33	140	10
ENSOCUG00000001060	ENSOCUT00000001062,ENSOCUT00000044179	2167	1829	1850	376	1696	387	805	904	2155	415	1496	138	1503	1366	2097	573	1448	43	2549	1737	2164	664	1452	52	2137	1632	2621	726	1522	38	2081	1433	2437	539	1128	130
ENSOCUG00000001062	ENSOCUT00000001061	78	27	235	5	276	47	9	15	256	12	329	39	10	51	329	18	403	19	171	84	303	28	373	12	63	58	371	15	335	15	66	54	291	10	352	49
ENSOCUG00000001063	ENSOCUT00000001063	0	0	0	0	0	0	0	0	0	0	0	0	0	0	0	0	0	0	0	1	0	0	0	0	0	1	0	0	0	0	0	0	0	0	0	0
ENSOCUG00000001067	ENSOCUT00000001067	0	0	0	0	0	0	0	0	0	0	0	0	0	0	0	0	0	0	0	0	0	0	0	0	0	0	0	0	0	0	0	0	0	0	0	0
ENSOCUG00000001070	ENSOCUT00000001071	0	0	0	0	0	0	0	0	2	0	2	0	0	0	5	0	0	0	0	0	0	0	0	0	0	0	0	0	0	0	0	0	1	0	0	1
ENSOCUG00000001071	ENSOCUT00000001070	0	0	0	0	0	0	0	0	0	0	0	0	0	0	0	0	0	0	0	0	0	0	0	0	0	0	0	0	0	0	0	0	0	0	0	0
ENSOCUG00000001072	ENSOCUT00000001072,ENSOCUT00000052278,ENSOCUT00000059000	2	5648	215	1928	1163	65	2	2926	495	1441	860	102	11	2984	366	1831	992	27	6	3263	585	2053	620	63	6	4541	812	856	1430	60	10	2597	399	1966	711	18
ENSOCUG00000001073	ENSOCUT00000001074,ENSOCUT00000048118	783	700	540	153	728	79	29	242	680	135	601	50	127	518	721	260	876	19	1068	636	915	313	915	27	424	801	847	298	746	26	332	471	544	181	618	17
ENSOCUG00000001074	ENSOCUT00000001073	0	0	0	0	0	0	0	0	0	0	0	0	0	0	0	0	0	0	0	0	0	0	0	0	0	0	0	0	0	0	0	0	0	0	0	0
ENSOCUG00000001075	ENSOCUT00000001075	20	6	14	3	13	22	18	5	24	9	24	1	25	1	18	1	37	2	27	5	18	2	41	1	28	0	29	13	28	4	16	4	31	2	50	5
ENSOCUG00000001076	ENSOCUT00000001077,ENSOCUT00000042129	108	1090	183	120	344	18	5	225	190	105	269	20	10	403	326	282	308	4	118	606	274	377	291	5	99	614	225	306	264	3	38	352	202	153	258	5
ENSOCUG00000001077	ENSOCUT00000001076	0	0	0	0	0	0	0	0	0	0	0	0	0	0	0	0	0	0	0	0	0	0	0	0	0	0	0	0	0	0	0	2	1.01	0	0	0
ENSOCUG00000001078	ENSOCUT00000001078,ENSOCUT00000036149,ENSOCUT00000045603,ENSOCUT00000056011,ENSOCUT00000058419	828	238	1257	49	1875	197	40	123	1209	41	1132	141	140	434	1624	120	1657	39	1154	518	1358	143	1088	51	534	399	1230	104	1256	64	342	343	971	63	697	28
ENSOCUG00000001081	ENSOCUT00000001083	1615	1123	1676	1800	2636	295	125	720	1973	1405	2340	426	633	1357	2358	3296	3047	58	2517	2301	2263	4052	3116	127	1852	1820	2019	3950	2843	104	1330	1414	2164	2400	3439	194
ENSOCUG00000001082	ENSOCUT00000001082,ENSOCUT00000047873,ENSOCUT00000048942,ENSOCUT00000058669	314	8	642	0	672	352	8	12	704	0	701	27	150	20	1013	1	1109	8	383	52	901	1	1272	13	275	26	980	1	1102	37	112	19	618	0	1071	17
ENSOCUG00000001083	ENSOCUT00000001081	0	0	0	0	0	0	0	0	0	0	0	0	0	0	0	0	0	0	0	0	0	0	0	0	0	0	0	0	0	0	0	0	0	0	0	0
ENSOCUG00000001084	ENSOCUT00000001084,ENSOCUT00000040651	44	67	47	69	100	27	21	22	47	37	54	8	73	102	82	135	150	1	110	136	85	182	148	1	121	114	91	85	90	8	71	107	90	114	135	13
ENSOCUG00000001085	ENSOCUT00000001088,ENSOCUT00000035750,ENSOCUT00000059324,ENSOCUT00000062940	0	15	1	1	72	47	0	21	1	0	74	2	1	10	5	23	138	0	6	40	8	6	109	0	4	17	4	25	99	0	3	8	0	0	51	5
ENSOCUG00000001086	ENSOCUT00000030075,ENSOCUT00000046033	104	136	107	189	114	30	75	64	122	178	111	21	109	109	145	256	175	3	129	150	119	232	148	4	180	193	143	375	141	16	121	181	183	267	119	13
ENSOCUG00000001087	ENSOCUT00000001086	0	0	0	0	0	0	0	0	0	0	0	0	0	0	0	0	0	0	1	0	0	0	0	0	0	0	0	0	0	0	0	2	0	0	0	0
ENSOCUG00000001088	ENSOCUT00000001087	264	224	331	123	312	101	441	239	332	123	251	122	361	244	410	165	306	21	455	396	357	199	221	50	439	302	361	197	276	45	420	308	433	135	279	43
ENSOCUG00000001089	ENSOCUT00000022358,ENSOCUT00000039732,ENSOCUT00000048556	5	1	220	0	415	98	0	1	76	1	779	11	8	0	221	1	1061	0	33	1	242	3	1315	0	20	0	195	0	1016	2	9	2	252	3	1330	15
ENSOCUG00000001090	ENSOCUT00000001091	5	0	0	0	0	0	10	0	0	0	0	0	4	0	6	0	0	0	43	0	0	0	1	0	36	0	0	0	0	0	10	0	0	0	0	0
ENSOCUG00000001092	ENSOCUT00000001092	0	0	0	0	0	0	0	0	0	0	1	0	0	0	1	0	0	0	0	0	0	0	0	0	0	0	0	3	1	0	0	0	0	0	0	0
ENSOCUG00000001093	ENSOCUT00000001093	219	316	323	202	364	237	351	279	384	223	358	43	375	321	511	288	521	37	372	382	439	325	426	21	367	316	428	328	388	32	364	393	484	267	440	36
ENSOCUG00000001094	ENSOCUT00000001094	0	0	0	0	0	0	0	0	0	0	0	0	0	0	0	0	1	0	0	0	0	0	0	0	0	0	0	0	0	0	0	0	0	0	0	0
ENSOCUG00000001096	ENSOCUT00000001096	509	682.63	1015.84	200	973.07	68	164	278.52	988	170.37	824	97	474.28	552.07	1126.06	265.18	871.15	58	845.93	1055.89	1138.02	358	826.39	20	810.38	875.75	1078.63	345.85	1007	45	486.61	584	1059.82	220	689.75	140
ENSOCUG00000001097	ENSOCUT00000001097,ENSOCUT00000050340	88	449	158	323	287	61	27	237	194	217	235	14	43	233	242	606	372	7	129	333	267	419	325	7	82	439	208	409	257	5	68	314	248	324	300	6
ENSOCUG00000001098	ENSOCUT00000001098,ENSOCUT00000041483,ENSOCUT00000047454	67	85	2	15	12	0	31	27	7	21	3	0	35	88	4	30	9	0	133	90	15	48	4	0	76	75	6	24	13	0	93	57	4	19	14	0
ENSOCUG00000001099	ENSOCUT00000001099	0	0	1	0	0	0	0	0	0	1	3	0	1	0	0	1	0	0	6	0	0	0	0	0	9	0	0	0	0	0	4	0	0	0	0	0
ENSOCUG00000001100	ENSOCUT00000001100	743	2	12	3	16	13	1141	1	12	0	6	0	935	4	12	1	6	0	812	6	18	3	4	0	1102	2	10	3	3	0	666	4	19	0	11	0
ENSOCUG00000001101	ENSOCUT00000001101,ENSOCUT00000046991	1280	1356	1425	808	1793	2816	1190	1124	1533	814	1899	325	1679	1272	1988	1279	2594	77	2006	1837	1753	1377	2863	103	1896	1779	1772	2629	2757	129	1573	1695	1965	978	2901	459
ENSOCUG00000001102	ENSOCUT00000030628,ENSOCUT00000035692	29	312	1330	0	2345	808	18	238	1121	4	2065	14	30	345	3102	3	3876	0	116	531	1611	2	2612	0	66	412	1546	2	3485	2	35	309	1146	3	1684	9
ENSOCUG00000001103	ENSOCUT00000001102,ENSOCUT00000041363,ENSOCUT00000052488,ENSOCUT00000054767,ENSOCUT00000061868	3	2418	5	3	13	0	5	258	16	4	15	1	0	167	33	13	27	5	19	532	11	13	8	1	1	865	12	5	23	0	2	222	16	10	19	1
ENSOCUG00000001104	ENSOCUT00000001104	2428	4128	3245	1943	3470	4014	3509	2799	3662	2079	3156	229	3009	2710	4516	2701	4161	45	3457	4235	4018	3128	3802	73	3428	3663	4471	3778	4278	61	2891	2945	4644	2581	4003	728
ENSOCUG00000001105	ENSOCUT00000001103,ENSOCUT00000044317	0	8	0	0	0	1	0	37292	0	13	1	0	0	52247	0	0	0	0	0	88221	0	0	0	0	0	86333	0	0	0	0	2	51758	1	0	0	0
ENSOCUG00000001106	ENSOCUT00000001106	1899	5793	1990	861	1650	846	1618	3431	1721	1000	1098	208	2042	2911	2993	1229	1429	92	2532	4274	2170	1570	872	82	2221	3770	2165	1886	1407	111	2030	3902	2287	1277	956	110
ENSOCUG00000001107	ENSOCUT00000001108,ENSOCUT00000035748,ENSOCUT00000052092	31	636	114	35	95	32	114	269	111	27	80	22	48	250	108	118	92	4	52	469	106	91	78	3	47	321	76	57	98	9	33	230	112	84	87	20
ENSOCUG00000001108	ENSOCUT00000001107,ENSOCUT00000054437	941.56	1472.69	1682.5	923.52	2175.38	1568.7	695.87	1175.44	1799.58	904.98	1975.28	289.31	981.21	1032.61	2554.45	1203.54	2538.95	90.3	1474.9	1677.15	2252.1	1255.49	2803.55	101.14	1435.89	1288.56	2329.91	1400.88	2955.02	122.56	1117.95	1433.96	2365.84	1097.18	2654.47	133.67
ENSOCUG00000001109	ENSOCUT00000001111,ENSOCUT00000046825,ENSOCUT00000047875,ENSOCUT00000062787	1531.95	2886.66	2211.1	579.17	2594.17	1114.69	440.59	1345.83	2431.08	495.14	2222.81	184.69	915.43	1803.26	3125.14	878.5	2775.85	52.7	1769.08	2852.29	2286.99	1061.99	2459.19	48.86	1551.49	2720.17	2765.25	1185.64	2819.2	58.44	1408.05	1991.84	2172.54	686.74	2179.57	122.33
ENSOCUG00000001110	ENSOCUT00000001109	0	0	0	3	0	2	4	0	1	0	0	0	4	0	0	0	0	0	1	0	0	2	0	0	7	0	0	0	0	0	2	0	0	4	0	0
ENSOCUG00000001111	ENSOCUT00000001110,ENSOCUT00000054569,ENSOCUT00000056659	545	734	917	478	868	900	1675	706	765	595	768	237	923	699	1108	675	911	42	817	1063	989	632	754	49	954	973	1127	698	966	59	820	957	1145	613	836	346
ENSOCUG00000001112	ENSOCUT00000001114,ENSOCUT00000034412,ENSOCUT00000036474,ENSOCUT00000037253,ENSOCUT00000047407,ENSOCUT00000047912,ENSOCUT00000049116,ENSOCUT00000056004,ENSOCUT00000058000,ENSOCUT00000058320	1248	1533	2426	446	3915	268	137	692	2765	373	2721	388	417	1566	3383	850	4398	71	1831	2239	3937	991	5166	107	1076	1972	3424	859	4060	154	1010	1233	3107	457	4485	173
ENSOCUG00000001113	ENSOCUT00000001112,ENSOCUT00000046643,ENSOCUT00000052262,ENSOCUT00000061698	1943	3037	2773	720	3512	783	67	1121	3342	619	2541	248	511	2295	3712	1137	3416	53	2348	3648	3078	1360	2736	77	1493	3025	3476	1358	3176	79	1209	2322	2002	1002	1759	38
ENSOCUG00000001114	ENSOCUT00000001116,ENSOCUT00000037642	31	10	34	0	40	32	43	2	18	0	24	3	31	5	39	1	35	0	39	6	33	3	46	0	22	10	28	0	31	1	30	2	62	1	22	21
ENSOCUG00000001116	ENSOCUT00000001115	81	45	60	57	79	76	170	47	78	78	54	11	144	53	133	98	107	0	111	71	66	131	91	0	112	56	105	114	94	1	95	60	114	100	88	29
ENSOCUG00000001117	ENSOCUT00000001117,ENSOCUT00000023969,ENSOCUT00000055612,ENSOCUT00000057810	6	4	12	11	19	0	3	10	11	6	16	7	0	20	23	32	15	1	4	48	26	66	9	0	5	28	37	16	34	1	2	30	16	20	13	1
ENSOCUG00000001119	ENSOCUT00000001119	176	417	379	308	479	254	100	287	460	223	457	59	153	424	474	383	533	24	284	590	415	438	524	15	253	572	418	413	599	22	228	573	565	323	619	30
ENSOCUG00000001120	ENSOCUT00000001122,ENSOCUT00000039627,ENSOCUT00000045572	3866	5426	4312	2440	5015	1938	1259	3489	4109	2262	4343	485	2385	5301	5471	2894	5529	134	4920	6706	4612	3736	4359	190	4024	6442	4638	3826	4642	141	4231	6588	5357	2697	4726	147
ENSOCUG00000001121	ENSOCUT00000001121,ENSOCUT00000033556,ENSOCUT00000059803,ENSOCUT00000061430	1977	836	1185	403	1380	699	1045	602	1431	367	1141	215	1710	1072	2090	619	1677	109	3336	1374	1647	735	1181	103	2755	1181	1924	750	1520	109	2251	1283	1967	668	1283	60
ENSOCUG00000001122	ENSOCUT00000001120	1	0	1	0	4	0	0	0	0	0	0	0	2	0	5	0	1	0	1	0	0	0	0	0	0	0	0	0	1	0	0	0	0	0	2	0
ENSOCUG00000001124	ENSOCUT00000001123	97	76	380	26	432	84	1	58	266	11	474	27	20	111	427	48	628	5	165	170	397	64	659	9	83	161	356	54	522	11	63	111	449	22	733	16
ENSOCUG00000001125	ENSOCUT00000001125,ENSOCUT00000050578	370	318	743	131	711	133	114	236	681	108	679	51	343	412	906	227	1028	17	483	545	812	223	854	13	467	478	854	207	818	18	386	459	916	161	918	37
ENSOCUG00000001127	ENSOCUT00000001127,ENSOCUT00000064792	174	333	1140	39	907	45	21	102	1126	5	562	84	50	209	1528	25	838	53	229	306	1523	40	576	56	171	260	1535	66	659	46	123	230	1317	28	395	31
ENSOCUG00000001129	ENSOCUT00000029394,ENSOCUT00000035788,ENSOCUT00000044321,ENSOCUT00000050280	0	4032	0	0	1	2	7	2091	0	43	1	4	3	6181	3	9	1	0	1	9101	0	11	0	0	0	21019	2	5	0	0	3	13452	0	0	0	5
ENSOCUG00000001130	ENSOCUT00000001128,ENSOCUT00000039953,ENSOCUT00000052307,ENSOCUT00000058011	180	226	132	100	231	136	131	183	162	82	225	17	190	266	180	117	283	8	297	446	267	152	271	9	292.99	355	234	107	308	5	190	263	241	113	390	23
ENSOCUG00000001131	ENSOCUT00000001131,ENSOCUT00000055460	821	538	650	196	890	76	14	251	622	213	626	31	96	594	906	496	873	7	972	795	839	463	677	18	452	857	956	373	984	10	376	613	851	333	623	7
ENSOCUG00000001134	ENSOCUT00000001133	0	0	0	0	0	0	0	0	0	0	0	0	0	0	0	0	0	0	0	0	0	0	0	0	0	0	0	0	0	0	0	0	0	0	0	0
ENSOCUG00000001135	ENSOCUT00000001136	8	3	15	3	455	325	0	1	12	0	877	25	13	2	88	15	1291	0	42	2	101	15	1473	5	17	4	17	19	1205	5	4	7	6	6	1460	25
ENSOCUG00000001136	ENSOCUT00000001135,ENSOCUT00000063752	222	115	276	55	554	1	114	109	225	71	359	1	257	123	315	100	390	1	256	195	241	134	240	0	268	136	298	148	529	4	419	162	259	144	261	0
ENSOCUG00000001137	ENSOCUT00000001137	240	191	719	48	853	93	22	102	550	74	451	5	113	172	1136	61	653	4	386	220	770	151	407	9	266	154	625	98	607	1	293	168	804	86	469	4
ENSOCUG00000001138	ENSOCUT00000001139,ENSOCUT00000057584	1701	2618	1010	492	1082	387	570	1472	940	523	759	101	1378	2102	1229	911	871	60	2278	2733	1069	1156	666	38	1977	2212	1022	848	821	33	1636	2241	1236	1114	558	70
ENSOCUG00000001139	ENSOCUT00000001138	0	1.57	0	0	0	0	0	0	0	0	0	0	0	0	1.63	0	0	0	3.3	0	0	0	0	0	0	0	0	8.63	0	0	0	0	0	0	1.6	0
ENSOCUG00000001142	ENSOCUT00000029428,ENSOCUT00000048563,ENSOCUT00000054724,ENSOCUT00000055217	679	1687	924	582	1639	59	35	706	1251	465	1023	91	107	1466	1279	1083	1410	38	879	2043	1466	1028	1214	41	381	2993	1365	877	1298	35	373	1228	1361	517	1256	20
ENSOCUG00000001144	ENSOCUT00000001143,ENSOCUT00000064128	6142	2762	3220	4	10712	7567	171	1466	8850	7	12160	465	1954	3279	4602	34	16318	210	10660	5250	7611	37	18595	302	6398	7287	14019	35	14768	300	4684	4025	6648	46	14079	194
ENSOCUG00000001145	ENSOCUT00000001148,ENSOCUT00000026607	0	2	12	0	66	37	0	6	10	0	61	2	3	15	19	0	121	0	3	34	27	0	118	0	0	15	7	0	111	0	1	17	37	0	99	3
ENSOCUG00000001150	ENSOCUT00000001149,ENSOCUT00000040301	1	363	42	9	53	0	7	61	22	5	16	9	0	88	41	72	38	7	5	189	24	76	37	2	3	149	18	46	19	2	1	80	21	57	26	3
ENSOCUG00000001151	ENSOCUT00000001151,ENSOCUT00000055806,ENSOCUT00000063040	43	95	27	1	30	0	3	45	15	2	7	2	27	121	25	21	21	8	54	132	24	20	13	2	19	91	7	10	19	0	16	88	19	16	16	0
ENSOCUG00000001152	ENSOCUT00000001152	230	215	322	97	331	37	18	104	330	51	313	53	166	187	428	155	368	19	395	277	386	174	318	17	311	238	405	152	348	14	294	228	441	144	333	25
ENSOCUG00000001155	ENSOCUT00000001155	7803.99	13254	12925	9956	12831	3028	2830	12443	14503	7991	9397.99	179	5816	17654	16983	11805	12017	61	11850	24141	15005	14248	7887	86	9717	18289	16350	13766	10170	57	9401	20842	17001	14987	8040	199
ENSOCUG00000001156	ENSOCUT00000001156	0	0	0	0	0	0	0	0	0	0	0	0	0	0	0	0	0	0	0	0	0	0	0	0	0	0	0	0	0	0	0	0	0	0	0	0
ENSOCUG00000001157	ENSOCUT00000001157	0	0	0	0	0	0	0	0	0	0	0	0	0	0	0	0	0	0	0	0	0	0	0	0	0	0	0	0	0	0	0	0	0	0	0	0
ENSOCUG00000001158	ENSOCUT00000001159	24	34	13	3	18	0	6	9	28	0	2	0	41	18	28	17	7	0	56	21	20	8	9	1	59	13	16	7	1	0	30	15	16	9	1	0
ENSOCUG00000001159	ENSOCUT00000001158	0	0	0	0	0	0	0	0	0	0	0	0	0	0	0	0	0	0	0	0	0	0	0	0	0	0	0	0	0	0	0	0	0	0	0	0
ENSOCUG00000001160	ENSOCUT00000001160	0	1	0	0	0	0	1	0	0	0	0	0	0	0	0	0	0	0	0	2	0	0	0	0	0	0	0	0	0	0	0	1	0	0	0	0
ENSOCUG00000001161	ENSOCUT00000001161	523	718	546	295	780	1031	996	744	659	273	1026	182	784	830	880	431	1302	29	991	1072	911	494	1618	44	845	784	776	472	1408	75	770	1197	834	354	1442	198
ENSOCUG00000001162	ENSOCUT00000001162	4	1	7	0	376	253	3	10	8	3	492	9	23	24	16	1	643	0	31	23	79	0	875	0	20	21	13	5	659	4	4	25	9	0	926	41
ENSOCUG00000001164	ENSOCUT00000001166,ENSOCUT00000057039	1837	1345	2202	535	2408	1509	940	843	2250	538	1843	308	1703	1271	2769	702	2471	90	2303	1679	2410	630	1977	88	2238	1422	2725	693	2298	101	1940	1254	2623	640	1902	369
ENSOCUG00000001165	ENSOCUT00000001168,ENSOCUT00000044826,ENSOCUT00000047981,ENSOCUT00000060988	672.19	1585.78	876.95	419.57	1400.5	99.59	17.22	443.18	692.57	194.77	768.33	80.49	83.24	1582.86	1389.91	829.26	1512.86	26	963.65	1917.12	1609.28	894.83	2062.5	54.77	487.16	2313.01	1273.82	955.52	1500.63	47.95	520.09	1067.07	1098.97	453.51	1739.29	31.2
ENSOCUG00000001166	ENSOCUT00000001164	245	223	240	77	217	96	264	191	228	75	170	40	264	177	241	113	230	5	326	299	239	123	218	1	383	282	246	139	205	8	246	266	305	96	190	34
ENSOCUG00000001168	ENSOCUT00000001167,ENSOCUT00000034529	686	1568	977	46	1196	245	61	488	871	46	813	82	292	617	1330	84	951	34	796	894	1040	80	752	39	627	1227	1121	96	1007	43	622	687	876	37	599	12
ENSOCUG00000001169	ENSOCUT00000001169,ENSOCUT00000040605	16	607	552	30	1973	0	2	153	277	37	703	0	3	392	819	62	856	0	56	591	385	128	544	0	12	600	311	38	998	4	4	429	531	37	520	0
ENSOCUG00000001170	ENSOCUT00000001170,ENSOCUT00000034567,ENSOCUT00000050589,ENSOCUT00000054940,ENSOCUT00000064609	452	375	631	435	515	318	666	395	665	460	518	85	664	543	889	567	568	44	748	669	649	592	433	18	759	587	771	752	559	41	560	673	812	515	398	59
ENSOCUG00000001171	ENSOCUT00000001171,ENSOCUT00000047109	84	272	10	12	21	0	38	178	15	18	21	0	30	427	29	12	43	0	151	527	20	8	42	0	44	367	14	4	30	0	61	409	17	4	26	1
ENSOCUG00000001172	ENSOCUT00000001172,ENSOCUT00000030327,ENSOCUT00000058991	37	95	49	61	91	18	4	58	55	48	110	16	15	119	77	113	162	1	53	178	62	68	165	5	34	180	41	100	123	5	28	187	72	61	131	7
ENSOCUG00000001173	ENSOCUT00000001173,ENSOCUT00000051216	52	81	134	52	136	13	1	55	105	47	119	3	6	122	211	109	206	1	84	157	199	188	262	3	31	162	168	158	184	0	19	88	90	63	201	1
ENSOCUG00000001174	ENSOCUT00000001174	42	4	66	0	68	26	6	8	76	1	95	3	47	20	97	1	161	0	67	11	94	6	124	1	54	19	92	1	90	0	49	5	61	8	133	0
ENSOCUG00000001175	ENSOCUT00000001176	820	609	1268	590	1617	366	43	330	2059	435	1136	46	229	716	2487	1102	1980	6	1380	1134	2164	1307	1324	33	728	949	2378	1203	1607	24	680	760	2037	764	1188	46
ENSOCUG00000001177	ENSOCUT00000001178,ENSOCUT00000025063	92	480	170	101	195	12	33	204	185	124	93	4	76	260	269	192	170	11	114	377	173	220	71	10	122	396	196	193	131	1	83	349	268	190	82	2
ENSOCUG00000001178	ENSOCUT00000001177	78	17	87	0	80	67	50	11	39	0	105	2	37	20	103	0	188	0	79	13	77	4	285	0	27	16	48	0	187	0	69	16	62	0	207	9
ENSOCUG00000001179	ENSOCUT00000022935,ENSOCUT00000041870,ENSOCUT00000045706,ENSOCUT00000050318,ENSOCUT00000056532,ENSOCUT00000061171	106	481	284	579	669	312	13	311	401	488	625	155	17	432	472	1483	1186	12	190	675	417	1369	1562	14	82	866	360	1145	1048	33	49	546	315	1006	1572	59
ENSOCUG00000001180	ENSOCUT00000001182,ENSOCUT00000001184,ENSOCUT00000034950,ENSOCUT00000040326,ENSOCUT00000062575,ENSOCUT00000064610	901	1098	1464	398	1738	198	78	446	1780	260	1688	200	335	1154	2108	721	2288	51	1212	1530	2129	702	2223	43	836	1476	2012	566	1920	76	697	1148	1899	390	2038	103
ENSOCUG00000001181	ENSOCUT00000001180	161	1543	11	68	31	3	87	783	3	50	19	1	215	806	6	30	25	1	330	1247	11	102	26	0	237	1699	19	92	34	0	182	969	23	59	47	4
ENSOCUG00000001183	ENSOCUT00000001181,ENSOCUT00000045376,ENSOCUT00000048458	234	446	660	6	987	1348	14	147	893	2	1384	223	105	141	963	7	1833	37	433	269	1085	27	2276	45	211	277	1091	22	1644	97	195	235	1045	15	1969	77
ENSOCUG00000001184	ENSOCUT00000001186	372	404	210	182	419	186	9	151	259	150	421	41	154	327	303	312	597	8	810	510	320	291	676	11	623	526	311	285	704	11	324	307	288	239	699	20
ENSOCUG00000001186	ENSOCUT00000031979,ENSOCUT00000036108	1388	413	1172	168	1328	278	476	236	1285	106	1019	22	905	360	1481	179	1190	16	1682	610	1220	117	840	13	1460	332	1436	169	1116	6	1458	386	1217	156	835	37
ENSOCUG00000001188	ENSOCUT00000001188	13	0	4	0	76	4	7	0	0	0	24	0	7	0	11	0	39	0	84	0	19	0	14	0	11	0	3	0	26	0	59	0	11	0	13	0
ENSOCUG00000001190	ENSOCUT00000001190,ENSOCUT00000040273	150	14	113	0	103	214	61	13	119	0	164	7	164	23	184	4	193	2	98	17	92	2	222	0	117	9	43	0	218	2	236	10	95	2	205	25
ENSOCUG00000001191	ENSOCUT00000001191	225	228	282	144	302	130	36	194	277	132	312	60	192	285	389	208	438	17	313	325	365	269	365	23	275	276	317	246	418	34	276	308	422	179	406	19
ENSOCUG00000001192	ENSOCUT00000001192	1	0	0	0	0	0	0	0	0	0	0	0	0	0	0	0	0	0	0	0	0	0	0	0	0	0	0	0	0	0	0	0	0	0	0	0
ENSOCUG00000001196	ENSOCUT00000001196	0	1	102	0	69	9	0	5	30	0	30	1	0	1	73	2	72	0	0	6	55	0	81	0	5	1	70	0	60	1	0	6	49	2	60	3
ENSOCUG00000001197	ENSOCUT00000001197	1051	97	977	7	1851	456	67	71	1549	10	1072	35	432	164	1527	23	1447	5	1355	218	1298	28	885	19	1044	132	1661	51	1415	8	690	92	1325	19	920	15
ENSOCUG00000001200	ENSOCUT00000001200	142	288	284	188	308	71	103	227	274	149	196	10	137	281	299	236	300	0	254	379	262	276	226	1	200	326	269	249	280	1	180	370	278	183	277	5
ENSOCUG00000001201	ENSOCUT00000001201	49	63	71	0	192	174	22	28	303	0	109	19	50	9	104	5	114	12	49	47	262	5	51	13	39	81	555	2	98	14	33	15	345	1	18	7
ENSOCUG00000001203	ENSOCUT00000001203	69	309	328	19	391	109	58	153	296	33	281	38	65	194	541	65	458	7	151	319	341	92	457	1	91	222	342	50	372	3	91	211	256	93	370	37
ENSOCUG00000001205	ENSOCUT00000001206,ENSOCUT00000063208	2	2	2	0	78	48	3	3	4	0	126	9	3	3	16	0	176	0	17	21	11	0	169	0	12	9	13	0	147	0	11	9	3	0	146	2
ENSOCUG00000001207	ENSOCUT00000001207,ENSOCUT00000055624	0	2	0	1	794	1816	1	1	23	0	1167	45	45	1	91	0	1874	0	68	0	133	0	2517	6	22	4	8	0	1567	26	2	4	5	0	2107	65
ENSOCUG00000001208	ENSOCUT00000001209	0	3	40	153	1	0	0	0	29	216	0	0	0	1	67	194	9	0	1	5	31	361	0	0	0	8	15	322	5	0	0	5	16	125	2	0
ENSOCUG00000001209	ENSOCUT00000001208	0	0	0	0	0	0	0	0	0	0	0	1.5	0	0	0	0	0	3	0	0	0	0	0	0	0	0	0	0	0	1	6.25	16.86	14.5	0	19.24	2.5
ENSOCUG00000001211	ENSOCUT00000001210,ENSOCUT00000036363	4.67	14.87	3.15	3.35	2.79	8.97	5.51	27.05	11.59	2.69	16.21	0	11.72	21.83	8.14	3.38	1.09	0	11.57	12.22	4.26	8.29	5.22	1.61	5.61	20.61	14.33	12.66	6.82	0	55.84	264.65	141.2	23.66	100.38	29.88
ENSOCUG00000001212	ENSOCUT00000001212,ENSOCUT00000049032	136	1125	1102	671	1389	464	159	975	1167	426	1227	70	332	686	1341	713	1401	20	273	1043	1806	779	1338	13	3187	852	1105	697	1423	24	201	864	1100	684	1052	69
ENSOCUG00000001215	ENSOCUT00000020961,ENSOCUT00000035011,ENSOCUT00000045248,ENSOCUT00000047027	479	808	813	236	1899	72	5	331	1330	206	1171	213	22	895	1517	614	2090	97	677	1218	1921	509	2164	76	259	1248	1646	407	1781	92	209	509	1211	197	1663	12
ENSOCUG00000001216	ENSOCUT00000001216,ENSOCUT00000017183,ENSOCUT00000036299,ENSOCUT00000046719,ENSOCUT00000050073,ENSOCUT00000055568,ENSOCUT00000056396,ENSOCUT00000059646,ENSOCUT00000061401,ENSOCUT00000061848	904	204	409	168770	567	122	489.38	141.72	368	140166	470	0	721	249.2	468	293860	566	2	1341	1144.76	356	219589	716	1	1157	196.82	394	413967	601.59	0	1124.89	158.94	427	207758	648	49
ENSOCUG00000001217	ENSOCUT00000001217,ENSOCUT00000033459,ENSOCUT00000036025,ENSOCUT00000037695,ENSOCUT00000045906	1257	1110	1276	292	1619	136	46	437	1416	236	1385	98	403	911	1791	609	1782	19	1601	1294	1646	649	1715	24	1046	1129	1613	493	1590	26	972	948	2026	441	1739	26
ENSOCUG00000001218	ENSOCUT00000021656,ENSOCUT00000049096,ENSOCUT00000056338	94.45	456.94	570.17	6257.66	329.14	88.96	80.78	783.09	612.79	7931.57	365.26	38.11	76.46	580.89	935.15	12091.3	419.12	4.44	50.1	482.34	360.06	7654.91	110.4	7.74	100.77	756.86	421.84	17068.6	243.08	20.05	196.1	539.59	546.1	10259.7	166.03	9.39
ENSOCUG00000001219	ENSOCUT00000001219	125	515	196	30	415	26	0	147	231	49	344	10	13	316	287	122	447	4	175	450	352	81	651	10	66	564	268	71	408	1	64	232	211	57	441	7
ENSOCUG00000001220	ENSOCUT00000001220,ENSOCUT00000041299	1818	1885	2393	1035	2518	1360	1567	1218	2353	1036	2059	300	1745	1555	2933	1374	2568	71	2345	2456	2346	1404	2163	69	2225	1899	2679	1408	2443	92	1937	1755	2523	1227	1968	397
ENSOCUG00000001222	ENSOCUT00000001221	992.28	1454.19	1122.47	782.85	1256.78	722.44	12.24	8.34	13.52	6.26	20.92	4.43	702.55	642.7	559.43	382.42	605.7	14.44	828.07	1157.44	411.18	385.41	463.99	41.8	2056.36	2509.47	1022.19	803.17	1282.12	70.53	1527.09	1556.55	1214.24	839.75	1151.97	110.45
ENSOCUG00000001223	ENSOCUT00000001223	516	484	644.97	193	831.17	71	25	223.93	608.16	145.38	637.79	88.92	146.93	502.8	871.95	303	817.58	8	698.06	779.74	785.57	343	712.79	51	486.62	655	833.01	400	766.04	42	367.88	592	683.83	249	719.63	44.84
ENSOCUG00000001224	ENSOCUT00000001224,ENSOCUT00000049012,ENSOCUT00000060789	66	29	73	50	138	135	129	57	87	45	162	25	91	36	90	64	222	2	77	60	96	62	225	3	67	32	101	67	202	4	84	47	107	47	245	138
ENSOCUG00000001225	ENSOCUT00000001225	83	22	50	8	58	5	7	12	93	1	56	8	16	43	61	3	67	2	113	37	89	2	47	1	53	47	74	1	21	1	49	21	67	1	42	2
ENSOCUG00000001227	ENSOCUT00000001227	3	58	156	652	225	115	2	216	446	427	177	147	0	354	194	1033	183	24	29	583	318	1243	144	19	29	791	512	1108	126	43	25	370	418	865	164	34
ENSOCUG00000001228	ENSOCUT00000001228,ENSOCUT00000041841	218	145	1891	245	1309	901	48	78	1705	358	1123	113	186	195	2906	582	1422	19	404	225	2067	665	1144	36	272	126	1809	957	1387	33	225	197	1969	632	1132	35
ENSOCUG00000001229	ENSOCUT00000001229	65	21	71	17	89	19	72	40	116	65	196	23	107	31	110	27	159	8	193	59	170	76	210	5	128	24	114	38	103	5	116	35	177	33	139	10
ENSOCUG00000001230	ENSOCUT00000001233,ENSOCUT00000050158	5758	2450	63	173	44	15	396	968	22	33	10	1	2799	2658	169	175	46	0	8856	3293	42	1246	16	0	6002	4708	30	2270	34	1	4196	1984	53	355	8	3
ENSOCUG00000001231	ENSOCUT00000001230	22.46	19.89	20.57	4.59	19.23	7.97	53.54	17.31	19.3	9.02	6.86	4.44	42.38	25.04	28.43	11.37	17.09	2.32	40.82	42.44	14.84	18.34	20.51	5.72	37.32	39.85	28.26	18.61	23.5	2.24	28.22	20.28	18.17	13.6	23.93	1.06
ENSOCUG00000001232	ENSOCUT00000001231	8220.35	10084.6	9137.15	3951.1	9495.74	7265.44	19221.4	8248.2	7827.81	3706.29	8205.88	1915.41	16002.5	12387	10878.9	5724.46	9939.22	720.35	16675.9	17384.3	9018.71	5181.59	8313.77	738	18334.3	14662.1	9045.5	5152.25	11321	746.11	13042.3	13270.2	12296.7	4841.45	9451.97	1841.64
ENSOCUG00000001233	ENSOCUT00000001234,ENSOCUT00000039398	133	222	179	22	294	55	2	28	221	14	408	6	17	102	310	46	588	0	168	74	314	42	749	2	105	124	328	44	494	1	47	96	211	15	554	0
ENSOCUG00000001234	ENSOCUT00000001232	12	62	102	0	74	1	8	75	48	0	32	1	66	48	66	0	54	0	132	58	29	0	48	0	103	48	8	3	38	0	104	115	20	1	26	2
ENSOCUG00000001235	ENSOCUT00000001237,ENSOCUT00000014844,ENSOCUT00000040036,ENSOCUT00000040239,ENSOCUT00000049652,ENSOCUT00000052511,ENSOCUT00000054723,ENSOCUT00000059164,ENSOCUT00000059169	28	1160	1356	42	906	17	14	622	721	29	503	4	16	1249	1040	167	370	3	74	1403	644	163	223	2	61	1005	461	107	412	1	44	1098	488	94	232	0
ENSOCUG00000001236	ENSOCUT00000001235	0	2	0	7965	8	399	2	0	16	5942	0	89	0	0	7	7897	0	3	13	15	3	8289	8	92	10	0	66	8252	3	20	3	0	13	7089	2	16
ENSOCUG00000001239	ENSOCUT00000001242	188	114	663	18	540	412	130	92	715	15	369	35	164	113	697	22	340	1	178	204	953	37	480	22	315	140	712	32	348	9	166	90	679	35	299	73
ENSOCUG00000001241	ENSOCUT00000001240,ENSOCUT00000038337,ENSOCUT00000044206,ENSOCUT00000060137,ENSOCUT00000063362	77	562	172	6	417	198	36	1122	216	7	418	10	84	1379	243	11	509	1	269	2145	143	8	401	5	372	1470	159	18	517	3	89	1906	224	7	434	13
ENSOCUG00000001242	ENSOCUT00000001241	3293	1483	162	2191	112	7	193	1039	197	1645	77	4	1380	1465	192	3514	68	3	3694	2204	142	3278	15	3	2614	2375	217	3665	38	0	2260	1684	210	3653	14	1
ENSOCUG00000001246	ENSOCUT00000001246,ENSOCUT00000035252,ENSOCUT00000044803,ENSOCUT00000045786,ENSOCUT00000050441,ENSOCUT00000054761,ENSOCUT00000061712	13	116	96	11	541	770	3	30	95	21	531	78	27	54	231	18	856	5	54	81	157	18	882	16	24	51	120	15	861	15	11	32	105	12	935	62
ENSOCUG00000001247	ENSOCUT00000001247,ENSOCUT00000057165	257.6	150	612	77	709	147	1	90.26	646.09	69	702.47	19.27	74.27	184.49	756	210	825	2	311	210.35	675	198	849.08	0	269	190	634.79	171	775	8	202	146.87	737.5	112	891.97	8
ENSOCUG00000001248	ENSOCUT00000001248	0	0	0	0	0	0	0	0	0	0	0	0	0	0	0	0	0	0	0	0	0	0	0	0	0	0	0	0	0	0	0	0	0	0	0	0
ENSOCUG00000001249	ENSOCUT00000001250,ENSOCUT00000034526,ENSOCUT00000038639,ENSOCUT00000038750,ENSOCUT00000043706,ENSOCUT00000047258,ENSOCUT00000050145,ENSOCUT00000053625,ENSOCUT00000054108	1018	231	1124	162	872	763	1816	346	1006	129	875	692	1325	515	1364	213	1104	64	1486	743	1204	272	1001	84	1544	417	1426	232	845	158	1282	445	1520	199	932	456
ENSOCUG00000001250	ENSOCUT00000001249,ENSOCUT00000056453	70	92	1692	13	2367	25	1	48	1840	7	1327	3	20	138	1852	29	1675	0	143	232	1533	46	712	3	72	93	1157	31	1311	4	110	119	1863	17	1196	0
ENSOCUG00000001254	ENSOCUT00000001255,ENSOCUT00000052410,ENSOCUT00000053178,ENSOCUT00000054765	183	177	1526	25	1491	1092	114	135	1740	14	1308	146	160	154	2184	22	1547	34	326	279	1837	32	1392	44	242	152	2167	23	1551	71	220	195	1640	17	907	177
ENSOCUG00000001255	ENSOCUT00000001253	0	5	1	0	0	10	0	0	0	5	0	0	0	2	1	2	4	0	0	1	0	0	1	0	2	4	5	2	2	1	2	0	2	0	5	0
ENSOCUG00000001257	ENSOCUT00000001257,ENSOCUT00000040966,ENSOCUT00000046439,ENSOCUT00000052006,ENSOCUT00000054539,ENSOCUT00000056890,ENSOCUT00000063518,ENSOCUT00000063551	361	952	67	131	225	13	18	379	70	182	149	3	44	502	115	360	236	0	581	841	80	429	228	2	167	1696	106	463	180	4	178	683	109	216	127	5
ENSOCUG00000001258	ENSOCUT00000001261	20.22	23.89	79.5	15.13	50.25	25.74	23.09	10.74	65.04	20.57	48.68	0	26.64	19.38	82.15	29.27	47.59	0	32.26	44.28	78.43	33.72	40.26	0	56.71	12.35	78.52	29.78	30.96	0	37.21	20.08	85.65	27.46	18.12	0
ENSOCUG00000001259	ENSOCUT00000001259,ENSOCUT00000057094	0	0	0	0	0	0	0	0	0	0	0	0	0	0	0	0	0	0	2	0	0	0	0	0	0	0	0	0	0	0	0	0	2	0	0	0
ENSOCUG00000001263	ENSOCUT00000001265	18	6	23	23	37	21	0	0	11	3	8	0	0	1	6	2	4	0	25	0	32	1	38	0	18	2	28	47	27	4	0	2	6	4	6	0
ENSOCUG00000001264	ENSOCUT00000001266,ENSOCUT00000054797,ENSOCUT00000057053	37	9	168	2	274	0	14	6	117	11	139	0	24	23	222	11	153	0	59	54	290	7	79	0	62	29	279	0	150	0	62	18	91	2	63	8
ENSOCUG00000001265	ENSOCUT00000001263,ENSOCUT00000044246	298	111	92	9	162	26	2	46	85	9	169	21	33	101	129	19	183	4	359	143	142	39	178	12	177	103	120	21	192	9	115	119	113	12	231	1
ENSOCUG00000001266	ENSOCUT00000001264,ENSOCUT00000042045,ENSOCUT00000064354	1019	2193	1265	1016	1503	238	343	1180	1375	868	1334	121	570	2003	1709	1550	1808	18	1419	2608	1387	1689	1739	35	988	2979	1440	1827	1583	32	837	2050	1473	1147	1731	48
ENSOCUG00000001267	ENSOCUT00000001267	1.96	11.94	6.33	6.28	23.18	18.98	15.5	14.65	10.6	17.57	23.86	1.59	25.57	11.94	9.27	6.5	11.52	0	25.32	41.9	13.49	7.82	7.06	0	9.35	25.39	13.47	17.32	6.2	0	14.26	24.43	20.09	11.05	5.68	0
ENSOCUG00000001269	ENSOCUT00000001270,ENSOCUT00000034399,ENSOCUT00000044650,ENSOCUT00000060173	1724	4226	5232	7933	5240	989	86	3103	5955	5345	4083	479	579	7168	7162	10806	4997	56	2640	9082	6154	11496	4136	89	1749	9425	6580	8928	4352	120	1354	6660	6594	8702	4257	186
ENSOCUG00000001270	ENSOCUT00000001269,ENSOCUT00000058672	211	462	667	299	706	32	8	322	703	226	585	53	47	408	991	379	760	17	392	558	791	404	528	41	226	652	798	479	606	19	167	418	893	305	510	14
ENSOCUG00000001271	ENSOCUT00000001272,ENSOCUT00000057783	1002	1158	1376	439	1512	1275	345	881	1379	449	1389	226	829	1131	1879	700	1642	55	1469	1498	1612	711	1661	93	1092	1311	1768	915	1608	104	975	1312	1491	499	1353	121
ENSOCUG00000001272	ENSOCUT00000001271,ENSOCUT00000040420,ENSOCUT00000047040,ENSOCUT00000050953	1413	811	1272	753	1333	239	112	420	1346	523	1016	33	490	539	1486	933	1305	9	1677	817	1341	1243	1116	12	1181	879	1328	1265	1182	7	1157	667	1565	778	1019	10
ENSOCUG00000001277	ENSOCUT00000001277	275	9	103	0	183	24	10	9	127	0	198	73	41	15	120	8	311	16	499	21	121	3	330	25	165	28	99	1	229	24	142	17	99	4	327	4
ENSOCUG00000001278	ENSOCUT00000001278	28	48	41	7	90	10	1	33	33	1	51	2	16	77	67	3	111	2	27	98	36	8	112	4	16	71	49	6	97	0	15	84	39	1	83	13
ENSOCUG00000001279	ENSOCUT00000001279,ENSOCUT00000050162,ENSOCUT00000057709,ENSOCUT00000060891	0	125	185	3	99	10	0	60	120	11	87	1	0	121	209	12	83	0	5	166	145	21	42	5	0	94	117	9	90	1	0	128	157	9	65	0
ENSOCUG00000001280	ENSOCUT00000001280,ENSOCUT00000040786,ENSOCUT00000043059,ENSOCUT00000051831	13402	14202	15568	8591	24915	39666.9	3721.99	11272.8	16808.7	10078	32157	7799	11397	16531	23868	13177	43369	993	21650	24358	21657	17095	48726	1891	14936	16420	20093	15897	41395	2465	12050	17752	18233.9	10087	42196	2302
ENSOCUG00000001281	ENSOCUT00000001283,ENSOCUT00000033997,ENSOCUT00000043821,ENSOCUT00000045201	571	646	552	202	823	386	67	298	650	218	775	43	246	469	760	342	1124	10	688	740	656	296	1177	26	677	586	628	361	1041	16	411	519	666	284	1040	10
ENSOCUG00000001284	ENSOCUT00000001287,ENSOCUT00000036963,ENSOCUT00000038848,ENSOCUT00000044449,ENSOCUT00000045198,ENSOCUT00000046699,ENSOCUT00000049282,ENSOCUT00000057285,ENSOCUT00000062529,ENSOCUT00000063401	761	795	1354	390	1921	229	25	367	1504	277	1625	88	238	692	2011	669	2079	34	1113	1139	1697	685	1794	34	770	995	1663	727	1836	38	618	810	1617	499	1631	34
ENSOCUG00000001286	ENSOCUT00000001285	1726	1519	1793	1027	2136	2357	2778	1525	2105	1046	2002	660	2653	1383	2537	1244	2567	172	2879	2076	2267	1350	2707	213	2589	1843	2493	1427	2509	293	2134	1849	2907	1225	2535	666
ENSOCUG00000001288	ENSOCUT00000001288	3562.06	15707	5482.27	9032.35	7809.35	10911.1	5143.23	8255.12	5797	8672.56	7565.48	1401	4344.04	8308.13	6541.65	11474.1	9734.09	401	5394.54	11129.1	6828.07	11143.2	8982.24	382	5642.04	11424	6977.06	9977.04	9450	451.08	4410.3	9192	8480.08	9389.12	10946	1362
ENSOCUG00000001289	ENSOCUT00000001289,ENSOCUT00000037717,ENSOCUT00000044619,ENSOCUT00000044727,ENSOCUT00000052107,ENSOCUT00000054402,ENSOCUT00000055275,ENSOCUT00000060691	621	2047	1621	1433	3598	1759	72	1030	2007	1042	2904	1114	148	1975	2540	2111	3444	70	822	2308	2011	1460	3379	138	357	1958	2099	1208	3210	222	387	1774	1604	1620	2877	438
ENSOCUG00000001290	ENSOCUT00000001290,ENSOCUT00000051794	304	6	64	0	102	150	163	10	181	1	146	11	232	6	125	0	199	1	363	12	63	1	125	2	266	10	126	0	146	0	201	16	106	0	116	10
ENSOCUG00000001292	ENSOCUT00000001292	738	1666	833	634	1036	111	295	987	865	685	752	16	557	940	1209	1133	676	3	973	1608	895	1287	400	7	1084	1594	963	1686	703	6	954	1226	1017	1175	412	6
ENSOCUG00000001294	ENSOCUT00000001295	1	1	1	0	1	0	0	0	0	0	0	0	0	0	2	0	0	0	0	0	0	1	1	0	0	0	0	0	0	0	0	0	0	0	1	0
ENSOCUG00000001295	ENSOCUT00000001296,ENSOCUT00000040766	396	494	520	205	523	329	316	371	416	226	563	79	423	500	607	273	750	24	628	631	554	292	671	34	650	462	494	282	651	24	621	535	585	247	806	40
ENSOCUG00000001296	ENSOCUT00000001294,ENSOCUT00000045958	532	2	0	0	2	9	227	4	0	0	15	1	545	0	4	0	5	0	768	6	1	0	12	0	692	0	2	0	10	1	584	3	2	0	22	0
ENSOCUG00000001297	ENSOCUT00000001298,ENSOCUT00000039222,ENSOCUT00000044336,ENSOCUT00000046483,ENSOCUT00000049899	810	447	1212	57	1012	484	724	272	1212	45	760	122	748	264	1467	45	861	41	948	474	1247	63	701	44	877	257	1358	92	866	30	1101	244	1239	55	523	77
ENSOCUG00000001299	ENSOCUT00000001301,ENSOCUT00000039000,ENSOCUT00000039710,ENSOCUT00000047296,ENSOCUT00000048157,ENSOCUT00000053598,ENSOCUT00000057821,ENSOCUT00000060331,ENSOCUT00000060746	1201	2211	68	38	152	82	41	771	37	48	155	21	272	1381	94	205	260	3	1155	2142	46	237	240	3	515	2809	55	213	261	1	579	1528	34	69	192	0
ENSOCUG00000001300	ENSOCUT00000001300,ENSOCUT00000055047	106	133	69	19	286	116	5	59	82	10	344	16	30	109	127	22	452	0	129	149	112	23	623	10	80	126	88	27	410	8	66	130	101	12	612	10
ENSOCUG00000001301	ENSOCUT00000001299,ENSOCUT00000038872,ENSOCUT00000061442	0	0	0	0	0	0	0	0	0	0	0	0	0	0	0	0	0	0	0	0	0	0	0	0	0	0	0	0	0	0	0	0	0	0	0	0
ENSOCUG00000001302	ENSOCUT00000001302	770	851	26	2	5	6	187	401	5	5	19	0	443	280	17	4	20	1	863	573	10	20	16	0	581	672	10	15	15	0	680	521	9	19	11	6
ENSOCUG00000001303	ENSOCUT00000001303	976	3501	1439	1184	1647	2284	2630	3001	1599	1230	1421	484	1571	2503	1712	1416	1795	122	1500	4176	1447	1739	1726	140	1569	4074	1896	1605	1856	181	1340	3453	2417	1554	1999	945
ENSOCUG00000001304	ENSOCUT00000025447	12	520	255	38	384	336	7	156	305	63	421	59	28	232	361	107	560	0	29	358	195	107	665	3	25	299	238	131	644	7	10	273	287	92	523	23
ENSOCUG00000001305	ENSOCUT00000001304	11	15	57	4	73	5	3	13	46	3	49	6	7	8	41	8	48	0	36	27	53	7	28	0	23	18	56	1	43	0	42	7	68	3	28	0
ENSOCUG00000001306	ENSOCUT00000001305,ENSOCUT00000040077,ENSOCUT00000057660	1136	1420	480	697	1175	300	150	1005	639	463	957	282	265	1415	798	512	1313	12	1244	2192	767	415	1369	25	734	3115	741	290	1232	65	602	1635	615	473	1599	136
ENSOCUG00000001307	ENSOCUT00000001308,ENSOCUT00000041593	20	415	1021	69	1024	439	76	227	638	63	618	36	50	285	910	58	712	12	63	636	904	89	663	5	78	431	869	134	1011	14	67	403	837	94	689	25
ENSOCUG00000001309	ENSOCUT00000001309,ENSOCUT00000049749,ENSOCUT00000063585	350	20	141	2	134	13	31	29	198	0	89	6	182	41	204	1	160	10	513	49	166	5	48	18	495	46	210	5	89	8	313	59	216	0	45	3
ENSOCUG00000001310	ENSOCUT00000001310,ENSOCUT00000036232,ENSOCUT00000039931,ENSOCUT00000041904,ENSOCUT00000043770,ENSOCUT00000053695,ENSOCUT00000054181,ENSOCUT00000058882	208	214	299	54	376	82	31	169	365	47	406	71	102	229	575	80	567	7	319	428	456	75	610	5	280	302	365	57	583	10	200	293	514	60	652	53
ENSOCUG00000001311	ENSOCUT00000001312	383	588	485	299	818	113	8	260	737	244	628	58	74	611	697	531	926	14	486	768	666	502	820	25	245	792	771	496	827	23	248	592	496	376	689	7
ENSOCUG00000001315	ENSOCUT00000001315	478	450	618	124	1001	1105	283	283	694	110	1004	115	486	400	883	162	1280	16	656	577	920	156	1431	20	536	370	859	182	1246	33	467	381	695	135	1131	91
ENSOCUG00000001316	ENSOCUT00000001316,ENSOCUT00000036433,ENSOCUT00000041864	3424	870	1	2	0	0	61	563	3	8	0	0	844	1170	9	13	11	2	4894	1446	0	12	0	0	3275	1626	0	8	0	0	2254	1357	0	5	0	0
ENSOCUG00000001317	ENSOCUT00000001318,ENSOCUT00000049295,ENSOCUT00000059208	368	311	857	80	1114	46	29	142	1106	83	740	39	94	469	1138	236	948	17	566	492	1261	205	813	31	309	489	1200	240	874	19	249	386	1146	119	714	13
ENSOCUG00000001319	ENSOCUT00000001319,ENSOCUT00000061627	1202	841	1531	285	1904	281	3751	606	1560	356	1567	5698	1730	852	2090	514	2172	402	1856	1102	1910	454	2253	1193	1555	1035	1925	478	1969	2541	1179	1018	1966	324	1981	1645
ENSOCUG00000001320	ENSOCUT00000001321,ENSOCUT00000060582	264	162	461	78	558	37	80	98	499	60	543	70	121	195	641	78	693	26	392	298	573	116	701	32	321	154	704	125	535	18	249	199	665	60	680	178
ENSOCUG00000001322	ENSOCUT00000031381	0	26	0	0	0	0	0	0	1	0	2	0	0	0	0	0	0	0	0	0	0	1	0	0	0	0	1	0	0	0	0	1	0	5	0	0
ENSOCUG00000001324	ENSOCUT00000013597	7810	22411.9	12874.9	5555	14680.7	7488.95	1982	16180.8	15495.9	5399	11260	449	5782	21173.9	18210.7	8574	13232	135	10191	28657	15654.7	9984.93	9479	238	9064	38736.9	18510	10672	11941.9	143	8052.93	25989	16589.6	7517.93	8097	153
ENSOCUG00000001326	ENSOCUT00000001326,ENSOCUT00000042101	941	356	474	177	826	335	561	105	475	194	519	31	878	221	419	521	683	4	1369	189	526	331	558	4	1253	228	510	274	791	3	1070	101	477	588	600	25
ENSOCUG00000001327	ENSOCUT00000001327	0	0	1	38	0	0	0	0	0	20	0	0	0	0	0	133	0	0	0	4	0	28	2	0	0	3	0	38	0	0	0	1	0	30	1	0
ENSOCUG00000001328	ENSOCUT00000001333,ENSOCUT00000046223,ENSOCUT00000052182,ENSOCUT00000055541	312	496	542	234	662	42	17	303	608	136	469	69	79	717	943	466	763	3	510	919	859	385	768	23	335	1148	826	451	693	22	227	619	695	204	654	71
ENSOCUG00000001331	ENSOCUT00000001330	0	0	1	0	0	0	0	0	0	0	2	0	4.51	1.35	3.09	0	2	0.65	3.49	10.41	6.38	1.85	3.31	0	6.7	4.45	0	1.23	3.42	0	0	2.01	3.13	2.01	1.81	0
ENSOCUG00000001333	ENSOCUT00000001332	0	0	0	0	0	0	0	0	0	0	0	0	0	0	0	0	0	0	0	0	0	0	0	0	0	0	0	0	0	0	0	0	0	0	0	0
ENSOCUG00000001334	ENSOCUT00000001334,ENSOCUT00000035732	2832	3557	8885	849	6203	4621	3549	2745	7988	1000	4483	279	3331	2238	11329	1594	5948	45	3907	3243	9018	1968	4472	186	4244	3732	10817	2468	5799	69	3671	2334	9855	1392	3582	517
ENSOCUG00000001335	ENSOCUT00000001336	25	22872	36	48	27	6	37	9187	29	44	37	0	20	11786	18	25	27	0	37	17058	34	76	26	0	15	21668	26	43	30	0	15	11902	19	29	19	5
ENSOCUG00000001336	ENSOCUT00000001335,ENSOCUT00000002641,ENSOCUT00000027361,ENSOCUT00000054250	1704	4781	1326	219	1804	503	1233	1829	1124	245	1383	84	1680	1973	1610	606	1571	34	2402	3158	1208	566	1383	18	2177	2630	1165	526	1585	24	1853	2227	1150	565	1175	185
ENSOCUG00000001337	ENSOCUT00000001337,ENSOCUT00000056509	501	1201	2517	17	1737	18	52	1174	1861	2	812	8	137	1689	3008	26	1030	2	463	2448	2100	2	465	0	319	3083	1832	2	843	0	228	2270	1751	32	341	2
ENSOCUG00000001338	ENSOCUT00000001338	122	169	132	128	159	109	124	210	151	149	162	25	176	158	235	159	190	12	177	274	218	194	188	15	238	218	184	336	177	5	174	276	227	184	202	12
ENSOCUG00000001341	ENSOCUT00000001341	2	0	0	0	3	0	0	0	2	0	4	0	0	0	2	0	0	0	3	2	9	0	0	1	0	0	3	0	0	0	10	0	5	0	0	0
ENSOCUG00000001342	ENSOCUT00000025212,ENSOCUT00000029109,ENSOCUT00000040011,ENSOCUT00000045520,ENSOCUT00000046563,ENSOCUT00000051867,ENSOCUT00000063486	0	0	3	134	27	1	0	0	4	86	6	0	0	0	16	57	6	0	3	0	10	105	2	0	3	0	0	52	8	0	0	0	2	131	6	0
ENSOCUG00000001343	ENSOCUT00000001342,ENSOCUT00000039276,ENSOCUT00000050813,ENSOCUT00000051793,ENSOCUT00000055309,ENSOCUT00000061317,ENSOCUT00000061738,ENSOCUT00000063432,ENSOCUT00000063581,ENSOCUT00000064578	1030	966	3401	1945	6251	2551	261	576	4342	1234	5528	402	696	1236	5885	2516	7743	53	1694	1620	4527	2111	8248	109	1075	1170	4958	2549	7751	91	1057	1002	3477	2018	6081	276
ENSOCUG00000001345	ENSOCUT00000001345	0	0	0	0	0	0	0	0	0	0	0	0	0	0	0	0	0	0	0	0	0	0	0	0	0	0	0	0	0	0	0	0	0	0	0	0
ENSOCUG00000001346	ENSOCUT00000001346	0	0	0	0	0	0	0	0	0	0	0	0	0	0	0	0	0	0	0	0	0	0	0	0	0	0	0	0	0	0	0	0	0	0	0	0
ENSOCUG00000001347	ENSOCUT00000001347	0	0	0	0	0	0	0	0	0	0	0	0	0	0	0	0	0	0	0	0	0	0	0	0	0	0	0	0	0	0	0	0	0	0	0	0
ENSOCUG00000001349	ENSOCUT00000001350,ENSOCUT00000042237,ENSOCUT00000042248,ENSOCUT00000046996,ENSOCUT00000051507,ENSOCUT00000060207,ENSOCUT00000062192,ENSOCUT00000062540	1748	621	2044	300	1503	243	449	364	1877	201	1126	148	969	686	2873	497	1360	29	2104	1025	2281	597	893	46	1413	704	2222	593	1182	27	1284	646	2045	461	740	98
ENSOCUG00000001351	ENSOCUT00000033498	0	1012	90	1	104	11	1	107	143	1	60	3	0	108	26	5	21	1	0	229	71	14	13	7	0	276	39	1	5	4	1	115	137	8	9	2
ENSOCUG00000001352	ENSOCUT00000001352,ENSOCUT00000034071,ENSOCUT00000045341,ENSOCUT00000050705,ENSOCUT00000064320,ENSOCUT00000064575	560	796	604	592	1305	1445	243	483	687	546	1743	35	496	546	867	523	2490	9	777	1021	828	675	2895	17	713	1122	804	717	2237	4	489	731	774	497	2535	106
ENSOCUG00000001353	ENSOCUT00000030750,ENSOCUT00000051747,ENSOCUT00000053451	9	193	74	21	546	1552	10	220	93	5	855	59	51	190	137	19	1313	11	56	393	171	16	1448	6	21	239	130	20	1266	11	7	263	141	3	1439	54
ENSOCUG00000001355	ENSOCUT00000001355,ENSOCUT00000035906,ENSOCUT00000037306,ENSOCUT00000038442,ENSOCUT00000040399,ENSOCUT00000041109,ENSOCUT00000044766,ENSOCUT00000046322,ENSOCUT00000046561,ENSOCUT00000054742	0	190	6	1	11	0	0	32	11	0	4	0	0	78	17	14	4	0	0	77	17	16	15	0	3	70	12	7	3	0	0	71	4	12	2	0
ENSOCUG00000001357	ENSOCUT00000001357,ENSOCUT00000034852,ENSOCUT00000039587,ENSOCUT00000044490,ENSOCUT00000057349,ENSOCUT00000059971	2596	2976	3347	963	3880	1244	541	1786	3829	797	3627	431	1682	2762	5090	1588	4526	113	3720	3703	4451	1614	4452	163	2841	3011	4561	1739	4555	133	2137	2917	4352	1259	3911	191
ENSOCUG00000001360	ENSOCUT00000001363,ENSOCUT00000045858,ENSOCUT00000050839,ENSOCUT00000056849	13	27	14	6	48	0	0	11	23	0	21	3	1	33	36	7	28	2	15	49	20	14	21	0	8	34	23	14	20	0	10	17	23	9	15	0
ENSOCUG00000001361	ENSOCUT00000001360	0	0	0	0	0	0	0	0	0	0	0	0	0	0	0	0	0	0	0	0	0	0	0	0	0	0	0	0	0	0	0	0	0	0	0	0
ENSOCUG00000001362	ENSOCUT00000001361,ENSOCUT00000049352,ENSOCUT00000052528	163	180	217	175	230	264	119	158	203	182	190	45	213	222	301	255	245	14	229	298	250	257	248	10	293	288	272	289	296	28	221	291	244	253	244	26
ENSOCUG00000001363	ENSOCUT00000001362	0	0	0	0	0	0	0	0	0	0	0	0	0	0	0	0	0	0	0	0	0	0	0	0	0	0	0	0	0	0	0	0	0	0	0	0
ENSOCUG00000001366	ENSOCUT00000001367,ENSOCUT00000059156	34	64	16	7	13	3	11	30	14	3	16	0	20	73.29	4	6	12	0	55	142.78	19	6	8	0	41	85	6	3	10	0	22	122.23	16.49	2	11	0
ENSOCUG00000001367	ENSOCUT00000001366	0	0	0	0	0	0	0	0	0	0	0	0	0	0	0	0	0	0	0	0	0	0	0	0	0	0	0	0	0	0	0	0	0	0	0	0
ENSOCUG00000001368	ENSOCUT00000001368,ENSOCUT00000049066,ENSOCUT00000062369	14	0	8	0	13	5	11	1	7	0	7	2	15	0	19	2	16	0	10	1	8	2	7	0	14	2	16	0	5	0	19	0	17	0	6	2
ENSOCUG00000001370	ENSOCUT00000001369,ENSOCUT00000040529,ENSOCUT00000057960	10	2	230	0	4107	6049	3	2	971	0	5282	319	124	0	695	0	7910	26	446	0	1624	0	13403	28	84	10	1073	0	7126	131	11	1	878	0	13327	247
ENSOCUG00000001372	ENSOCUT00000001375,ENSOCUT00000056657	18	76	0	5579	2	0	0	1142	0	4946	0	0	18	557	1	16618	0	0	19	1183	0	18070	0	0	23	4936	5	12890	0	0	9	568	2	12650	1	0
ENSOCUG00000001373	ENSOCUT00000001372	5	24	265	0	419	345	10	20	201	0	406	49	9	48	263	0	476	12	55	47	399	0	425	19	5	34	295	0	506	14	7	61	318	0	446	15
ENSOCUG00000001374	ENSOCUT00000001373,ENSOCUT00000051930	5	4	11	0	50	12	3	0	3	0	104	2	0	2	21	0	121	0	5	0	18	0	134	0	1	2	13	0	100	1	1	1	3	3	132	2
ENSOCUG00000001375	ENSOCUT00000001374	559.51	130.47	1016.21	46248.7	1105.66	270.59	31.53	143.89	1431.39	49492.3	686.85	21.72	154.67	196.31	1142.42	6489.43	897.7	9.07	503.01	136.89	904.49	222.96	449.58	10.73	217.01	62.3	1040.19	11.42	449.72	6.08	322.77	238.96	928.04	14370.8	264.68	6.01
ENSOCUG00000001376	ENSOCUT00000001379	5	33	13	1	34	0	0	7	1	1	16	0	5	28	5	3	11	0	3	73	5	0	10	0	1	45	15	0	7	0	0	29	4	0	1	0
ENSOCUG00000001377	ENSOCUT00000001376	0	0	0	0	0	0	0	0	0	0	0	0	0	0	0	0	0	0	0	0	0	0	0	0	0	0	0	0	0	0	0	0	0	0	0	0
ENSOCUG00000001378	ENSOCUT00000001377,ENSOCUT00000034637	0	0	0	0	1	0	0	0	0	0	0	0	0	0	0	0	0	0	0	0	0	0	0	0	0	0	0	0	0	0	1	1.17	0	0	0	0
ENSOCUG00000001380	ENSOCUT00000001381,ENSOCUT00000037387	0	3	0	0	20	85	0	1	16	0	40	37	3	1	3	0	58	12	2	6	8	0	46	3	3	5	12	0	36	8	0	0	11	0	65	7
ENSOCUG00000001382	ENSOCUT00000001383	288	473	479	168	672	121	5	251	517	155	548	65	121	391	596	254	726	16	485	614	490	317	645	35	225	553	628	384	706	31	280	456	721	241	656	26
ENSOCUG00000001383	ENSOCUT00000001382,ENSOCUT00000047220	472	1030	551	532	615	415	497	942	547	586	646	99	530	1229	776	1019	745	42	708	1424	692	887	678	46	657	1343	695	1147	754	49	581	1215	722	688	736	63
ENSOCUG00000001384	ENSOCUT00000001389,ENSOCUT00000042427,ENSOCUT00000061276,ENSOCUT00000061587	153	372	195	40	355	66	4	100	177	38	343	9	65	240	227	59	421	8	212	363	236	82	506	9	131	214	214	48	320	6	112	193	219	35	428	10
ENSOCUG00000001385	ENSOCUT00000021075,ENSOCUT00000036603,ENSOCUT00000061462	1	0	0	0	0	0	0	0	0	0	0	0	0	0	2	0	2	0	0	0	0	0	0	0	0	0	0	0	0	0	0	0	0	0	0	0
ENSOCUG00000001386	ENSOCUT00000001390	396	88	388	227	768	154	109	137	594	164	689	44	214	187	440	294	917	15	679	337	580	500	952	19	369	188	598	409	854	32	375	222	519	227	799	43
ENSOCUG00000001387	ENSOCUT00000001386	15	6	27	5	144.94	234	1	6	26	0	156	8	8	11	29	0	225.96	0	11	13	34	4	287.98	2	4	10	14	2	264.94	2	6	8	25	5	319	2
ENSOCUG00000001388	ENSOCUT00000001385	0	0	0	0	0	0	0	0	0	0	0	0	0	0	0	0	0	0	0	0	0	0	0	0	0	0	0	0	0	0	0	0	0	0	0	0
ENSOCUG00000001389	ENSOCUT00000001387	0	30	0	9	24	23	1	12	1	10	40	3	1	29	0	3	55	0	1	40	3	6	56	0	6	28	0	10	28	0	0	31	3	1	44	2
ENSOCUG00000001390	ENSOCUT00000001393,ENSOCUT00000034041,ENSOCUT00000035099	4241	4132	3781	1819	5270	336	779	2717	4360	1702	4583	440	1539	4390	5495	2940	5780	89	6199	5170	5647	3087	6649	103	3745	5226	5459	2922	5610	130	3563	4656	4414	1870	4878	376
ENSOCUG00000001391	ENSOCUT00000001388	182	333	185	81	287	83	32	141	180	99	281	27	95	256	222	151	377	14	213	308	202	152	357	3	174	263	222	123	407	9	123	233	308	100	409	9
ENSOCUG00000001392	ENSOCUT00000001391,ENSOCUT00000058834	580	192	150	194	210	81	32	112	200	112	186	22	205	245	179	280	307	16	743	270	197	314	301	10	491	286	224	298	277	14	395	192	176	201	283	1
ENSOCUG00000001393	ENSOCUT00000022144	0	3	3	0	109	267	1	5	10	0	167	6	9	4	23	0	218	0	9	5	36	0	373	0	3	8	8	0	252	1	0	1	7	0	358	14
ENSOCUG00000001397	ENSOCUT00000001398	587	885	959	715	934	445	951	494	1106	767	741	81	868	866	1420	1011	844	17	1058	1652	1345	1237	796	19	1123	1544	1426	1325	996	11	922	1056	1433	1153	681	317
ENSOCUG00000001398	ENSOCUT00000001400,ENSOCUT00000047964,ENSOCUT00000055289	908	566	1060	375	1331	725	813	406	1130	401	1041	201	901	792	1426	678	1195	36	1228	1069	1140	681	1091	37	1179	772	1303	720	1186	39	1043	993	1414	612	991	229
ENSOCUG00000001401	ENSOCUT00000001403,ENSOCUT00000036900,ENSOCUT00000044048,ENSOCUT00000062078	2211.93	2089.03	1678.7	696.43	1572.8	2457	4903.28	1540.91	1703.93	676.97	1545	462	3652.57	2137.2	2090.21	880.61	1933	86.92	3373.87	2769.82	1827.03	911	1937.92	94	3556.23	2357.8	1923.34	1075	1981.26	132	2576.05	2371.75	2034.83	768	2020.44	964
ENSOCUG00000001402	ENSOCUT00000001399,ENSOCUT00000001402,ENSOCUT00000043625,ENSOCUT00000044025,ENSOCUT00000047446,ENSOCUT00000048734,ENSOCUT00000056010,ENSOCUT00000061396,ENSOCUT00000062474	1823	1775	1478	1135	2063	609	365	1069	1772	1010	1643	345	1151	1557	2075	1167	2316	139	2484	2105	1755	1272	1935	115	1749	1996	1927	1665	1891	155	1753	1772	2301	1159	1960	151
ENSOCUG00000001405	ENSOCUT00000001405,ENSOCUT00000036529	137	453	154	886	272	48	27	178	99	377	164	7	53	132	184	720	191	0	122	214	167	793	158	1	112	230	138	785	198	1	166	129	156	617	126	6
ENSOCUG00000001406	ENSOCUT00000001404,ENSOCUT00000062115	709	438	629	139	809	187	113	338	662	131	679	55	525	373	915	229	762	22	973	630	675	232	689	17	844	598	673	237	847	26	772	474	862	236	791	40
ENSOCUG00000001407	ENSOCUT00000001407,ENSOCUT00000036163,ENSOCUT00000039380,ENSOCUT00000049835,ENSOCUT00000059486,ENSOCUT00000063466	55	31	375	2	709	155	9	32	364	6	509	34	19	59	555	10	654	4	72	86	494	3	524	6	64	62	396	1	553	14	49	42	274	9	401	9
ENSOCUG00000001408	ENSOCUT00000001406	46.39	4468.01	0	685.29	6	18	35.78	3244.48	10.68	529.43	11	0	45.09	3157.72	2	852.78	7.05	0	18.57	5177.61	3	784.31	7.57	0	35.11	5768.23	13.58	969.62	8.5	0	35.55	3239.86	5.84	797.13	6.95	0
ENSOCUG00000001409	ENSOCUT00000001409,ENSOCUT00000045514,ENSOCUT00000048717,ENSOCUT00000056672	499	357	1145	129	1382	251	45	237	1172	80	996	110	206	428	1726	211	1350	32	662	620	1135	202	1127	44	506	464	1331	206	1251	50	445	379	1012	155	894	34
ENSOCUG00000001410	ENSOCUT00000001410	0	0	0	0	2	2	0	0	0	0	5	0	0	0	0	0	3	0	0	0	0	0	3	0	1	0	0	0	9	0	0	1	0	0	3	0
ENSOCUG00000001411	ENSOCUT00000030005	3	0	0	0	0	0	0	0	1	0	0	0	0	0	0	0	0	0	1	0	0	0	0	0	0	0	0	0	0	0	0	0	0	0	3	0
ENSOCUG00000001412	ENSOCUT00000001412	1305	668	8752	245	9632	3539	3940	744	6710	344	7187	327	1969	607	8374	101	5214	125	2321	826	7132	165	2857	158	2632	434	6522	112	4523	72	2815	883	9985	50	4229	353
ENSOCUG00000001414	ENSOCUT00000001414,ENSOCUT00000033818	4061	4116	4602	1728	4830	3460	2046	2960	5048	1583	4283	850	3564	4034	6179	2800	5103	286	5563	5592	5592	2938	4631	325	4731	4433	5972	3293	5222	301	4242	4089	5897	2381	4329	569
ENSOCUG00000001415	ENSOCUT00000001415	11	1211	128	200	64	6	5	93	89	197	69	1	5	166	121	567	47	0	13	167	72	558	38	0	15	317	78	1050	51	0	20	146	88	347	41	1
ENSOCUG00000001418	ENSOCUT00000001418,ENSOCUT00000037114,ENSOCUT00000047633,ENSOCUT00000058414	554	912	721	540	787	361	141	693	663	637	850	118	417	871	988	614	1168	44	732	1164	770	685	897	36	668	1166	794	881	943	28	438	1231	867	584	973	33
ENSOCUG00000001419	ENSOCUT00000031458,ENSOCUT00000058525	1412	910	519	119	389	176	475	575	582	138	333	102	903	812	502	229	338	25	1749	1104	630	213	249	41	1491	1253	655	202	298	36	1297	970	670	133	183	14
ENSOCUG00000001420	ENSOCUT00000001424,ENSOCUT00000040599,ENSOCUT00000041017,ENSOCUT00000061722	335	567	615	136	1918	312	4	225	969	114	2073	63	55	555	1045	314	3014	16	565	723	1205	298	3239	15	267	799	1173	283	2482	16	201	489	789	157	2893	44
ENSOCUG00000001422	ENSOCUT00000001421,ENSOCUT00000034956	1452	1777	1772	575	1809	1312	463	1008	1940	577	1563	359	1143	1272	2340	989	2106	88	2203	1970	2223	1025	1784	167	1955	1661	2330	1187	1856	153	1430	1415	2250	745	1795	118
ENSOCUG00000001424	ENSOCUT00000001422,ENSOCUT00000049291	14	0	4	0	121	0	7	0	169	0	40	0	7	0	199	0	32	0	31	0	73	0	16	1	27	0	93	0	48	0	71	0	106	0	0	0
ENSOCUG00000001425	ENSOCUT00000001425,ENSOCUT00000006886,ENSOCUT00000045607,ENSOCUT00000059226,ENSOCUT00000061554	794	840	1153	366	1261	685	235	525	1266	317	1190	145	510	665	1537	608	1484	40	1223	1078	1330	547	1319	51	908	991	1622	587	1367	58	943	845	1429	487	1308	106
ENSOCUG00000001426	ENSOCUT00000001427,ENSOCUT00000059275	137	1177	314	24	307	148	221	266	245	9	253	19	100	338	215	65	263	8	202	495	212	68	188	5	184	407	263	42	228	25	160	341	268	68	185	13
ENSOCUG00000001427	ENSOCUT00000001426	844	1017	1011	322	923	284	1243	788	1041	302	894	299	987	885	1276	436	1002	51	1171	1252	1137	481	824	43	1152	1066	1156	536	792	53	1177	1096	1390	347	752	278
ENSOCUG00000001428	ENSOCUT00000001431	27	702	465	145	989	707	41	514	616	145	935	714	40	642	765	230	1415	17	65	1018	592	367	1443	50	33	877	631	238	1387	39	26	704	504	120	1199	399
ENSOCUG00000001429	ENSOCUT00000001433	13	15727	3333	14	772	43	1	7110	730	60	327	28	2	22376	3443	13	656	7	35	21111	1773	28	341	16	23	27416	1031	72	420	25	14	24158	1976	20	259	6
ENSOCUG00000001430	ENSOCUT00000001429	1189	1767	1881	767	1850	1174	974	1359	1948	796	1889	320	1364	1736	2655	1211	2298	135	1877	2364	2242	1406	1983	140	1641	2057	2541	1492	2272	117	1546	2084	2600	1039	1867	140
ENSOCUG00000001432	ENSOCUT00000001432,ENSOCUT00000063121	2778.25	116.66	862.57	15.22	1087.85	95.45	1156.42	70.31	642.2	25.63	668.13	20.49	2787.93	140.28	1019.12	62.42	903.71	25.48	3407.52	238.13	701.57	65.05	611.15	3.13	3903.29	135.21	830.92	56.21	936.02	25	3146.39	103.95	957.8	27.08	582.71	20.73
ENSOCUG00000001434	ENSOCUT00000001435,ENSOCUT00000035158,ENSOCUT00000043191	257	1873	500	54	778	85	59	615	614	105	527	17	98	679	655	166	558	5	440	873	566	223	520	2	173	1405	515	166	565	0	195	766	572	156	434	5
ENSOCUG00000001435	ENSOCUT00000001434,ENSOCUT00000045743,ENSOCUT00000061532	925	1671	1567	830	1765	1414	930	1229	1656	822	1473	340	1178	1297	1994	1553	1868	64	1508	1916	1668	1531	1584	86	1364	1845	2080	1851	1862	119	1250	1562	2098	1192	1637	269
ENSOCUG00000001436	ENSOCUT00000001438,ENSOCUT00000050313,ENSOCUT00000059814	132	7502	5810	29866	2509	254	47	5378	4808	26143	2016	134	122	6022	6957	32885	2538	36	286	9101	5970	30394	1222	96	174	9290	4799	21102	2178	95	212	6724	5556	31628	1000	17
ENSOCUG00000001437	ENSOCUT00000001436	459	14	7	3	42	0	368	10	6	0	25	1	443	12	13	1	40	0	373	1	7	5	26	1	528	2	12	4	38	0	379	8	16	2	11	0
ENSOCUG00000001438	ENSOCUT00000001437	183	253	256	75	278	162	74	138	214	57	257	28	142	173	356	100	324	8	299	246	287	113	345	8	271	231	343	133	360	18	209	215	275	85	370	19
ENSOCUG00000001439	ENSOCUT00000001443	8836	5481	18723	1483	13395	1140	339	2171	23329	1361	9422	231	2267	3719	24932	1408	9735	34	11952	6114	23321	2885	7319	163	8434	7049	22210	2278	7440	67	6359	3943	19125	1174	4434	68
ENSOCUG00000001440	ENSOCUT00000001440,ENSOCUT00000043958,ENSOCUT00000048955,ENSOCUT00000056208	0	0	0	0	3	0	0	0	0	0	0	0	0	0	2	0	0	0	0	0	0	0	0	0	0	0	0	0	0	0	0	0	1	0	0	0
ENSOCUG00000001443	ENSOCUT00000030256,ENSOCUT00000037266,ENSOCUT00000041332,ENSOCUT00000044295,ENSOCUT00000047271,ENSOCUT00000053816,ENSOCUT00000058146,ENSOCUT00000061729,ENSOCUT00000063324	641	589	992	408	1092	354	218	255	945	353	959	29	474	442	1167	494	1116	2	826	759	1064	539	1051	9	666	685	1253	565	942	4	655	471	987	412	848	77
ENSOCUG00000001444	ENSOCUT00000001445,ENSOCUT00000036333,ENSOCUT00000036738,ENSOCUT00000037785,ENSOCUT00000041094,ENSOCUT00000042625,ENSOCUT00000050609,ENSOCUT00000054692,ENSOCUT00000058194,ENSOCUT00000062582	1577	968	1624	326	2068	944	747	507	1905	325	1722	303	1084	659	2195	486	2200	61	1897	1103	1881	521	1971	103	1646	1046	2163	667	1972	77	1407	870	1600	350	1410	219
ENSOCUG00000001445	ENSOCUT00000001444	0	0	0	0	0	0	0	0	0	0	0	0	0	0	0	0	0	0	0	0	0	0	0	0	0	0	0	0	0	0	0	0	0	0	0	0
ENSOCUG00000001446	ENSOCUT00000001446,ENSOCUT00000022442,ENSOCUT00000050709,ENSOCUT00000053367,ENSOCUT00000054608	332	728	461	82	549	10	8	224	428	76	365	9	29	610	628	188	515	1	427	877	523	161	538	0	214	998	501	181	432	0	129	450	511	97	396	1
ENSOCUG00000001447	ENSOCUT00000001457	2267	2106	3230	905	4057	690	208	1058	3617	624	2563	394	1143	1809	4528	880	2629	117	3255	2806	4324	1004	1967	162	2207	2586	4143	1228	2936	146	1777	1948	3046	702	1465	92
ENSOCUG00000001448	ENSOCUT00000028014,ENSOCUT00000044928	187	137	188	48	228	54	31	81	195	47	202	28	170	88	226	63	313	10	242	181	230	55	280	5	205	160	253	74	241	9	173	118	226	35	223	23
ENSOCUG00000001452	ENSOCUT00000001451	0	1.67	0	0	0	0	3	3.06	5.14	0	3.12	1.5	0	1.45	5.91	0	0	0	0	0	12.86	0	0	0	7.87	0	0	0	0	0	0	4.34	6.36	0	0	8.74
ENSOCUG00000001454	ENSOCUT00000001456	289	923	3240	282	2762	770	597	823	2443	328	1534	79	629	895	5418	251	3678	19	327	940	2133	355	3147	50	442	564	1901	158	1853	21	438	960	2592	209	814	30
ENSOCUG00000001455	ENSOCUT00000001455,ENSOCUT00000001469,ENSOCUT00000044126,ENSOCUT00000048395,ENSOCUT00000050537,ENSOCUT00000058692,ENSOCUT00000059903,ENSOCUT00000061959	4612	9122	6862.99	3769	11016	30432	9630	8378	7957	4137	16187	3980	7607	9237	10765	6544	23501	460	7338.99	12553	9464.96	6284.93	19980	517	7056.99	12580	9862.99	5557	20824	573	5942.99	9112	9740	4245	22805	5536
ENSOCUG00000001456	ENSOCUT00000024443,ENSOCUT00000036192,ENSOCUT00000048467,ENSOCUT00000054602	1005	1176	1281	457	1581	458	162	916	1332	507	1631	250	594	1409	1844	703	2259	102	1311	1802	1541	736	1983	79	1111	1506	1571	770	1809	112	990	1767	1847	538	2128	146
ENSOCUG00000001457	ENSOCUT00000001454	0	2	4	0	0	0	0	5	0	0	0	0	0	7	3	0	0	0	0	5	0	0	0	0	0	2	0	0	0	0	0	3	0	0	0	0
ENSOCUG00000001459	ENSOCUT00000001458	696	1296	879	298	966	752	339	797	829	215	714	124	657	847	1062	385	851	61	747	1264	792	389	747	31	858	1103	902	577	947	55	644	1091	1012	331	722	67
ENSOCUG00000001460	ENSOCUT00000001460,ENSOCUT00000038729,ENSOCUT00000045301	455	520	345	229	395	372	310	351	386	220	460	45	431	413	460	349	563	9	646	590	449	359	498	9	601	521	496	365	553	25	477	489	479	311	464	56
ENSOCUG00000001461	ENSOCUT00000001464,ENSOCUT00000056611	2427	1089	831	50	1158	117	220	439	1641	49	852	49	930	783	1219	100	1185	23	3013	1106	1518	82	756	40	1907	877	2310	62	745	17	2217	840	1818	55	422	48
ENSOCUG00000001462	ENSOCUT00000001461,ENSOCUT00000038343	0	0	18	0	26	7	1	1	14	0	25	0	6	11	52	0	53	0	3	25	26	0	45	0	0	17	33	0	51	0	0	3	34	0	52	3
ENSOCUG00000001463	ENSOCUT00000001462	0	0	0	0	0	0	0	0	0	0	0	0	0	0	0	0	0	0	0	0	0	0	1	0	0	0	0	0	0	0	0	0	0	0	0	0
ENSOCUG00000001464	ENSOCUT00000001459,ENSOCUT00000001465,ENSOCUT00000053477	1238	1245	1842	329	1872	581	221	763	1693	248	1925	173	755	1626	2531	559	2497	52	1871	1912	1958	576	2244	50	1454	1779	1929	671	2138	39	1118	1580	2147	427	2211	82
ENSOCUG00000001465	ENSOCUT00000001466	28	48	318	0	323	16	1	19	490	1	155	2	7	69	738	3	248	2	55	55	784	0	261	2	22	82	596	0	236	3	43	44	467	3	184	1
ENSOCUG00000001466	ENSOCUT00000001463	543.92	616.94	452.29	811.58	562.9	856.47	1301.31	727.35	554.87	1050.08	432.34	168.33	963.22	777.75	660.86	1195.62	599.44	44.11	873.67	1110.2	623.26	1223.54	531.04	50.73	886.68	905.07	600.83	1311.43	623.08	38.33	637.71	871.96	668.53	1068.85	635.81	189.44
ENSOCUG00000001467	ENSOCUT00000022264,ENSOCUT00000028962,ENSOCUT00000034210,ENSOCUT00000051980,ENSOCUT00000052286,ENSOCUT00000053641,ENSOCUT00000054414	400	948	1765	333	2473	54	11	463	1620	270	1656	11	59	1000	3081	859	1830	4	475	1511	1767	1164	1148	4	303	986	1810	1286	2323	5	277	1056	1725	616	950	0
ENSOCUG00000001468	ENSOCUT00000001468,ENSOCUT00000052442,ENSOCUT00000063139	7970	12667	16147	4298	18861	4294	545	5354	17699	3668	15048	5188	3151	8482	19632	6093	17373	704	11103	11686	17711	6645	15358	1143	7367	12443	17909	6557	15705	1303	7249	9692	21295	4524	15292	1511
ENSOCUG00000001469	ENSOCUT00000001467	613	556	653	277	751	226	290	400	769	224	787	130	537	599	883	284	894	29	881	732	824	345	855	24	705	667	814	351	782	51	604	776	891	293	903	72
ENSOCUG00000001473	ENSOCUT00000001472	15	53	860	0	2623	2883	127	122	722	4	2139	703	121	101	1349	1	3865	30	154	215	1089	5	5484	108	101	123	835	1	3884	378	62	135	1486	0	4435	1858
ENSOCUG00000001475	ENSOCUT00000001478	440	1040	1387	588	1344	731	341	796	1504	602	1016	247	566	900	1962	817	1304	85	609	1317	1421	798	874	73	639	1299	1593	923	1123	72	636	1136	1871	712	809	96
ENSOCUG00000001477	ENSOCUT00000001476	0	255	0	219	3	0	0	214	0	302	0	0	0	191	0	454	0	0	1	260	0	521	0	0	2	177	0	568	0	0	0	334	0	385	0	0
ENSOCUG00000001478	ENSOCUT00000001477,ENSOCUT00000033495,ENSOCUT00000051771,ENSOCUT00000059769,ENSOCUT00000061154	582	923	743	568	902	94	20	533	1028	538	691	20	124	1093	1083	875	853	5	646	1350	1028	969	735	15	453	1702	1115	957	782	5	322	1367	1038	547	655	9
ENSOCUG00000001479	ENSOCUT00000030970	2390	668	3226	610	2963	1585	1284	647	3401	566	2184	356	1502	667	3583	388	2518	119	2385	1015	3174	547	1836	142	2281	748	3552	436	2044	151	3321	859	3853	451	1567	99
ENSOCUG00000001480	ENSOCUT00000001481,ENSOCUT00000038502,ENSOCUT00000047279	616	967	1012	536	1099	277	186	728	1118	464	973	116	342	1092	1513	814	1289	31	1018	1545	1200	769	1113	23	742	1531	1179	791	1086	32	601	1251	1367	557	1062	25
ENSOCUG00000001481	ENSOCUT00000001483,ENSOCUT00000060394,ENSOCUT00000063998	501	444	332	10	460	233	75	97	213	12	530	43	147	233	391	112	729	5	594	327	341	150	959	7	461	290	224	87	822	12	530	257	267	141	709	25
ENSOCUG00000001484	ENSOCUT00000001484,ENSOCUT00000034641	5	0	0	0	3552	2294	0	0	75	0	6585	16	111	3	352	7	8736	0	251	0	705	2	12432	1	51	2	41	3	6845	1	2	0	9	0	12557	60
ENSOCUG00000001485	ENSOCUT00000001486	2	23259	1034	0	582	17	0	498	1281	0	335	23	3	277	1042	4	357	8	3	1094	1344	1	166	9	0	4069	1430	2	162	4	0	115	779	0	21	0
ENSOCUG00000001488	ENSOCUT00000001487	96	28	125	16	145	40	32	30	97	21	104	32	99	50	133	16	224	11	185	56	158	20	215	10	135	37	129	23	207	10	114	65	178	16	200	21
ENSOCUG00000001489	ENSOCUT00000001494,ENSOCUT00000033473,ENSOCUT00000034318,ENSOCUT00000036984	118	702	3276	383	3778	0	43	300	3656	437	2159	0	74	832	4790	988	2117	2	216	1119	3621	1177	1418	0	113	839	3395	1234	2678	2	61	657	3584	530	1319	2
ENSOCUG00000001490	ENSOCUT00000001490,ENSOCUT00000033440	979	1182	76	777	94	17	1372	1013	170	1349	66	16	860	399	81	1133	62	0	1828	1035	105	2025	33	1	1526	1412	164	1971	66	0	880	493	89	1053	35	8
ENSOCUG00000001491	ENSOCUT00000001492	0	34	0	1	0	0	0	6	0	3	0	0	0	21	0	4	0	0	0	21	0	3	0	0	0	25	0	6	0	0	0	28	0	1	0	0
ENSOCUG00000001493	ENSOCUT00000001491	0	1	0	0	0	0	0	1	0	0	0	0	0	0	0	0	0	0	0	0	0	0	0	0	0	0	0	0	0	0	0	0	0	0	2	0
ENSOCUG00000001495	ENSOCUT00000021235	0	0	0	0	0	0	0	0	0	0	0	0	0	0	0	0	0	0	0	0	0	0	0	0	0	0	0	0	0	0	0	0	0	0	0	0
ENSOCUG00000001496	ENSOCUT00000001496	987	1539	2044	862	6885	6152	71	1244	2726	833	9344	546	563	1985	3920	1330	12908	106	1952	2539	4060	1131	16804	150	1179	2076	3446	1440	12509	233	778	2353	3032	1179	16892	273
ENSOCUG00000001497	ENSOCUT00000001497,ENSOCUT00000045318	44	184	139	5275	229	160	48	154	231	4119	303	79	47	194	141	2258	275	22	52	333	169	974	353	16	45	227	175	651	187	41	112	150	212	2490	419	81
ENSOCUG00000001498	ENSOCUT00000001498	490	709	716	489	896	432	230	534	847	414	590	120	526	714	1014	648	873	54	713	916	871	653	824	57	700	812	975	775	796	40	538	811	1049	606	777	72
ENSOCUG00000001499	ENSOCUT00000001503	33	46	410	7	398	31	102	45	388	12	261	59	22	69	554	5	325	23	44	111	351	16	147	4	48	56	355	17	245	16	32	70	493	3	148	12
ENSOCUG00000001500	ENSOCUT00000001499,ENSOCUT00000053287,ENSOCUT00000056238	815	1182	1330	581	1380	1481	1318	1043	1670	610	1162	315	1411	1056	1915	750	1535	93	1455	1654	1749	781	1387	136	1381	1237	2206	863	1495	164	1051	1172	1906	610	1173	262
ENSOCUG00000001501	ENSOCUT00000001500	255	520	391	113	559	65	16	184	328	85	387	5	144	371	359	381	555	5	410	624	387	766	426	2	260	772	367	669	517	3	249	430	419	314	498	5
ENSOCUG00000001504	ENSOCUT00000001508,ENSOCUT00000043562	2101	1288	2598	1139	2316	1200	218	931	2664	904	2034	471	1209	1569	3377	1438	2641	147	3401	2178	3189	1677	1917	140	2428	1827	3667	1448	2135	156	2124	1637	3427	1183	1727	93
ENSOCUG00000001508	ENSOCUT00000001510	0	0	0	0	1	0	0	9637	0	0	0	0	0	16062	0	0	0	0	0	31798	0	0	0	0	0	21705	0	0	0	0	0	13095	1	0	3	0
ENSOCUG00000001510	ENSOCUT00000001507	0	11	0	0	0	0	0	10	0	0	0	0	0	24	0	0	0	0	0	11	0	0	0	0	0	6	0	0	0	0	1	11	0	0	0	0
ENSOCUG00000001512	ENSOCUT00000001511	0	4	1	0	0	0	0	5	0	0	0	0	0	2	0	0	0	0	0	7	0	0	0	0	0	12	0	0	0	0	0	4	0	0	0	0
ENSOCUG00000001513	ENSOCUT00000022754,ENSOCUT00000042605	1109	1225	1445	502	1403	182	39	570	1559	429	1136	164	399	808	2156	779	1386	62	1511	1212	1910	912	1166	76	1151	1321	1840	1021	1349	74	907	999	2025	657	1235	48
ENSOCUG00000001514	ENSOCUT00000001512	1.88	0	0	0	0	0	0	0	0	0	1.89	0	0	1.01	0	2.98	0	0	0	0	0	0	0	0	0	0	0	3	0	0	0	0	0	0	0	0
ENSOCUG00000001515	ENSOCUT00000001515,ENSOCUT00000052826	3	14	58	1	18	0	270	1	18	1	3	0	27	4	41	3	9	0	72	14	44	54	19	0	39	2	10	4	2	0	47	39	21	19	18	0
ENSOCUG00000001517	ENSOCUT00000001516,ENSOCUT00000062759	484	372	434	146	541	175	177	291	472	169	451	106	370	387	585	219	671	39	615	569	547	226	544	38	600	456	532	340	574	26	477	471	679	204	624	51
ENSOCUG00000001518	ENSOCUT00000001519,ENSOCUT00000034190,ENSOCUT00000041739	3	3	5	0	3	0	0	0	6	0	9	0	5	1	11	0	5	0	4	1	3	1	4	0	3	9	12	2	1	0	8	1	8	0	4	0
ENSOCUG00000001519	ENSOCUT00000001518	4	44	472	63	442	81	0	21	547	41	399	7	12	31	568	53	418	0	20	52	453	50	293	7	14	53	616	44	425	4	13	32	425	56	249	2
ENSOCUG00000001522	ENSOCUT00000001522	3	0	0	0	1	0	0	0	1	1	4	0	0	0	2	1	2	0	3	9	1	1	4	0	2	0	0	3	6	0	3	0	0	0	2	0
ENSOCUG00000001523	ENSOCUT00000001523,ENSOCUT00000034644,ENSOCUT00000036854,ENSOCUT00000043653,ENSOCUT00000043769,ENSOCUT00000054380,ENSOCUT00000059446	315	316	324	373	456	31	9	257	389	285	400	4	128	439	332	450	484	13	356	551	310	538	362	2	230	542	339	523	483	6	211	467	377	352	403	1
ENSOCUG00000001524	ENSOCUT00000033055	305	152	136	70	231	117	133	134	272	92	191	47	283	144	163	121	215	25	587	196	188	71	162	19	439	191	230	95	137	15	400	120	291	82	144	9
ENSOCUG00000001525	ENSOCUT00000001528,ENSOCUT00000046292	93	179	1214	16	528	12	1	61	879	22	213	3	11	110	1144	17	208	0	161	159	1098	33	169	0	67	190	992	27	139	3	56	94	1540	34	134	0
ENSOCUG00000001526	ENSOCUT00000028378	62	14	272	0	164	123	13	40	292	0	115	28	30	62	480	8	208	2	70	95	266	0	155	0	35	61	355	3	229	2	64	67	300	0	89	4
ENSOCUG00000001530	ENSOCUT00000001530,ENSOCUT00000039162,ENSOCUT00000041484,ENSOCUT00000041542,ENSOCUT00000044573,ENSOCUT00000048387,ENSOCUT00000049385,ENSOCUT00000049458,ENSOCUT00000055422,ENSOCUT00000057906	1535	1560	2578	492	2471	1761	1663	1193	2251	465	2269	278	1616	1506	3046	756	2919	83	2333	2241	2439	882	3204	106	2016	1571	2437	760	2936	72	1848	1610	2720	550	2798	537
ENSOCUG00000001532	ENSOCUT00000001532	53	204	426	178	517	195	29	165	482	113	469	10	93	303	656	156	596	7	150	384	407	174	800	9	130	253	387	177	696	6	61	283	549	131	639	28
ENSOCUG00000001535	ENSOCUT00000001536,ENSOCUT00000027430	360	906	783	389	904	393	116	349	619	335	710	51	244	600	878	686	994	11	525	913	781	684	1029	13	393	901	803	807	932	35	352	801	799	531	908	59
ENSOCUG00000001536	ENSOCUT00000001534,ENSOCUT00000040440	199	2812	1284	18448	990	333	516	2675	1990	17745	778	210	360	1506	1850	12608	665	37	203	574	1157	10862	182	18	363	825	2047	11456	337	51	597	1488	3931	14479	239	186
ENSOCUG00000001537	ENSOCUT00000001537	142	306	244	134	260	102	170	192	226	102	274	516	100	208	304	235	274	12	205	320	297	231	324	62	166	262	322	248	294	111	117	273	276	129	240	65
ENSOCUG00000001539	ENSOCUT00000001540,ENSOCUT00000060375	14	353	75	1	869	271	3	150	65	0	891	51	22	431	202	2	1510	4	73	452	180	0	1681	4	35	484	96	1	1194	17	24	381	101	4	1645	37
ENSOCUG00000001540	ENSOCUT00000001539	85	368	12	50	63	26	19	366	14	58	66	0	79	438	30	83	67	0	143	517	20	144	54	0	51	422	14	187	87	0	65	384	15	64	58	5
ENSOCUG00000001542	ENSOCUT00000001542	100	41	261	252	252	8	37	31	236	171	122	19	72	71	316	211	229	8	177	110	276	249	96	4	156	66	275	212	168	8	88	71	283	177	95	2
ENSOCUG00000001543	ENSOCUT00000001543,ENSOCUT00000040340	5	35	921	0	717	44	0	14	805	0	476	12	2	80	972	1	405	3	9	75	830	0	367	2	5	56	934	0	337	9	3	49	920	2	317	4
ENSOCUG00000001545	ENSOCUT00000001544	200	177	213	119	328	139	185	166	244	110	204	37	218	146	331	159	319	11	302	331	258	146	187	25	235	221	336	190	305	18	187	185	261	127	181	17
ENSOCUG00000001546	ENSOCUT00000001546	22	264	84	56	145	64	3	129	125	42	158	173	13	194	211	50	246	2	18	301	121	85	284	31	20	298	110	41	215	75	25	226	122	13	200	108
ENSOCUG00000001548	ENSOCUT00000001550	86	288	314	0	170	14	7	105	295	4	91	19	9	250	386	0	85	1	80	329	342	6	32	5	40	342	428	5	46	4	31	225	280	0	12	4
ENSOCUG00000001551	ENSOCUT00000024222,ENSOCUT00000049645,ENSOCUT00000055260	2192	2971	6980	746	6044	3957	1211	2244	5735	738	4610	748	1961	2406	9286	1371	5906	221	2638	3315	6860	949	4958	268	2482	2512	7142	1062	5562	206	2321	2714	6665	769	4013	419
ENSOCUG00000001552	ENSOCUT00000001552	299	466	662	299	659	51	29	220	692	176	446	26	101	555	784	403	439	10	483	793	836	470	366	11	318	671	797	357	471	16	248	514	779	291	446	2
ENSOCUG00000001553	ENSOCUT00000001553	787	1670	1020	2495	1730	173	9	867	1002	1491	1167	15	264	1448	1462	4681	1816	5	706	2409	1215	5849	1041	10	143	1621	1112	5295	1727	4	634	1454	1370	3254	1296	7
ENSOCUG00000001554	ENSOCUT00000023345,ENSOCUT00000050632	1007	151	1299	7	1139	157	62	84	1366	10	996	26	239	260	1635	20	1294	11	1684	388	1186	20	1040	5	962	236	1159	16	1171	16	648	223	906	4	733	9
ENSOCUG00000001555	ENSOCUT00000025673,ENSOCUT00000039506	390	19603	1824	7	3825	158	208	25173	1649	25	1950	5	394	25656	2419	39	2192	0	861	41286	1183	83	1289	2	371	76786	1063	85	2326	0	506	22577	1428	38	782	28
ENSOCUG00000001560	ENSOCUT00000001562	933	1200	1455	508	1711	1640	233	784	1770	443	1552	223	699	1027	2116	703	2032	54	1247	1302	1837	622	1787	75	1025	1238	1925	719	1923	74	960	992	1617	506	1549	82
ENSOCUG00000001561	ENSOCUT00000001560	19	258	3	2	5	1	12	242	1	3	3	0	35	527	0	11	2	0	40	487	5	3	1	0	22	358	3	15	1	1	25	426	0	5	8	0
ENSOCUG00000001565	ENSOCUT00000001565	375	662	494	347	577	664	489	534	523	291	515	127	542	507	717	500	669	42	658	696	577	477	636	39	570	732	596	473	652	60	532	594	896	457	671	76
ENSOCUG00000001568	ENSOCUT00000026387	153	230	262	131	280	162	246	132	248	140	208	25	239	187	318	136	231	29	274	247	260	174	202	17	228	225	243	288	277	12	220	267	267	145	218	34
ENSOCUG00000001569	ENSOCUT00000001567	0	0	0	83	2	0	0	0	0	116	5	0	0	0	0	45	1	0	0	0	0	103	6	0	0	0	0	113	0	0	0	0	0	63	3	0
ENSOCUG00000001570	ENSOCUT00000023031,ENSOCUT00000023857,ENSOCUT00000037453,ENSOCUT00000041146,ENSOCUT00000041278,ENSOCUT00000042389,ENSOCUT00000047998,ENSOCUT00000048086,ENSOCUT00000051423,ENSOCUT00000054067	168	36132	98	65713	161	71	134	25376	105	45927	96	9	209	27020	113	59977	132	3	475	43220	115	70643	105	4	426	76889	121	63326	112	3	241	29221	123	55252	93	6
ENSOCUG00000001571	ENSOCUT00000001571,ENSOCUT00000035023,ENSOCUT00000038993	949	10193	2223	3879	2691	1052	276	3090	2250	3476	2227	453	770	4204	2943	5526	2742	120	1455	5753	2358	5599	2621	149	1174	5825	2526	5322	2801	208	965	4729	2694	5109	2307	143
ENSOCUG00000001573	ENSOCUT00000021720,ENSOCUT00000051206	8	10	84	0	418	9	0	6	106	0	231	3	3	10	241	0	295	0	23	15	196	0	322	0	11	7	195	0	302	0	4	7	76	0	168	2
ENSOCUG00000001574	ENSOCUT00000001577,ENSOCUT00000047699,ENSOCUT00000050917,ENSOCUT00000053105,ENSOCUT00000061624	615	951	1172	762	1165	503	235	547	1153	586	1080	201	490	856	1544	955	1194	59	1052	1157	1384	1110	1022	62	867	951	1503	1396	1125	68	684	827	1489	813	920	40
ENSOCUG00000001575	ENSOCUT00000001573	648	7014	135	538	556	469	408	2637	289	576	393	166	655	2149	265	666	598	20	848	3311	306	588	472	65	819	3508	398	663	833	86	580	2469	254	696	452	57
ENSOCUG00000001576	ENSOCUT00000001574	505	340	569	291	695	142	24	161	594	226	639	114	103	331	816	432	672.13	49	627	516	749	426	619	54	441	367	845	445	662	36	365	380	948	351	661	35
ENSOCUG00000001577	ENSOCUT00000001575	0	0	0	0	0	0	0	0	0	0	0	0	0	0	0	0	0	0	0	0	0	0	0	0	0	0	0	0	0	0	0	0	1	0	0	0
ENSOCUG00000001578	ENSOCUT00000001583,ENSOCUT00000051412,ENSOCUT00000054681	3834.04	2243.55	5123.24	1200.29	4875.38	1754.62	3568.89	1657.11	5616.33	1171.98	3640.44	366.84	3824.87	2562.51	6226.92	1550.8	4521.4	77.24	5378.71	3865.03	5847.73	1704.48	3341.08	125.31	4560.32	3186.13	6265.26	1512.94	3858.43	86.71	4311.56	1971.09	5326.06	1173.25	2701.13	979.81
ENSOCUG00000001581	ENSOCUT00000001578,ENSOCUT00000026081,ENSOCUT00000045956,ENSOCUT00000058836	178	83	116	39	139	104	458	176	101	49	99	36	265	155	142	69	147	2	244	288	126	144	155	4	225	139	94	142	155	6	234	137	151	52	128	97
ENSOCUG00000001582	ENSOCUT00000001582,ENSOCUT00000039093	14	9	85	17	197	107	11	7	117	0	272	67	26	13	162	3	307	1	60	25	133	9	381	5	60	30	83	3	341	4	27	9	132	1	368	34
ENSOCUG00000001583	ENSOCUT00000001581,ENSOCUT00000062767	304	616	296	150	323	167	199	415	296	171	227	16	251	359	357	201	387	8	297	479	250	207	242	11	326	439	323	294	287	4	267	484	317	212	239	11
ENSOCUG00000001585	ENSOCUT00000001585,ENSOCUT00000033703,ENSOCUT00000054468,ENSOCUT00000063569	710	641	782	227	852	506.68	387	539	771.89	228	818.87	53	751	762	1026	373.89	975	15	1043	1066	869	355	946	36.85	1012	850	956	490.94	971	19	803	796	997	358	936	47
ENSOCUG00000001586	ENSOCUT00000001587,ENSOCUT00000037106,ENSOCUT00000041543	188.89	477.98	234.43	434.71	236.62	408.38	319.11	500.89	197.6	535.02	222.56	52.16	325.13	560.49	274.74	607.2	272.68	20.76	237.29	754.97	228.52	517.09	300.92	20.69	290.68	792.89	271.74	587.06	341.57	13.29	286.45	772.91	285.27	659.75	323.88	50.19
ENSOCUG00000001587	ENSOCUT00000001589,ENSOCUT00000046703	6	199	107	24	142	12	7	67	77	16	66	7	1	155	178	248	152	2	5	218	97	357	112	2	8	244	108	318	130	3	4	98	62	177	41	0
ENSOCUG00000001588	ENSOCUT00000001586	441	608	640	215	908	198	13	234	813	164	825	51	105	454	912	263	1049	32	580	606	795	341	887	26	453	596	845	391	955	24	362	502	770	203	806	12
ENSOCUG00000001590	ENSOCUT00000001591,ENSOCUT00000040162,ENSOCUT00000047303,ENSOCUT00000049504,ENSOCUT00000062935	1085	3545	1770	1036	1814	1692	936	2258	1918	1269	1865	212	1155	2415	2196	2059	2261	53	1367	3825	1977	1484	2320	80	1197	4363	2167	1216	2365	69	1213	2483	2248	1369	2155	430
ENSOCUG00000001591	ENSOCUT00000001590,ENSOCUT00000049582,ENSOCUT00000060431	419	312	1018	84	982	378	200	155	920	41	908	104	286	244	1193	102	1011	9	613	455	1021	74	1053	12	495	392	1019	89	1012	22	370	301	1031	44	882	53
ENSOCUG00000001592	ENSOCUT00000001594	710.31	807.38	833.15	614.83	931.24	322.23	397.23	560.37	1050.16	491.54	887.23	106.64	415.54	810.48	1181.68	995.11	1115.84	25.81	995.14	1189.3	1086.56	1036.84	1186.36	21.27	778.97	853.06	1159.98	1125.51	1164.81	30.83	615.13	708.94	913.48	669.97	771.51	117.29
ENSOCUG00000001594	ENSOCUT00000001593,ENSOCUT00000045434	502	133	211	383	746	134	14	66	1223	287	812	63	99	188	489	598	1150	29	558	162	1177	589	1139	22	371	248	2876	750	1155	53	241	180	1434	259	511	18
ENSOCUG00000001595	ENSOCUT00000001596	3670	650	2759	177	4090	928	44	350	3986	157	2665	296	465	778	4601	305	3579	41	4828	1160	3708	439	2511	305	2249	1062	5602	396	4074	102	1916	806	3486	140	1990	14
ENSOCUG00000001596	ENSOCUT00000001595	0	1136	471	11	280	66	0	348	392	5	367	8	5	461	466	17	474	0	31	870	471	10	516	2	11	1362	285	9	482	0	12	582	367	8	678	10
ENSOCUG00000001597	ENSOCUT00000001598	8	3719	48	0	8	5	0	3796	50	0	3	0	2	5984	68	0	3	0	3	5792	54	0	7	0	3	3589	36	0	7	0	8	5153	50	0	13	0
ENSOCUG00000001598	ENSOCUT00000001602,ENSOCUT00000045381,ENSOCUT00000056122	1248	2474	12581	675	12716	1071	267	2541	17115	543	8876	161	681	3437	14145	1335	9518	52	2715	4562	16408	1402	5071	61	1932	3449	17303	1164	7985	35	2298	4127	16658	896	3929	22
ENSOCUG00000001599	ENSOCUT00000001597	171	647	869	15	512	48	27	249	841	15	436	14	65	576	1126	35	454	1	304	810	1001	79	254	3	105	1249	861	52	328	3	143	631	1278	23	373	2
ENSOCUG00000001601	ENSOCUT00000001604,ENSOCUT00000043859,ENSOCUT00000053515,ENSOCUT00000056597,ENSOCUT00000062283	82	72	422	61	452	111	33	67	440	57	284	8	56	124	540	84	410	3	162	184	475	107	328	5	138	112	461	75	329	7	119	128	467	71	341	4
ENSOCUG00000001603	ENSOCUT00000001601	2	2	41	0	25	5	2	3	39	0	24	0	1	5	43	1	23	0	7	7	37	0	21	0	11	28	52	0	17	0	15	12	48	0	14	0
ENSOCUG00000001604	ENSOCUT00000001603	165.47	229.33	202.71	73.77	339.33	55.76	6.64	95.86	217.64	52.12	237.43	22.06	26.43	196.86	280.23	162.23	407.97	8	246.22	230.46	293.44	149.25	463.81	9.82	163.79	278.54	279.8	142.62	379.49	7.29	85.1	210.66	224.61	78.15	367.66	9.94
ENSOCUG00000001605	ENSOCUT00000001605	673	772	849	622	901	791	462	800	807	621	819	121	718	693	1075	754	1014	36	1008	1002	938	771	862	48	962	841	1056	903	1073	44	801	918	1136	659	989	96
ENSOCUG00000001606	ENSOCUT00000001606	18062.8	15274.6	12816.2	6412.89	12840	5256.49	46874.4	14112.5	11270.4	6555.28	9845.59	2892.68	42049.9	19947.1	16633.5	8635.59	13405.6	1455.04	41308.1	32232.1	14897.9	10305.1	12168.8	1381.43	37022.3	20978.9	12553.4	8228.51	13022.5	1270.62	28519.1	21829.9	19068.8	7896.08	11154	2631.92
ENSOCUG00000001607	ENSOCUT00000001608,ENSOCUT00000030978,ENSOCUT00000041238,ENSOCUT00000045975,ENSOCUT00000051200	24	192.71	845.31	54.64	465.86	18	99	224.26	1015.27	44.85	436.75	2	24	262.4	982.11	123.61	334.67	2	50	364.25	937.15	86.41	186.61	0	40.45	148.5	689.06	99.93	171.88	0	26	223.06	1390.99	58.76	135.5	10
ENSOCUG00000001609	ENSOCUT00000001609	8	1	3	1	0	0	0	0	0	0	1	0	5	0	1	0	1	0	6	4	0	0	1	0	4	0	2	0	1	0	7	1	1	0	0	0
ENSOCUG00000001610	ENSOCUT00000001616,ENSOCUT00000036775,ENSOCUT00000041429,ENSOCUT00000043121,ENSOCUT00000053659,ENSOCUT00000061079,ENSOCUT00000061175	420	630	519	220	818	55	1	311	620	172	695	52	52	692	817	423	900	18	492	1058	760	566	912	14	275	1014	718	361	840	17	227	590	609	253	855	17
ENSOCUG00000001612	ENSOCUT00000001614	0	25	0	0	0	0	0	23	0	0	0	0	0	46	0	0	0	0	0	68	0	0	0	0	0	38	0	0	0	0	0	37	0	0	0	0
ENSOCUG00000001613	ENSOCUT00000001611	111	250	443	143	341	53	2	119	412	118	259	33	16	291	530	270	340	10	136	433	430	257	238	6	100	449	429	245	315	12	66	292	318	172	172	9
ENSOCUG00000001616	ENSOCUT00000021792,ENSOCUT00000040416,ENSOCUT00000045791,ENSOCUT00000052041	2738	3930	603	20	635	103	191	1741	760	23	406	12	578	2590	1108	25	589	2	3772	3731	785	17	400	2	2143	6796	930	18	536	4	1445	2807	1116	20	324	4
ENSOCUG00000001617	ENSOCUT00000001617	2	54	7	3	43	3	0	2	21	0	41	0	1	35	27	7	41	0	13	45	40	5	51	0	4	68	29	10	52	0	1	25	11	0	47	2
ENSOCUG00000001618	ENSOCUT00000001618,ENSOCUT00000043087,ENSOCUT00000047833	164	14	150	68	123	1	18	16	82	50	79	0	26	48	193	319	170	0	333	60	172	442	123	0	151	78	145	261	97	0	155	40	177	180	52	1
ENSOCUG00000001620	ENSOCUT00000001622,ENSOCUT00000042074,ENSOCUT00000045475,ENSOCUT00000054579,ENSOCUT00000057966,ENSOCUT00000064095,ENSOCUT00000064515	2870	5929	4327	4077	4348	2619	783	5015	4787	4056	3417	407	2040	7810	5913	5648	3801	88	4279	10862	5629	5280	2852	146	3278	11317	5898	6416	3486	131	3352	7768	5410	4957	2243	128
ENSOCUG00000001622	ENSOCUT00000001623	94	500	271	86	283	50	6	329	231	75	284	32	28	681	330	137	308	4	135	754	269	132	301	9	120	991	236	235	314	10	133	693	246	80	306	14
ENSOCUG00000001623	ENSOCUT00000001621	3	1	2	0	53	2	0	6	9	2	61	5	3	16	9	4	63	2	14	17	13	8	137	0	3	22	20	4	77	0	0	12	2	1	55	0
ENSOCUG00000001627	ENSOCUT00000001628,ENSOCUT00000035882,ENSOCUT00000048232	14	1	12	3	361	400	2	4	18	8	340	36	6	1	30	11	675	1	29	2	42	13	793	1	18	3	12	2	474	6	3	2	2	8	626	8
ENSOCUG00000001628	ENSOCUT00000001632,ENSOCUT00000033515,ENSOCUT00000039555	426	662	724	259	1073	77	26	211	772	182	802	67	66	573	986	489	1187	9	587	812	900	408	1220	9	325	752	840	362	975	27	227	493	629	297	533	20
ENSOCUG00000001629	ENSOCUT00000001627	792	1053	1152	443	1247	741	614	844	1288	468	1330	297	826	1032	1601	549	1607	97	1266	1484	1468	685	1849	123	1097	1241	1471	739	1689	104	885	1398	1632	547	1879	259
ENSOCUG00000001630	ENSOCUT00000001626	0	0	0	0	0	0	0	0	0	0	0	0	0	0	0	0	0	0	0	0	0	0	0	0	0	0	0	0	0	0	0	0	0	0	0	0
ENSOCUG00000001631	ENSOCUT00000001629	9	0	24	0	36	19	0	0	17	0	16	2	12	0	20.29	0	31	0	11	0	24	0	32	0	13	11	33	0	35	0	15	6.34	15	0	25.37	0
ENSOCUG00000001633	ENSOCUT00000001634,ENSOCUT00000050222	823	708	973	341	922	424	795	445	1003	313	715	157	857	654	1281	513	968	42	1078	1030	1137	628	646	59	912	827	1112	626	863	77	961	698	1223	498	584	78
ENSOCUG00000001636	ENSOCUT00000028419	547	512	579	168	526	238	287	475	546	122	567	64	590	699	821	256	841	31	764	885	699	251	780	35	728	754	722	309	799	30	649	819	754	201	807	79
ENSOCUG00000001638	ENSOCUT00000001638,ENSOCUT00000036708,ENSOCUT00000037343,ENSOCUT00000046066,ENSOCUT00000052444	0	222	3	0	3	1	0	115	6	0	6	1	0	409	0	0	7	1	11	410	4	0	5	0	2	336	13	0	7	0	0	229	2	0	2	0
ENSOCUG00000001639	ENSOCUT00000001637	0	0	0	0	0	0	0	0	0	0	0	0	0	0	0	0	0	0	0	0	0	0	0	0	0	0	0	0	0	0	0	0	0	0	0	0
ENSOCUG00000001641	ENSOCUT00000001641	0	0	0	0	0	0	0	0	1	0	0	0	0	0	3	0	0	0	0	0	0	4	0	0	0	0	1	2	0	0	4	3	3	0	0	0
ENSOCUG00000001645	ENSOCUT00000001644,ENSOCUT00000040583,ENSOCUT00000044258,ENSOCUT00000050599	3734	4674.55	5503.82	2710.42	5690.9	3148.83	1373.28	3028.5	5878.48	2765.58	5114.75	938.75	2890.24	3199.5	8385.54	3870.68	6064.66	243	5096.61	4797.4	6387.38	3997.83	4508.31	265	4080.55	4170.2	5887.65	4499.37	5007.07	288	3731.28	3702.56	6967.66	3367.08	4546.32	302.99
ENSOCUG00000001646	ENSOCUT00000001645	671	1192	829	606	798	783	1835	1108	871	706	790	184	1121	1066	1060	807	995	67	959	1495	924	761	756	64	1063	1261	1041	838	911	82	867	1236	1229	634	783	268
ENSOCUG00000001647	ENSOCUT00000001646,ENSOCUT00000039884,ENSOCUT00000048116,ENSOCUT00000057897	0	13	0	2294	0	0	0	47	0	1638	0	0	0	22	1	4141	0	0	0	74	1	3485	0	0	0	60	0	4342	0	0	0	57	0	3433	0	0
ENSOCUG00000001648	ENSOCUT00000029524	0	12	0	1	1	0	0	3	0	1	0	0	0	9	1	2	0	0	0	7	0	2	0	0	0	9	0	7	0	0	0	7	0	1	0	0
ENSOCUG00000001651	ENSOCUT00000001651,ENSOCUT00000039460	196	534	75	41	703	8	9	125	241	37	275	17	23	388	300	85	598	6	374	474	717	95	881	3	81	564	457	21	630	2	80	133	365	25	549	2
ENSOCUG00000001652	ENSOCUT00000001652,ENSOCUT00000035900,ENSOCUT00000036392	184	378	16	24	30	7	103	239	25	33	8	2	100	550	6	1	8	0	198	586	17	8	6	0	93	417	6	5	8	0	127	550	24	1	4	1
ENSOCUG00000001655	ENSOCUT00000001655	104	146	20.91	0	389.48	12	8	34	33.75	7	149.21	1	29	38.59	32	0	653.58	5	133.82	105.56	43	0	312.64	0	54	54.67	40	1	369	9	73.82	29	17	5	308.26	18
ENSOCUG00000001656	ENSOCUT00000001656,ENSOCUT00000043377,ENSOCUT00000048154	714	620	662	752	992	293	712	491	954	1171	834	129	788	595	1117	585	1136	58	1006	835	970	653	872	61	1083	702	1206	801	1075	49	925	829	1231	852	1051	99
ENSOCUG00000001657	ENSOCUT00000001657	20	26	17	24	40	6	0	38	36	23	30	5	21	36	43	40	44	2	33	37	31	58	36	2	18	29	48	80	30	1	22	24	19	31	17	0
ENSOCUG00000001659	ENSOCUT00000001659,ENSOCUT00000037458	0	1764	0	0	0	0	0	3867	0	0	0	0	0	5525	0	3	0	0	2	10203	0	5	0	0	0	6994	0	2	0	0	1	4124	1	0	0	1
ENSOCUG00000001660	ENSOCUT00000001662,ENSOCUT00000024589,ENSOCUT00000044518	15	41	310	929	261	19	15	9	330	715	198	1	9	33	336	1561	158	1	11	28	374	1545	104	0	11	29	468	1885	139	0	24	26	351	1151	77	5
ENSOCUG00000001661	ENSOCUT00000001661	3023	12518	6905	6971	7305	2137	1161	12567	6652	5596	5289	139	2522	17047	7515	9157	5878	46	4795	18555	6924	11971	3863	83	3960	14253	7803	14901	5163	37	3872	18162	7332	10351	3323	101
ENSOCUG00000001662	ENSOCUT00000001660,ENSOCUT00000045940,ENSOCUT00000059544	15	1	182	0	113	8	0	32	306	0	47	7	0	9	375	0	74	0	20	6	546	0	199	5	8	19	292	0	54	4	14	20	174	0	162	1
ENSOCUG00000001663	ENSOCUT00000001663	0	2	0	0	2	2	0	0	0	0	5	0	0	0	0	0	5	0	0	0	0	0	1	0	0	0	1	0	0	0	0	0	1	0	1	0
ENSOCUG00000001665	ENSOCUT00000001669,ENSOCUT00000041339,ENSOCUT00000046041,ENSOCUT00000052881,ENSOCUT00000063273	91	98	194	42	438	151	7	56	227	29	664	31	39	90	297	33	934	2	169	169	328	41	1164	13	124	121	254	65	890	28	98	86	251	21	1336	44
ENSOCUG00000001667	ENSOCUT00000001670	13648	9328	14201	5081	17003	16039	2967	6615	13207	5394	17639	1918	8789	9302	20220	6011	22076	381	19361	11893	15346	6697	20864	558	14177	11537	15789	6607	21525	590	13021	10086	16254	6171	19542	673
ENSOCUG00000001669	ENSOCUT00000001666,ENSOCUT00000042022,ENSOCUT00000055137,ENSOCUT00000058176,ENSOCUT00000058982,ENSOCUT00000064838	349	238	395	135	544	274	196	127	307	125	411	33	329	238	482	159	505	11	467	323	415	191	400	7	391	257	373	202	429	17	442	314	438	152	509	31
ENSOCUG00000001670	ENSOCUT00000001668,ENSOCUT00000028903	447	532	652	587	650	360	477	326	629	617	516	82	554	346	761	573	702	21	621	559	693	537	616	16	592	462	724	857	665	30	511	455	883	508	580	62
ENSOCUG00000001671	ENSOCUT00000001672,ENSOCUT00000061640	490	397	302	143	254	28	291	400	452	146	201	2	411	585	368	65	220	0	550	931	339	130	81	1	514	740	458	122	192	5	534	707	566	210	88	5
ENSOCUG00000001672	ENSOCUT00000001671	411.28	520.37	659.67	419.5	832.96	195.75	69.74	433.54	1047.6	548.68	1172.41	138.92	102	202.88	586.11	350.55	660.81	8.99	270.31	373.75	489.42	336.27	474.26	8.79	240.91	372.45	477.71	389.08	558.38	3.86	399.16	581.99	1047.97	492.14	955.07	36.16
ENSOCUG00000001673	ENSOCUT00000001674	773	6782	303	1440	494	498	639	5768	351	1802	413	110	982	9169	474	1934	714	13	967	9578	351	1775	524	23	905	10297	352	1859	452	36	813	9704	470	1905	542	106
ENSOCUG00000001675	ENSOCUT00000001675,ENSOCUT00000056148	426	430	1076	99	1221	206	38	206	1208	87	840	60	194	352	1244	148	1065	34	716	622	1122	185	894	34	485	468	1300	160	1021	22	432	322	1051	135	785	22
ENSOCUG00000001676	ENSOCUT00000001679,ENSOCUT00000039136,ENSOCUT00000040488,ENSOCUT00000044411,ENSOCUT00000046874,ENSOCUT00000049143,ENSOCUT00000063944	376	971	131	23	166	20	165	419	97	42	164	9	298	990	124	55	195	6	625	1181	117	44	238	9	379	877	111	64	149	5	323	929	129	43	201	42
ENSOCUG00000001677	ENSOCUT00000001676,ENSOCUT00000063072	770	383	1723	965	1536	500	485	291	1582	854	2143	26	777	409	3072	1899	2495	7	940	529	1814	2143	1265	6	928	391	2039	1858	2679	9	900	382	2235	991	1693	83
ENSOCUG00000001678	ENSOCUT00000001682,ENSOCUT00000040991,ENSOCUT00000048150,ENSOCUT00000052653	4858	6181	6582	1780	7670	2315	1891	3610	7054	1833	7274	1155	2782	5366	7966	2899	7823	167	6358	7617	7747	3000	8184	284	5116	6062	8183	3064	7911	249	4698	5091	7318	2542	6413	675
ENSOCUG00000001679	ENSOCUT00000001681	0	0	0	0	0	0	0	0	0	0	0	0	0	0	0	0	0	0	0	0	0	0	0	0	0	0	0	0	0	0	0	0	0	0	0	0
ENSOCUG00000001680	ENSOCUT00000001678	7	4	14	1	38	9	8	4	28	2	28	0	0	6	24	1	41	0	10	6	14	3	39	0	12	6	19	5	27	0	4	1	10	3	20	0
ENSOCUG00000001681	ENSOCUT00000001677,ENSOCUT00000028698,ENSOCUT00000055892	152	78	192	45	499	323	60	60	250	49	558	34	78	77	266	46	671	9	230	201	361	129	1231	10	182	113	295	119	891	6	141	86	251	81	851	83
ENSOCUG00000001683	ENSOCUT00000001683,ENSOCUT00000051775	531	933	1093.16	667	1030.15	804.42	394.05	730.41	1029.12	611	996.91	136	509.43	682.13	1237.53	622	1427.1	54	1019	1295	1336	1056	1241	61	958	1219	1469	1008	1445	63	742	1012	1503.03	702	1381.64	93
ENSOCUG00000001684	ENSOCUT00000001684	165	264	210	106	238	116	27	132	212	81	220	34	106	195	245	120	302	23	247	304	186	162	211	9	192	244	211	160	238	6	187	276	282	103	246	18
ENSOCUG00000001685	ENSOCUT00000001685,ENSOCUT00000022234	1793	4389	4255	64	5488	3333	444	1683	5966	47	3035	330	695	2376	5274	312	4332	66	2087	3115	5789	350	1821	215	1715	4832	9023	324	3373	113	1893	1774	6425	255	1638	80
ENSOCUG00000001686	ENSOCUT00000001687,ENSOCUT00000034582,ENSOCUT00000035735,ENSOCUT00000038744,ENSOCUT00000047447,ENSOCUT00000064634	532	656	740	207	1475	409	1442	451	914	181	901	743	732	649	1250	294	1344	55	857	883	1396	312	1240	70	679	782	1180	232	1239	97	833	532	1294	146	1326	776
ENSOCUG00000001687	ENSOCUT00000001692,ENSOCUT00000038155	295	188	353	95	350	110	162	123	359	101	324	19	281	176	468	127	360	17	489	348	461	149	328	11	376	226	508	131	384	27	376	245	521	88	271	24
ENSOCUG00000001688	ENSOCUT00000001686	0	9	67	0	94	11	0	5	36	0	44	3	2	13	83	0	119	2	0	32	48	0	77	1	1	11	53	0	77	0	2	5	70	0	31	2
ENSOCUG00000001689	ENSOCUT00000001689,ENSOCUT00000061257,ENSOCUT00000061806	264	21	24	0	14	0	1	4	6	2	8	0	57	30	9	14	15	1	437	51	16	16	30	0	161	52	13	5	10	0	163	26	11	4	6	0
ENSOCUG00000001691	ENSOCUT00000020996,ENSOCUT00000039755,ENSOCUT00000045490,ENSOCUT00000046078	1637	727	2060	1140	1936	179	155	449	2144	1022	1253	83	306	899	2453	1265	1302	46	2277	1223	2307	1500	932	36	1000	1202	2571	1550	1430	31	897	933	1824	1333	679	15
ENSOCUG00000001692	ENSOCUT00000001690	671	1164	454	343	569	160	156	623	403	320	462	53	344	867	680	543	582	34	1014	1147	432	500	624	21	702	1131	540	839	579	25	538	1068	443	430	534	28
ENSOCUG00000001693	ENSOCUT00000001706	957	975	1223	401	1628	209	185	368	1463	319	1229	46	486	828	1637	581	1489	20	1540	1093	1711	655	1528	21	971	1099	1779	675	1404	9	899	711	1636	364	1170	38
ENSOCUG00000001694	ENSOCUT00000001694	0	0	0	0	0	0	0	0	0	0	0	0	0	0	0	0	0	0	0	0	0	0	0	0	0	0	0	0	0	0	0	0	0	0	0	0
ENSOCUG00000001695	ENSOCUT00000001693	0	0	0	0	0	0	0	0	0	0	0	0	0	0	0	0	0	0	0	0	0	0	0	0	0	0	0	0	0	0	0	0	0	0	0	1
ENSOCUG00000001696	ENSOCUT00000001695	156	289	157	86	321	34	78	202	268	68	195	30	134	215	302	93	389	23	246	334	231	161	300	3	152	318	239	115	277	8	161	281	226	73	340	17
ENSOCUG00000001697	ENSOCUT00000001696,ENSOCUT00000036940,ENSOCUT00000050060,ENSOCUT00000052792,ENSOCUT00000058828	742	866	1781	1195	3077	222	8	468	2247	767	2055	31	162	1177	2590	1924	2707	14	1330	1811	2426	2497	2052	31	846	1863	3051	2403	2793	20	440	1130	2353	1816	1602	10
ENSOCUG00000001698	ENSOCUT00000001697,ENSOCUT00000045033,ENSOCUT00000047181,ENSOCUT00000048974,ENSOCUT00000062662	449	566	678	163	1027	93	5	256	758	163	771	47	98	523	929	303	1005	23	574	708	837	285	956	24	337	657	856	357	910	22	357	603	852	221	958	27
ENSOCUG00000001699	ENSOCUT00000001698,ENSOCUT00000042251,ENSOCUT00000047538,ENSOCUT00000050259,ENSOCUT00000060694	282	521	507	172	765	252	96	208	577	167	679	54	147	467	670	402	813	25	436	528	587	244	764	20	295	466	657	359	832	26	289	520	571	200	759	21
ENSOCUG00000001701	ENSOCUT00000001699	0	356.98	118.44	25.81	251.63	0	0	233.42	152.56	30.97	157.88	0	0	399.31	127.94	46.85	142.92	0	3	594.78	124.82	52.94	107.22	0	1	416.87	83.25	39.51	177.23	0	0	429.24	137.02	29	175.82	0
ENSOCUG00000001702	ENSOCUT00000001701,ENSOCUT00000042701,ENSOCUT00000050934,ENSOCUT00000057700	0	0	0	0	0	0	0	0	0	0	0	0	0	0	0	0	0	0	0	0	0	0	0	0	0	0	0	0	0	0	0	0	0	0	0	0
ENSOCUG00000001703	ENSOCUT00000001703,ENSOCUT00000040881	14	11	21	6	39	17	14	3	36	2	20	2	1	5	25	0	28	1	5	9	31	3	19	0	1	6	8	5	27	0	5	9	25	1	8	0
ENSOCUG00000001704	ENSOCUT00000001702	0	0	0	0	0	0	0	0	0	0	0	0	0	0	0	0	0	0	0	0	0	0	0	0	0	0	0	0	0	0	0	0	0	0	0	0
ENSOCUG00000001710	ENSOCUT00000001710,ENSOCUT00000034469,ENSOCUT00000050908	857	646	172	34	188	86	142	309	162	68	160	20	657	670	211	71	246	2	1728	906	184	52	267	0	1131	616	163	86	217	3	895	713	160	52	228	8
ENSOCUG00000001711	ENSOCUT00000001714,ENSOCUT00000039068,ENSOCUT00000059482	664	250	2708	54	2606	517	257	185	2764	21	1800	86	396	421	2808	35	2070	31	787	564	2848	64	1431	40	664	395	3293	88	1938	37	963	365	3339	36	1260	60
ENSOCUG00000001712	ENSOCUT00000001711,ENSOCUT00000054124	243	395	264	257	405	97	94	324	337	254	422	58	211	464	412	424	508	6	326	522	369	388	450	14	323	480	389	393	421	15	247	540	438	309	561	27
ENSOCUG00000001714	ENSOCUT00000028016,ENSOCUT00000048823,ENSOCUT00000055441,ENSOCUT00000059357	0	2076.89	0	0	2	0	0	237.86	0	0	0	0	0	236.6	0	0	0	0	0	609.22	0	2	0	0	0	679.77	0	0	0	0	0	352.67	0	0	0	0
ENSOCUG00000001715	ENSOCUT00000001715,ENSOCUT00000051478,ENSOCUT00000053677	93	125	184	29	244	33	17	48	216	17	184	9	42	86	278	73	258	5	125	160	247	70	197	2	95	147	241	105	172	4	78	126	308	35	223	1
ENSOCUG00000001716	ENSOCUT00000001716,ENSOCUT00000040466,ENSOCUT00000041096,ENSOCUT00000061217	0	25	2	1955	6	0	0	7	3	1762	3	0	0	14	0	1395	6	0	0	34	4	373	3	0	0	20	7	86	7	0	0	47	3	1732	2	0
ENSOCUG00000001717	ENSOCUT00000001717	52	268	15	1	17	19	56	95	7	3	21	2	52	46	9	4	33	0	60	79	7	4	20	0	40	52	2	3	24	1	55	58	5	7	13	1
ENSOCUG00000001718	ENSOCUT00000001718,ENSOCUT00000048338	2178	3835	2690	3003	3634	955	112	2153	3194	2465	3315	354	671	3464	4180	5907	4474	121	3172	4591	3338	5723	3885	131	1937	4762	3576	6035	4103	149	1555	3804	3586	4209	3896	100
ENSOCUG00000001719	ENSOCUT00000001721,ENSOCUT00000036230,ENSOCUT00000053202,ENSOCUT00000055810	56	115	44	6	28	4	12	66	61	10	27	2	14	190	23	3	9	0	77	268	83	2	16	5	31	145	52	2	18	5	35	197	36	5	4	1
ENSOCUG00000001720	ENSOCUT00000001719	0	0	0	0	0	0	0	0	0	0	0	0	0	0	0	0	0	0	0	0	0	0	0	0	0	0	0	0	0	0	0	0	0	0	0	0
ENSOCUG00000001722	ENSOCUT00000001722	0	8	7	0	76	4	0	2	6	1	62	5	0	7	8	3	99	0	0	18	12	0	121	1	1	7	6	0	106	0	0	1	5	1	42	3
ENSOCUG00000001723	ENSOCUT00000001723	801	30	1256	151	1408	56	189	36	1428	146	696	66	154	57	1764	233	1046	9	957	67	2088	259	904	13	511	49	1686	173	902	2	615	24	1326	145	517	49
ENSOCUG00000001724	ENSOCUT00000001724	24.86	4.54	324.72	0	488.41	12.35	219.56	3.19	243.84	0	310.47	6.22	51.67	28.98	290.51	0	366.4	1.27	112.78	25.14	236.77	0	160.43	7.5	117.8	24.01	214.03	0	353.13	2.85	165.71	11.2	400.6	0	246.23	0
ENSOCUG00000001725	ENSOCUT00000001727,ENSOCUT00000055224	644	1538	6205	216	11366	797	252	751	7001	243	6351	48	484	1357	8097	313	7040	18	1124	2224	6998	369	3270	33	840	1349	7196	284	6404	30	1098	1114	6077	194	2552	13
ENSOCUG00000001726	ENSOCUT00000001725,ENSOCUT00000044552	422	20	127	2	148	16	320	5	175	4	80	3	511	18	190	1	77	0	462	18	88	0	37	0	407	12	163	2	45	0	350	26	208	0	8	3
ENSOCUG00000001727	ENSOCUT00000001726	128	886	481	427	534	372	235	924	849	756	372	69	169	887	616	543	469	13	196	1190	640	750	310	16	193	1244	1130	1423	367	16	171	1001	934	564	240	111
ENSOCUG00000001729	ENSOCUT00000001728	803	1131	1614	387	2105	488	291	864	1491	609	1616	43	642	828	2054	687	2125	11	1038	1203	1439	620	1430	14	828	1562	1221	974	1831	6	890	1126	1472	569	1440	25
ENSOCUG00000001730	ENSOCUT00000001731,ENSOCUT00000040738,ENSOCUT00000062295	1392	1484	2749	1154	3220	2613	271	943	3026	1198	3343	425	671	1379	3636	1348	3589	72	1608	1658	3301	1350	3299	118	1429	2086	4177	2242	3881	159	1391	1865	3531	1246	3960	139
ENSOCUG00000001732	ENSOCUT00000001732	664	528	759	224	1051	192	301	357	849	216	939	36	513	526	1002	265	1180	13	977	702	917	277	894	12	738	638	1039	281	983	7	885	595	1196	297	1087	59
ENSOCUG00000001734	ENSOCUT00000001735,ENSOCUT00000038999,ENSOCUT00000040268,ENSOCUT00000041646,ENSOCUT00000060006	397	531	1607	151	1729	1442	79	438	2073	179	1602	156	287	497	2243	233	2109	37	516	731	1950	310	1844	61	535	540	2324	446	1903	35	351	488	2214	253	1567	63
ENSOCUG00000001735	ENSOCUT00000001734	4270	11410	8039	4509	7410	14601	10928	10791	7524	4531	7419	1912	8401	11892	10506	6114	9583	409	7187	16227	8978	6075	10256	492	8413	15488	9674	6585	10082	518	5502	13663	10731	5045	10799	3938
ENSOCUG00000001736	ENSOCUT00000023418	266	493	298	216	309	193	265	309	361	256	248	33	319	364	369	346	284	11	318	531	375	299	270	14	371	598	418	344	329	10	255	452	409	294	272	22
ENSOCUG00000001738	ENSOCUT00000001739	172	78	115	31	207	20	8	38	131	28	151	14	45	86	187	57	196	4	204	139	165	51	256	3	138	100	203	52	184	2	155	104	195	7	203	6
ENSOCUG00000001739	ENSOCUT00000001738,ENSOCUT00000037749,ENSOCUT00000058950	6	7	186	0	434	176	1	12	332	0	461	24	4	16	396	0	696	4	28	48	424	0	1244	7	6	42	383	0	710	16	4	35	373	0	998	11
ENSOCUG00000001741	ENSOCUT00000001740,ENSOCUT00000041630,ENSOCUT00000043315,ENSOCUT00000044047,ENSOCUT00000052216,ENSOCUT00000053229	742	309	1043	396	1514	836	25	195	1181	216	1386	231	251	350	1447	336	1879	53	1024	579	1261	504	1934	79	787	458	1468	412	1751	81	696	391	1200	378	1531	48
ENSOCUG00000001742	ENSOCUT00000001743,ENSOCUT00000034315	294	461	438	155	636	48	45	227	429	91	532	90	72	488	597	191	728	7	536	632	630	216	820	5	295	631	534	184	624	22	296	449	508	108	794	125
ENSOCUG00000001746	ENSOCUT00000001747	6	11	13	3	46	3	0	4	5	5	38	5	0	18	3	6	64	0	7	17	15	6	94	0	4	5	16	2	79	0	1	2	3	3	59	3
ENSOCUG00000001748	ENSOCUT00000022180	80	109	213	21	578	82	10	86	444	14	327	72	30	224	474	81	518	21	126	293	606	115	423	32	68	261	712	75	501	23	103	154	466	37	257	11
ENSOCUG00000001750	ENSOCUT00000001751,ENSOCUT00000039216,ENSOCUT00000039657,ENSOCUT00000057157,ENSOCUT00000057407	411	206	996	145	1127	666	286	200	1007	117	1054	88	286	338	1248	189	1356	15	435	523	1045	224	1413	22	370	290	1095	245	1281	21	415	296	1097	145	1176	403
ENSOCUG00000001751	ENSOCUT00000001750	749	201	451	430	817	47	125	97	517	388	493	94	318	224	629	542	798	35	1139	405	507	1077	431	17	706	357	537	1470	659	21	639	284	599	645	520	60
ENSOCUG00000001752	ENSOCUT00000001752,ENSOCUT00000059796	225	147	2331	74	3662	163	48	80	1362	345	1824	23	144	174	2126	201	2391	3	166	178	1349	31	1571	5	166	145	1290	185	2530	2	163	140	1358	54	1498	12
ENSOCUG00000001753	ENSOCUT00000001754,ENSOCUT00000048143,ENSOCUT00000049622	1985	1334	2594	1028	2927	298	48	752	4039	692	2487	195	396	1399	3962	1514	2896	71	2450	2037	4527	1375	2634	94	2018	2604	4843	1602	2888	99	1436	1282	3498	973	2297	57
ENSOCUG00000001754	ENSOCUT00000001756,ENSOCUT00000057934,ENSOCUT00000058287	651	552	1707	119	1911	372	446	336	1334	221	1175	149	510	518	2374	540	1398	11	840	771	1454	437	869	27	705	519	1258	490	1469	37	1057	511	1410	412	803	102
ENSOCUG00000001757	ENSOCUT00000001757,ENSOCUT00000042505	8	0	15	0	5	1	7	0	7	0	11	0	11	3	17	0	3	0	14	0	16	2	6	0	4	2	5	0	1	0	4	1	7	1	5	0
ENSOCUG00000001758	ENSOCUT00000001758,ENSOCUT00000049381	466	528	491	140	463	69	137	177	432	123	349	41	275	381	620	229	505	26	736	558	551	253	585	22	559	444	582	248	549	25	431	549	629	248	460	39
ENSOCUG00000001759	ENSOCUT00000001759,ENSOCUT00000035940,ENSOCUT00000060208	57	549	4	0	3	1	9	256	5	0	5	0	75	457	7	1	8	0	173	918	11	3	1	1	75	645	5	3	0	0	86	678	22	1	1	0
ENSOCUG00000001761	ENSOCUT00000001761	1	0	46	2	141	83	3	0	27	2	45	2	7	4	24	0	82	0	0	2	41	0	137	1	3	0	24	0	115	1	5	2	67	1	111	11
ENSOCUG00000001764	ENSOCUT00000001765	1.75	0	0	0	1.71	0	0	0	0	1.58	0	0	0	0	0	0	0	0	0	2.85	0	0	0	0	0	1.62	0	1.63	1.73	0	0	0	0	0	6.29	0
ENSOCUG00000001765	ENSOCUT00000001763	1337	7	188	1	756	28	4	10	106	0	366	0	178	14	255	5	526	0	1717	26	121	1	387	0	1075	21	113	0	420	0	975	27	191	0	489	1
ENSOCUG00000001766	ENSOCUT00000001767,ENSOCUT00000057825	0	0	0	54703	0	0	0	11	0	42056	0	0	0	17	0	82321	0	1	0	191	0	90732	0	0	0	8	0	98291	0	1	1	2	0	77497	1	0
ENSOCUG00000001768	ENSOCUT00000001766,ENSOCUT00000001768,ENSOCUT00000041065,ENSOCUT00000054920	786	1204.01	1519	1171.4	1342	415.63	111.2	819.49	1440.07	897.05	1122.58	115.37	477	1164.47	1832.5	2038.29	1424.04	46	1184.44	1578.64	1748.54	2345.23	1447.77	27	914	1389.47	1686	3314.57	1369.14	46	875.12	1273.33	1720.9	2100.3	1375.09	58.05
ENSOCUG00000001769	ENSOCUT00000001770,ENSOCUT00000061664	0	0	4	0	8	0	0	0	0	0	0	0	0	1	2	0	10	0	0	0	4	0	3	0	0	0	3	0	10	3	0	0	8.79	0	10	2
ENSOCUG00000001770	ENSOCUT00000001769	0	0	0	0	0	0	0	0	0	0	0	0	0	0	0	0	0	0	0	0	0	0	0	0	0	0	0	0	0	0	0	0	0	0	0	0
ENSOCUG00000001772	ENSOCUT00000001772	3194	5107	1793	601	1974	937	204	1369	1676	630	1813	43	1450	1642	2061	965	2327	15	3812	2622	1809	1188	2377	8	3377	5771	1689	1454	2219	15	2303	2016	1956	868	2314	21
ENSOCUG00000001776	ENSOCUT00000001776,ENSOCUT00000038668	847	590	671	204	903	57	57	262	812	195	562	194	158	468	934	342	722	31	1380	747	1066	442	675	43	669	670	1088	454	611	39	396	449	773	218	445	45
ENSOCUG00000001777	ENSOCUT00000001778,ENSOCUT00000033972,ENSOCUT00000041338,ENSOCUT00000055064	321	458	372	167	439	74	31	196	410	129	436	33	89	358	586	285	611	15	436	516	434	308	479	24	290	512	497	330	539	7	274	443	487	251	513	7
ENSOCUG00000001779	ENSOCUT00000001780	531	1286	648	376	1082	259	22	727	731	286	564	25	159	1115	884	545	727	8	681	1550	734	580	540	14	432	1914	757	672	680	10	400	1271	854	538	470	6
ENSOCUG00000001780	ENSOCUT00000001779	0	0	0	0	0	0	0	0	0	0	0	0	0	0	0	0	0	0	0	0	0	0	0	0	0	0	0	0	0	0	0	0	0	0	0	0
ENSOCUG00000001781	ENSOCUT00000001785,ENSOCUT00000045790,ENSOCUT00000046831	5	135	587	462	611	49	4	138	438	283	326	113	3	318	729	672	473	5	41	519	701	596	564	15	19	323	436	756	450	16	5	271	620	401	533	46
ENSOCUG00000001782	ENSOCUT00000029997,ENSOCUT00000036034	160	433	365	172	523	315	75	363	496	173	458	92	188	301	699	205	630	42	281	444	555	169	553	18	221	524	611	324	713	41	205	425	547	142	613	18
ENSOCUG00000001783	ENSOCUT00000001782	217	309	269	127	381	238	68	322	317	148	371	12	140	421	386	254	410	3	295	487	355	194	349	9	186	566	399	262	376	3	199	480	292	170	300	7
ENSOCUG00000001785	ENSOCUT00000001783	200	10	0	12	1	1	160	54	0	4	1	0	261	84	0	19	0	0	367	141	0	25	1	0	263	72	1	10	6	0	258	98	2	6	3	0
ENSOCUG00000001786	ENSOCUT00000001784	393	445	488	184	671	146	32	299	587	117	642	40	199	513	830	200	995	35	624	621	604	242	983	27	440	506	687	273	966	29	405	561	646	171	1001	28
ENSOCUG00000001787	ENSOCUT00000001790,ENSOCUT00000052377,ENSOCUT00000057029,ENSOCUT00000064376	2449.41	2588.76	1922.86	565.64	3052.22	4052.82	1752.81	2049.63	2536.54	677.71	3017.06	1570.36	2364.84	2157.46	3024.33	784.38	3823.72	91.88	3050.06	2748.13	2386.26	741.33	3657.33	187.73	2743.2	2600.48	2868.49	1009.55	3831.63	363.68	2223.34	2449.53	2338.52	651.69	3279.19	749.92
ENSOCUG00000001788	ENSOCUT00000001787,ENSOCUT00000047044,ENSOCUT00000054167,ENSOCUT00000058240	1625	608	79	3	245	97	340	121	72	10	388	47	575	191	153	45	582	7	2014	431	163	42	561	1	1722	401	88	21	524	1	1236	180	102	38	659	17
ENSOCUG00000001789	ENSOCUT00000001788	227	306	364	131	475	170	101	128	384	88	392	23	208	302	497	149	480	14	332	410	430	152	428	15	323	285	410	151	393	10	304	281	519	148	369	17
ENSOCUG00000001790	ENSOCUT00000001791,ENSOCUT00000033951	1899	1294	1474	773	1898	1264	1371	1075	1774	861	1621	384	1572	933	1949	1024	1982	105	2339	1423	1859	1032	1661	104	1951	1255	2007	1308	1670	98	1936	1190	2083	776	1449	139
ENSOCUG00000001792	ENSOCUT00000001793,ENSOCUT00000037258	0	1	0	49	2	0	0	3	1	40	0	0	0	7	0	39	0	0	1	6	3	21	0	0	0	5	1	26	3	0	0	3	1	31	1	0
ENSOCUG00000001793	ENSOCUT00000001794,ENSOCUT00000044921,ENSOCUT00000047171,ENSOCUT00000047329,ENSOCUT00000061249	0	13	0	0	0	0	0	1	0	0	0	0	0	0	0	0	0	0	0	1	0	0	0	0	0	1	0	2	0	0	0	0	0	1	0	0
ENSOCUG00000001794	ENSOCUT00000001792	0	0	0	0	0	0	0	0	0	0	0	0	0	0	0	0	0	0	0	0	0	0	0	0	0	0	0	0	0	0	0	0	0	0	0	0
ENSOCUG00000001798	ENSOCUT00000001799,ENSOCUT00000034560,ENSOCUT00000048904	395	785	472	87	1118	35	7	290	661	67	516	94	40	666	756	263	942	41	515	942	1026	272	867	36	186	1048	778	212	887	53	159	450	671	90	757	39
ENSOCUG00000001799	ENSOCUT00000001800,ENSOCUT00000035937,ENSOCUT00000036457,ENSOCUT00000039768,ENSOCUT00000041497,ENSOCUT00000048751,ENSOCUT00000052241,ENSOCUT00000057539,ENSOCUT00000060427,ENSOCUT00000062260	3029	1627	12683	440	18630	4377	195	721	18112	474	17144	4302	965	1607	18820	936	20683	931	4322	2308	19352	1206	19807	1055	2630	1468	24521	913	16941	1134	3344	1660	19297	778	17740	1585
ENSOCUG00000001801	ENSOCUT00000001802,ENSOCUT00000052702	95	45	371	56	211	4	1	86	360	24	155	7	13	158	413	82	182	1	152	306	471	31	141	3	106	269	331	50	177	7	67	167	341	31	170	1
ENSOCUG00000001802	ENSOCUT00000001185,ENSOCUT00000046790,ENSOCUT00000048122	330	84	392	42	336	37	598	151	287	31	263	10	372	103	383	37	228	11	580	203	363	112	161	19	581	99	308	73	282	11	802	199	391	72	204	2
ENSOCUG00000001803	ENSOCUT00000001803	166.24	136.8	262.81	47.56	1060.66	438.63	64.02	49.66	249.39	36.24	1701.09	50.81	116.4	128.46	371.39	44.96	2403.45	0	287.14	160.25	451.09	69.41	2862.91	2	244.54	186.93	303.26	88.04	2202.54	22.3	164.61	140.54	281.35	36.25	3373.13	248.57
ENSOCUG00000001804	ENSOCUT00000001805	265	359	470	206	531	83	75	261	521	179	453	44	204	377	662	314	622	7	400	533	625	295	469	11	360	399	576	291	494	20	341	417	678	221	542	36
ENSOCUG00000001806	ENSOCUT00000001806,ENSOCUT00000050160,ENSOCUT00000053997	223	140	199	52	302	8	4	96	264	44	189	33	8	187	344	191	336	17	233	289	354	154	370	21	64	283	300	108	266	12	52	115	196	59	278	3
ENSOCUG00000001807	ENSOCUT00000001807,ENSOCUT00000056197,ENSOCUT00000061000	120	270	323	227	672	27	15	98	388	200	253	83	33	293	602	626	539	17	213	409	552	686	413	22	113	398	626	560	562	27	87	223	402	231	416	85
ENSOCUG00000001808	ENSOCUT00000001812,ENSOCUT00000061204	892	2162	2437	65	4008	164	37	1130	2720	77	2177	34	132	3422	6424	109	4253	17	1397	4355	3503	85	2715	21	660	3311	3909	43	3417	11	530	2863	3149	108	2342	18
ENSOCUG00000001810	ENSOCUT00000001808,ENSOCUT00000036172,ENSOCUT00000036586,ENSOCUT00000040987,ENSOCUT00000043577,ENSOCUT00000052600,ENSOCUT00000055586	109	1982	843	1049	781	419	179	1822	906	802	740	132	135	2673	862	2043	671	25	195	2689	688	2313	495	45	199	1689	741	3019	800	31	177	2708	1012	1517	668	62
ENSOCUG00000001811	ENSOCUT00000001811	0	0	0	0	0	0	0	7	2	0	0	0	0	1	0	0	0	0	0	0	0	0	0	0	0	0	0	0	0	0	0	0	0	0	0	1
ENSOCUG00000001812	ENSOCUT00000001809	233	280	239	88	312	35	26	99	183	42	208	13	124	234	262	130	352	7	377	383	286	159	327	7	197	250	227	70	284	7	206	225	248	79	302	7
ENSOCUG00000001813	ENSOCUT00000001813,ENSOCUT00000033663,ENSOCUT00000049674,ENSOCUT00000054224,ENSOCUT00000058815	0	15	0	3535	3	0	0	7	0	3522	1	0	4	9	3	9684	0	3	12	28	0	8420	1	0	2	6	0	12060	0	0	0	19	1	3740	0	0
ENSOCUG00000001814	ENSOCUT00000001814,ENSOCUT00000045093,ENSOCUT00000059005	353	344	1262	169	1353	496	22	294	1076	112	1587	60	146	569	1760	175	1932	11	955	808	1381	209	1939	6	416	599	1101	175	1968	19	215	687	1353	168	2262	25
ENSOCUG00000001816	ENSOCUT00000001816,ENSOCUT00000039998	269	412	500	56	1694	86	11	107	482	55	789	182	33	337	766	110	1298	33	285	573	727	145	1252	21	110	434	601	73	1489	32	197	193	381	60	1096	37
ENSOCUG00000001817	ENSOCUT00000001817,ENSOCUT00000036633,ENSOCUT00000039112,ENSOCUT00000044772,ENSOCUT00000059425	1530	1735	1638	1154	2420	334	206	742	2012	820	1885	84	555	1670	2196	1958	2281	41	2120	2484	2147	1691	1904	38	1300	2169	2254	1678	2053	31	1139	1617	2264	1418	2076	68
ENSOCUG00000001818	ENSOCUT00000001818,ENSOCUT00000039459,ENSOCUT00000052143,ENSOCUT00000062650	842	1344	1645	381	1835	204	34	632	1683	348	1502	145	265	1111	2368	981	1931	63	1284	1631	1935	866	1898	71	913	1712	1961	1223	1842	57	651	1285	1784	527	1731	43
ENSOCUG00000001819	ENSOCUT00000001819,ENSOCUT00000048117	99	117	201	74	181	83	83	107	182	58	182	16	117	108	246	109	217	18	158	150	238	111	163	10	184	153	258	103	243	14	135	133	254	66	188	20
ENSOCUG00000001820	ENSOCUT00000001820,ENSOCUT00000034049	1952	1247	1897	543	1813	1174	988	943	1827	469	1304	98	1878	990	2277	755	1878	46	2915	1251	2072	800	1467	31	2565	1164	2118	821	1809	25	1905	1226	2665	720	1637	75
ENSOCUG00000001821	ENSOCUT00000001822	1295	1711.92	1774.96	681	2200	214	248	1252	1875	603	2157	190	633	2426	2396	1263.94	2525.94	82	1858.96	3231.97	2055	1128	2242.96	57	1388.97	3104	2116	1402	2211.96	60	1331	2599	2355	857	2361	90
ENSOCUG00000001822	ENSOCUT00000001823,ENSOCUT00000034112,ENSOCUT00000045900	4	0	91	0	70	26	7	0	62	0	30	3	9	0	113	0	91	1	31	1	60	0	51	3	13	0	61	0	30	0	11	0	95	0	17	7
ENSOCUG00000001823	ENSOCUT00000001821,ENSOCUT00000037025,ENSOCUT00000049873,ENSOCUT00000055308,ENSOCUT00000060719,ENSOCUT00000061290	63	19	64	3	42	12	164	14	48	5	29	2	80	20	80	14	30	0	127	31	36	4	25	0	112	25	36	0	42	0	73	31	45	5	20	3
ENSOCUG00000001824	ENSOCUT00000001824	69.66	113.65	61	4.16	164.38	26.49	0	30.3	55.16	4.8	89.11	0	29.41	77.6	74.26	29.5	114.82	7	35.84	133.45	47.99	26.55	99.98	2	56.11	107.84	49.27	20.86	107.46	1	59.93	74.5	55.97	34.19	141.25	0
ENSOCUG00000001825	ENSOCUT00000001825,ENSOCUT00000041735,ENSOCUT00000044252,ENSOCUT00000053153	63	91	348	4	2166	359	0	55	701	4	2112	73	14	180	628	19	4109	19	150	232	895	121	6417	14	45	218	700	34	3632	22	44	139	458	9	5654	26
ENSOCUG00000001826	ENSOCUT00000001827	0	36	1	20	30	3	0	8	4	8	47	0	2	38	26	49	46	0	8	55	13	60	96	0	3	33	4	64	71	0	0	37	1	23	64	0
ENSOCUG00000001827	ENSOCUT00000001826,ENSOCUT00000039825,ENSOCUT00000052711	1164	1114	1011	1437	1282	828	766	779	1077	1168	1282	127	1104	898	1332	1897	1728	17	1910	1213	1328	1625	1654	19	1419	1251	1407	2138	1630	28	1327	1046	1476	1567	1504	138
ENSOCUG00000001828	ENSOCUT00000001828,ENSOCUT00000034345,ENSOCUT00000046577	611	1097	2624	86	2493	2628	812	1329	2340	121	2226	754	946	1233	3030	197	2711	158	1043	2120	2797	233	2416	208	980	2170	3182	187	2768	288	1124	1688	2883	133	2597	545
ENSOCUG00000001829	ENSOCUT00000023628,ENSOCUT00000057902	4413	4439	4715	1163	5963	1889	803	1701	5204	1032	4637	291	1952	3649	6599	1946	6549	28	5281	5136	5933	2018	6291	101	3984	4346	6070	2194	5498	82	3424	3205	4351	1487	4352	324
ENSOCUG00000001830	ENSOCUT00000001829	4	2	63	2	213	14	1	3	101	2	211	13	4	5	152	3	281	4	20	12	200	4	305	1	8	10	268	3	208	4	9	10	88	0	223	4
ENSOCUG00000001831	ENSOCUT00000001831	0	0	0	0	2	0	0	0	2	0	0	4	0	0	1	0	2	0	0	2	0	2	2	0	0	0	0	1	2	0	0	1	2	1	0	0
ENSOCUG00000001832	ENSOCUT00000001832,ENSOCUT00000041828,ENSOCUT00000046466,ENSOCUT00000064648	847.94	855	514	3486.94	410.88	284	329	641	523.82	3543.93	329.94	70	625.87	957.92	606	3263.68	464	31	1134	1331.92	502	3176	328.8	20	916.94	1117.84	540.57	2994.94	415	24	785.95	1162.79	624	3687.85	359	13
ENSOCUG00000001833	ENSOCUT00000001835,ENSOCUT00000037939,ENSOCUT00000043019,ENSOCUT00000043746,ENSOCUT00000047594,ENSOCUT00000050081,ENSOCUT00000064422	23	404	1420	30	711	201	1	290	1262	4	834	38	9	364	2214	39	834	8	23	696	1658	50	754	10	4	423	1277	56	994	11	10	475	1407	3	792	14
ENSOCUG00000001834	ENSOCUT00000001834,ENSOCUT00000036302,ENSOCUT00000039287,ENSOCUT00000055554	152	251	723	81	993	67	22	155	663	49	728	41	83	334	842	87	1092	14	233	355	990	126	999	8	207	320	1025	113	1090	22	147	306	979	89	934	95
ENSOCUG00000001836	ENSOCUT00000031224,ENSOCUT00000051540	56	142	1757	53	1891	854	95	152	2073	20	1805	199	88	362	1858	29	2159	6	222	496	1582	17	2262	23	233	361	2025	8	2048	43	180	383	1539	31	1789	234
ENSOCUG00000001837	ENSOCUT00000025139,ENSOCUT00000063980	1736	2127	2350	809	2512	1224	124	1274	2320	627	2207	249	790	2290	3045	1294	2808	63	2457	2950	2588	1219	2958	79	1772	2654	2901	1525	2897	115	1415	1999	2316	983	2210	70
ENSOCUG00000001838	ENSOCUT00000001833,ENSOCUT00000042741,ENSOCUT00000044119,ENSOCUT00000053201,ENSOCUT00000057115,ENSOCUT00000060531,ENSOCUT00000063552	707.35	411	589.26	246	738	387	174.31	255	398	150.79	346	90	529.11	529.69	763.01	301.71	662.53	46	893.36	577.54	645.55	332	568.4	50	674.64	431.75	605	245	434	46	562	463	564.51	265.77	403	21
ENSOCUG00000001839	ENSOCUT00000001838,ENSOCUT00000034056,ENSOCUT00000050309,ENSOCUT00000052247,ENSOCUT00000062595	709	1292	640	412	1509	68	77	432	722	314	1130	68	267	722	965	850	1531	29	973	1057	876	716	1014	32	672	1160	863	599	1453	31	578	617	919	589	1216	11
ENSOCUG00000001842	ENSOCUT00000001842,ENSOCUT00000047114,ENSOCUT00000050471	1548	560	2187	64	2311	943	338	376	3316	55	2072	254	1148	456	3118	86	2820	82	2509	733	3367	111	2858	76	1925	509	3864	72	2301	78	1340	600	3759	58	2574	122
ENSOCUG00000001843	ENSOCUT00000001840,ENSOCUT00000061718	996	1742	1360	1083	2214	374	8	722	1653	987	1678	157	249	1756	1938	1947	2317	47	1456	2488	1848	1719	1970	52	1077	2043	1918	1428	2048	51	672	1617	1916	1198	1760	38
ENSOCUG00000001844	ENSOCUT00000001845	265	39	173	1	93	8	722	149	52	0	51	0	186	146	92	0	66	0	186	202	79	3	18	0	204	174	31	1	21	0	455	165	69	0	27	0
ENSOCUG00000001847	ENSOCUT00000001846,ENSOCUT00000047612	6123	16844	7332	26405	9986	5967	2403	11866	8802	22153	9339	438	4121	13317	9740	30936	11664	121	8414	19079	8849	35206	11601	284	6601	23331	9996	32220	11450	160	5497	15363	9984	30643	10451	282
ENSOCUG00000001849	ENSOCUT00000001849	2	146	87	0	1	0	1	188	57	0	4	1	5	139	98	0	1	0	4	220	128	0	4	0	4	118	47	0	4	0	6	231	69	0	8	0
ENSOCUG00000001850	ENSOCUT00000001850	1	6	471	0	171	5	3	0	1626	0	210	0	5	5	354	0	5	0	0	4	2067	0	130	1	2	9	526	0	12	0	1	1	806	0	1	0
ENSOCUG00000001851	ENSOCUT00000001851	685	448	1804	271	1830	436	444	254	1750	153	1271	64	536	351	2099	322	1482	21	766	636	1708	381	1154	42	761	387	1853	363	1477	29	857	321	1528	180	892	90
ENSOCUG00000001853	ENSOCUT00000001853,ENSOCUT00000055181	72	47	3261	0	1911	1293	22	46	3196	5	1286	248	59	78	4666	4	2211	23	145	89	3863	7	1936	93	95	70	4030	9	1749	41	77	101	4333	4	2408	152
ENSOCUG00000001855	ENSOCUT00000024291,ENSOCUT00000038261,ENSOCUT00000057024	3	1766.34	8.59	3	14	2	13	256.78	8	3	4	0	0	186.07	10	22	17	0	1	317.04	10	16	15	0	2	431.75	2	24	18	0	0	194	3	24	14	0
ENSOCUG00000001856	ENSOCUT00000001857	0	36	11	22	43	0	52	1963	23	108	28	0	0	628	35	121	11	1	0	773	15	143	19	0	0	536	19	105	20	0	0	991	66	43	33	0
ENSOCUG00000001857	ENSOCUT00000001856,ENSOCUT00000026803,ENSOCUT00000040569	191	81	231	169	362	27	8	22	328	113	239	39	38	113	325	88	333	12	253	150	373	85	373	18	141	147	325	104	331	8	108	75	272	199	276	7
ENSOCUG00000001858	ENSOCUT00000001858	0	16	1	0	0	0	0	5	0	0	3	0	0	11	0	3	4	0	0	28	1	3	1	0	3	18	0	0	7	0	0	10	1	10	3	0
ENSOCUG00000001859	ENSOCUT00000001859,ENSOCUT00000046776	223	387	360	164	271	200	84	296	296	134	255	51	212	356	435	218	355	16	293	526	405	178	257	5	305	697	343	234	307	30	227	339	383	142	207	35
ENSOCUG00000001860	ENSOCUT00000001860	0	38	59	0	372	15	1	16	145	0	194	10	3	45	171	0	325	3	5	101	181	0	164	12	4	62	392	0	428	10	1	111	175	0	132	2
ENSOCUG00000001861	ENSOCUT00000001868,ENSOCUT00000061381	143	692	235	74	427	74	42	184	234	62	288	43	53	435	364	102	516	16	255	538	457	109	805	9	122	602	317	95	470	7	120	201	273	79	602	36
ENSOCUG00000001863	ENSOCUT00000001863,ENSOCUT00000064664	551	91	5156	38	2114	1419	19	91	3676	70	2287	657	204	159	6321	30	3282	231	776	227	8023	13	3102	285	702	136	4100	68	2899	205	539	124	5630	15	2179	216
ENSOCUG00000001864	ENSOCUT00000001861	3	403	0	9	2	2	0	249	0	12	1	0	0	744	0	15	5	0	3	2116	1	21	2	0	1	1054	2	39	3	0	4	822	1	29	6	2
ENSOCUG00000001866	ENSOCUT00000001865	0	0	0	0	1	0	0	17	0	0	0	0	0	92	0	0	0	0	0	105	0	0	0	0	1	86	0	0	0	0	0	96	0	0	2	0
ENSOCUG00000001867	ENSOCUT00000001867,ENSOCUT00000048653	41	1	1535	19	950	167	15	0	2035	14	517	37	38	0	3136	5	956	20	63	0	2763	2	344	31	46	0	3642	5	285	27	54	0	2449	13	35	2
ENSOCUG00000001868	ENSOCUT00000001874	580	534	873	499	1233	482	74	336	1005	371	1286	79	268	620	1345	597	1512	19	767	801	1263	684	1494	30	531	746	1132	602	1335	35	812	736	1276	402	1708	35
ENSOCUG00000001869	ENSOCUT00000023672	1129	0	15	0	4	0	806	0	37	0	2	0	956	0	71	0	13	0	1531	0	38	0	2	0	1502	0	21	0	4	0	933	0	41	0	0	0
ENSOCUG00000001870	ENSOCUT00000001869	62	7	3	0	9	3	112	3	8	0	12	0	43	0	7	0	20	0	115	2	19	3	4	5	72	4	32	6	17	0	109	4	17	0	4	2
ENSOCUG00000001871	ENSOCUT00000001870	0	0	0	0	0	0	0	0	0	0	0	0	0	0	0	0	0	0	0	0	0	0	0	0	0	0	0	0	0	0	0	0	0	0	0	0
ENSOCUG00000001873	ENSOCUT00000001877,ENSOCUT00000045005,ENSOCUT00000047344,ENSOCUT00000055234,ENSOCUT00000055350,ENSOCUT00000060294	817	6373	1206	1453	2494	2711	276	3012	1157	1090	2620	148	614	3356	1521	2443	3468	22	989	5157	1389	2143	4711	34	887	5000	1187	3058	3707	34	710	3262	1022	1440	4281	644
ENSOCUG00000001874	ENSOCUT00000001886	415	563	913	176	935	68	100	339	828	181	581	25	236	560	878	256	709	9	601	708	818	269	699	10	496	735	868	312	854	11	413	519	911	219	740	36
ENSOCUG00000001875	ENSOCUT00000021189,ENSOCUT00000039796,ENSOCUT00000064314	22	199	398	964	627	34	2	302	413	774	405	17	3	512	591	1426	391	4	34	926	408	1421	248	8	17	690	379	1717	498	4	14	653	535	1402	317	5
ENSOCUG00000001876	ENSOCUT00000001872,ENSOCUT00000064817	0	7	3.47	0	11.8	0	0	0	14.68	0	11.37	0	0	0	5.62	0	3.65	0	1	17	7	0	11.13	0	3	8	12.08	0	13.93	2	0	3.64	18	2	8.67	0
ENSOCUG00000001877	ENSOCUT00000001876	2585	4554	4089	671	5379	1557	604	3068	4329	829	5016	614	2003	4076	6283	1143	6461	172	3523	5154	5571	1075	7284	211	3285	4818	5624	1650	6201	218	2499	4588	5091	571	5289	311
ENSOCUG00000001879	ENSOCUT00000001884	111.89	324.29	80.56	59.06	138.47	57.61	17.4	221.62	129.01	55.72	161.62	7.24	89.82	233.26	159.18	75.93	175.63	5.18	171.43	358.57	100.18	138.83	197.91	6.19	130.14	290.43	93.95	122.49	167.87	10.5	123.45	279.91	125.35	50.69	154.81	13.44
ENSOCUG00000001880	ENSOCUT00000001878,ENSOCUT00000040322	340	749	462	298	461	130	231	455	565	277	489	58	388	604	537	361	590	32	503	821	598	411	626	26	492	787	569	443	594	29	374	789	618	306	623	28
ENSOCUG00000001881	ENSOCUT00000001882,ENSOCUT00000053615,ENSOCUT00000057469	142	231	347	77	372	54	7	90	299	56	321	30	50	171	333	129	449	7	206	347	308	105	327	9	152	282	313	99	427	10	135	237	338	107	443	1
ENSOCUG00000001882	ENSOCUT00000001879	102	45	69	27	135	78	11	37	108	23	132	23	60	47	133	44	248	5	107	75	89	50	252	6	102	36	97	54	195	8	102	70	124	45	230	15
ENSOCUG00000001883	ENSOCUT00000001880	178	732	8	30	3	0	18	291	0	37	6	0	57	464	4	12	4	0	161	542	2	10	9	0	126	765	0	10	9	0	89	519	0	14	10	0
ENSOCUG00000001884	ENSOCUT00000001890,ENSOCUT00000034549,ENSOCUT00000053993	659	1114	828	533	865	133	250	693	954	439	747	58	462	1435	1195	879	856	14	1005	1758	1062	834	786	36	695	1669	988	1036	790	26	719	1183	1070	602	645	53
ENSOCUG00000001885	ENSOCUT00000001881	82	823	61	493	82	19	319	790	87	609	60	19	272	452	133	475	106	6	105	797	69	874	47	3	165	684	98	671	66	7	86	564	112	599	41	9
ENSOCUG00000001886	ENSOCUT00000001885,ENSOCUT00000043546	713	1027	3912	105	3025	974	939	705	3165	128	4358	359	967	859	5891	239	3944	87	1167	1088	3520	237	2766	79	1242	972	4086	277	5436	93	849	912	4360	157	3861	408
ENSOCUG00000001887	ENSOCUT00000023352	416	577	1266	170	2469	124	5	204	2784	121	1615	37	16	546	2204	424	2201	30	653	689	2752	467	1571	16	190	958	3184	281	1830	9	128	403	2297	175	1182	9
ENSOCUG00000001888	ENSOCUT00000001883	1363.53	2582	1432.47	425	1176.3	1222	1296.55	1660.35	1596.47	481	1156.88	182	1633	2740.97	1921.09	540	1544	42	2090	3546.68	1529.12	570	1563.33	41	1842	2551.46	1535.12	565	1588	69	1735.03	3371	1851.19	471	1727	242
ENSOCUG00000001889	ENSOCUT00000030085,ENSOCUT00000035043,ENSOCUT00000047485	3710	732	2210	837	2450	2165	1122	694	2702	885	2782	272	3029	994	3040	944	2791	85	5435	1395	2976	1343	3381	114	5162	1131	2975	1662	3018	113	4265	1154	2840	1329	3395	126
ENSOCUG00000001890	ENSOCUT00000001888	756	20	47	38	20	3	1105	17	34	33	24	2	1422	72	102	138	127	5	702	37	21	157	35	0	966	40	67	119	80	5	918	32	96	85	84	72
ENSOCUG00000001891	ENSOCUT00000001894,ENSOCUT00000039130	0	1	2	3	6	0	3	4	6	1	7	10	0	0	7	2	18	0	0	0	0	2	6	0	0	0	0	10	9	0	0	0	3	0	7	0
ENSOCUG00000001892	ENSOCUT00000001892,ENSOCUT00000036475	666	1772	1288	295	1807	178	11	664	1268	274	1285	95	130	923	1747	536	1735	37	853	1460	1570	550	1394	40	593	1748	1547	511	1566	29	514	770	1630	439	1484	31
ENSOCUG00000001894	ENSOCUT00000023061,ENSOCUT00000046350	985	269	277	46	665	465	686	187	585	15	442	40	809	227	237	46	420	14	1164	398	312	33	312	24	1453	200	752	16	433	24	812	241	602	27	458	72
ENSOCUG00000001897	ENSOCUT00000001899	604	269	648	153	587	406	1013	328	621	158	636	129	598	377	609	175	635	12	366	358	362	156	463	21	581	340	590	178	601	29	768	359	758	109	543	237
ENSOCUG00000001898	ENSOCUT00000001897,ENSOCUT00000049050,ENSOCUT00000051087	155	15	157	164	48	19	22	147	276	113	80	0	52	158	298	304	57	0	117	320	170	225	14	0	104	205	118	219	11	0	144	102	140	143	1	1
ENSOCUG00000001901	ENSOCUT00000001900	0	0	0	0	0	0	0	2	0	0	0	0	0	0	1	0	0	0	0	1	0	0	0	0	0	1	0	0	0	0	0	3	0	0	3	0
ENSOCUG00000001902	ENSOCUT00000001902,ENSOCUT00000034982,ENSOCUT00000061309,ENSOCUT00000064107	189	231	338	177	534	297	144	163	362	189	450	21	216	230	460	219	648	8	295	323	385	295	624	16	255	252	431	320	574	5	255	267	496	196	661	98
ENSOCUG00000001903	ENSOCUT00000001908,ENSOCUT00000047352,ENSOCUT00000059186	33	63	38	1	178	26	3	56	71	3	98	1	34	129	72	0	217	17	62	260	36	7	66	0	51	74	61	5	213	0	47	67	68	3	76	0
ENSOCUG00000001904	ENSOCUT00000001903	0	0	1	0	0	5	0	0	2	0	0	0	0	0	0	0	0	0	0	0	3	0	3.28	0	0	0	0	0	5.88	0	0	0	0	0	9	6
ENSOCUG00000001907	ENSOCUT00000001907	264	801	902	196	784	53	342	492	973	171	454	6	301	655	1158	249	627	8	421	881	1014	274	326	1	371	654	1001	338	488	4	366	684	969	279	266	13
ENSOCUG00000001908	ENSOCUT00000001906,ENSOCUT00000035294,ENSOCUT00000035324,ENSOCUT00000038249,ENSOCUT00000038858,ENSOCUT00000043030,ENSOCUT00000048206,ENSOCUT00000061059	418	410	514	192	667	317	365	264	580	168	494	120	432	302	867	204	735	18	667	454	704	301	548	29	731	504	786	362	658	15	560	391	757	218	546	67
ENSOCUG00000001909	ENSOCUT00000001909	0	5	0	0	10	11	0	7	0	0	20	2	1	6	0	0	39	0	6	12	1	0	23	0	0	8	0	0	26	1	0	9	0	0	28	2
ENSOCUG00000001910	ENSOCUT00000001916,ENSOCUT00000038838,ENSOCUT00000049209,ENSOCUT00000051316,ENSOCUT00000061459,ENSOCUT00000062381,ENSOCUT00000063463	105	47	85	6	428	203	15	18	188	6	293	59	39	58	154	7	444	1	143	78	192	16	789	12	61	56	144	2	469	12	122	52	158	9	609	13
ENSOCUG00000001911	ENSOCUT00000001910,ENSOCUT00000027508,ENSOCUT00000033363,ENSOCUT00000034957,ENSOCUT00000044184,ENSOCUT00000049382,ENSOCUT00000052518,ENSOCUT00000063850,ENSOCUT00000064136	1730	1154	2390	469	2677	1403	2107	963	2680	479	1995	835	1697	1289	3321	756	2498	126	2218	2059	2797	593	1661	187	2286	1456	3291	608	2148	135	1612	1457	3470	421	1526	758
ENSOCUG00000001912	ENSOCUT00000001925,ENSOCUT00000042189	7146	553	3691	73	5234	2912	2333	507	7328	74	3284	182	4787	761	5224	209	4703	68	8960	1276	5752	220	2922	77	7816	892	10250	274	3701	60	6126	798	6202	53	1757	194
ENSOCUG00000001913	ENSOCUT00000001918	251	451	157	413	143	31	95	252	169	306	102	11	179	474	168	352	155	2	256	482	185	401	85	6	240	734	242	490	149	7	198	472	204	312	83	15
ENSOCUG00000001914	ENSOCUT00000031870	65	398	707	208	742	299	166	231	1005	196	534	48	127	371	955	307	638	21	140	589	812	321	333	12	133	402	1197	358	498	8	90	452	1150	270	231	12
ENSOCUG00000001915	ENSOCUT00000001912,ENSOCUT00000047051	904	1265	1341	50	1338	1727	732	1373	1146	50	1232	265	870	1610	1217	104	1524	60	1327	2131	1177	132	1469	88	1275	1457	1301	92	1496	73	1111	1803	1571	66	1583	280
ENSOCUG00000001916	ENSOCUT00000001913	1	0	1	0	9	1	1	5	4	0	7	0	1	1	2	0	21	0	2	0	2	2	6	0	1	0	5	0	12	0	7	1	2	0	5	0
ENSOCUG00000001918	ENSOCUT00000001914,ENSOCUT00000039076	19	15	24	11	51	12	24	37	28	7	33	6	13	24	30	9	31	6	38	22	38	2	27	2	25	28	33	10	26	7	24	39	33	6	24	2
ENSOCUG00000001919	ENSOCUT00000001919	588	899	633	288	777	534	421	560	745	326	765	120	591	642	965	492	1004	47	865	855	853	440	852	38	796	811	869	470	957	30	708	785	907	425	876	76
ENSOCUG00000001920	ENSOCUT00000023764,ENSOCUT00000044915	138	102	780	82	1295	212	7	33	570	58	828	23	22	111	571	133	1013	4	115	157	497	158	972	11	63	76	507	100	923	15	128	63	517	67	659	12
ENSOCUG00000001921	ENSOCUT00000001922,ENSOCUT00000037500,ENSOCUT00000037684,ENSOCUT00000044905,ENSOCUT00000047635,ENSOCUT00000048145,ENSOCUT00000055059,ENSOCUT00000056433,ENSOCUT00000059749	107	79	189	37	403	71	8	44	175	29	284	38	23	93	251	44	363	8	131	138	267	48	432	13	65	141	290	29	335	8	58	94	269	24	362	8
ENSOCUG00000001923	ENSOCUT00000001920	40	115	306	1	158	100	6	132	120	3	106	4	32	219	397	37	246	3	80	326	288	54	138	1	49	225	168	32	170	0	58	248	226	19	197	13
ENSOCUG00000001924	ENSOCUT00000001923	96	153	165	39	203	56	0	55	139	26	228	20	19	117	185	85	234	8	156	213	182	78	177	2	88	181	166	109	191	3	71	174	178	54	193	7
ENSOCUG00000001925	ENSOCUT00000001926,ENSOCUT00000036252,ENSOCUT00000043570,ENSOCUT00000050501,ENSOCUT00000052303,ENSOCUT00000056389,ENSOCUT00000059821	268	156	411	113	377	134	88	95	557	95	301	49	165	176	427	163	365	19	322	267	513	165	307	26	293	220	619	157	332	18	270	209	640	134	301	15
ENSOCUG00000001929	ENSOCUT00000001933,ENSOCUT00000041545,ENSOCUT00000051502	2	0	12	6470	29	1	0	4	9	5559	27	0	0	6	4	11792	17	0	0	32	8	17009	5	0	0	4	15	17795	15	0	0	0	21	11137	9	0
ENSOCUG00000001931	ENSOCUT00000001932	457	212	285	91	315	305	497	208	290	111	275	43	553	233	368	160	421	20	747	308	341	161	314	12	707	276	381	142	335	5	515	295	519	133	387	97
ENSOCUG00000001933	ENSOCUT00000001935	583	309	350	157	874	112	10	145	624	125	541	42	113	359	503	562	638	11	656	489	555	456	535	13	214	423	682	561	642	15	248	306	437	417	398	8
ENSOCUG00000001934	ENSOCUT00000001931	0	0	0	0	0	0	0	0	0	0	0	0	0	0	0	0	0	0	0	0	0	0	0	0	0	0	0	0	0	0	0	0	0	0	0	0
ENSOCUG00000001935	ENSOCUT00000001934	0	0	0	0	0	0	0	0	0	0	0	0	0	0	0	0	0	0	0	0	0	0	0	0	0	0	0	0	0	0	0	0	0	0	0	0
ENSOCUG00000001937	ENSOCUT00000001939,ENSOCUT00000034204,ENSOCUT00000053242,ENSOCUT00000053742,ENSOCUT00000054762	1339	1549	2209	77	2562	443	176	842	2080	96	1571	136	622	1238	2564	221	1860	48	1674	1791	2037	226	1317	20	1121	1304	1979	169	1599	52	1209	1327	1943	175	1064	29
ENSOCUG00000001938	ENSOCUT00000001943,ENSOCUT00000053357	3633	2373	3058	3804	2914	1053	1260	2114	3424	3327	2318	270	2416	3001	3966	4026	2856	53	4526	2714	3137	1790	2160	100	3464	4172	3215	1206	2482	57	3424	2523	3143	3626	1992	184
ENSOCUG00000001941	ENSOCUT00000001940	32	20	38	7	28	13	6	21	20	2	31	2	27	21	34	2	48	3	36	39	37	5	35	0	39	37	47	3	36	0	35	52	43	4	35	3
ENSOCUG00000001943	ENSOCUT00000001944,ENSOCUT00000003447	1356	1635	1708	1357	1791	318	80	939	1863	1118	1674	242	482	1375	2230	2547	2097	65	1887	2064	2014	2701	2118	68	1455	1907	2124	2387	1999	85	1185	1470	2185	1957	2124	62
ENSOCUG00000001944	ENSOCUT00000001941	0	0	0	0	6	0	0	1	5	0	4	0	0	0	0	0	5	0	2	1	6	0	5	0	0	2	0	0	7	0	0	0	1	0	3	0
ENSOCUG00000001945	ENSOCUT00000001946	0	1	0	0	0	0	0	1	0	0	0	0	0	2	0	0	0	0	0	0	0	0	0	0	0	6	0	0	0	0	0	0	0	0	0	0
ENSOCUG00000001946	ENSOCUT00000001945,ENSOCUT00000034321	0	0	0	0	0	0	0	0	0	0	0	0	0	0	0	0	0	0	0	1	0	0	0	1	0	0	0	0	0	0	0	0	0	0	0	0
ENSOCUG00000001949	ENSOCUT00000001951,ENSOCUT00000043405	327	715	610	500	611	198	334	510	579	443	501	70	349	743	811	633	712	54	518	1200	691	630	557	29	438	997	756	690	675	24	455	948	912	495	518	64
ENSOCUG00000001950	ENSOCUT00000001948,ENSOCUT00000034491,ENSOCUT00000037246	0	5	0	8	0	0	0	503565	0	71	0	0	0	589349	0	7	0	5	14	1.34377e+06	0	12	0	1	1	867398	1	5	1	2	45	675297	2	0	0	0
ENSOCUG00000001951	ENSOCUT00000001950	59	39	107	93	98	14	46	29	86	32	51	9	64	34	115	46	96	0	84	84	144	61	75	4	85	58	106	22	55	6	65	39	142	32	93	4
ENSOCUG00000001952	ENSOCUT00000001952	97	38	50	0	150	76	0	16	47	0	268	7	25	41	94	8	264	1	82	25	91	3	374	3	49	35	66	3	284	6	59	58	54	6	431	7
ENSOCUG00000001954	ENSOCUT00000001954	1	2	124	4	185	90	7	3	86	13	151	25	2	2	125	4	192	0	3	3	96	10	144	0	7	3	86	0	171	6	5	5	102	2	133	27
ENSOCUG00000001955	ENSOCUT00000001953	0	0	0	0	0	0	0	0	0	0	0	0	0	0	0	0	2	0	0	0	0	0	0	0	0	0	0	0	0	0	0	0	0	0	0	0
ENSOCUG00000001956	ENSOCUT00000001957	248	306	366	135	508	189	145	407	743	165	867	55	246	434	815	239	1077	28	409	572	626	260	837	31	295	490	564	220	871	13	379	439	824	195	896	25
ENSOCUG00000001957	ENSOCUT00000001955	1089	1796	1722	1209	2096	451	21	774	1760	981	2059	318	358	970	2378	1762	2550	64	1690	1740	2020	1719	2722	72	1141	2120	2225	1677	2485	83	622	1243	2302	1123	2475	102
ENSOCUG00000001961	ENSOCUT00000001961,ENSOCUT00000054401	32	71	14	7	5	9	52	54	9	2	11	11	18	126	21	1	10	0	39	169	17	0	14	0	8	103	9	1	2	0	23	136	10	0	19	4
ENSOCUG00000001962	ENSOCUT00000001962	19	35	20	1	37	42	20	20	14	0	34	5	32	17	28	3	49	1	26	15	12	1	58	0	17	19	7	4	53	0	10	30	17	2	59	0
ENSOCUG00000001963	ENSOCUT00000001968,ENSOCUT00000034690,ENSOCUT00000040647,ENSOCUT00000041436,ENSOCUT00000051275,ENSOCUT00000052891,ENSOCUT00000057999	1621	3202	12925	1938	7645	336	84	2073	11729	1541	5007	360	282	4193	18286.9	2966	5309	145	1781	6597	13492	3437	2492	178	1229	4648	14442	3722	5425	168	1087	4263	8765	2497	1813	39
ENSOCUG00000001964	ENSOCUT00000001965,ENSOCUT00000034162,ENSOCUT00000042854,ENSOCUT00000043890,ENSOCUT00000062957,ENSOCUT00000064717,ENSOCUT00000064858	292	607	1542	257	1145	491	101	330	1454	328	797	76	185	494	1581	345	924	26	447	844	1847	366	900	34	370	740	1930	417	848	51	311	554	1397	290	630	45
ENSOCUG00000001965	ENSOCUT00000001963	0	4	1	0	0	0	0	1	0	0	0	0	2	1	2	0	0	0	0	3	2	0	0	0	3	0	0	0	0	0	8	1	0	0	0	0
ENSOCUG00000001966	ENSOCUT00000017492,ENSOCUT00000062074	190	175	106	33	189	172	184	87	117	27	247	29	282	175	151	78	449	8	345	236	138	102	460	3	344	138	143	72	401	5	267	189	145	57	438	242
ENSOCUG00000001967	ENSOCUT00000001964	8.06	19.25	8.79	16.47	15.88	0	0	22.02	14.54	2.58	10.95	1.39	3.77	25.2	7.46	7.57	15.16	1.27	8.52	22.36	7.5	6.05	12.31	0	3.75	28.71	9.62	0	5.31	0	5.24	40.76	13.55	3.84	9.97	0
ENSOCUG00000001968	ENSOCUT00000001971	112	23	1041	0	1025	1053	314	22	1246	2	886	100	186	21	1118	0	1175	0	109	39	849	0	945	0	222	22	1226	1	816	12	198	34	1310	0	739	375
ENSOCUG00000001969	ENSOCUT00000001967	0	56	66	0	207	42	0	32	53	0	157	6	4	84	152	0	167	0	7	80	50	2	104	0	4	37	52	0	99	0	2	45	118	0	124	3
ENSOCUG00000001970	ENSOCUT00000001969	139	15	46	22	69	16	23	13	49	8	65	3	117	25	39	9	114	3	328	35	63	21	103	0	259	38	59	31	84	0	156	39	54	14	91	11
ENSOCUG00000001971	ENSOCUT00000001973,ENSOCUT00000038310,ENSOCUT00000050179	157	509	454	246	1125	158	150	167	454	238	592	43	115	442	608	409	855	5	227	540	672	377	1165	15	142	610	546	354	986	18	122	258	447	342	938	80
ENSOCUG00000001972	ENSOCUT00000001970,ENSOCUT00000063601	373	564	735	540	817	390	534	539	906	466	707	312	398	729	1005	739	809	17	670	852	947	807	590	41	518	841	1032	756	763	32	507	879	1181	657	612	220
ENSOCUG00000001973	ENSOCUT00000001974,ENSOCUT00000052850	2	46	0	0	3	3	2	21	0	0	2	0	2	41	0	0	3	1	2	39	3	0	5	0	5	36	0	0	7	0	3	30	1	2	8	0
ENSOCUG00000001975	ENSOCUT00000001976	110	240	84	77	137	10	55	85	76	75	84	32	66	93	121	110	135	14	134	183	101	84	87	3	107	192	95	85	93	6	75	136	94	85	73	25
ENSOCUG00000001978	ENSOCUT00000001978	0	0	0	0	0	0	0	0	0	0	0	0	0	0	0	0	0	0	0	0	0	0	0	0	0	0	0	0	0	0	0	0	0	0	0	0
ENSOCUG00000001979	ENSOCUT00000001979,ENSOCUT00000035363	496	2808	900	1562	1047	347	198	1065	941	1339	729	107	252	2127	1026	2657	859	48	684	2973	1055	2897	890	26	506	3123	974	2718	820	47	434	2097	1197	2859	769	95
ENSOCUG00000001980	ENSOCUT00000001987	0	0	3	0	8	2	0	1	0	0	13	0	0	0	1	0	25	0	0	2	8	0	53	0	0	3	2	0	24	0	0	1	0	0	31	0
ENSOCUG00000001981	ENSOCUT00000001981,ENSOCUT00000029834,ENSOCUT00000058475	311	312	384	120	490	103	49	176	438	88	390	43	169	311	493	177	540	9	402	448	405	240	484	15	279	398	478	216	556	21	254	352	421	151	468	10
ENSOCUG00000001982	ENSOCUT00000001988	2405	2894	3556	1053	3926	1207	681	1567	3726	1008	3654	439	1365	2701	4633	1867	4246	96	3493	3794	4128	2018	4114	169	2419	3475	4472	2195	4224	111	2293	2739	3849	1471	3255	174
ENSOCUG00000001984	ENSOCUT00000006914,ENSOCUT00000058922	227	362	401	29	373	56	8	189	345	18	304	38	98	309	512	102	360	6	280	417	445	100	183	18	174	389	498	114	349	11	156	295	400	70	128	8
ENSOCUG00000001985	ENSOCUT00000001983,ENSOCUT00000048950	189	1070	169	56	311	86	20	571	253	35	263	64	64	1225	296	71	292	13	240	1848	319	116	388	23	157	1845	299	40	310	13	98	1390	299	50	322	19
ENSOCUG00000001986	ENSOCUT00000001990,ENSOCUT00000037226,ENSOCUT00000050846	112	31	811	5	445	136	55	18	686	9	304	50	69	24	1016	1	472	6	128	34	718	1	292	10	126	12	917	10	323	14	144	22	842	2	216	42
ENSOCUG00000001987	ENSOCUT00000001985	3	11	48	0	65	7	0	4	24	0	40	3	2	16	62	0	68	1	6	14	69	0	85	0	0	12	55	1	40	0	1	8	38	0	98	1
ENSOCUG00000001988	ENSOCUT00000001984	132	0	3	0	1	0	5	0	0	0	0	0	192	0	0	0	0	0	187	0	0	0	0	0	175	0	0	0	0	0	29	0	0	0	0	0
ENSOCUG00000001989	ENSOCUT00000016879	0	0	19	0	1371	1184	1	0	75	0	1722	18	46	5	117	0	2317	0	96	1	247	0	2651	5	20	0	66	0	2502	3	1	0	27	0	2569	51
ENSOCUG00000001990	ENSOCUT00000001993,ENSOCUT00000047345,ENSOCUT00000060356	1082	1029	1383	454	1503	458	331	577	1355	412	1303	227	757	832	1618	615	1611	44	1442	1341	1551	565	1496	49	1182	1192	1659	720	1497	105	1249	1027	1974	425	1597	212
ENSOCUG00000001991	ENSOCUT00000001986	0	1	2	0	59	120	1	0	6	3	98	130	3	4	14	0	161	1	8	5	20	0	251	3	3	0	4	0	144	17	3	3	8	1	253	83
ENSOCUG00000001992	ENSOCUT00000001989	259	475	2224	40	2261	698	151	345	2537	39	2087	173	163	612	2475	58	2164	43	266	492	1556	54	976	33	589	893	3689	119	2955	81	383	672	2353	36	1576	195
ENSOCUG00000001993	ENSOCUT00000001991,ENSOCUT00000046580,ENSOCUT00000050655	491	105	322	17	325	101	3	66	399	31	259	33	112	134	415	15	311	11	605	176	286	32	287	11	354	115	300	25	234	7	316	161	366	11	221	17
ENSOCUG00000001994	ENSOCUT00000001996,ENSOCUT00000033741,ENSOCUT00000050947,ENSOCUT00000060606	108	153	146	61	284	4	0	79	139	50	171	7	25	244	243	107	300	2	227	270	213	116	246	4	99	247	185	125	209	4	80	221	243	42	211	2
ENSOCUG00000001995	ENSOCUT00000001992,ENSOCUT00000040346	4	23	76	114	390	400	0	13	85	26	412	112	21	27	111	120	673	2	36	49	207	821	1114	9	8	28	154	540	841	11	7	31	157	174	949	53
ENSOCUG00000001996	ENSOCUT00000001995	34	84	66	20	101	67	30	64	59	21	81	19	31	90	80	40	105	7	37	106	66	46	114	10	52	99	85	44	102	4	32	120	87	30	130	9
ENSOCUG00000001998	ENSOCUT00000001997	831	944	1253	226	1375	437	367	423	1147	208	906	43	780	805	1770	398	1378	12	1067	1052	1337	433	1192	11	913	901	1507	488	1338	9	955	765	1278	218	1044	86
ENSOCUG00000001999	ENSOCUT00000002001	664	7645	1033	32	1393	276	201	5839	968	150	941	34	413	5724	1024	127	1034	3	1124	7814	897	75	884	12	784	9416	989	50	875	13	615	8531	996	23	638	10
ENSOCUG00000002000	ENSOCUT00000001999	134	55	88	2	108	8	34	26	66	7	83	0	47	81	109	11	107	2	151	88	102	72	100	1	72	78	93	22	79	0	129	76	46	17	58	0
ENSOCUG00000002001	ENSOCUT00000002002	2664.27	3399.27	4877.54	1226.05	4942.06	590.3	6417.51	2118.08	4602.43	1241.27	4430	10143.3	2846.97	3241.29	5767.48	1833.23	5010.76	164	4491.84	4595.21	5545.54	1756.31	4701.63	1339.54	3551.69	3991.21	5354.52	1678.21	4955.21	2665.23	2853.09	3491.42	5689.29	1376.44	4698.42	3820.04
ENSOCUG00000002002	ENSOCUT00000002000	0	2	0	0	0	0	0	0	0	0	0	0	0	0	0	0	0	0	0	0	0	0	0	0	0	0	0	0	0	0	0	0	0	0	0	0
ENSOCUG00000002003	ENSOCUT00000002003	425	427	490	288	541	461	578	337	387	327	352	77	632	449	687	451	549	33	549	538	448	458	398	32	665	538	575	432	510	30	463	560	576	367	373	139
ENSOCUG00000002004	ENSOCUT00000025945,ENSOCUT00000036796,ENSOCUT00000036872,ENSOCUT00000041486,ENSOCUT00000052462	1374	699	1135	167	1228	480	1481	640	1177	206	1172	161	1171	603	1360	284	1269	53	2047	914	1210	388	1069	34	1607	669	1300	526	1294	34	1451	627	1306	202	1035	99
ENSOCUG00000002006	ENSOCUT00000002008,ENSOCUT00000056760,ENSOCUT00000058530	1156	1139	1509	412	1938	1158	107	591	1795	356	1613	229	630	887	1760	646	1955	64	1618	1295	1799	704	1946	86	1249	1161	2072	800	2140	75	994	1031	2122	505	1858	75
ENSOCUG00000002007	ENSOCUT00000002010,ENSOCUT00000033226	968	1445	1294	379	1505	201	152	879	1188	386	1309	127	526	1252	1553	608	1703	73	1305	1712	1393	554	1522	54	1081	1945	1267	949	1549	67	892	1646	1474	490	1531	78
ENSOCUG00000002008	ENSOCUT00000002012,ENSOCUT00000057185	319	290	420	77	649	235	70	156	450	63	625	37	190	262	552	108	891	4	499	331	467	121	874	9	354	351	590	167	813	9	317	197	467	69	781	38
ENSOCUG00000002009	ENSOCUT00000002009,ENSOCUT00000043197	76	405	582	12	356	156	199	154	820	18	354	102	90	151	809	104	349	48	164	285	847	170	184	56	138	224	881	139	249	28	305	202	1205	96	174	23
ENSOCUG00000002011	ENSOCUT00000002007,ENSOCUT00000037759	510	140	669	159	774	133	28	59	679	132	750	57	102	124	651	196	993	4	667	185	722	198	785	11	392	178	841	151	798	7	393	112	866	143	811	47
ENSOCUG00000002013	ENSOCUT00000002013,ENSOCUT00000045001,ENSOCUT00000055526	572	1088	759	275	1040	1532	435	613	694	314	1060	184	647	1127	1075	414	1545	40	952	1491	871	460	1570	46	863	1286	962	607	1621	54	750	1387	964	307	1518	295
ENSOCUG00000002014	ENSOCUT00000002014,ENSOCUT00000034879	1212	827	1419	1578	2147	653	189	809	1474	1331	1885	171	750	994	1649	2031	2431	23	1913	1482	1594	2746	2416	27	1356	1464	1526	3173	2169	38	1616	1461	1913	1598	2546	78
ENSOCUG00000002017	ENSOCUT00000002017,ENSOCUT00000042060,ENSOCUT00000051559	583	289	121	1088	84	76	930	371	134	1272	120	13	864	403	190	1458	135	1	937	427	126	765	44	1	1020	304	137	631	88	0	592	411	151	934	40	11
ENSOCUG00000002018	ENSOCUT00000002019,ENSOCUT00000036663,ENSOCUT00000052709,ENSOCUT00000058737	876	444	1011	127	2409	447	8	164	1224	134	1991	135	96	490	1234	264	2769	31	879	604	1222	315	2322	64	420	523	1329	234	2409	52	420	392	971	186	1797	17
ENSOCUG00000002019	ENSOCUT00000002018	0	0	0	0	0	0	0	0	0	0	0	0	0	0	0	0	0	0	0	0	0	0	0	0	0	0	0	0	0	0	0	0	0	0	0	0
ENSOCUG00000002020	ENSOCUT00000002021,ENSOCUT00000038393	0	7	53	0	361	128	3	5	32	0	224	2	3	10	62	0	330	0	21	15	63	1	363	1	27	8	53	1	336	0	4	6	51	3	263	1
ENSOCUG00000002021	ENSOCUT00000002020	0	0	0	1.28	0	0	1.24	0	0	1.31	1.24	0	0	0	0	5.31	5.26	0	0	0	1.33	0	1.32	0	1.3	0	0	2.62	1.3	0	2.54	1.28	3.89	3.93	0	0
ENSOCUG00000002022	ENSOCUT00000002024,ENSOCUT00000035447,ENSOCUT00000059445	2466	1512	5798	1138	4784	578	117	791	5631	884	3501	307	785	1570	7071	1500	4527	124	3208	2229	6591	1740	3582	111	2158	2229	6579	1812	3681	138	1706	1603	6930	1246	3320	65
ENSOCUG00000002023	ENSOCUT00000002022,ENSOCUT00000037346	425	398	646	275	584	267	474	349	537	225	549	102	556	421	701	386	577	46	650	576	664	379	582	26	686	497	728	431	588	43	661	508	998	331	786	95
ENSOCUG00000002024	ENSOCUT00000002023,ENSOCUT00000039892,ENSOCUT00000055509,ENSOCUT00000060909	0	0	0	1	2	0	0	7	0	0	4	0	0	0	0	0	5	0	3	3	1	0	1	0	2	6	0	0	0	0	0	6	0	0	1	4
ENSOCUG00000002025	ENSOCUT00000002025,ENSOCUT00000023502,ENSOCUT00000052584,ENSOCUT00000054227,ENSOCUT00000058540,ENSOCUT00000061824,ENSOCUT00000064795	4389	6346	7296	3065	7136	1502	685	3827	8001	2689	5432	122	2022	5456	9398	4088	6755	35	6816	8579	8537	5729	4826	54	4857	9240	9037	5800	6076	43	4191	7435	10086	4261	5072	76
ENSOCUG00000002026	ENSOCUT00000002028	0	1	1	0	465	0	0	0	17	0	191	0	1	0	5	1	233	0	7	4	5	0	149	0	3	3	3	2	234	0	0	4	8	0	215	0
ENSOCUG00000002027	ENSOCUT00000002029	880	947	1073	502	1050	1009	1164	641	1220	510	1005	243	1136	858	1411	620	1141	59	1344	1185	1297	705	1159	88	1150	935	1368	746	1308	106	1144	1071	1397	600	1063	189
ENSOCUG00000002028	ENSOCUT00000002036,ENSOCUT00000035111,ENSOCUT00000048754,ENSOCUT00000055233,ENSOCUT00000060088	0	2351	120	19	142	569	0	1370	63	14	190	197	19	1398	163	21	392	3	19	1822	43	12	275	5	1	1961	23	15	135	33	0	1366	12	1	360	110
ENSOCUG00000002029	ENSOCUT00000002035	0	0	0	0	1	1	0	0	0	0	0	0	0	0	1	0	2	0	0	0	4	2	7	0	0	1	0	0	0	0	0	0	0	0	6	3
ENSOCUG00000002030	ENSOCUT00000002026	312	918	150	322	151	76	257	1470	305	255	102	49	311	677	218	395	93	10	447	1249	236	346	42	14	349	1450	333	317	89	20	303	1060	391	258	19	18
ENSOCUG00000002031	ENSOCUT00000002030,ENSOCUT00000037718	791	452	1374	349	1289	59	35	328	1996	237	693	23	233	470	2175	480	1052	14	1148	733	1879	633	682	8	696	681	2024	717	779	9	570	551	2138	408	586	10
ENSOCUG00000002032	ENSOCUT00000002027	4	81	2	0	2	0	0	13	2	0	4	0	6	22	5	3	2	0	8	23	0	0	6	0	4	40	1	0	3	0	15	18	0	1	1	0
ENSOCUG00000002033	ENSOCUT00000002032,ENSOCUT00000040050,ENSOCUT00000049358,ENSOCUT00000058362,ENSOCUT00000064549	236	156	396	72	498	121	272	120	478	69	452	55	335	194	505	95	600	24	503	295	575	91	510	24	455	209	646	70	568	19	273	175	779	79	629	148
ENSOCUG00000002037	ENSOCUT00000023901,ENSOCUT00000053252	1072	814	1636	428	3034	894	58	431	1987	329	2799	466	302	856	2621	641	3852	151	1663	1210	2515	599	4778	176	800	1035	2485	474	3659	188	599	728	1970	378	3555	82
ENSOCUG00000002038	ENSOCUT00000002037	2727	107	4832	0	2432	518	138	11	3143	0	2398	20	1081	10	5366	7	3194	1	3270	39	3414	0	1703	3	3086	35	2588	2	2471	6	3273	28	3272	0	2024	10
ENSOCUG00000002039	ENSOCUT00000002043,ENSOCUT00000042011,ENSOCUT00000064386	0	3	0	21	0	0	0	496	1	357	0	0	0	3	0	59	0	0	0	1862	1	346	0	0	0	2249	2	323	0	0	0	573	3	220	0	0
ENSOCUG00000002040	ENSOCUT00000002038	0	0	0	0	0	0	0	0	0	0	0	0	0	0	0	0	0	0	0	3	0	0	0	0	0	0	0	0	0	0	0	0	0	0	0	0
ENSOCUG00000002041	ENSOCUT00000002039,ENSOCUT00000035722,ENSOCUT00000064424	3719.53	5099.17	3517.97	2083	3697.5	6011	4151.09	4923	3887.08	2483	3455.25	734	4548.31	5863.04	5072.29	3124.67	4733.97	218	5453.91	7949.3	4496.23	2495.89	4777.57	245	5307.98	7536.38	5282.13	3758	4738.81	238	4149.68	7386.14	5113.89	3226	4471.85	665
ENSOCUG00000002042	ENSOCUT00000002042,ENSOCUT00000034773,ENSOCUT00000040986,ENSOCUT00000050068,ENSOCUT00000053003,ENSOCUT00000053722,ENSOCUT00000062516	27	87	60	15	120	10	3	29	65	12	65	7	6	120	113	35	125	0	32	120	138	43	85	6	19	140	115	31	141	7	21	122	77	25	87	9
ENSOCUG00000002043	ENSOCUT00000026813,ENSOCUT00000039878	1228.46	924.27	1222.12	344	1174.66	455.75	1870	944.36	990.38	432	1095.44	446	1528.98	1226.56	1353.39	574	1353.52	51.68	1808.34	1617.85	1109.39	542	1186	73	1784.59	1452.29	1061.86	641	1270.86	49.43	1552.9	1499.58	1354.47	509	1354.93	353
ENSOCUG00000002047	ENSOCUT00000002050,ENSOCUT00000034934,ENSOCUT00000052884	5	1	2	5	20	32	0	4	12	0	76	4	3	3	4	4	93	0	0	0	7	4	66	0	2	6	1	7	46	0	3	1	3	2	41	1
ENSOCUG00000002050	ENSOCUT00000002047,ENSOCUT00000043996	153	222	215	83	373	169	12	145	213	64	384	33	72	232	202	124	465	17	227	293	213	149	444	13	176	319	223	150	430	15	171	332	285	63	556	26
ENSOCUG00000002051	ENSOCUT00000002051	0	0	0	0	1.38	0	0	0	5.54	0	5.28	0	0	0	0	2.76	0	0	0	0	0	0	0	0	1.31	2.94	0	0	1.37	0	19.2	62.79	40.53	22.56	56.13	2
ENSOCUG00000002052	ENSOCUT00000002059	1537	452	2226	17	1675	271	50	229	1950	4	1042	51	356	594	2698	23	1560	15	1915	834	2392	33	1368	50	1353	627	2829	44	1406	22	1024	393	1886	23	798	10
ENSOCUG00000002053	ENSOCUT00000002052	687	2231	1191	715	1161	418	334	2181	1222	684	1081	64	656	3116	1633	1059	1493	12	953	3308	1485	1253	1360	36	857	3295	1536	1492	1317	10	892	4283	1586	1346	1304	25
ENSOCUG00000002054	ENSOCUT00000002053,ENSOCUT00000041041,ENSOCUT00000043718,ENSOCUT00000059856,ENSOCUT00000061542	288	233	271	142	324	179	170	109	253	92	368	27	235	246	316	138	450	11	414	328	263	147	429	9	372	281	292	137	428	11	242	202	332	128	396	22
ENSOCUG00000002055	ENSOCUT00000002055,ENSOCUT00000048408,ENSOCUT00000050019,ENSOCUT00000052800,ENSOCUT00000061434	321	944	1237	16	1161	300	128	442	1285	13	722	120	118	640	1439	16	1042	23	359	1114	1321	28	737	23	232	1290	1433	19	736	27	284	716	1213	16	542	137
ENSOCUG00000002056	ENSOCUT00000002054	0	0	0	5302	1	4	0	4	0	4159	3	0	0	1	0	7654	1	0	0	15	0	10414	6	0	0	0	0	8971	0	0	0	0	0	7373	6	1
ENSOCUG00000002057	ENSOCUT00000033474	1	0	0	299157	2	0	0	78	0	247989	2	0	0	75	0	257885	3	13	0	650	0	221774	0	2	0	21	0	220319	0	2	5	20	0	262736	10	0
ENSOCUG00000002058	ENSOCUT00000002056	0	0	0	0	0	0	0	0	0	0	0	0	0	0	0	0	0	0	0	0	0	0	0	0	0	0	0	0	0	0	0	0	0	0	0	0
ENSOCUG00000002059	ENSOCUT00000002064,ENSOCUT00000037609,ENSOCUT00000045955,ENSOCUT00000046660,ENSOCUT00000049642	451	599	1018	185	1155	380	270	350	1126	216	1204	108	258	578	1253	350	1163	46	659	890	1139	381	1123	34	576	804	1271	406	1191	52	464	702	1236	223	1229	69
ENSOCUG00000002060	ENSOCUT00000002058,ENSOCUT00000034530,ENSOCUT00000036014,ENSOCUT00000038339,ENSOCUT00000038740,ENSOCUT00000040895,ENSOCUT00000060068	615	1973	1216	340	1958	146	124	1130	1177	307	1277	153	253	1636	1732	747	1674	64	920	2249	1486	862	1166	68	595	2104	1288	890	1638	81	471	1695	1424	499	1173	41
ENSOCUG00000002062	ENSOCUT00000002061	0	0	0	0	0	0	0	0	0	0	0	0	0	0	0	0	0	0	0	0	0	0	0	0	0	0	0	0	0	0	0	3	0	0	0	0
ENSOCUG00000002063	ENSOCUT00000002073,ENSOCUT00000051728,ENSOCUT00000052898	5015	3555	8944	1325	9879	4759	665	2164	10085	1187	8338	1264	2844	3789	12775	1974	10344	340	7173	5092	10874	2035	9074	402	5383	4469	12052	2469	10213	439	4851	3842	9921	1690	6910	481
ENSOCUG00000002064	ENSOCUT00000002062	0	15	0	0	4	1	0	0	1	0	6	0	0	3	0	0	4	0	0	7	2	0	6	0	0	3	0	0	2	0	0	2	0	0	11	0
ENSOCUG00000002065	ENSOCUT00000002065	358	259	2467	333	2162	318	47	200	2251	110	1649	155	163	452	3173	505	2263	31	763	688	2622	450	1657	38	328	389	2591	419	1785	45	387	413	2399	381	1408	50
ENSOCUG00000002066	ENSOCUT00000002067,ENSOCUT00000062429	113	43	216	12	333	442	94	39	279	12	293	65	161	68	385	13	547	10	123	90	326	24	425	16	141	43	374	22	434	19	129	52	288	9	438	49
ENSOCUG00000002069	ENSOCUT00000002066	0	1	1	0	0	0	0	0	0	0	0	0	0	1	0	0	0	0	0	2	0	0	1	0	0	2	1	0	0	0	0	0	1	0	0	0
ENSOCUG00000002071	ENSOCUT00000002071,ENSOCUT00000043392	802	1225	2447	776	2158	2649	1105	1103	2277	965	2042	195	986	1277	2977	1342	2808	67	1228	2049	2730	1241	2830	71	1263	1655	2850	3740	3001	52	1058	1485	2830	959	2614	322
ENSOCUG00000002072	ENSOCUT00000002074	1914	552	638	220	581	114	480	489	547	176	332	25	1821	516	1067	285	592	17	2951	798	865	333	350	17	2605	900	921	292	512	21	1822	570	794	222	221	48
ENSOCUG00000002073	ENSOCUT00000002072,ENSOCUT00000039900,ENSOCUT00000044833,ENSOCUT00000057258	1837	2178	1813	5829	1998	2055	1134	1600	1906	5417	1689	341	1867.39	1710.01	2202.83	5771.6	2273.54	98.11	2204	2500	2066	6766	2224	96	2228	2716	2422	8079	2215	117	1995.9	2005.3	2461.17	4817.55	2035.83	224.36
ENSOCUG00000002074	ENSOCUT00000002070	6990.65	10595.8	7434.39	3875.52	7403.72	5763.26	17326.6	7290.24	6275.82	3475.2	5376.86	1263.48	13638.4	10999.8	8822.93	4820.08	6743.01	571.03	12590.7	15960.9	7193.07	4238.19	5324.17	472.24	15178.3	13147.3	7769.52	4830.56	7114.39	549	11207.5	13083.5	10084.6	5041.54	5890.06	1168.5
ENSOCUG00000002075	ENSOCUT00000002075	280	150	380	32	456	84	29	83	348	26	326	38	161	179	453	84	388	11	384	265	329	90	311	13	385	191	419	79	443	16	301	187	383	62	298	6
ENSOCUG00000002076	ENSOCUT00000002076,ENSOCUT00000043806,ENSOCUT00000047121	1809	511	759	178	605	168	1326	164	700	133	419	37	1757	267	1113	180	598	13	2732	502	899	182	345	17	2284	318	992	160	478	15	1957	241	987	166	310	52
ENSOCUG00000002078	ENSOCUT00000002083	0	0	0	0	0	0	0	0	0	0	0	0	0	0	0	0	0	0	0	0	0	0	0	0	0	0	0	0	0	0	0	0	0	0	0	0
ENSOCUG00000002080	ENSOCUT00000002081,ENSOCUT00000045634	80	109	48	32	41	27	63	71	55	29	51	7	75	103	40	24	42	3	119	176	40	42	41	4	95	115	39	54	32	1	64	143	59	25	40	14
ENSOCUG00000002083	ENSOCUT00000002084,ENSOCUT00000034446	248	119	64	3	202	12	11	35	83	9	141	3	42	43	112	5	150	0	292	90	70	2	120	1	186	95	62	2	101	0	132	100	46	7	67	0
ENSOCUG00000002084	ENSOCUT00000002088,ENSOCUT00000049579	682	735	868	384	1204	82	73	338	954	326	1039	49	130	976	1165	539	1374	9	922	1309	1061	714	1342	11	460	1303	1008	694	1200	11	424	1057	1036	357	1333	138
ENSOCUG00000002085	ENSOCUT00000002085,ENSOCUT00000039165,ENSOCUT00000050778,ENSOCUT00000054987,ENSOCUT00000054990,ENSOCUT00000055344,ENSOCUT00000060830,ENSOCUT00000061237	423.81	746.21	931.55	52.96	1082.15	102.75	4	309.05	1006.87	27.49	881.21	59.27	80.14	720.83	1225.66	36.94	1202.76	15.58	785.61	983.6	1106.05	47.37	976.64	24	386.54	926.54	1120.3	47.54	1095.91	38.5	240.3	549.36	1224.17	36.38	932.78	12.35
ENSOCUG00000002086	ENSOCUT00000002082	194	47	1099	211	2411	2744	39	81	1818	225	2874	99	264	66	2252	275	4624	22	596	308	2089	347	4388	28	386	336	2669	570	3714	29	277	88	1698	231	4403	40
ENSOCUG00000002089	ENSOCUT00000002086	1	9	616	0	27	2	0	9	741	0	57	0	0	0	4133	0	377	0	0	0	2638	0	134	0	0	0	2428	0	60	0	0	1	958	0	2	0
ENSOCUG00000002090	ENSOCUT00000031848	71	265	2698	8	4093	58	8	109	3197	10	3225	98	38	219	3372	51	2285	36	108	292	3130	33	1227	59	69	219	3091	50	2631	38	105	234	2976	24	2081	10
ENSOCUG00000002093	ENSOCUT00000002091,ENSOCUT00000044049,ENSOCUT00000046101	172	342	299	125	381	589	298	313	377	98	339	95	265	390	444	106	534	35	235	501	476	117	617	36	238	344	505	130	577	21	237	416	507	122	478	53
ENSOCUG00000002094	ENSOCUT00000002094,ENSOCUT00000037454,ENSOCUT00000049902,ENSOCUT00000062924	760	645	1342	416	1371	1033	548	395	1259	511	1320	162	663	653	1873	486	1814	39	1125	983	1530	637	1827	55	976	772	1621	803	1733	62	818	732	1776	451	1653	230
ENSOCUG00000002095	ENSOCUT00000002097,ENSOCUT00000063183	37	756	439	793	583	156	74	446	488	930	415	50	48	608	377	1502	307	18	59	925	394	1508	246	8	61	1083	430	1558	372	10	77	620	675	1244	226	39
ENSOCUG00000002097	ENSOCUT00000002096	0	0	0	0	0	0	0	0	0	0	0	0	0	0	0	0	0	0	0	0	0	0	0	0	0	0	0	0	0	0	0	0	0	0	0	0
ENSOCUG00000002098	ENSOCUT00000002098,ENSOCUT00000053014,ENSOCUT00000063833	678	390	627	968	575	93	386	290	703	767	419	27	545	300	783	542	504	14	894	461	630	594	321	24	750	339	797	286	339	11	632	292	780	1250	256	9
ENSOCUG00000002099	ENSOCUT00000002105,ENSOCUT00000040288,ENSOCUT00000043442,ENSOCUT00000048732,ENSOCUT00000058293	1910	1180	2127	242	5911	5588	224	648	2809	221	7722	372	1074	1052	3051	552	11138	123	2580	1484	3477	453	15607	122	1938	1308	3197	718	10835	105	1353	973	2484	310	11414	191
ENSOCUG00000002100	ENSOCUT00000023832,ENSOCUT00000036283,ENSOCUT00000050270,ENSOCUT00000052808	2398	2192	1558	813	1939	105	210	1239	1500	583	1380	80	787	1703	1954	954	1926	30	3373	2603	1488	1027	1506	32	2139	2473	1695	1104	1713	40	1822	1982	1679	803	1541	16
ENSOCUG00000002102	ENSOCUT00000002103,ENSOCUT00000034827,ENSOCUT00000037305,ENSOCUT00000037837,ENSOCUT00000039611,ENSOCUT00000048796,ENSOCUT00000050849,ENSOCUT00000057034,ENSOCUT00000057781,ENSOCUT00000062170	143	209	507	195	622	127	71	178	525	164	511	54	83	251	588	217	623	42	239	391	623	318	626	26	206	240	670	331	658	38	210	264	717	293	666	35
ENSOCUG00000002103	ENSOCUT00000031744	4	4	2	1	0	0	2	0	0	0	2	0	3	2	9	0	11	0	2	0	1	0	5	0	4	1	7	0	6	0	0	5	6	0	2	1
ENSOCUG00000002104	ENSOCUT00000002102	0	0	0	0	0	0	0	0	0	0	0	0	0	0	0	0	0	0	0	0	0	0	0	0	0	0	0	0	0	0	0	0	0	0	0	0
ENSOCUG00000002105	ENSOCUT00000002107,ENSOCUT00000044438,ENSOCUT00000054255	880	524	1706	180	2010	179	31	199	2657	166	1458	156	109	488	2842	499	1826	59	1123	801	2988	613	1719	50	472	740	3232	719	1519	64	311	436	1741	374	910	20
ENSOCUG00000002106	ENSOCUT00000002106,ENSOCUT00000058330,ENSOCUT00000064789	191	385	187	49	276	163	83	250	262	82	208	48	158	460	299	135	293	17	360	578	336	144	264	17	329	487	437	211	287	26	154	414	344	87	218	8
ENSOCUG00000002107	ENSOCUT00000002104,ENSOCUT00000035010,ENSOCUT00000037859	18016	9965	10365	4157	10451	4606	6083	7653	10801	4563	12196	1829	12762	9460	14404	5460	16079	540	22741	13389	12857	6832	15584	638	18291	11462	12608	7514	15148	616	17140	12021	15455	5016	18350	1258
ENSOCUG00000002108	ENSOCUT00000002108	59	256	87	49	64	54	242	124	67	55	40	14	111	89	102	69	58	2	95	149	70	97	38	4	131	141	92	80	80	5	113	138	71	67	32	29
ENSOCUG00000002110	ENSOCUT00000031401	675	537	1013	317	993	845	858	376	1039	324	939	241	768	358	1354	389	1149	49	876	552	1173	442	1167	66	806	425	1255	438	1152	67	733	458	1388	300	942	265
ENSOCUG00000002111	ENSOCUT00000002110	0	0	0	0	0	0	0	0	0	0	0	0	0	0	0	0	0	0	0	0	0	0	0	0	0	0	0	0	0	0	0	0	0	0	0	0
ENSOCUG00000002112	ENSOCUT00000002117,ENSOCUT00000040100,ENSOCUT00000046061	0	18	17	1	19	1	1	4	27	0	9	2	0	22	18	4	4	0	2	18	12	3	3	0	0	1	7	0	5	0	0	7	15	0	4	0
ENSOCUG00000002114	ENSOCUT00000002114,ENSOCUT00000054288,ENSOCUT00000063389,ENSOCUT00000063801	3	582	100	38	219	1	1	392	73	27	123	2	2	735	221	168	185	2	52	947	329	396	220	4	23	649	346	240	311	6	10	557	306	132	176	0
ENSOCUG00000002115	ENSOCUT00000002113,ENSOCUT00000053533	655	706	1479	272	2219	320	6	360	2824	205	2092	235	227	722	2059	410	2592	79	906	992	2393	455	2097	71	597	958	3622	476	1937	86	522	663	2810	338	1785	60
ENSOCUG00000002117	ENSOCUT00000002116,ENSOCUT00000054244	139	180	414	66	464	101	38	87	301	43	332	24	59	139	329	74	344	4	159	201	285	82	325	9	128	163	303	78	358	17	109	138	327	56	307	17
ENSOCUG00000002118	ENSOCUT00000002118,ENSOCUT00000064340	17	45	57	0	80	38	2	24	50	1	75	5	7	67	68	3	109	0	15	86	63	6	77	0	10	66	65	4	108	2	7	42	53	1	84	4
ENSOCUG00000002119	ENSOCUT00000002109,ENSOCUT00000002120,ENSOCUT00000035813,ENSOCUT00000036988,ENSOCUT00000046656,ENSOCUT00000048787,ENSOCUT00000049006,ENSOCUT00000060143	4281	3548	98	1953	99	13	4774	275	169	1467	60	9	6240	498	146	3040	149	4	15054	977	101	6467	33	1	6882	883	108	9242	45	8	6234	370	88	2775	30	0
ENSOCUG00000002120	ENSOCUT00000002123,ENSOCUT00000034553,ENSOCUT00000035873,ENSOCUT00000041935,ENSOCUT00000049945,ENSOCUT00000055336,ENSOCUT00000055866,ENSOCUT00000060374,ENSOCUT00000062887,ENSOCUT00000064289	1398	3430	767	1264	1582	526	62	1744	1180	879	1117	144	453	2098	1182	1464	1536	29	1686	3088	1012	1476	1257	52	1310	3509	1143	1570	1456	36	829	2571	870	1190	959	53
ENSOCUG00000002121	ENSOCUT00000002126,ENSOCUT00000041575	2289	3047	2376	1069	2949	3103	3999	2684	2698	1694	2727	1177	3076	2614	3695	1803	3550	112	3001	3573	2915	1783	3598	241	3446	3082	3357	2220	3687	242	2803	3505	3153	1515	3190	1506
ENSOCUG00000002122	ENSOCUT00000002119	1407.13	787.46	1860.99	795.24	2088.75	1275.98	1119.67	861.58	1932.83	683.54	1841.59	553.61	1471.68	929.11	2503.34	958.78	2420.28	124.18	2145.01	1235.92	2273.2	1057.17	2203.43	175.84	2037.43	918.16	2459.11	1048.24	2272.94	193.23	1880.35	1257.73	2756.71	887.84	2237.79	552.74
ENSOCUG00000002123	ENSOCUT00000002122,ENSOCUT00000062921	318	20	179	1	164	66	43	16	81	0	173	26	115	21	150	3	322	3	421	38	135	1	336	2	256	15	152	8	332	4	356	48	201	0	329	3
ENSOCUG00000002125	ENSOCUT00000002124	0	0	5	9	8	2	1	0	3	6	5	0	0	1	12	6	10	0	0	1	3	3	10	0	1	1	16	0	8	0	0	0	5	0	2	0
ENSOCUG00000002126	ENSOCUT00000002125,ENSOCUT00000035372,ENSOCUT00000045924,ENSOCUT00000050261,ENSOCUT00000060990	50	23	119	24	83	30	37	20	98	11	59	5	63	31	145	26	92	1	71	36	96	33	71	6	67	40	99	24	62	4	47	49	106	15	55	5
ENSOCUG00000002127	ENSOCUT00000002127,ENSOCUT00000037271,ENSOCUT00000049649,ENSOCUT00000056064	203	287	199	49	292	25	4	113	298	59	226	19	33	247	321	152	367	1	302	391	285	126	371	9	188	378	281	157	296	9	108	196	249	56	356	13
ENSOCUG00000002128	ENSOCUT00000030414	227	22	375	9	213	58	118	23	833	7	281	57	267	25	899	6	251	23	481	47	822	6	117	24	316	32	835	4	169	18	220	22	622	4	66	7
ENSOCUG00000002129	ENSOCUT00000002129,ENSOCUT00000049392	2836	1486.62	6059	1768	5413.6	422	143.39	1014.61	5143.34	1472.01	3868.78	912.1	578.73	1858.58	6059.02	3110.4	4142.96	266.3	4006.44	2688.11	4753.88	3471.72	3051.81	334.29	2514.55	2493.07	4665.88	2695.66	3487.26	303.79	1849.33	1740.56	5224.9	2838.4	3051.57	156.58
ENSOCUG00000002131	ENSOCUT00000002130	62	3616	117	33	189	31	265	1747	129	51	128	10	199	908	427	142	357	55	161	1708	129	183	130	5	138	1797	200	110	192	0	126	1205	204	87	99	6
ENSOCUG00000002132	ENSOCUT00000002141	526	1378	853	409	1462	753	96	712	1152	341	1286	115	271	1088	1400	548	1638	35	751	1542	1157	512	1731	41	706	1147	1321	814	1559	61	433	1097	1009	274	1271	45
ENSOCUG00000002134	ENSOCUT00000002131	449	632	761	23	865	428	965	643	729	32	629	71	651	730	1188	39	792	25	646	731	924	50	463	13	631	424	930	43	631	11	914	830	1080	32	430	59
ENSOCUG00000002135	ENSOCUT00000002134	291	4205.92	359.88	108	483.01	178	199	1523.97	429.56	201.38	386.45	16	346.31	1192.5	1251.27	386	992.32	21	535	2161.15	544.11	464	387	2	358.6	2324.94	677.61	398.44	552.53	6	251.06	1480.39	614.55	211	351.14	42.61
ENSOCUG00000002137	ENSOCUT00000026076,ENSOCUT00000040373,ENSOCUT00000059284,ENSOCUT00000062328	1309.96	2338.61	2124.3	23256.3	1787.24	337.07	629	2846.87	2541.12	17445.5	1548.64	297	1076.35	2536.64	3091.53	27044.7	2029.38	105	1900.26	3602.03	2709.74	31077.1	1411.58	109	1626.44	3629.3	3183.29	24043.3	1763.14	112	1533.07	2960.2	3207.33	18744.2	1654.4	125
ENSOCUG00000002138	ENSOCUT00000002136	0	0	0	0	0	0	0	0	0	0	0	0	0	0	0	0	0	0	0	0	0	0	0	0	0	0	0	0	0	0	0	0	0	0	0	0
ENSOCUG00000002139	ENSOCUT00000002139,ENSOCUT00000060117	23	3107	58	10	102	29	92	1636	66	30	68	8	81	1140	261	96	241	74	52	1895	96	128	103	9	53	1868	121	77	153	8	17	1410	132	43	64	0
ENSOCUG00000002140	ENSOCUT00000002143	9	236	568	0	1188	163	10	56	1059	3	710	169	16	207	898	14	993	49	45	283	1265	5	802	67	19	219	1478	7	879	65	3	127	1030	4	625	43
ENSOCUG00000002141	ENSOCUT00000002138	0	0	0	0	0	0	0	0	0	0	0	0	0	0	0	0	0	0	0	0	0	0	0	0	0	0	0	0	0	0	0	0	0	0	0	0
ENSOCUG00000002142	ENSOCUT00000002140,ENSOCUT00000035286	15	5	15	10	18	0	0	2	18	14	2	1	7	9	14	4	14	0	18	7	41	10	4	0	12	1	14	17	10	0	6	5	8	9	5	0
ENSOCUG00000002143	ENSOCUT00000002147,ENSOCUT00000056735,ENSOCUT00000056875,ENSOCUT00000059676,ENSOCUT00000060492,ENSOCUT00000061190	447	679	817	217	814	47	68	364	788	218	643	62	178	796	999	440	899	25	595	996	910	398	630	22	465	1039	1084	469	828	26	408	707	994	307	688	17
ENSOCUG00000002144	ENSOCUT00000002145	44	104	118	92	226	55	5	79	193	85	212	8	9	140	274	171	306	1	56	152	190	164	257	3	38	145	219	154	293	5	25	149	174	113	182	8
ENSOCUG00000002145	ENSOCUT00000002144	182	219	232	53	322	56	10	61	308	53	307	21	30	217	335	104	387	5	290	273	325	133	311	7	128	272	333	140	302	13	83	144	222	77	271	9
ENSOCUG00000002146	ENSOCUT00000002142	0	0	0	0	0	0	0	0	0	0	0	0	0	0	0	0	0	0	0	0	0	0	0	0	0	0	0	0	0	0	0	0	0	0	0	0
ENSOCUG00000002147	ENSOCUT00000002146	2493	2622	1513	1072	1329	133	226	1089	1472	930	935	66	1060	1422	2224	2006	1225	31	3381	1963	1727	2005	661	22	2024	1743	1670	1564	899	30	1832	1379	1470	1265	549	31
ENSOCUG00000002148	ENSOCUT00000002149	1188	3096	1868	1182	2277	498	113	1731	2129	1186	1818	196	501	2893	2574	2295	2263	65	1840	3715	2439	2801	1994	97	1275	3766	2482	2571	2087	76	1067	3152	2310	1563	1657	55
ENSOCUG00000002149	ENSOCUT00000002148,ENSOCUT00000064092	194	505	154	279	200	168	141	418	137	329	132	19	241	596	235	493	220	8	302	864	177	418	169	14	286	731	167	445	188	9	272	766	200	603	195	18
ENSOCUG00000002150	ENSOCUT00000002150	9742	11135	6824.99	4609	6966	10726	18129	9476	6557	5039.99	6034	1945	15538.5	10375.6	8086.91	6109	7511	718.35	15557.5	16028.6	6920.62	6313.15	6517.69	652	17774.3	12734.5	7200	7027.77	8042.58	749	12705	14444	10202.9	6838.99	7466.19	2537
ENSOCUG00000002151	ENSOCUT00000002152,ENSOCUT00000022686	250	209	456	187	582	612	115	139	328	99	350	38	203	196	358	185	499	5	370	369	565	378	783	14	330	297	564	455	735	32	145	187	383	145	589	92
ENSOCUG00000002152	ENSOCUT00000002151	47	67.41	107.23	22.91	108.48	13	8	58	69	34	111.83	7	23.92	93.78	95.14	47.23	162.49	0	52.14	143.89	111.97	41.7	115.62	5	66.94	174.99	68.7	82.32	143.39	5.84	45.57	146.13	87.65	43.86	136.68	5.83
ENSOCUG00000002153	ENSOCUT00000002153,ENSOCUT00000045170,ENSOCUT00000046515,ENSOCUT00000056101	396.27	186.03	1060.8	106	1609.8	703.2	201.44	140	1379.94	76.21	1417.23	193	299	219	1484.52	100.15	1994.05	40	521.52	335.21	1293.48	114	1751.16	41	427.81	162.09	1506.55	144.45	1769.4	50	408.57	202.22	1424.51	87.13	1422.3	136
ENSOCUG00000002154	ENSOCUT00000002162,ENSOCUT00000051683,ENSOCUT00000053798	1320	3149	1062	952	1626	101	45	1481	1247	1037	1428	93	322	2782	1597	1596	1837	41	1791	3409	1390	1611	1772	41	1058	4046	1520	1760	1828	33	905	3130	1388	1081	1779	52
ENSOCUG00000002155	ENSOCUT00000002156,ENSOCUT00000057930	4132	4668	4071	1897	4838	3744	2899	3329	4526	1875	3746	754	4551	4233	5935	2768	4816	215	5704	5459	5125	2933	4291	296	5054	5070	5621	3492	4746	286	4439	4271	4778	2378	3508	659
ENSOCUG00000002156	ENSOCUT00000002157,ENSOCUT00000034452,ENSOCUT00000051276	624	1307	981	480	1486	186	8	493	1185	378	1248	80	82	862	1473	920	1621	27	779	1360	1238	994	1397	15	403	1249	1315	1102	1495	30	399	918	1136	712	1192	29
ENSOCUG00000002157	ENSOCUT00000002159,ENSOCUT00000033419,ENSOCUT00000035396,ENSOCUT00000048758,ENSOCUT00000049441,ENSOCUT00000052386,ENSOCUT00000056034,ENSOCUT00000062055,ENSOCUT00000063013	2321	4219	8775	598	9639	1522	218	2110	11481	572	6122	209	1037	3893	11020	772	6803	50	3669	5431	10893	836	4159	58	2435	5027	13157	974	6130	39	3148	4452	11940	771	3057	72
ENSOCUG00000002158	ENSOCUT00000002154,ENSOCUT00000038335,ENSOCUT00000047637,ENSOCUT00000060192	717	688	997	125	1025	170	14	352	1056	66	780	89	234	667	1323	239	1036	33	1174	887	1251	210	792	45	666	779	1304	139	924	47	578	715	1208	168	638	15
ENSOCUG00000002159	ENSOCUT00000002158	747	1187	988	268	1405	86	35	363	1071	169	1135	68	225	743	1389	496	1224	15	822	1154	1086	458	1012	13	666	973	1135	526	1370	30	596	776	1168	284	996	12
ENSOCUG00000002160	ENSOCUT00000002155,ENSOCUT00000047390	334.73	682.97	733.2	226	870.2	498.8	209.56	437	868.06	165.79	817.77	69	335	441	1059.48	229.85	1103.95	12	473.48	738.79	948.52	203	1180.84	31	427.19	650.91	1026.45	256.55	1033.6	26	392.43	593.78	894.49	158.87	982.7	162
ENSOCUG00000002163	ENSOCUT00000002164	742	1105	850	341	1136	755	339	688	877	284	1050	89	547	923	1193	554	1371	18	898	1282	1073	556	1414	31	849	1072	1153	569	1354	24	618	1032	944	387	1201	181
ENSOCUG00000002165	ENSOCUT00000002166	1475	1181	1629	390	1884	726	849	754	1610	385	1836	429	1262	1008	1990	603	1975	57	1745	1475	1929	616	2442	80	1730	1108	1968	745	2169	141	1583	1057	1860	494	1825	389
ENSOCUG00000002166	ENSOCUT00000002165,ENSOCUT00000040163	383.93	703.49	719.47	555.45	682.58	1045.44	960.47	642.19	833.57	619.47	636.5	247.94	600.34	728.09	873.83	682.35	753.88	36	537.95	1126.64	802.76	653.89	783.61	56	577.86	869.6	911.52	635.57	794.66	52	502.71	1055.38	945.44	692.88	768.38	385
ENSOCUG00000002167	ENSOCUT00000002167,ENSOCUT00000062776	617	552	1157	237	1244	78	17	295	1226	214	1029	95	172	653	1539	467	1382	47	952	1015	1518	504	1112	49	614	904	1463	509	1173	45	561	639	1455	315	1075	17
ENSOCUG00000002171	ENSOCUT00000002171,ENSOCUT00000033807,ENSOCUT00000056038	271	422	275	213	391	89	19	147	298	166	474	28	144	229	356	280	601	8	361	344	366	298	750	10	470	429	436	579	840	20	201	273	331	214	715	19
ENSOCUG00000002172	ENSOCUT00000002172	306	1073	727	129	930	542	284	346	466	104	795	77	299	364	685	206	1013	11	358	631	492	159	1025	14	314	391	511	154	994	21	275	411	586	106	1056	198
ENSOCUG00000002173	ENSOCUT00000002177,ENSOCUT00000033505,ENSOCUT00000035452,ENSOCUT00000063144	73	295.94	2256.43	33	1046.47	487	87	293	1712.55	32	543.42	97	93	336	3322.59	41	780.28	52	109	471.88	2621.42	63.91	451.1	65	74	225.39	2436.18	40	647	59	92	428.06	2437.67	23	317	76
ENSOCUG00000002176	ENSOCUT00000002178,ENSOCUT00000058373	2597	4784	6394	2020	8553	1403	884	2856	6742	1802	9619	975	1633	4871	8446	2726	11586	64	3846	7321	8102	3069	15249	80	4272	8560	11871	4033	20178	116	2521	5088	7421	2011	11687	493
ENSOCUG00000002177	ENSOCUT00000002176,ENSOCUT00000041557,ENSOCUT00000049731	38	187	265	177	1024	1022	155	106	310	85	1266	215	188	120	448	146	1684	1	86	263	589	232	1982	4	98	156	466	187	1689	10	96	155	481	159	2383	2071
ENSOCUG00000002178	ENSOCUT00000002175,ENSOCUT00000047743,ENSOCUT00000052022	254	246	225	34	369	186	171	138	223	38	273	12	217	229	270	38	380	4	355	333	234	56	398	4	265	234	228	37	372	2	239	184	325	38	388	16
ENSOCUG00000002179	ENSOCUT00000002179,ENSOCUT00000045349,ENSOCUT00000060510	548	573	636	265	832	633	846	472	813	268	795	48	641	469	765	404	1018	16	815	677	823	380	855	22	854	584	947	471	988	11	683	595	1004	296	999	101
ENSOCUG00000002180	ENSOCUT00000030646	3759	636	1473	89	1549	666	726	409	1969	78	1501	152	2579	684	2603	138	2337	37	5390	1137	2420	189	1779	67	3838	706	2318	120	1620	65	3689	591	2155	67	1177	93
ENSOCUG00000002181	ENSOCUT00000002183	1418	1091	2118	327	3084	288	75	408	2464	267	2913	92	253	1310	3114	712	3631	24	2036	1946	2844	734	3830	35	935	1520	2891	673	3156	29	799	1068	1675	449	2217	19
ENSOCUG00000002182	ENSOCUT00000002181	284.98	245.91	375.57	56.54	544.21	161.91	28.26	86.58	304.21	35.25	502.81	14.13	102.56	253.81	466.73	132.44	749.68	8	374.39	330.83	479.75	115.54	965.13	5.42	248.86	326.79	444.91	136.6	725.78	19.21	289.66	284.65	489.31	71.3	829.72	2
ENSOCUG00000002183	ENSOCUT00000002182,ENSOCUT00000043077,ENSOCUT00000043652,ENSOCUT00000052786	513	918	777	200	753	389	534	469	989	179	569	111	792	540	2010	396	1208	95	796	725	932	443	426	28	768	633	1096	489	670	45	624	613	927	267	405	37
ENSOCUG00000002185	ENSOCUT00000002185,ENSOCUT00000052587	1	10	8	5	100	122	0	12	35	1	126	6	7	1	5	5	200	0	4	0	17	5	257	0	1	5	38	1	145	1	0	0	3	2	254	15
ENSOCUG00000002186	ENSOCUT00000002186,ENSOCUT00000036569,ENSOCUT00000040889,ENSOCUT00000057233,ENSOCUT00000058589	140.28	80.44	84.85	47.84	159.1	23.75	29	45.81	93.65	29.5	123.81	14.2	86.93	64.1	74.79	72.23	164.69	2	163.49	116.3	112.59	62.98	95.02	10.66	117.64	110.1	123.45	101.98	120.72	6.81	119.71	79.11	143.42	56.83	153.23	11.67
ENSOCUG00000002187	ENSOCUT00000002187	6304.45	6828.12	9774.96	2285.35	10426.5	9790.99	5737.58	4578.2	9881.37	2904.18	8593.06	1256.35	6978.43	7016.24	13675.4	4208.96	11137.9	315	8878.21	10498.7	11090.4	4484	8297.67	521	7355.32	7255.8	11559	3589	10306.8	468	7750.97	7751.42	10710.7	3774	8155.2	849
ENSOCUG00000002188	ENSOCUT00000009425,ENSOCUT00000059954,ENSOCUT00000060298,ENSOCUT00000064243	467	571	930	65	915	202	787	251	776	84	586	136	710	449	1180	183	643	73	667	676	876	187	425	75	706	478	835	207	671	61	780	423	995	183	395	49
ENSOCUG00000002189	ENSOCUT00000002189,ENSOCUT00000039549,ENSOCUT00000040106,ENSOCUT00000046161,ENSOCUT00000052146,ENSOCUT00000057026	1	20	218	0	97	17	1	19	190	0	130	15	1	30	199	0	164	0	9	71	174	0	150	1	3	35	148	0	162	1	1	45	229	0	149	20
ENSOCUG00000002190	ENSOCUT00000002190,ENSOCUT00000036479,ENSOCUT00000038575,ENSOCUT00000042325,ENSOCUT00000046860,ENSOCUT00000056334	27	103	1557	41	1310	20	0	65	2011	19	930	89	10	112	3018	73	1145	34	49	211	2214	96	542	43	28	129	2402	111	999	33	15	105	2106	48	574	1
ENSOCUG00000002192	ENSOCUT00000002196,ENSOCUT00000036666,ENSOCUT00000039507,ENSOCUT00000049993,ENSOCUT00000061266	13	160	68	22	112	7	0	78	119	20	64	5	2	199	144	52	103	5	14	234	140	27	150	0	7	333	157	43	94	8	4	115	113	5	78	0
ENSOCUG00000002193	ENSOCUT00000002195	590	816	716	478	864	557	264	504	798	500	860	109	460	999	1116	748	1059	20	961	1220	824	688	962	33	786	1064	905	603	1057	25	685	1001	877	528	840	96
ENSOCUG00000002194	ENSOCUT00000002194,ENSOCUT00000034127,ENSOCUT00000047147	1023	1236	1253	561	1526	1040	822	642	1361	486	1286	200	893	916	1668	632	1744	71	1607	1483	1554	837	1549	64	1056	1155	1461	614	1405	46	850	914	1430	431	1253	86
ENSOCUG00000002196	ENSOCUT00000002193	0	0	0	0	0	0	0	0	0	0	0	0	0	0	0	0	0	0	0	0	0	0	0	0	0	0	0	0	0	0	0	0	0	0	0	0
ENSOCUG00000002197	ENSOCUT00000002200,ENSOCUT00000034486,ENSOCUT00000047062,ENSOCUT00000053086	934	51	271	3	796	53	52	32	507	3	499	108	249	99	489	23	793	14	1379	125	722	18	1003	22	631	70	507	13	873	25	584	96	430	8	716	32
ENSOCUG00000002198	ENSOCUT00000002202,ENSOCUT00000047689,ENSOCUT00000052827,ENSOCUT00000063497	155	252	171	148	256	25	44	249	166	108	254	19	99	402	221	238	299	8	201	443	224	230	287	2	213	440	242	261	274	4	146	449	244	155	313	21
ENSOCUG00000002199	ENSOCUT00000002198	0	1395	0	283	0	0	0	1268	0	325	0	0	0	1751	0	622	0	0	0	2145	0	609	0	0	0	2540	0	729	0	0	0	1803	0	446	0	0
ENSOCUG00000002200	ENSOCUT00000002197	173	228	173	159	301	201	374	258	160	232	188	46	291	240	212	189	328	15	273	309	191	202	244	10	260	270	221	266	271	10	244	258	253	211	311	57
ENSOCUG00000002202	ENSOCUT00000002201,ENSOCUT00000035322,ENSOCUT00000049875,ENSOCUT00000057541,ENSOCUT00000063748	281	267	734	63	587	198	115	166	613	66	371	25	202	251	899	97	503	7	496	409	741	90	374	5	384	356	697	71	424	12	265	217	595	58	264	20
ENSOCUG00000002203	ENSOCUT00000002203,ENSOCUT00000038175,ENSOCUT00000042463,ENSOCUT00000056099	28	496	3084	0	2261	691	52	343	2857	0	2604	203	106	668	2862	0	2685	13	145	988	2278	0	2953	29	98	595	1838	0	3369	22	67	814	3495	0	3005	206
ENSOCUG00000002204	ENSOCUT00000002206,ENSOCUT00000044164,ENSOCUT00000062321	4	29	447	0	660	943	39	11	293	0	644	106	51	41	454	0	1167	0	32	20	304	0	842	3	7	19	325	0	871	8	22	15	466	0	1020	176
ENSOCUG00000002205	ENSOCUT00000002204	490	399	710	357	685	446	156	243	497	317	438	79	369	425	669	530	544	19	799	1002	690	514	619	32	581	697	509	490	522	15	361	479	469	318	452	32
ENSOCUG00000002206	ENSOCUT00000002207,ENSOCUT00000034270,ENSOCUT00000045583,ENSOCUT00000049996	154	21	412	238	331	34	49	47	451	226	250	7	104	93	391	285	253	3	249	190	388	302	161	2	170	87	581	314	187	2	185	56	504	336	124	15
ENSOCUG00000002207	ENSOCUT00000002205	25	55	60	29	72	25	7	40	71	19	55	10	25	50	107	50	95	2	73	43	47	55	76	3	78	38	83	48	66	4	52	44	61	31	95	7
ENSOCUG00000002208	ENSOCUT00000002208	5	0	0	0	0	4	0	0	1	4	1	0	1	0	0	1	0	0	0	1	0	0	0	0	3	0	0	2	1	0	0	0	0	0	2	0
ENSOCUG00000002210	ENSOCUT00000002210	248.54	99.55	858.9	535.76	1044.12	236.14	16.63	75.28	1081.31	378.29	949.46	185.02	72.97	178.37	1111.46	858.12	1235.61	64.79	355.41	276.24	1215.25	927.42	1423.72	44.69	201.67	150.31	1202.59	812.35	1194.96	25.34	248.43	181.51	1145.77	702.55	1064.39	23.02
ENSOCUG00000002211	ENSOCUT00000002212	19	30	5	5	30	13	0	2	5	6	35	0	5	16	6	28	54	0	3	20	5	60	44	0	16	8	10	39	91	0	28	23	1	16	58	0
ENSOCUG00000002212	ENSOCUT00000002213	250	312	316	136	418	243	131	258	348	103	413	57	256	338	502	209	485	25	336	518	461	158	505	22	364	484	435	146	459	20	311	443	454	190	505	26
ENSOCUG00000002215	ENSOCUT00000002214	16	16	58	0	157	198	21	26	67	0	171	48	39	51	105	0	331	30	49	36	66	0	368	22	36	36	116	2	288	23	62	46	103	2	415	8
ENSOCUG00000002216	ENSOCUT00000002215	81	89	370	36	635	0	23	28	332	30	371	12	24	112	429	185	446	6	121	223	312	202	266	1	84	207	302	176	409	1	41	108	467	144	325	0
ENSOCUG00000002217	ENSOCUT00000002216,ENSOCUT00000056076,ENSOCUT00000057757,ENSOCUT00000058598	625	664	807	240	1078	68	75	539	1029	212	819	65	169	775	1312	341	960	13	778	1028	1020	389	754	19	492	1060	1034	486	880	22	397	1062	976	272	782	12
ENSOCUG00000002218	ENSOCUT00000034088	260	363	529	176	711	328	266	201	760	127	826	34	224	313	637	295	914	4	284	295	559	144	876	6	299	407	798	304	929	1	221	294	689	163	875	277
ENSOCUG00000002219	ENSOCUT00000002218	251	307	368	223	359	323	288	289	350	202	397	34	363	374	471	345	483	10	346	495	468	259	450	10	399	625	426	361	447	17	340	483	467	291	454	55
ENSOCUG00000002220	ENSOCUT00000002221	188	624	500	379	637	117	128	443	550	545	390	23	155	442	693	523	471	3	234	548	584	561	310	16	211	473	550	820	419	2	211	336	570	432	401	6
ENSOCUG00000002222	ENSOCUT00000002219	0	0	0	0	0	0	0	0	0	0	0	0	1.42	0	0	0	0	0	0	0	0	1	0	0	1	0	0	0	0	0	0	0	0	0	0	1
ENSOCUG00000002223	ENSOCUT00000002224	88	66	118	23	106	34	94	47	148	20	102	12	70	70	176	27	167	0	129	46	111	31	137	0	94	58	166	26	138	1	98	43	155	25	167	12
ENSOCUG00000002224	ENSOCUT00000002223	758	410	618	135	684	97	10	217	559	159	582	84	237	311	614	236	779	24	827	494	688	259	615	17	706	452	671	268	704	33	596	369	831	190	671	19
ENSOCUG00000002225	ENSOCUT00000029839,ENSOCUT00000035689,ENSOCUT00000050366,ENSOCUT00000054314,ENSOCUT00000055032,ENSOCUT00000062251	2192	1590	2301	306	3210	710	252	854	2904	297	2829	330	1097	2003	3552	526	3891	86	3119	2580	3272	605	3865	109	2080	2112	3186	587	3651	88	2023	2156	2948	413	3292	114
ENSOCUG00000002226	ENSOCUT00000002228,ENSOCUT00000036253,ENSOCUT00000058517	1462	546	1075	555	1174	388	36	318	1648	418	1088	117	513	562	1617	723	1356	37	1841	754	1744	597	1276	47	978	726	1819	478	1209	45	938	628	1413	694	1095	29
ENSOCUG00000002230	ENSOCUT00000002229,ENSOCUT00000050463,ENSOCUT00000059805	7311	11511	13311	225	14259	10934	15406	13753	13875	269	12464	3312	9654	19547	19826	385	14566	812	9682	16001	13818	441	10016	1108	10726	12160	15695	307	14435	1296	9788	15986	17372	286	10977	2709
ENSOCUG00000002231	ENSOCUT00000002233,ENSOCUT00000037794,ENSOCUT00000038317,ENSOCUT00000046810,ENSOCUT00000055837	554	340	1469	7	1668	565	47	162	1219	11	1718	22	220	271	1603	21	2202	3	654	308	1230	37	2412	21	489	284	929	37	2089	1	642	322	1220	7	1980	32
ENSOCUG00000002233	ENSOCUT00000002231	2	109	5	0	10	8	42	90	1	0	7	1	20	34	6	4	7	1	15	59	2	5	12	0	21	29	1	0	2	1	11	55	4	8	15	15
ENSOCUG00000002235	ENSOCUT00000002237,ENSOCUT00000054818	818	2256	894	441	1159	187	29	806	920	448	936	89	256	1614	1198	886	1143	33	1277	2408	1076	752	865	48	887	2254	1287	1012	1013	34	688	1655	1091	588	788	9
ENSOCUG00000002236	ENSOCUT00000002238,ENSOCUT00000039961,ENSOCUT00000056705	1337	1069	2159	301	2861	369	68	413	2402	287	2239	83	335	938	2885	535	2513	29	1888	1258	2499	581	2124	38	1116	1087	2464	661	2520	46	926	903	2334	364	1854	33
ENSOCUG00000002237	ENSOCUT00000002234	0	0	0	0	0	0	0	0	0	0	0	5	0	0	0	0	0	0	0	0	0	2.58	0	0	0	2.08	0	0	0	0	0	0	0	0	0	0
ENSOCUG00000002238	ENSOCUT00000002236,ENSOCUT00000039474	1454	1434	1265	954	1457	1672	2229	1269	1489	903	1313	510	2194	1268	1804	1151	1532	116	1795	1500	1377	1129	1328	119	2247	1475	1961	1502	1666	165	2018	1689	2263	1156	1676	597
ENSOCUG00000002240	ENSOCUT00000002240,ENSOCUT00000057863	526	360	576	301	801	367	334	229	582	321	569	63	456	354	673	397	810	7	694	498	637	414	782	25	647	456	706	412	663	12	609	423	650	433	614	111
ENSOCUG00000002241	ENSOCUT00000002241	983	731	1532	211	1664	1112	264	443	1866	200	1592	111	721	662	2095	350	1975	22	1287	975	1832	327	1871	42	1130	759	2287	415	1965	43	889	620	1635	255	1571	157
ENSOCUG00000002242	ENSOCUT00000002242	62	65	127	21	109	37	94	75	113	29	94	2	83	93	127	28	79	0	114	119	129	44	74	5	83	85	185	33	89	1	61	78	158	20	81	29
ENSOCUG00000002243	ENSOCUT00000002243,ENSOCUT00000038905	322	74	498	31	512	101	8	24	514	52	349	33	104	62	704	164	419	11	559	101	744	279	393	5	350	66	697	325	353	19	340	60	721	93	283	20
ENSOCUG00000002244	ENSOCUT00000002246,ENSOCUT00000037070,ENSOCUT00000058001	46	69	1481	0	1710	2636	2	27	1305	1	2376	158	76	43	1729	0	3214	21	178	73	1599	0	3983	43	86	47	1425	0	3266	37	44	27	1281	5	3815	91
ENSOCUG00000002245	ENSOCUT00000002247,ENSOCUT00000052045	312	254	702	69	899	117	1	100	859	39	831	26	39	209	1021	126	991	7	520	365	1000	102	1073	10	266	330	841	106	925	11	177	278	1053	61	1185	9
ENSOCUG00000002246	ENSOCUT00000002245	282	864	702	1457	1091	368	25	905	663	980	1148	18	126	1591	843	2237	1537	18	397	1884	731	1922	1502	10	286	1628	787	1754	1452	7	316	2171	810	1743	1553	44
ENSOCUG00000002248	ENSOCUT00000002251,ENSOCUT00000045935	1027	967	1361	687	1457	784	482	776	1460	499	1325	176	968	1191	1933	892	1510	54	1494	1705	1605	1093	1235	44	1219	1755	1682	1085	1431	66	1216	1163	1634	741	1318	58
ENSOCUG00000002249	ENSOCUT00000002248	27	1357	827	430	390	122	117	691	754	831	350	25	52	728	986	407	479	2	137	1245	614	626	310	6	94	1360	566	506	438	5	110	950	929	477	416	12
ENSOCUG00000002250	ENSOCUT00000002254	118	683	951	116	1104	954	161	643	648	101	1252	35	97	729	1092	103	1995	1	118	1085	946	79	2015	0	98	694	912	76	1675	3	51	644	771	74	1804	748
ENSOCUG00000002251	ENSOCUT00000002252,ENSOCUT00000050816,ENSOCUT00000061292	90	571	162	73	265	3	52	272	123	91	148	11	80	423	215	208	150	12	186	520	112	259	107	4	97	462	112	258	197	5	124	443	201	186	88	6
ENSOCUG00000002253	ENSOCUT00000024625,ENSOCUT00000049037,ENSOCUT00000062031	8	1941	100	22	191	112	137	682	100	31	110	52	21	558	117	153	199	55	34	811	72	142	167	18	41	593	88	115	159	33	27	682	133	155	145	26
ENSOCUG00000002254	ENSOCUT00000002256,ENSOCUT00000047704,ENSOCUT00000047994,ENSOCUT00000060223	1260	2668	1092	482	1287	664	183	921	1253	465	1092	182	675	1465	1542	700	1389	33	1571	2307	1374	820	1188	75	1281	2110	1593	708	1213	55	1049	1373	1368	529	1017	54
ENSOCUG00000002256	ENSOCUT00000002258,ENSOCUT00000044635	10	9	76	7	68	18	11	1	40	1	36	11	9	11	123	8	109	1	36	27	94	23	64	0	32	9	97	3	59	1	18	10	82	4	35	6
ENSOCUG00000002258	ENSOCUT00000002259	111	296	159	59	191	76	156	199	107	47	105	36	91	271	132	56	146	12	163	373	220	76	265	23	120	490	162	83	196	12	67	139	97	23	182	75
ENSOCUG00000002259	ENSOCUT00000002257,ENSOCUT00000046784,ENSOCUT00000052726	698	465	1139	120	987	189	72	348	1088	108	829	27	296	567	1615	202	959	6	749	637	1181	173	562	14	522	712	1257	142	920	5	658	677	1465	142	612	6
ENSOCUG00000002260	ENSOCUT00000002263,ENSOCUT00000047504	439	2366	411	33363	497	510	215	3696	445	27481	495	55	454	4403	689	15047	748	10	578	5532	568	3080	657	11	468	5123	453	1370	571	11	380	6176	500	25406	623	28
ENSOCUG00000002261	ENSOCUT00000002260	4	21	248	3236	45	0	7	9	163	2817	38	0	6	5	297	5146	25	0	4	24	284	5357	30	0	3	4	223	5449	20	0	4	14	280	4424	8	0
ENSOCUG00000002263	ENSOCUT00000002262	2299	2252	3928	1047	4013	1211	864	1126	3722	582	3048	109	1598	1671	4508	1295	4285	30	2886	2808	4188	1245	3978	34	2432	2136	4647	1347	4270	22	2118	1730	4205	1076	3318	592
ENSOCUG00000002264	ENSOCUT00000002268,ENSOCUT00000037173,ENSOCUT00000039965,ENSOCUT00000041733,ENSOCUT00000045793,ENSOCUT00000049464,ENSOCUT00000052101,ENSOCUT00000055675,ENSOCUT00000061441	917.08	3896.09	1798.55	4250.46	2270	1823.08	1144	2851.3	1963	3639.02	2388.48	268	1262.41	3198	2516	5107.02	3275	82	1536	3721.46	2295	4857.53	3685.12	83	1645.44	3218.11	2471.5	7015.32	3278.83	134	1230.38	3831.97	2774	5031.54	3764	332
ENSOCUG00000002267	ENSOCUT00000002267,ENSOCUT00000045368	1691	1510	482	468	627	491	1445	1341	616	519	478	87	2323	1494	850	907	724	25	2411	2155	673	1235	588	31	2194	2544	674	1206	697	32	1517	1737	702	1107	541	64
ENSOCUG00000002269	ENSOCUT00000002269,ENSOCUT00000057180	102	134	112	64	189	50	18	97	161	66	149	47	30	190	176	107	219	5	131	241	145	125	224	19	50	236	148	101	175	27	56	202	138	58	189	51
ENSOCUG00000002271	ENSOCUT00000002271	2148	700	3631	253	2341	554	481	461	3187	180	1797	241	1662	731	4335	325	2184	98	3003	1078	3741	396	2249	118	2720	1285	4072	490	2513	150	2316	1003	4279	306	2028	108
ENSOCUG00000002272	ENSOCUT00000002282,ENSOCUT00000035714	65	12	59	5	20	19	50	21	30	5	29	1	94	23	48	8	35	0	169	28	36	13	26	0	70	8	39	7	40	0	39	5	55	6	25	3
ENSOCUG00000002278	ENSOCUT00000002277,ENSOCUT00000034542,ENSOCUT00000039675,ENSOCUT00000041679,ENSOCUT00000044777,ENSOCUT00000057626,ENSOCUT00000058378	505	420	536	234	453	516	602	237	478	239	460	57	827	318	622	412	591	21	688	492	482	326	559	26	851	368	556	359	638	34	534	376	607	296	529	141
ENSOCUG00000002279	ENSOCUT00000031415,ENSOCUT00000056613	213	160	210	14	310	47	193	103	207	15	300	12	234	108	273	36	259	0	222	175	215	24	140	4	260	132	252	19	373	0	250	187	275	33	167	13
ENSOCUG00000002281	ENSOCUT00000002280,ENSOCUT00000056181,ENSOCUT00000063650	46	465	75	91	183	28	1	341	71	82	112	1	7	499	120	1102	192	2	54	756	127	1437	164	1	17	730	98	1827	108	1	25	448	92	90	173	0
ENSOCUG00000002283	ENSOCUT00000002283	552	564	122	0	274	160	90	493	328	0	217	141	225	496	74	1	193	6	748	742	67	0	166	11	527	908	156	0	177	25	340	605	189	2	177	27
ENSOCUG00000002284	ENSOCUT00000002286,ENSOCUT00000039831,ENSOCUT00000040247,ENSOCUT00000041245,ENSOCUT00000054329,ENSOCUT00000060600,ENSOCUT00000062926,ENSOCUT00000063533	14	30	29	0	33	15	7	3	9	1	18	9	2	8	21	1	29	0	2	0	12	0	31	0	0	0	3	0	15	0	2	4	16	1	29	6
ENSOCUG00000002285	ENSOCUT00000002284	1	10	51	3	469	318	0	11	113	0	515	25	8	23	242	0	889	2	29	39	143	0	1182	3	19	29	80	1	704	4	0	17	67	0	1132	15
ENSOCUG00000002287	ENSOCUT00000002285,ENSOCUT00000015481	212	153	769	160	638	184	921	161	615	121	513	140	438	103	705	153	484	12	308	208	595	200	272	17	396	100	698	131	447	32	427	195	1074	158	273	108
ENSOCUG00000002289	ENSOCUT00000002289	528	182	2057.23	312	1688	733.2	803	281.46	1727.77	301	1211.32	60	615	366	1856.67	375	1483.21	17	770.03	505.55	1627.65	523	778	20	823	345	1799	374	1110	21	1009.4	437	2155	401.86	928.54	38
ENSOCUG00000002290	ENSOCUT00000002292,ENSOCUT00000059529	851	1061	1345	179	1484	1264	1126	937	1384	158	1204	229	1028	1111	1670	180	1574	58	1007	1537	1512	216	1345	58	1094	1229	1639	253	1446	57	1031	1271	1646	158	1442	357
ENSOCUG00000002291	ENSOCUT00000002290	0	0	0	0	0	0	0	0	0	0	0	0	0	0	0	0	0	0	0	0	0	0	0	0	0	0	0	0	0	0	0	0	0	0	0	0
ENSOCUG00000002292	ENSOCUT00000002299,ENSOCUT00000056432,ENSOCUT00000064307	2438	2425	3127	1175	3251	2276	2188	1684	3084	1143	2361	474	2490	2412	3884	1489	3037	113	3380	3200	3654	1688	2360	180	3026	2664	3711	1794	2945	131	2595	2639	3522	1590	2084	402
ENSOCUG00000002295	ENSOCUT00000002293	1032.51	1108.63	1045.55	636.51	1159.52	292.12	1371.52	991.12	1151.88	596.87	1092.41	158.99	1533.3	1066.25	1344.36	764.08	1112.08	49.18	1817.79	1798.52	1118.21	887.65	978.44	50.01	1776.02	1508.96	1227.31	934.72	1158.14	90.54	1449.33	1261.65	1517.22	749.69	925.95	130.37
ENSOCUG00000002296	ENSOCUT00000002296,ENSOCUT00000037839,ENSOCUT00000047106,ENSOCUT00000047824,ENSOCUT00000050483,ENSOCUT00000062186	221	1199	338	12	437	3	26	378	358	32	285	0	118	529	661	22	377	2	486	845	481	48	291	0	254	847	445	64	703	1	248	524	387	35	257	0
ENSOCUG00000002297	ENSOCUT00000002294	0	0	0	164	0	0	0	0	0	77	0	0	0	1	2	18	1	0	0	0	0	20	2	0	0	1	0	106	0	0	2	0	0	25	3	0
ENSOCUG00000002298	ENSOCUT00000002298	519	802	1249	638	1451	951	316	455	1374	543	1138	255	389	709	1640	924	1533	56	838	998	1429	1162	1477	72	737	896	1666	1156	1466	92	601	775	1570	829	1406	144
ENSOCUG00000002299	ENSOCUT00000002301,ENSOCUT00000051175	92	494	1255	16	1330	70	5	410	1419	12	898	207	21	713	1871	27	1303	53	115	1021	1701	40	1001	88	78	725	1681	21	1027	98	58	1069	1481	19	782	57
ENSOCUG00000002300	ENSOCUT00000002300	475	529	724	197	759	633	459	431	635	235	679	103	579	521	919	382	845	44	648	741	806	445	848	42	696	482	863	434	846	40	652	493	892	331	740	126
ENSOCUG00000002301	ENSOCUT00000002297	141	58	152	3	154	29	24	50	164	0	85	3	190	68	284	7	219	5	282	71	233	14	118	6	251	58	203	17	113	2	206	90	252	13	124	10
ENSOCUG00000002302	ENSOCUT00000032045	387	695	996	292	1534	307	74	307	1088	218	1237	226	116	700	1506	583	1679	18	554	966	1452	580	1863	39	437	761	1395	491	1573	18	455	602	1269	314	1659	236
ENSOCUG00000002303	ENSOCUT00000028310	294	479	447	145	517	174	120	285	388	131	470	32	310	470	598	222	714	19	561	731	479	253	881	24	451	649	442	200	676	18	466	676	462	140	713	73
ENSOCUG00000002304	ENSOCUT00000002310,ENSOCUT00000035533,ENSOCUT00000042192,ENSOCUT00000045191,ENSOCUT00000048300,ENSOCUT00000050646,ENSOCUT00000052230	3187	2287	3339	336	4446	934	357	1320	3598	350	4048	293	1084	2287	5468	1037	5602	59	4648	3839	5035	1119	6537	127	3013	3750	5050	1439	5399	114	2259	2475	4021	490	4739	162
ENSOCUG00000002305	ENSOCUT00000002302	596	0	0	0	0	2	62	1	3	1	0	1	399	0	3	0	2	1	734	8	0	0	0	1	805	3	0	0	0	0	414	1	0	0	0	0
ENSOCUG00000002306	ENSOCUT00000002305	587	2394	4	22	4	3	691	2540	3	37	1	0	630	1890	9	20	1	0	740	2541	1	61	0	0	628	3039	1	21	2	0	437	2378	0	34	1	0
ENSOCUG00000002309	ENSOCUT00000002307,ENSOCUT00000034004,ENSOCUT00000055697,ENSOCUT00000056831	625	586	769	190	887	655	446	446	732	212	649	137	642	411	941	292	953	33	795	543	697	297	781	53	720	520	865	327	876	48	651	540	930	140	865	154
ENSOCUG00000002310	ENSOCUT00000002309,ENSOCUT00000027469	56	937	147	280	289	143	3	248	144	200	393	15	15	428	262	408	452	1	125	532	166	794	424	0	75	438	143	500	470	5	66	405	155	374	416	4
ENSOCUG00000002311	ENSOCUT00000002311,ENSOCUT00000047442	213	19	138	27	85	15	457	23	137	19	80	16	391	26	87	24	86	2	260	54	113	26	44	2	321	29	105	11	59	4	301	21	175	22	33	16
ENSOCUG00000002312	ENSOCUT00000002319,ENSOCUT00000035849,ENSOCUT00000043353,ENSOCUT00000052177,ENSOCUT00000055196	4548	4881	1356	625	1618	408	1959	2299	1658	524	984	109	3819	3450	2460	940	1703	49	6342	5189	1971	1146	1085	43	4402	5270	2145	961	1303	41	3531	3355	1622	700	657	77
ENSOCUG00000002313	ENSOCUT00000000456,ENSOCUT00000043342,ENSOCUT00000059098	118	10089	473	4482	1161	2182	187	5569	614	4315	1500	317	200	5543	574	9151	1998	66	233	8253	622	9328	2326	98	156	8616	815	8573	1920	118	213	6934	663	7344	2175	222
ENSOCUG00000002314	ENSOCUT00000002313,ENSOCUT00000036584	0	0	0	0	0	0	0	0	0	0	0	0	0	0	0	0	0	0	0	0	0	0	0	0	0	0	1	0	0	0	0	0	0	0	0	0
ENSOCUG00000002315	ENSOCUT00000025193,ENSOCUT00000056855,ENSOCUT00000064331	2202	292	1947	190	1908	1282	814	288	2038	186	1561	213	1951	486	2656	112	1974	107	3174	720	2777	201	1717	123	2753	715	3725	149	1993	129	1772	403	2308	137	1698	171
ENSOCUG00000002316	ENSOCUT00000002317,ENSOCUT00000036888,ENSOCUT00000039895,ENSOCUT00000046929,ENSOCUT00000061173	1119	938	1151	372	1373	472	496	578	1229	280	1390	81	822	918	1541	515	1768	34	1628	1321	1456	576	1820	22	1310	1069	1566	596	1844	36	1123	986	1461	361	1688	153
ENSOCUG00000002317	ENSOCUT00000002314,ENSOCUT00000054296	0	0	0	0	0	2	0	0	0	0	0	0	0	0	0	0	0	0	0	0	0	0	0	0	0	0	0	0	0	0	0	0	0	0	0	0
ENSOCUG00000002318	ENSOCUT00000002316	603	2302	74	282	291	98	280	494	174	179	162	34	450	321	96	442	298	16	767	668	118	425	141	10	904	586	222	171	290	13	463	308	152	444	140	17
ENSOCUG00000002319	ENSOCUT00000002318	9	47	0	1	1	0	1	14	2	2	1	0	6	66	0	0	0	0	19	77	0	0	0	0	14	33	0	1	1	0	14	65	0	0	3	0
ENSOCUG00000002320	ENSOCUT00000002320,ENSOCUT00000059863	2060	315	1359	838	1856	575	659	265	1962	493	1404	63	1697	313	1860	587	1752	19	2804	383	1810	587	1333	21	2039	230	2534	470	1491	23	1574	219	1960	355	1214	42
ENSOCUG00000002322	ENSOCUT00000002321,ENSOCUT00000034808	545	610	627	285	695	242	152	396	634	230	662	38	378	532	720	327	724	13	711	769	719	403	543	27	588	693	695	408	693	28	621	644	880	375	697	12
ENSOCUG00000002323	ENSOCUT00000002322,ENSOCUT00000054458,ENSOCUT00000055527,ENSOCUT00000056499	691	527	1231	218	1744	1360	190	331	1382	152	1554	217	491	434	1707	282	2098	34	943	811	1396	331	2047	56	822	664	1680	385	2201	104	590	547	1368	218	1675	143
ENSOCUG00000002324	ENSOCUT00000033935	2803	2754	2855	866	3005	2192	2544	1973	2962	975	2700	387	2952	2326	3645	1675	3063	48	3470	3515	3053	1477	3240	126	3434	2975	3698	1982	3467	81	2970	2627	3167	1121	2862	549
ENSOCUG00000002325	ENSOCUT00000002324,ENSOCUT00000043385	1384	1141	2325	874	2602	507	284	532	3491	672	2287	516	409	1111	3007	2038	2774	112	2056	1708	3246	1408	2447	165	1185	1481	4009	1787	2157	172	1010	1217	2725	1543	1580	137
ENSOCUG00000002326	ENSOCUT00000002327,ENSOCUT00000036850,ENSOCUT00000048190,ENSOCUT00000051654,ENSOCUT00000054535	265	399	524	106	931	192	15	226	569	92	887	104	60	473	647	135	1107	14	287	660	659	171	1185	22	185	517	728	173	1049	47	194	432	616	62	1122	28
ENSOCUG00000002331	ENSOCUT00000002328	0	0	0	0	0	0	0	0	0	0	0	0	0	0	0	0	0	0	0	0	0	0	0	0	0	0	0	0	0	0	0	0	0	0	0	0
ENSOCUG00000002332	ENSOCUT00000002334	384	682	593	237	759	904	409	507	682	240	869	92	482	658	809	518	1109	23	548	1062	771	733	1215	28	566	897	799	1213	1083	50	496	675	851	482	1023	110
ENSOCUG00000002334	ENSOCUT00000002332,ENSOCUT00000039019,ENSOCUT00000045532,ENSOCUT00000061819	209	424	433	59	443	38	39	182	427	42	351	46	132	396	452	59	385	17	218	509	392	60	314	22	175	361	440	71	417	14	152	424	426	39	333	53
ENSOCUG00000002335	ENSOCUT00000029306	9	6	10	0	46	1	1	0	42	0	76	6	4	2	13	0	58	0	17	0	7	3	54	0	7	0	12	13	53	2	18	0	20	1	78	3
ENSOCUG00000002336	ENSOCUT00000002337	438	619	22	3	36	7	34	204	8	4	22	3	159	62	18	2	38	0	472	101	15	3	16	3	314	157	29	8	19	2	239	227	41	8	19	0
ENSOCUG00000002337	ENSOCUT00000002340	17	386	1	4	2	5	1	191	3	4	2	2	3	641	2	1	8	0	10	1127	1	0	2	0	8	774	3	1	7	0	4	653	4	0	5	1
ENSOCUG00000002338	ENSOCUT00000002336,ENSOCUT00000033286,ENSOCUT00000043933	0	257	9	0	19	1	12	150	19	5	14	1	1	151	37	23	18	6	5	217	12	19	3	3	4	214	13	7	12	2	1	166	22	18	15	1
ENSOCUG00000002339	ENSOCUT00000002341	271	360	286	119	330	111	641	250	282	137	176	35	868	326	2826	837	1834	422	481	330	502	1176	359	28	460	282	466	561	371	17	334	217	538	292	191	38
ENSOCUG00000002341	ENSOCUT00000002339,ENSOCUT00000037538,ENSOCUT00000041598	8472	1943	720	35	759	376	17286	837	449	62	615	108	13278	1112	1179	63	790	32	10486	1254	559	103	518	25	11787	1370	736	65	676	25	9377	1153	700	66	570	66
ENSOCUG00000002342	ENSOCUT00000002342	17	8	4	0	6	1	18	1	1	0	1	0	5	0	2	0	1	0	15	1	5	1	0	0	23	0	1	0	4	0	15	0	4	0	0	0
ENSOCUG00000002344	ENSOCUT00000002348	1709	2334	3258	79	3107	664	976	1393	5087	62	2359	96	1302	1491	4665	63	2559	34	2363	2530	3827	152	1315	51	2170	2527	5643	147	2122	30	2880	1762	5147	47	772	112
ENSOCUG00000002345	ENSOCUT00000002346	20	4	5	0	247	156	0	21	12	0	375	9	28	2	26	0	548	0	28	20	37	0	604	0	2	8	1	1	531	2	21	11	0	0	654	6
ENSOCUG00000002346	ENSOCUT00000002347,ENSOCUT00000035397,ENSOCUT00000054277	266.56	522.51	234.64	89.47	246.18	128.82	67.85	370.08	215.6	100.68	226	17.81	228.24	684.92	242.65	133.84	262.92	12	345.83	748.24	279.55	123.91	237.28	12.95	249.22	692.78	258.5	144.65	266.29	6	248.02	777.18	249.65	115	211.64	25.64
ENSOCUG00000002349	ENSOCUT00000002350,ENSOCUT00000057671	8	20	70	9	82	7	3	5	15	13	19	3	4	9	53	0	37	0	2	12	31	0	28	0	5	5	23	5	25	0	5	8	39	9	21	0
ENSOCUG00000002350	ENSOCUT00000002353	273	394	409	204	566	287	18	277	512	117	583	41	168	476	578	270	817	5	505	645	544	306	697	17	320	637	509	254	783	24	254	520	593	203	656	21
ENSOCUG00000002352	ENSOCUT00000002352,ENSOCUT00000039288	1347	1735	1589	640	1682	1102	1027	1030	1638	580	1405	215	1483	1206	2170	1083	1837	86	2041	1622	1819	1224	1607	109	1659	1398	1964	1162	1828	96	1410	1247	1988	849	1535	174
ENSOCUG00000002353	ENSOCUT00000002351	6	1.02	1.01	6	3.23	3	0	0	7.14	1	6.46	3	2	0	3.05	3	2.05	0	2	9.22	3.03	1	6.07	0	10.1	3	7.06	4	5	0	2	4.11	5	3.09	5.17	2.11
ENSOCUG00000002356	ENSOCUT00000022457	638	79	449	5	2124	2098	164	93	435	6	2448	43	486	121	444	19	4288	8	911	172	830	15	6120	19	748	134	547	11	4421	15	596	129	398	2	5472	436
ENSOCUG00000002357	ENSOCUT00000002354	11	15	36	2	29	0	11	8	25	0	4	0	7	20	26	0	24	0	12	32	20	5	15	0	8	12	24	2	35	0	2	12	36	0	6	3
ENSOCUG00000002358	ENSOCUT00000002359,ENSOCUT00000041214,ENSOCUT00000046651	300	2042	157	28	223	13	173	686	111	33	129	12	260	1121	220	320	212	14	500	1358	157	298	141	11	275	967	138	212	199	20	246	960	166	252	114	2
ENSOCUG00000002360	ENSOCUT00000002364	797	749	1291	633	1133	543	862	806	1367	885	929	202	1032	912	1574	939	858	67	1194	1360	1246	831	608	88	1253	1119	1524	1141	891	92	1069	1444	1729	839	649	113
ENSOCUG00000002361	ENSOCUT00000002361,ENSOCUT00000064720	2394	1932	4793	112	4752	980	71	1367	5422	81	4264	269	635	2866	6155	269	5031	94	2926	4338	5511	323	4854	133	2344	6376	6376	326	5124	109	1631	3122	5409	202	4056	67
ENSOCUG00000002363	ENSOCUT00000002368,ENSOCUT00000037657,ENSOCUT00000045235,ENSOCUT00000046193,ENSOCUT00000050373	396	593	620	131	753	44	128	275	640	125	693	123	272	511	768	268	832	22	629	672	618	280	797	25	590	653	788	318	765	18	411	550	714	158	733	141
ENSOCUG00000002364	ENSOCUT00000002362	10	86	9	6	4	2	7	52	17	14	9	0	2	37	20	14	9	0	4	55	3	5	16	0	4	38	7	19	3	1	8	41	12	7	7	1
ENSOCUG00000002365	ENSOCUT00000002363	0	0	0	0	0	0	0	0	0	0	0	0	0	0	0	0	0	0	0	0	0	0	0	0	0	0	0	0	0	0	0	0	0	0	0	0
ENSOCUG00000002366	ENSOCUT00000002365	0	1	1	3	3	1	3	3	2	0	0	0	1	0	0	0	2	0	0	4	0	0	1	0	10	1	0	0	2	0	3	5	2	0	0	0
ENSOCUG00000002367	ENSOCUT00000002366	2520	18	16	0	26	30	211	38	36	3	20	1	1245	12	45	8	44	1	3362	6	17	0	19	4	2238	9	30	0	17	1	1840	34	25	4	24	0
ENSOCUG00000002368	ENSOCUT00000002367,ENSOCUT00000050109	1312	1082	1284	2319	1688	659	443	916	1627	1898	1279	43	825	1293	1886	3508	1550	14	1723	1848	1810	4252	1188	19	1349	1661	1955	4576	1522	10	1360	1434	1662	3716	957	79
ENSOCUG00000002369	ENSOCUT00000002371	0	257	3	4	9	0	0	23	1	0	4	0	0	61	4	28	5	0	1	107	3	15	6	0	4	120	1	8	8	0	0	46	2	15	1	0
ENSOCUG00000002371	ENSOCUT00000002375,ENSOCUT00000040056	2585	256	84	9	90	36	5129	184	130	7	41	16	3236	196	76	24	57	9	3281	332	106	22	39	8	3553	232	180	16	40	1	2469	278	151	37	14	21
ENSOCUG00000002372	ENSOCUT00000020950,ENSOCUT00000037629,ENSOCUT00000060571	912	1351	2307	5447	2453	481	142	968	3088	3449	1911	173	400	1304	3437	6071	2603	68	1280	2039	3156	4323	2186	82	936	2415	3407	5481	2237	53	837	1607	3430	5532	1867	40
ENSOCUG00000002373	ENSOCUT00000002374	2	0	6	0	24	24	2	0	9	0	19	3	2	1	6	0	31	0	8	2	6	0	38	1	15	0	20	0	27	1	5	4	29	0	31	1
ENSOCUG00000002375	ENSOCUT00000002372	613	1053	655	1190	690	278	1268	1185	749	1206	549	182	1092	893	997	1400	493	79	1235	1273	807	1425	295	128	930	1393	978	1261	541	107	751	1074	1128	1191	295	62
ENSOCUG00000002376	ENSOCUT00000002376,ENSOCUT00000034948,ENSOCUT00000044189,ENSOCUT00000049146	55	111	156	33	111	61	86	87	130	42	104	8	89	119	193	53	139	0	101	154	136	83	125	0	110	123	163	49	115	4	62	144	172	65	82	10
ENSOCUG00000002378	ENSOCUT00000002378	696	680	712	379	811	612	407	669	693	423	917	165	676	664	993	624	1158	31	1028	871	946	596	1091	57	853	604	990	600	1127	96	697	830	1022	496	1010	92
ENSOCUG00000002379	ENSOCUT00000002387,ENSOCUT00000045017,ENSOCUT00000052873,ENSOCUT00000059639	1047	277	1170	172	714	60	1579	243	873	184	446	19	1117	302	1361	198	523	10	1265	498	826	215	179	16	1394	416	1071	275	412	13	1039	336	1107	151	209	23
ENSOCUG00000002380	ENSOCUT00000002381,ENSOCUT00000059652,ENSOCUT00000062491	477	2376	1207	1610	1241	464	330	2146	1238	1585	985	141	484	2439	1473	2556	1135	66	716	4046	1544	3068	743	53	702	2840	1452	2183	930	44	628	2292	1748	1900	736	122
ENSOCUG00000002381	ENSOCUT00000023776,ENSOCUT00000031452,ENSOCUT00000036364,ENSOCUT00000038183,ENSOCUT00000044242,ENSOCUT00000045241,ENSOCUT00000051893,ENSOCUT00000062681,ENSOCUT00000063758,ENSOCUT00000064223	622.27	457.46	954.57	8.19	666.19	57.99	127.75	156.91	676.03	3.8	212.66	7.06	241.55	318.05	881.73	8.52	222.87	0	538.3	546.96	696.96	10.97	129.66	0	660.67	505.21	1330.82	25.95	318.17	2.47	510.76	547.74	913.09	20.16	108.02	1.05
ENSOCUG00000002383	ENSOCUT00000002379	1102	583	452	36	556	31	301	251	510	44	430	18	623	232	459	82	451	7	1396	457	487	112	335	10	1367	276	368	77	433	1	881	290	604	79	427	7
ENSOCUG00000002384	ENSOCUT00000021526,ENSOCUT00000046601	499	447	286	126	243	76	20	199	363	75	266	52	162	157	248	252	232	8	532	374	240	482	156	7	430	525	263	275	220	7	332	277	252	164	139	16
ENSOCUG00000002386	ENSOCUT00000002386	535	636	433	125	686	590	269	441	409	137	972	239	522	681	524	218	1165	19	798	935	538	207	1684	29	640	705	506	169	1212	52	521	804	434	159	1470	93
ENSOCUG00000002387	ENSOCUT00000002383,ENSOCUT00000027953,ENSOCUT00000062839	845	1316	1035	589	1348	719	258	786	1176	480	1056	114	563	918	1430	897	1408	38	1069	1409	1276	875	1142	36	923	1110	1272	1019	1233	53	885	1039	1393	714	1055	97
ENSOCUG00000002389	ENSOCUT00000002389	625	544	569	410	634	538	884	551	602	378	574	120	831	725	755	616	663	52	1075	1070	668	838	648	88	969	819	711	691	784	40	853	814	886	611	666	57
ENSOCUG00000002390	ENSOCUT00000002399,ENSOCUT00000034025,ENSOCUT00000043180	831	683	1175	337	1732	159	124	354	1466	282	1237	265	327	863	1729	533	1752	38	1093	1239	1625	581	1695	40	806	981	1808	510	1567	71	680	652	1447	347	1360	347
ENSOCUG00000002391	ENSOCUT00000002392,ENSOCUT00000034667,ENSOCUT00000041080	557	924	649	478	814	981	1158	932	835	497	756	194	1010	1063	962	848	999	67	816	1485	690	761	927	62	917	1293	928	1028	951	56	656	1136	892	713	855	230
ENSOCUG00000002392	ENSOCUT00000002390,ENSOCUT00000051931	7705.99	8987.71	8704.45	4596.7	9095.75	4619.34	19342	6926.42	6706.14	3620.38	6456.12	1758.13	9669.21	6870.36	6195.81	3539.43	5746.65	417.47	12664.7	13367.7	7222.85	4462.47	6345.19	538.35	14878.1	11255	7292.05	4053.74	8202.2	719.3	9895.71	10054	9713.86	4064.22	7569.58	1899
ENSOCUG00000002393	ENSOCUT00000002391,ENSOCUT00000045112	138	123	125	53	164	107	117	108	149	72	138	22	136	140	141	113	172	5	170	196	183	96	175	8	222	177	197	117	177	14	163	143	257	52	155	8
ENSOCUG00000002394	ENSOCUT00000029614,ENSOCUT00000062782	4372	2830	2946	481	3448	419	484	1244	3697	464	2149	310	1791	2195	4400	863	2616	113	5385	2914	3579	875	1555	119	3735	3084	4030	1097	2342	139	2798	2210	3080	679	1080	55
ENSOCUG00000002395	ENSOCUT00000002396,ENSOCUT00000034636	758	1221	906	700	1486	999	301	797	1031	616	1517	181	568	1081	1292	899	2030	49	1022	1555	1109	867	1922	34	1024	1285	1334	1024	1899	56	749	1132	1275	708	1916	152
ENSOCUG00000002396	ENSOCUT00000002395,ENSOCUT00000047016	967	591	4084	180	3218	162	35	502	4133	188	2085	51	291	846	5520	381	2586	29	1477	1567	4790	493	1518	60	799	952	4968	498	2172	18	766	880	5036	215	1256	8
ENSOCUG00000002397	ENSOCUT00000002400	885	2138	1271	1752	1808	253	56	942	1368	1227	1442	26	208	1971	1770	2541	2070	12	1170	2692	1709	3000	1856	22	563	2923	1580	2806	1731	3	527	1649	1390	1855	1541	13
ENSOCUG00000002398	ENSOCUT00000002398	933	2802	708	347	1007	544	243	1342	762	459	1119	64	740	2042	944	789	1398	14	1443	3160	846	658	1705	14	1003	2641	880	468	1358	18	891	2210	731	660	1416	184
ENSOCUG00000002399	ENSOCUT00000002397,ENSOCUT00000054562,ENSOCUT00000057386,ENSOCUT00000064570	0	70	166	0	38	41	1	79	95	0	48	1	0	72	151	1	67	0	2	125	106	1	46	1	2	76	126	0	51	0	0	97	120	2	50	16
ENSOCUG00000002400	ENSOCUT00000002394	0	0	0	1	0	0	1	0	0	0	0	0	0	0	0	0	0	0	0	1	0	0	0	0	5	0	0	0	0	0	0	3	0	0	0	0
ENSOCUG00000002401	ENSOCUT00000002403,ENSOCUT00000047818	9	72	38	1	400	708	6	29	48	0	568	106	43	32	88	1	856	3	41	70	74	1	1094	7	26	38	56	1	948	11	34	33	60	7	956	59
ENSOCUG00000002402	ENSOCUT00000002402,ENSOCUT00000036864	0	633	0	16130	0	0	0	376	0	10352	0	0	0	615	0	15427	0	0	0	600	0	17731	0	0	0	401	0	9766	0	0	0	586	0	14875	0	0
ENSOCUG00000002403	ENSOCUT00000002401,ENSOCUT00000033299,ENSOCUT00000052621	464	803	562	238	512	274	577	568	596	241	487	43	554	661	640	343	577	11	596	846	619	351	498	8	516	765	632	270	519	17	507	671	635	282	410	248
ENSOCUG00000002404	ENSOCUT00000002404	0	0	0	0	0	0	0	0	0	0	0	0	0	0	0	0	0	0	0	0	0	0	0	0	0	0	0	0	0	0	0	0	0	0	0	0
ENSOCUG00000002406	ENSOCUT00000023821,ENSOCUT00000040248,ENSOCUT00000057217,ENSOCUT00000057238,ENSOCUT00000059790,ENSOCUT00000061147,ENSOCUT00000064110	597	884	750	299	1757	395	12	330	834	210	1710	67	124	779	918	553	2698	24	983	1140	1131	587	3117	12	557	1282	1013	632	2368	24	448	749	881	352	3196	22
ENSOCUG00000002407	ENSOCUT00000002406,ENSOCUT00000042468,ENSOCUT00000045175,ENSOCUT00000048101,ENSOCUT00000057137	0	110	56	0	837	386	4	72	113	7	662	93	0	210	612	0	1034	6	18	265	178	0	1018	65	29	173	506	0	836	13	0	206	212	0	669	9
ENSOCUG00000002408	ENSOCUT00000002407	0	0	0	1	0	0	0	0	0	0	1	0	0	0	0	0	0	0	0	0	0	0	0	0	6.01	0	0	0	0	0	0	0	0	0	0	0
ENSOCUG00000002409	ENSOCUT00000002411,ENSOCUT00000043085,ENSOCUT00000059294	210	217	227	170	391	760	287	156	197	166	355	65	353	222	298	174	577	23	313	334	270	302	528	30	260	296	266	346	458	24	222	223	188	145	604	166
ENSOCUG00000002410	ENSOCUT00000002412,ENSOCUT00000034481,ENSOCUT00000054708,ENSOCUT00000056881,ENSOCUT00000060044	853	6624	1222	14779	1098	645	1650	5915	864	14044	726	145	1171	4977	1097	20609	871	30	1046	6784	1102	23912	658	42	1079	7695	1103	26307	867	49	1057	4874	1350	18373	814	270
ENSOCUG00000002411	ENSOCUT00000002410	127.1	294.43	199.16	64	236.09	32	21	129.92	160.69	61.36	223.91	15.33	52.74	302.77	223.23	97.79	342.61	4	161.98	310.35	227.54	104.15	421.92	0	108	280.16	196.19	124.65	333.21	0	116.27	296.3	185.34	55.42	365.22	19
ENSOCUG00000002412	ENSOCUT00000002409	0	0	0	0	0	0	0	0	0	0	0	0	0	0	0	0	0	0	0	0	0	0	0	0	0	0	0	0	0	0	0	0	0	0	0	0
ENSOCUG00000002413	ENSOCUT00000002413	0	15	4	86	4	0	1	6	5	68	2	0	0	21	3	165	3	0	2	17	0	118	0	0	1	15	3	111	0	0	1	15	3	42	0	0
ENSOCUG00000002414	ENSOCUT00000002423,ENSOCUT00000037936,ENSOCUT00000043848,ENSOCUT00000044210,ENSOCUT00000048931,ENSOCUT00000049259,ENSOCUT00000054547	1256	831	1671	136	2199	260	144	451	1969	160	1602	100	446	856	2264	299	1991	23	1597	1134	1828	357	1792	29	1015	1104	1934	322	1892	37	889	779	1564	226	1162	50
ENSOCUG00000002417	ENSOCUT00000002415,ENSOCUT00000034257,ENSOCUT00000048531,ENSOCUT00000059037,ENSOCUT00000064644	339	889	421	532	479	145	200	489	399	543	285	62	355	544	400	915	326	16	410	746	401	900	228	10	436	696	389	1039	296	21	346	654	448	752	257	18
ENSOCUG00000002418	ENSOCUT00000002417,ENSOCUT00000041606,ENSOCUT00000052131	252	326	329	68	349	67	43	209	292	69	300	30	137	375	423	127	445	17	324	536	354	153	569	25	256	461	355	155	382	16	210	437	315	120	428	14
ENSOCUG00000002419	ENSOCUT00000002425,ENSOCUT00000038511,ENSOCUT00000051708,ENSOCUT00000051795,ENSOCUT00000054495,ENSOCUT00000062314	4275	10748	8216	3019	8238	4072	1301	6860	8736	2840	6109	744	3024	7133	12428	3671	6959	216	6111	11508	10931	4426	6562	317	4950	12779	11859	5777	7713	320	3588	8495	8454	3105	4751	486
ENSOCUG00000002420	ENSOCUT00000002418,ENSOCUT00000034514	0	0	0	0	0	0	0	0	0	0	2	0	0	0	0	0	0	0	0	0	0	3	2	0	0	0	0	0	0	0	0	0	0	0	0	0
ENSOCUG00000002421	ENSOCUT00000002419	603	564	784	290	842	675	625	485	699	315	650	111	662	679	1034	443	897	28	831	1011	763	547	827	39	766	766	725	542	913	27	596	841	954	372	854	109
ENSOCUG00000002424	ENSOCUT00000002421	8	80	99	39	43	3	11494	119	96	108	95	25	30	123	76	130	151	16	55	75	34	228	49	1	84	34	40	132	43	0	50	119	124	166	32	2
ENSOCUG00000002425	ENSOCUT00000002456,ENSOCUT00000026779	132	381	1527	0	1124	122	52	437	2266	1	1165	440	87	521	1787	2	1201	12	294	1063	1904	4	1263	61	187	638	1515	2	1133	127	182	439	1876	1	1050	149
ENSOCUG00000002426	ENSOCUT00000002424,ENSOCUT00000038014,ENSOCUT00000049000	5	22	38	1	351	544	10	26	52	0	453	34	29	35	104	0	684	0	19	53	68	0	692	0	19	32	31	4	679	1	3	45	47	1	815	34
ENSOCUG00000002427	ENSOCUT00000002427	24	12	332	0	363	124	1	7	304	0	519	8	13	16	796	0	639	0	50	14	372	0	490	1	21	10	487	0	783	1	12	7	288	0	429	2
ENSOCUG00000002428	ENSOCUT00000002426	546	603	412	482	694	829	1345	543	441	498	787	59	856	649	532	583	803	15	777	1036	487	714	798	19	865	1236	430	891	803	28	682	920	605	571	980	281
ENSOCUG00000002429	ENSOCUT00000028574,ENSOCUT00000035380,ENSOCUT00000040153,ENSOCUT00000064849	3060	3515	4457	1652	5378	6234	3212	3175	4868	1874	5183	1043	3929	4193	6042	2430	6370	280	4641	5442	5172	2711	5394	402	4620	4790	5729	2564	6349	375	4044	5663	6130	2377	5908	537
ENSOCUG00000002431	ENSOCUT00000002429	2	7	136.65	0	252.75	107	0	8	452	0	178	34	1	7	258.89	2	227	6	7	32	374	1	147	11	0	15	558	0	174	17	2	23	228.94	0	84	5
ENSOCUG00000002432	ENSOCUT00000002431,ENSOCUT00000036901,ENSOCUT00000060811	512	719	1932	993	1744	493	184	510	1634	798	1385	64	312	816	2078	1325	1743	11	783	1151	1689	1565	1213	38	640	936	1936	1639	1525	22	624	926	2292	1176	1268	108
ENSOCUG00000002433	ENSOCUT00000002435	111	32	28	0	158	164	12	13	24	0	283	52	63	49	42	4	381	0	203	70	60	0	375	1	126	38	37	0	335	6	114	28	31	1	407	26
ENSOCUG00000002434	ENSOCUT00000002433	151	556	206	130	426	136	16	212	249	96	381	30	42	497	320	249	456	10	227	672	285	192	475	4	151	719	333	202	450	6	90	494	216	167	339	12
ENSOCUG00000002435	ENSOCUT00000002432,ENSOCUT00000038771	2	25	128	25	90	29	20	19	218	60	131	25	20	36	355	59	189	16	9	57	95	61	50	5	14	20	116	29	72	12	47	32	516	57	127	35
ENSOCUG00000002436	ENSOCUT00000002434,ENSOCUT00000041396	140	133	165	180	230	83	71	110	167	122	254	39	142	145	232	206	297	5	184	254	200	246	292	6	199	185	204	343	305	15	176	188	253	163	387	52
ENSOCUG00000002437	ENSOCUT00000002436,ENSOCUT00000042562,ENSOCUT00000057200	214	299	283	211	302	144	117	197	306	244	275	17	131	294	328	527	361	10	274	430	337	383	310	13	214	326	333	333	300	5	220	312	297	330	249	12
ENSOCUG00000002438	ENSOCUT00000002438	227	335	281	122	555	317	83	225	299	150	596	67	165	277	395	216	890	6	274	393	367	261	962	13	256	363	380	227	819	34	172	275	345	154	923	37
ENSOCUG00000002439	ENSOCUT00000002439	421	447	1379	197	1188	124	22	235	1550	153	814	26	196	468	1933	350	1021	15	629	740	1361	405	619	13	477	611	1426	510	870	5	379	460	1675	303	572	6
ENSOCUG00000002440	ENSOCUT00000002442,ENSOCUT00000043394,ENSOCUT00000043527,ENSOCUT00000048112	1	0	25	7	19	0	0	0	35	1	24	0	2	0	24	2	14	0	10	0	10	0	10	0	5	0	26	2	5	0	8	0	27	2	9	0
ENSOCUG00000002441	ENSOCUT00000002450,ENSOCUT00000045619,ENSOCUT00000054162,ENSOCUT00000060003	1814	3015	1956	1208	3020	989	671	1309	2054	1115	2385	559	957	2271	2633	2127	3465	57	2587	3162	2551	2078	3821	107	1862	3186	2512	1956	3404	170	1402	2227	2245	1356	2902	668
ENSOCUG00000002442	ENSOCUT00000002440,ENSOCUT00000043234	740	713	779	360	855	674	1046	611	1032	392	926	111	923	751	1103	603	949	36	928	1057	1055	537	843	63	958	912	1093	646	1048	52	879	838	1234	405	817	324
ENSOCUG00000002443	ENSOCUT00000002437	0	0	0	0	0	1	0	0	0	0	1	0	0	0	0	0	9	0	0	2	0	0	5	0	0	0	0	0	1	0	0	0	0	0	1	0
ENSOCUG00000002444	ENSOCUT00000002441	211	316	148	109	196	85	232	137	214	97	168	18	215	198	234	150	237	15	265	311	235	133	178	3	274	336	241	150	195	2	216	244	226	122	166	22
ENSOCUG00000002445	ENSOCUT00000002445,ENSOCUT00000038328,ENSOCUT00000055705	3918	3254	5949	1379	5856	1541	438	1807	6333	1188	5180	1155	1560	3315	7922	2334	6035	224	5562	4465	7009	2333	5546	330	3717	4107	7346	2605	5913	299	3453	3334	7430	1678	5152	569
ENSOCUG00000002447	ENSOCUT00000002444,ENSOCUT00000025889	265	378	502	171	734	309	59	168	442	143	912	57	220	264	587	306	1303	11	446	454	574	266	1407	12	354	407	513	282	1110	24	325	342	560	220	1417	37
ENSOCUG00000002448	ENSOCUT00000002448,ENSOCUT00000059388	1224	1043	2512	35	3097	629	85	453	2476	39	3222	100	222	995	3521	121	4005	17	1536	1222	3236	103	4492	35	895	1270	2799	86	3810	25	769	865	2394	57	4430	69
ENSOCUG00000002449	ENSOCUT00000002446,ENSOCUT00000064335	510	541	577	161	500	632	465	424	580	159	626	146	567	448	741	218	792	48	720	644	692	266	782	51	599	540	700	262	770	62	595	640	853	184	830	111
ENSOCUG00000002450	ENSOCUT00000002449,ENSOCUT00000058338,ENSOCUT00000062210,ENSOCUT00000064778	9	0	5	0	94	115	5	4	82	0	191	13	11	2	11	0	270	3	11	9	15	0	233	2	7	5	52	0	244	1	1	3	42	0	254	10
ENSOCUG00000002451	ENSOCUT00000030490,ENSOCUT00000035227,ENSOCUT00000038431,ENSOCUT00000039775,ENSOCUT00000042483,ENSOCUT00000044895,ENSOCUT00000045118,ENSOCUT00000047609,ENSOCUT00000049483,ENSOCUT00000056360	2307	2725	5162	386	6590	917	226	1338	5213	343	5342	301	772	1911	6635	474	6755	56	3100	3129	6359	553	6389	84	1876	2708	6584	600	6511	120	1949	2140	5070	468	4863	112
ENSOCUG00000002452	ENSOCUT00000002447,ENSOCUT00000061075	27	8	0	0	1	5	3	7	0	0	10	0	25	4	0	0	9	0	14	19	7	0	27	0	14	1	0	0	10	0	16	9	0	0	16	0
ENSOCUG00000002453	ENSOCUT00000002451	0	0	0	0	0	0	0	0	0	0	0	0	0	0	0	0	0	0	0	0	0	0	0	0	0	0	0	0	0	0	0	0	0	0	0	0
ENSOCUG00000002455	ENSOCUT00000002459,ENSOCUT00000033566,ENSOCUT00000035540,ENSOCUT00000039425,ENSOCUT00000040159,ENSOCUT00000042081,ENSOCUT00000055495,ENSOCUT00000056694	1640	3002	2713	813	2714	530	500	1580	1923	806	1911	175	1546	2247	13329	3443	11496	483	2859	3586	3605	5224	2544	97	2085	4022	2668	3297	2267	63	1688	2230	3228	1828	1539	41
ENSOCUG00000002456	ENSOCUT00000002452	637	719	1696	575	1617	1003	83	502	1774	470	1234	256	373	755	1964	666	1631	94	860	1145	1919	737	1370	70	711	917	2145	987	1472	97	636	728	1963	615	1276	107
ENSOCUG00000002457	ENSOCUT00000002453,ENSOCUT00000063427	0	8	6	6	10	5	0	5	20	9	17	1	1	10	3	1	10	0	2	19	2	13	9	0	0	48	3	0	8	0	2	4	12	11	18	0
ENSOCUG00000002458	ENSOCUT00000002455,ENSOCUT00000054366	14	29	0	2	3	0	15	14	1	0	0	1	20	44	4	0	3	0	21	45	2	0	0	0	16	22	0	0	1	0	11	44	4	0	0	0
ENSOCUG00000002461	ENSOCUT00000002461,ENSOCUT00000062713	562	968	1164	572	1295	89	181	534	1000	434	988	137	448	1056	1382	826	1442	57	895	1366	1351	837	1014	69	675	1178	1388	874	1184	73	688	1299	1329	744	1050	53
ENSOCUG00000002462	ENSOCUT00000002462,ENSOCUT00000036303,ENSOCUT00000051124	0	0	17	0	58	5	0	0	8	0	28	4	0	4	27	0	71	0	1	0	58	0	418	2	1	0	26	0	87	0	0	0	22	2	240	0
ENSOCUG00000002463	ENSOCUT00000002465	1067	1779	1221	524	1194	621	834	1385	1420	586	853	26	976	1604	1621	685	1061	10	1154	2443	1465	779	729	22	1230	1743	1714	886	1150	10	1050	1794	1695	603	691	98
ENSOCUG00000002464	ENSOCUT00000002464	591.5	391.15	774.2	118.22	819.37	148.17	14.64	245.52	839.24	88.37	904.13	127.98	199.25	535.05	1091.78	256.59	1095.97	35.77	804.86	635.16	1061.29	235.74	1416.57	39.42	606.33	568.99	938.03	203.36	1097.69	41	439.13	586.06	1141.69	187.48	1279.32	68.11
ENSOCUG00000002466	ENSOCUT00000002469,ENSOCUT00000051307,ENSOCUT00000057070,ENSOCUT00000063255	25	165	72	1	73	77	9	42	35	1	75	12	23	53	58	11	93	1	43	100	40	13	119	4	8	81	6	5	64	1	9	86	18	10	87	0
ENSOCUG00000002467	ENSOCUT00000032066	0	0	4	0	7	0	0	0	3	0	18	0	0	0	0	0	7	0	0	0	3	0	4	0	0	0	2	0	6	0	0	0	0	0	4	0
ENSOCUG00000002468	ENSOCUT00000002474,ENSOCUT00000037202,ENSOCUT00000040209,ENSOCUT00000044013	247	369	66	38	121	14	147	199	85	38	152	12	178	482	132	47	191	3	355	608	113	75	192	5	221	488	96	38	216	3	271	536	118	34	185	61
ENSOCUG00000002470	ENSOCUT00000002466,ENSOCUT00000045390,ENSOCUT00000055835	442	1598	667	386	899	202	254	636	722	314	591	43	319	709	1087	880	843	29	675	775	827	738	628	18	454	922	647	780	759	16	367	757	769	542	703	39
ENSOCUG00000002473	ENSOCUT00000026776,ENSOCUT00000047237	361	567	3389	2	2847	642	38	164	6427	0	2173	55	677	288	5110	2	1997	28	2062	461	6506	9	1278	82	1037	341	9371	10	1783	23	207	404	5138	2	194	7
ENSOCUG00000002474	ENSOCUT00000002472	0	0	0	0	0	0	0	0	0	0	0	0	0	0	0	0	0	0	0	0	0	0	0	0	0	0	0	0	0	0	0	0	0	0	0	0
ENSOCUG00000002476	ENSOCUT00000002483,ENSOCUT00000060227	299	478	543	116	609	45	0	259	527	96	507	19	61	559	564	211	668	14	423	780	559	172	599	6	321	753	531	226	542	19	232	515	550	137	577	11
ENSOCUG00000002477	ENSOCUT00000002478	2	7	8	3	3	3	9	6	8	1	3	0	3	2	7	9	14	0	7	4	10	3	11	0	9	6	11	12	8	0	10	7	10	0	7	11
ENSOCUG00000002478	ENSOCUT00000002476	32	51	726.41	13	914.52	980.59	82.87	31	377.85	7	771.11	121.41	82.43	52.15	630.98	42	1133.67	14	101	109.07	593.71	61	1485.25	22	96.57	77	591.6	47	1293.14	39.69	68	63.63	737.21	34	1278.1	473.28
ENSOCUG00000002480	ENSOCUT00000002479,ENSOCUT00000033180,ENSOCUT00000046863	181	6632	1928	125	1605	29	425	1391	453	71	375	9	252	4697	1843	688	1164	42	382	6176	888	1014	603	23	399	4557	849	522	981	15	93	1836	676	354	394	5
ENSOCUG00000002481	ENSOCUT00000002481	0	10	0	0	4	0	1	2	0	0	2	0	1	7	2	0	4	0	0	4	0	0	6	0	0	6	0	0	1	0	1	10	1	0	4	2
ENSOCUG00000002483	ENSOCUT00000002482	109	62	135	116	143	85	34	73	133	84	152	33	52	70	137	126	152	7	127	65	133	107	170	13	58	60	102	36	127	6	79	54	137	91	115	2
ENSOCUG00000002484	ENSOCUT00000002485,ENSOCUT00000042907,ENSOCUT00000051738	910	685	1183	292	1306	449	1167	422	847	227	729	79	871	492	1029	286	890	4	939	828	847	360	818	16	950	595	947	357	851	19	856	531	1001	242	696	279
ENSOCUG00000002485	ENSOCUT00000002484	266	4589	947	122	978	123	354	855	295	84	245	10	388	2159	1130	377	740	45	424	3588	620	559	454	20	462	2776	615	361	694	22	141	1284	357	235	197	9
ENSOCUG00000002486	ENSOCUT00000002491	1	435.35	5	23	17	0	2	133.79	0	22	6	1	0	176.51	10.17	60	6	0	6	207.2	16.26	37	5.43	0	2	217.33	12	26.65	2.15	0	0	56.21	25.16	26	0	0
ENSOCUG00000002487	ENSOCUT00000002487,ENSOCUT00000059105	0	6522	1	69	2	4	5	4921	0	297	2	0	5	4741	7	328	4	1	1	6583	7	439	0	0	2	6905	0	239	2	0	1	6267	1	157	0	0
ENSOCUG00000002488	ENSOCUT00000002486	0	0	0	0	0	0	0	0	1	0	0	0	0	0	0	0	0	0	0	0	0	0	0	0	0	0	0	0	0	0	0	0	0	0	0	0
ENSOCUG00000002489	ENSOCUT00000029003,ENSOCUT00000053754	369	3441.08	358.12	354	424.99	207	370	1276.03	408.44	376.62	393.55	12	732.69	970.5	947.73	589	989.68	11	805	1481.85	444.89	772	356	7	646.4	1826.06	425.39	547.56	476.47	4	531.94	1123.61	503.45	516	447.86	22.39
ENSOCUG00000002490	ENSOCUT00000002493,ENSOCUT00000037355	0	0	1	0	2	0	0	0	7	0	0	0	0	0	0	0	0	0	0	2	0	0	0	0	0	4	0	0	0	0	0	2	2	0	0	0
ENSOCUG00000002492	ENSOCUT00000002492,ENSOCUT00000039484,ENSOCUT00000052059,ENSOCUT00000060090	0	7788	64	3088	58	14	0	2088	88	2521	68	0	0	2306	194	5272	50	1	4	3582	68	7951	127	0	1	9405	38	9237	103	0	1	2036	34	3499	88	3
ENSOCUG00000002494	ENSOCUT00000027120,ENSOCUT00000047285,ENSOCUT00000050327,ENSOCUT00000051935,ENSOCUT00000058285,ENSOCUT00000059227	349	354	770	178	858	185	10	155	878	154	803	67	108	307	1104	287	1109	14	473	452	898	291	816	16	429	570	1519	405	1298	41	191	298	988	161	941	23
ENSOCUG00000002495	ENSOCUT00000002498,ENSOCUT00000054968	1064	877	1243	327	1617	553	83	476	1365	267	1398	59	404	698	1769	474	1864	20	1320	984	1664	483	1778	26	1021	1037	1543	566	1740	11	819	840	1594	363	1724	24
ENSOCUG00000002496	ENSOCUT00000002497	0	7	1	3	3	1	0	0	0	8	4	0	0	13	0	2	7	0	2	2	1	0	1	0	2	4	1	0	1	0	1	13	0	0	2	0
ENSOCUG00000002497	ENSOCUT00000024356,ENSOCUT00000048378,ENSOCUT00000054455,ENSOCUT00000057334,ENSOCUT00000062910,ENSOCUT00000063526	381	855	345	117	720	42	2	279	410	138	428	39	24	736	583	317	704	20	495	960	483	294	817	18	231	903	420	176	706	24	111	459	412	179	587	15
ENSOCUG00000002498	ENSOCUT00000002496	843	686	1059	271	1007	280	161	365	940	216	842	86	527	658	1426	345	1123	17	1043	820	1106	423	884	18	862	752	1085	404	988	25	809	600	1122	260	861	63
ENSOCUG00000002500	ENSOCUT00000002501	0	0	0	0	3	0	0	0	0	0	2	0	0	0	0	0	1	0	0	0	0	0	3	0	0	0	0	0	4	0	0	0	0	0	2	0
ENSOCUG00000002503	ENSOCUT00000002503	23.64	50.82	47.34	14.54	97.82	30.64	4.01	13.08	24.02	11.61	29.62	1.04	13.16	23.18	45.08	20.66	105.8	0	39.81	17.84	29.53	9.86	88.41	1	24.4	17.23	37.77	13.94	57.28	0	14.35	24.32	20.52	14.45	79.98	0
ENSOCUG00000002504	ENSOCUT00000002504,ENSOCUT00000057464	392	180	167	164	172	155	157	101	215	152	192	44	358	155	240	192	263	9	422	205	186	190	205	15	429	226	339	211	241	13	415	192	236	184	205	17
ENSOCUG00000002505	ENSOCUT00000029910,ENSOCUT00000050047,ENSOCUT00000055710,ENSOCUT00000064005	896	1942	1504	2060	1545	556	780	1765	1548	1951	1527	235	908	1619	1929	2264	2092	75	1311	2423	1707	2584	2017	76	1266	2379	1877	3261	2052	80	1070	2303	1941	2067	2079	188
ENSOCUG00000002506	ENSOCUT00000002505	9335.39	10362.3	8794.23	5249.06	9630.69	10103.6	16361	9075.6	8208.64	4649.25	8897.5	2403.63	15094.6	12758	10375.1	7734.89	11038.9	788.25	16700.9	19162.7	8529.16	7464.69	9510.4	667.74	18394.1	16611.1	8718.23	6639.12	11370	809.51	13352.1	13656.8	12223.7	6291.2	11294.6	3676.78
ENSOCUG00000002507	ENSOCUT00000002508,ENSOCUT00000015394,ENSOCUT00000030969,ENSOCUT00000058823	89	172	163	64	137	103	146	132	175	103	186	37	142	167	200	97	207	21	163	186	129	104	189	10	185	187	169	140	210	19	156	207	229	105	170	23
ENSOCUG00000002508	ENSOCUT00000002507	0	0	0	0	0	0	0	0	0	0	0	0	0	0	0	0	0	0	0	0	0	0	0	0	0	0	0	0	0	0	0	0	0	0	0	0
ENSOCUG00000002509	ENSOCUT00000002512	425	407	321	1101	404	59	166	278	455	695	330	64	464	457	425	890	337	12	593	592	369	1023	370	21	546	574	438	950	364	30	419	495	556	790	380	20
ENSOCUG00000002510	ENSOCUT00000002510,ENSOCUT00000040051,ENSOCUT00000058647,ENSOCUT00000060972	6	16	55	4	4346	22970	38	19	124	5	6066	793	381	9	267	2	6334	3	399	27	905	1	15666	51	115	20	90	2	9882	135	5	13	34	1	12348	1798
ENSOCUG00000002512	ENSOCUT00000002519,ENSOCUT00000040464,ENSOCUT00000042181,ENSOCUT00000052415,ENSOCUT00000052608,ENSOCUT00000061631	560	830	1496	377	2353	439	5	283	1919	344	1925	146	84	695	2341	620	2848	17	830	871	2430	755	2835	35	382	915	2331	596	2476	44	371	655	1751	337	2189	35
ENSOCUG00000002513	ENSOCUT00000002509	0	0	0	0	0	0	0	0	0	0	0	0	0	0	0	0	0	0	0	0	0	0	0	0	0	0	0	0	0	0	0	0	0	0	0	0
ENSOCUG00000002515	ENSOCUT00000002515	5.69	10.33	22.06	7.39	23.19	3.35	4.96	7.61	6.57	6.53	11.24	1.64	18.3	12.41	6.57	12.75	11.7	0	13.4	24.5	3.87	3.22	17.28	0	26.9	18.32	14.14	8.12	11.24	3	25.07	24.41	19.36	4.89	21.24	0
ENSOCUG00000002516	ENSOCUT00000002516,ENSOCUT00000035855	0	0	0	0	0	0	0	0	0	0	0	0	0	2	0	0	0	0	0	0	0	0	0	0	0	0	0	0	0	0	0	0	0	0	0	0
ENSOCUG00000002518	ENSOCUT00000002523,ENSOCUT00000049746,ENSOCUT00000059359	1265	1267	1664	541	1706	599	990	673	1700	587	1514	154	1176	840	2078	761	1750	25	1749	1256	2011	743	1600	45	1721	1270	2049	892	1794	63	1432	899	2069	674	1428	268
ENSOCUG00000002519	ENSOCUT00000002517	302	410	368	417	558	133	3	201	342	200	465	31	132	338	549	502	582	26	496	514	504	510	444	12	339	512	552	517	505	33	313	368	502	401	517	19
ENSOCUG00000002522	ENSOCUT00000002521,ENSOCUT00000051899	0	204	163	0	331	1	2	46	236	0	301	0	2	37	407	0	585	0	27	80	232	0	229	3	15	57	292	0	616	0	5	35	370	0	174	0
ENSOCUG00000002523	ENSOCUT00000002525,ENSOCUT00000049924	616	539	410	188	563	242	109	247	440	167	487	123	340	527	635	277	708	17	856	731	515	255	621	10	647	584	581	203	632	29	539	547	557	220	610	68
ENSOCUG00000002528	ENSOCUT00000002530,ENSOCUT00000033207,ENSOCUT00000037300,ENSOCUT00000042523	1170	1049	952	235	1045	347	545	645	958	238	990	129	995	686	1313	455	1093	44	1445	1056	989	394	1111	21	1406	822	1097	415	1230	33	1039	812	1081	291	903	131
ENSOCUG00000002529	ENSOCUT00000002528	2	0	3	0	1	1	0	0	3	0	4	0	0	0	4	0	9	0	0	0	0	0	3	0	3	0	0	0	2	0	0	0	1	0	3	0
ENSOCUG00000002530	ENSOCUT00000002532,ENSOCUT00000037451,ENSOCUT00000040237,ENSOCUT00000045644,ENSOCUT00000046158,ENSOCUT00000059590,ENSOCUT00000062596	372	1031	2894	70	1468	29	551	908	2019	95	775	6	456	1016	2115	432	637	0	685	1652	1857	446	296	0	513	1119	1248	368	590	2	450	1009	1376	335	419	16
ENSOCUG00000002533	ENSOCUT00000002534	973.2	1339.45	1207.6	793.05	1364.3	481.54	327.93	893.01	1260.46	666.02	1239.92	119	665.79	1125.94	1581.67	1219.22	1578.07	27	1359.71	1630	1431.31	1256.86	1292.5	44.96	1284.16	1470.94	1438.3	1394.3	1536.66	31	927.49	1185.17	1585.25	902.58	1462.24	84
ENSOCUG00000002536	ENSOCUT00000002536,ENSOCUT00000058190	461	627	625	242	953	113	11	295	726	191	969	83	73	668	836	371	1317	26	664	832	813	350	1487	20	370	811	824	360	1057	32	323	684	714	242	1459	24
ENSOCUG00000002537	ENSOCUT00000002542,ENSOCUT00000038825	675	92	6135	27	2480	104	16	47	4508	32	1387	27	145	183	7378	93	1774	8	929	273	6726	113	1208	8	503	137	5462	60	1184	17	426	134	4835	19	681	1
ENSOCUG00000002539	ENSOCUT00000002537,ENSOCUT00000038526,ENSOCUT00000053284	0	1424.88	0	8052	1	0	0	1211.87	2	6479	1	0	0	1912.9	9	12703	1	0	0	2091.89	2	8483	0	0	3	1402.9	6	10522	0	0	0	1769.85	6	8798	0	3
ENSOCUG00000002541	ENSOCUT00000002540	1299	919	1928	1244	2346	3788	1143	1127	1954	1177	2915	900	1815	856	2316	1477	4019	97	1964	1177	1984	2032	3722	174	1723	979	2040	2265	3318	223	1794	951	2463	1240	4280	688
ENSOCUG00000002542	ENSOCUT00000002544,ENSOCUT00000057957	0	8.12	0	0	0	0	2	18.13	0	0	3	0	0	10.1	0	0	2	0	0	16.11	0	0	1	0	0	16.1	0	0	0	0	0	13.15	0	0	0	0
ENSOCUG00000002543	ENSOCUT00000002546,ENSOCUT00000036886,ENSOCUT00000047724	2124	2673	3047	926	3218	1071	551	1321	3316	726	2694	241	1386	2031	4235	1244	3326	67	3053	2895	3730	1431	3041	66	2408	2634	3908	1561	3295	104	2204	2404	3825	990	3020	149
ENSOCUG00000002546	ENSOCUT00000002541	0	0	0	0	0	0	0	0	0	0	0	0	0	0	0	0	0	0	0	0	0	2	0	0	0	0	0	0	0	0	0	0	0	1	0	0
ENSOCUG00000002549	ENSOCUT00000002551,ENSOCUT00000041348,ENSOCUT00000061405	7081	7241	6175	1512	4820	3924	4272	4840	6045	1798	4016	679	6521	5181	8981	2158	4745	223	8210	7101	7229	2360	4083	315	6586	6935	6933	2489	4371	259	7347	6624	6454	2347	3596	293
ENSOCUG00000002551	ENSOCUT00000002554,ENSOCUT00000047992	219	105	1103	70	1122	30	58	68	1379	53	613	110	73	120	2209	95	849	34	365	278	2280	218	778	35	209	224	2224	194	785	45	209	166	1966	131	608	189
ENSOCUG00000002553	ENSOCUT00000002555	4	777	662	7	171	6	56	328	371	20	91	0	30	494	1208	44	195	1	82	590	689	48	101	0	61	534	380	43	103	0	15	376	359	36	42	0
ENSOCUG00000002554	ENSOCUT00000002552,ENSOCUT00000048937,ENSOCUT00000050611,ENSOCUT00000057562,ENSOCUT00000059124	539	890	751	160	967	135	128	530	778	177	893	98	260	971	923	324	1143	32	803	1030	880	273	1038	37	574	1223	843	295	1041	28	565	1019	793	215	1105	36
ENSOCUG00000002555	ENSOCUT00000002557,ENSOCUT00000023566	4065	23112	3380	19757	4273	813	1078	12689	4320	17687	3452	561	2991	12496	4600	35440	4067	178	6582	20003	4329	48184	2987	211	5411	23539	4781	45754	3890	264	4311	13671	5485	26083	3116	199
ENSOCUG00000002556	ENSOCUT00000002553,ENSOCUT00000033373	776	2794	958	116	838	288	943	1616	914	167	712	89	942	1536	1185	263	789	33	1030	2020	851	248	705	26	982	2135	952	199	758	20	996	1925	1214	181	625	84
ENSOCUG00000002557	ENSOCUT00000002558,ENSOCUT00000057678,ENSOCUT00000058957	22	14	22	0	157	90	2	3	21	0	196	1	18	22	51	0	333	0	12	27	31	0	308	1	5	8	63	0	262	0	5	16	8	0	138	7
ENSOCUG00000002559	ENSOCUT00000002561,ENSOCUT00000053041,ENSOCUT00000057210,ENSOCUT00000059299	311	226	482	22	1585	13	4	149	530	14	864	2	38	574	716	37	1225	0	402	877	794	26	1012	6	236	646	581	22	1520	2	208	582	534	5	831	0
ENSOCUG00000002562	ENSOCUT00000002563,ENSOCUT00000037171	93	284	3480	40	4039	939	69	146	8968	70	3175	266	142	261	5570	56	3907	52	296	418	6782	90	2085	85	266	313	12265	88	2813	73	235	316	9167	20	1277	73
ENSOCUG00000002563	ENSOCUT00000002560,ENSOCUT00000042960,ENSOCUT00000058993,ENSOCUT00000060589	242	1096	378	515	397	115	285	722	352	355	298	35	291	894	419	1050	353	10	375	1221	447	991	297	9	331	1127	443	1044	384	7	294	813	578	789	294	68
ENSOCUG00000002565	ENSOCUT00000002562	5	9	37	0	100	29	1	29	77	0	88	17	1	15	68	4	115	1	10	40	83	0	95	0	9	29	93	0	131	2	5	31	65	0	80	1
ENSOCUG00000002566	ENSOCUT00000002568,ENSOCUT00000040657,ENSOCUT00000048778,ENSOCUT00000050319,ENSOCUT00000050734	11	4	5	529	1	32	6	2	3	313	0	4	10	1	6	4393	1	3	9	23	3	4514	4	5	7	6	1	5124	1	0	6	8	2	858	4	7
ENSOCUG00000002567	ENSOCUT00000002566	0	0	0	0	0	0	0	0	0	0	0	0	0	0	0	0	0	0	0	0	0	0	0	0	0	0	0	0	0	0	0	0	0	0	0	0
ENSOCUG00000002569	ENSOCUT00000002572	0	0	39	0	310	214	0	0	78	0	302	4	6	0	49	0	412	1	9	0	63	0	502	1	9	0	92	0	441	0	0	0	53	0	389	7
ENSOCUG00000002572	ENSOCUT00000002567	46	75	308	1106	207	107	73	87	307	877	153	13	49	132	278	980	137	8	64	221	226	946	75	9	55	87	259	1113	98	2	51	120	390	1306	92	8
ENSOCUG00000002573	ENSOCUT00000002575	1319	2004	1102	406	1552	568	1071	1338	1490	435	1182	777	1220	1832	2004	542	1722	68	1942	2595	1563	650	1287	121	1513	1945	1647	846	1370	174	1232	2069	1414	491	1061	323
ENSOCUG00000002574	ENSOCUT00000002573,ENSOCUT00000042002,ENSOCUT00000042067,ENSOCUT00000058795	2265	21	6810	562	3177	136	37	14	3072	446	1224	49	564	73	6700	1363	2688	40	5907	31	4609	1346	720	25	3320	26	4452	983	1201	12	3428	61	5892	885	766	0
ENSOCUG00000002575	ENSOCUT00000002574	0	0	0	0	0	0	0	0	0	0	0	0	0	0	0	0	2	0	0	0	0	0	0	0	0	0	0	0	0	0	0	0	0	0	0	0
ENSOCUG00000002576	ENSOCUT00000002576,ENSOCUT00000037667,ENSOCUT00000046027,ENSOCUT00000050185	8	3	25	0	112	49	0	1	12	0	182	4	2	1	50	0	273	0	4	2	36	0	305	0	7	1	17	0	251	0	0	0	16	0	383	0
ENSOCUG00000002577	ENSOCUT00000002577	243	317	156	68	310	71	54	134	204	59	273	40	110	212	275	131	469	6	370	428	289	119	366	17	276	436	254	111	311	5	220	249	279	86	423	98
ENSOCUG00000002580	ENSOCUT00000002581,ENSOCUT00000040837	20	21	47	7	119	39	0	8	21	0	167	1	2	18	108	9	311	0	35	54	75	5	259	0	13	32	62	9	237	2	15	23	32	10	294	2
ENSOCUG00000002581	ENSOCUT00000002585	2168	2671	2733	803	4510	983	125	1297	3317	645	4247	879	690	2842	3964	1311	5831	129	3832	3933	3962	1556	6003	175	1966	3180	3837	1466	5364	165	1772	2799	3840	1101	5973	360
ENSOCUG00000002582	ENSOCUT00000002580,ENSOCUT00000039894	1474	104	280	14	182	92	399	143	357	9	123	4	1127	236	342	22	189	5	1607	326	300	50	57	7	1505	302	378	27	55	6	1220	292	425	7	24	2
ENSOCUG00000002583	ENSOCUT00000002582,ENSOCUT00000059701	506	704	592	293	737	719	865	579	612	208	576	138	796	619	826	298	705	59	806	853	747	349	693	53	823	676	801	355	782	26	676	714	890	316	719	266
ENSOCUG00000002584	ENSOCUT00000002584	0	0	0	2.16	0	0	0	0	3.04	0	0	0	0	0	0	0	0	0	0	1.24	0	0	3.51	0	0	1.16	0	0	0	0	0	2.37	0	0	0	0
ENSOCUG00000002586	ENSOCUT00000002587	0	0	0	0	0	0	0	0	0	0	0	0	0	0	0	0	0	0	0	0	0	0	0	0	0	0	0	0	0	0	0	0	0	0	0	0
ENSOCUG00000002587	ENSOCUT00000002586	158	174	346	29	360	178	206	116	245	31	275	92	139	182	400	57	288	1	232	267	283	64	328	3	158	202	218	25	285	11	178	142	252	15	253	63
ENSOCUG00000002591	ENSOCUT00000002591	232	213	306	287	533	43	3	138	340	193	487	42	39	334	482	559	620	11	342	485	474	437	727	14	178	501	444	364	550	17	105	318	408	306	745	38
ENSOCUG00000002593	ENSOCUT00000034003	1355	1554	2111	515	2291	1421	769	1083	2229	546	2071	239	1165	1243	2637	829	2541	70	1727	1784	2388	948	2293	64	1444	1504	2478	1024	2372	91	1505	1311	2379	715	2109	107
ENSOCUG00000002594	ENSOCUT00000002593,ENSOCUT00000045989	4477.26	3697.59	8779.27	6131.15	7448.46	6206.41	2135.92	3953.89	7837	4985	6954.91	1469.3	4912.11	7061.17	10470	8208.19	9523.77	482.35	7950.72	10259.5	9565.87	8672.18	8854.12	612	7294.2	8124.4	10328	8390.54	9827.65	668	5613.78	7319.68	10794.9	7755.97	8669.25	830
ENSOCUG00000002595	ENSOCUT00000033945	4	11	15	0	838	452	0	16	25	1	1315	39	11	46	86	1	1821	1	60	30	171	4	2492	2	6	10	19	2	1666	13	1	36	8	2	1995	21
ENSOCUG00000002596	ENSOCUT00000002599,ENSOCUT00000039269,ENSOCUT00000062018	154	89	63	52	153	34	58	45	82	41	131	86	64	89	128	58	190	2	226	124	71	72	181	5	139	119	106	55	174	9	156	83	85	55	160	25
ENSOCUG00000002598	ENSOCUT00000002596	964	1898	1307	980	1235	1013	2019	1572	1176	1075	1043	209	1435	1595	1561	1233	1280	79	1318	2274	1327	1544	1133	84	1394	1926	1447	1840	1352	78	1317	2147	1684	1335	1304	212
ENSOCUG00000002599	ENSOCUT00000002597	0	0	0	0	0	0	0	0	0	0	0	0	0	0	0	0	0	0	0	0	0	0	0	0	0	0	0	0	0	0	0	0	0	0	0	0
ENSOCUG00000002601	ENSOCUT00000002601,ENSOCUT00000002604	2328	1875	3316	1021	2993	2945	2678	1476	3342	1035	2797	777	2852	1694	4704	1431	3451	145	3453	2447	3850	1764	2894	214	3999	2442	4504	2199	3715	240	2647	1871	3822	1315	2404	593
ENSOCUG00000002602	ENSOCUT00000002600	0	0	0	0	0	0	0	0	0	0	0	0	0	0	0	0	2	0	0	0	0	0	0	0	0	0	0	0	0	0	0	0	0	0	0	0
ENSOCUG00000002603	ENSOCUT00000002603	242	268	342	47	350	61	3	141	308	28	319	23	66	345	385	76	396	10	380	468	357	118	373	19	208	514	364	81	330	8	168	470	343	68	353	6
ENSOCUG00000002605	ENSOCUT00000022057	0	0	0	0	0	0	0	0	0	0	0	0	0	0	0	0	0	0	0	0	0	0	0	0	0	0	3	0	0	0	0	1	0	0	0	0
ENSOCUG00000002606	ENSOCUT00000002605	14	16	25	0	44	24	11	4	18	0	35	1	20	18	30	1	32	2	32	19	18	0	28	0	10	13	35	0	24	4	37	10	24	0	29	0
ENSOCUG00000002607	ENSOCUT00000002607,ENSOCUT00000050939,ENSOCUT00000052565	0	0	0	0	0	0	0	0	0	0	0	0	0	0	0	0	0	0	0	0	0	0	0	0	0	0	0	0	0	0	0	0	0	0	0	0
ENSOCUG00000002609	ENSOCUT00000002609	0	8	5	0	54	230	0	6	170	1	119	16	6	2	185	1	202	21	2	1	266	0	247	18	3	7	176	0	178	6	1	5	152	1	190	44
ENSOCUG00000002610	ENSOCUT00000002610	218.9	469.31	223.06	179.94	293.75	156.55	129.05	373.49	286.09	156.83	215.92	30.53	244.05	312.61	342.16	213.7	315.72	10.04	316.65	623.68	293.33	233.34	284.91	25.1	346.31	498.29	332.48	308.03	320.62	16.03	247.04	398.12	354.57	185.98	261.7	25.11
ENSOCUG00000002611	ENSOCUT00000002611,ENSOCUT00000051294,ENSOCUT00000064052	787	128	528	16	603	140	45	111	526	7	481	53	151	233	692	29	570	11	919	339	584	49	520	11	644	201	580	32	641	19	459	177	681	20	482	14
ENSOCUG00000002612	ENSOCUT00000002614	0	1	0	0	0	0	0	7	0	0	0	0	0	0	0	0	0	0	0	0	0	0	0	0	0	0	0	0	0	0	0	0	0	0	0	0
ENSOCUG00000002613	ENSOCUT00000002620,ENSOCUT00000043012,ENSOCUT00000050432,ENSOCUT00000057525,ENSOCUT00000057974	14	330	382	75	1124	265	14	134	1575	51	878	31	5	593	628	119	1046	14	154	637	1134	131	624	23	87	329	2004	68	556	12	32	301	898	92	285	7
ENSOCUG00000002614	ENSOCUT00000002616	10	0	25	5	15	0	0	2	20	10	25	0	5	3	21	1	22	0	14	4	35	12	19	0	10	10	14	6	8	0	11	2	23	1	15	0
ENSOCUG00000002617	ENSOCUT00000002613,ENSOCUT00000055478	15	35	39	2	39	48	17	73	37	1	27	21	6	37	19	1	39	1	16	58	33	1	32	2	12	67	24	0	44	6	16	33	41	2	32	20
ENSOCUG00000002619	ENSOCUT00000002624,ENSOCUT00000034264,ENSOCUT00000064130	431	618	919	279	1002	186	136	337	941	238	837	9	364	640	1231	472	1079	5	592	765	937	403	733	6	535	796	1107	488	983	6	526	658	1254	393	798	32
ENSOCUG00000002620	ENSOCUT00000002619	0	4	0	0	1	0	1	0	4	0	2	0	2	3	6	0	1	0	1	0	5	0	3	0	0	0	1	3	2	3	0	0	1	1	1	2
ENSOCUG00000002623	ENSOCUT00000002623,ENSOCUT00000060348	3	131	703	132	722	49	53	120	570	130	483	0	20	126	862	203	447	1	36	183	561	204	329	0	32	127	456	312	586	0	5	205	592	178	383	9
ENSOCUG00000002624	ENSOCUT00000002632,ENSOCUT00000045021,ENSOCUT00000050211	0	0	74	1	366	20	0	0	270	0	190	50	0	5	116	0	305	21	1	0	191	0	95	33	3	5	291	0	169	13	4	0	251	0	94	0
ENSOCUG00000002626	ENSOCUT00000002621,ENSOCUT00000035128	13	3	1769	0	751	123	11	51	2042	0	445	67	10	50	2060	2	512	38	3	131	1766	1	175	16	2	92	1783	0	187	22	5	37	2365	1	60	14
ENSOCUG00000002627	ENSOCUT00000023187,ENSOCUT00000036960,ENSOCUT00000057747	789	939	1612	407	1842	102	22	450	1656	287	1459	89	125	1046	2170	728	1714	33	1256	1372	1978	863	1472	26	655	1157	1801	767	1463	37	551	911	1870	654	1358	31
ENSOCUG00000002628	ENSOCUT00000002627	113	2088	132	519	139	195	396	2603	130	485	116	85	273	2745	183	612	199	5	183	3213	184	831	193	20	231	2087	198	800	196	13	197.99	3361	177	1239	155	135
ENSOCUG00000002629	ENSOCUT00000002637,ENSOCUT00000060989	1227	1213	1812	422	2061	319	95	551	2227	323	1687	97	308	930	2467	762	2170	19	1429	1386	2323	784	1965	13	839	1357	2538	934	2111	49	701	889	1799	558	1231	21
ENSOCUG00000002630	ENSOCUT00000002628,ENSOCUT00000038264	208	64	19	1	225	8	21	34	47	1	107	5	79	107	11	2	122	1	276	153	18	0	78	2	152	90	39	1	122	0	260	95	41	4	111	0
ENSOCUG00000002631	ENSOCUT00000002631,ENSOCUT00000029376,ENSOCUT00000040688,ENSOCUT00000063616	539	810	1771	295	2034	239	80	570	1766	260	1761	22	301	916	2089	379	2039	4	854	1472	1893	407	1854	7	768	1181	2189	444	2044	12	697	1022	2217	311	1799	70
ENSOCUG00000002632	ENSOCUT00000002638	176.66	17	20.17	21	20.91	15.35	684.09	37	17	10	10	3	303.68	41	61.24	25	14.11	0	412.48	51	11	33	0	5	302.11	24	7	14	2	1	135.55	47.86	9	13	1	7.94
ENSOCUG00000002633	ENSOCUT00000002629	1	0	983	0	2228	1442	0	0	1624	0	2522	236	43	0	1637	0	3166	51	76	0	1879	0	3508	96	24	0	2008	0	3545	142	5	0	1897	0	3482	100
ENSOCUG00000002635	ENSOCUT00000002640	5	0	7	0	7	8	1	1	22	0	10	3	2	0	6	1	15	0	3	3	2	0	6	0	5	0	8	1	12	0	2	1	2	0	3	1
ENSOCUG00000002636	ENSOCUT00000002633,ENSOCUT00000043125	479	337	537	415	1143	384	80	209	676	263	1271	82	153	226	777	532	1531	8	531	362	814	574	2248	12	454	442	810	629	1422	27	311	322	580	428	1535	50
ENSOCUG00000002637	ENSOCUT00000002635	167	284	247	151	493	285	52	169	375	143	396	84	136	166	394	192	638	11	259	296	375	213	592	31	238	238	404	195	577	35	168	223	446	148	647	27
ENSOCUG00000002638	ENSOCUT00000002636,ENSOCUT00000035565	266	364	377	155	395	230	118	262	331	135	397	71	249	350	378	269	447	20	392	499	430	351	372	16	351	383	432	347	361	24	386	383	549	247	402	25
ENSOCUG00000002641	ENSOCUT00000002642	2351	2552	2980	1188	3249	1460	559	1533	2650	1244	2913	333	1389	2754	3773	1798	4415	108	3158	3651	3300	2160	4007	161	2432	3634	3246	2529	3999	131	2221	3221	3778	1712	4792	152
ENSOCUG00000002642	ENSOCUT00000002639	1	0	8	1	6	1	1	1	4	2	7	0	2	0	2	0	15	0	1	2	2	0	2	0	1	3	6	0	5	0	1	0	3	0	4	0
ENSOCUG00000002643	ENSOCUT00000002644,ENSOCUT00000033218,ENSOCUT00000039190,ENSOCUT00000055588	1064	1895	2370	391	1955	280	405	1122	2552	441	1637	146	641	1562	3252	816	2036	74	1481	2294	2589	631	1529	81	1142	1738	2674	883	1759	78	846	1271	2520	503	1171	129
ENSOCUG00000002646	ENSOCUT00000002645	12.18	0	0	0	0	0	2.53	0	0	0	8.41	0	11.41	0	0.48	0	10.45	0	47.3	2	3.94	0	0	0	43.21	2	1.72	1	3.29	0	49.74	1.48	1.85	0	0	0
ENSOCUG00000002647	ENSOCUT00000002649,ENSOCUT00000040394	59	710	1287	211	2207	18	174	663	1363	258	1293	8	64	788	2576	194	1462	0	108	1042	1510	315	964	0	130	578	1655	326	2007	0	66	753	1621	239	713	4
ENSOCUG00000002648	ENSOCUT00000002648	0	0	0	0	0	12	0	0	0	0	8	0	0	0	0	0	16	0	0	0	0	0	27	0	0	0	0	0	15	0	0	0	0	0	11	6
ENSOCUG00000002650	ENSOCUT00000002650,ENSOCUT00000045121	0	0	0	0	0	0	0	0	0	0	0	0	0	0	0	0	0	0	0	0	0	0	0	0	0	0	0	0	0	0	0	0	0	0	0	0
ENSOCUG00000002652	ENSOCUT00000002653,ENSOCUT00000037393,ENSOCUT00000039060	227	461	409	98	521	411	197	239	500	57	500	36	194	353	505	147	624	11	311	617	479	98	709	5	273	413	522	167	632	16	257	365	400	71	588	125
ENSOCUG00000002653	ENSOCUT00000002654,ENSOCUT00000044644,ENSOCUT00000050166,ENSOCUT00000052932	901	1025	1863	377	1801	491	373	569	1611	296	1295	26	504	988	2206	571	1872	7	1002	1403	2009	512	1490	0	791	1265	2109	680	1814	8	700	1012	1795	547	1445	149
ENSOCUG00000002654	ENSOCUT00000002652	0	0	0	0	0	0	0	0	0	0	0	0	0	0	0	0	0	0	0	0	0	0	0	0	0	0	0	0	0	0	0	0	0	0	0	0
ENSOCUG00000002655	ENSOCUT00000002655	2	11	59	0	840	469	2	13	64	0	495	52	11	25	149	0	1366	1	31	44	124	0	1020	5	11	25	98	0	1047	12	4	12	58	0	717	33
ENSOCUG00000002656	ENSOCUT00000002656	68	14	24	18	42	4	22	9	35	13	42	2	13	22	39	54	56	0	100	35	37	24	40	2	47	36	46	36	49	2	45	15	18	11	19	0
ENSOCUG00000002657	ENSOCUT00000025218,ENSOCUT00000042769,ENSOCUT00000057298	4295	3945	4317	1238	4445	2563	6044	2773	4590	1247	3184	757	5875	2930	5623	1839	4095	252	5529	4136	4314	1822	2402	233	5833	3412	5315	1974	3685	308	4854	3278	5395	1365	2314	526
ENSOCUG00000002658	ENSOCUT00000002661,ENSOCUT00000037018,ENSOCUT00000039367,ENSOCUT00000040970,ENSOCUT00000055622	454	3	230	0	768	112	336	2	299	0	507	29	301	0	169	0	520	14	546	2	167	0	266	23	516	4	244	0	530	16	899	19	276	0	354	16
ENSOCUG00000002660	ENSOCUT00000002657,ENSOCUT00000041873	213	24	88	20	80	0	64	33	50	48	31	0	125	54	97	70	39	0	316	54	88	51	23	0	314	22	71	6	47	0	302	39	149	13	16	0
ENSOCUG00000002662	ENSOCUT00000002662,ENSOCUT00000051129,ENSOCUT00000053528,ENSOCUT00000058684,ENSOCUT00000061863,ENSOCUT00000064260,ENSOCUT00000064835	3819	465	3684	9471	2687	538	735	452	3241	6825	1684	95	1516	821	4848	11402	2562	11	5354	1301	4180	13081	1732	40	3751	972	3909	15236	2241	27	5289	943	4839	9702	1445	31
ENSOCUG00000002663	ENSOCUT00000002665	3340	2743	5042	1225	4690	935	1247	1640	5148	947	3390	216	1881	2198	6112	1922	4481	29	3666	3421	5062	1862	3805	71	3053	2883	6252	2061	4410	59	2711	1940	5103	1236	2860	256
ENSOCUG00000002665	ENSOCUT00000002664,ENSOCUT00000040309	236	249	311	143	317	216	306	193	315	141	280	43	307	261	430	178	338	0	378	298	345	167	234	15	349	241	361	227	323	9	288	331	344	190	264	46
ENSOCUG00000002668	ENSOCUT00000002667	59	793	5	96	4	0	32	461	15	140	4	0	60	299	3	159	3	0	82	548	1	495	3	0	37	547	7	305	8	0	71	530	8	346	0	0
ENSOCUG00000002669	ENSOCUT00000002669,ENSOCUT00000043401,ENSOCUT00000044211,ENSOCUT00000046214,ENSOCUT00000049484,ENSOCUT00000062097,ENSOCUT00000063341	859	472	3341	26	2718	228	269	233	2673	20	1506	186	262	657	3890	86	2154	44	1099	1008	3241	107	1613	49	622	748	2915	88	1990	72	781	574	2879	34	1474	61
ENSOCUG00000002670	ENSOCUT00000002670,ENSOCUT00000043346	374	584	1411	149	1384	320	373	390	1136	137	1039	67	355	582	2375	337	1777	58	590	806	1303	354	922	26	468	589	1671	256	1412	28	534	622	1849	272	1372	72
ENSOCUG00000002671	ENSOCUT00000002671,ENSOCUT00000036310	5030	8792	2658	12980	3550	968	323	6499	3746	10043	2927	444	2302	10394	3681	14818	3285	152	5960	14859	3853	16650	2362	204	3875	18180	3869	17858	2916	173	3624	12225	4043	12094	1964	55
ENSOCUG00000002672	ENSOCUT00000002676,ENSOCUT00000036075,ENSOCUT00000042598,ENSOCUT00000060371	264	196	120	37	4512	31	12	171	249	32	3342	10	84	306	145	6	2988	0	327	424	180	18	1818	3	284	289	198	29	3908	3	154	262	116	5	1720	2
ENSOCUG00000002673	ENSOCUT00000002673,ENSOCUT00000055695,ENSOCUT00000060202	240	1753	6450	249	17056	505	15	1208	4456	279	13249	279	46	1428	5536	389	6428	48	344	3089	8000	1131	8342	174	135	2049	5312	586	12711	144	101	2142	6202	602	11436	177
ENSOCUG00000002674	ENSOCUT00000002672	0	4	34	0	12	2	0	1	7	0	17	0	0	4	52	0	18	0	0	5	23	0	12	0	6	18	28	4	9	0	1	6	32	0	12	0
ENSOCUG00000002676	ENSOCUT00000002682,ENSOCUT00000038584,ENSOCUT00000049215	342	511	550	109	1104	134	7	138	620	48	714	59	51	448	853	216	1180	11	419	563	1078	186	1692	11	189	648	988	162	1149	38	194	281	791	107	1501	23
ENSOCUG00000002677	ENSOCUT00000028238,ENSOCUT00000040236,ENSOCUT00000059869	2905	4192	3821	1375	5269	1798	675	1894	4199	1011	4918	207	1380	2953	5149	2030	6162	47	3343	5119	4298	1905	5724	69	2600	3838	4932	2028	6542	58	2612	2973	3755	1500	4768	106
ENSOCUG00000002679	ENSOCUT00000002675,ENSOCUT00000033487,ENSOCUT00000047554	1127	1049	1121	301	1347	1676	729	680	1054	341	1163	196	1001	1141	1549	480	1799	48	1322	1550	1379	465	1706	66	1252	1236	1542	635	1654	50	1085	1301	1335	425	1629	224
ENSOCUG00000002682	ENSOCUT00000002680,ENSOCUT00000041435,ENSOCUT00000049691	120	341	104.87	202.47	184	91	172.53	433	184.52	268.78	190	15.88	190	417	202.84	313	264.32	11	214	576	185.86	372.01	277.85	1.87	229	522.89	158	359	269.39	11	160	519	238	249.86	244.67	21
ENSOCUG00000002683	ENSOCUT00000002684,ENSOCUT00000052977	1538	3266	2099	2027	2154	2443	2827	2923	2132	2070	1969	398	2535	3559	2745	2774	2267	89	2562	5024	2624	2707	2393	136	2458	4321	2702	2536	2390	142	1889	4370	2467	2310	1882	348
ENSOCUG00000002684	ENSOCUT00000002681	0	0	0	0	0	0	0	0	0	0	0	0	0	0	0	0	0	0	0	0	0	0	0	0	0	0	0	0	0	0	0	0	0	0	0	0
ENSOCUG00000002685	ENSOCUT00000002687,ENSOCUT00000036659,ENSOCUT00000041320,ENSOCUT00000047583	0	186	799	31	310	135	2	97	324	13	175	3	7	143	1275	31	417	5	15	217	891	55	249	10	1	191	916	53	333	8	0	137	1028	48	198	20
ENSOCUG00000002686	ENSOCUT00000002686	395	476	607	321	749	741	382	884	643	357	878	276	430	574	802	441	1349	45	661	786	674	471	926	55	387	687	611	468	640	44	344	678	660	434	894	49
ENSOCUG00000002687	ENSOCUT00000002685,ENSOCUT00000054691	0	0	0	0	0	0	0	0	0	0	0	0	0	0	0	0	0	0	0	0	0	0	0	0	0	0	0	0	0	0	0	0	0	0	0	0
ENSOCUG00000002688	ENSOCUT00000002689,ENSOCUT00000037886,ENSOCUT00000038368,ENSOCUT00000039761,ENSOCUT00000047789,ENSOCUT00000062128	3	3	2	0	33	24	3	6	6	0	43	4	5	8	11	4	53	0	2	13	14	6	107	0	9	12	4	0	73	0	2	2	8	1	34	7
ENSOCUG00000002689	ENSOCUT00000002690	293	391	489	141	595	665	182	269	518	175	673	111	312	384	630	196	783	24	517	439	571	242	816	31	408	390	625	279	846	35	336	466	510	147	632	80
ENSOCUG00000002690	ENSOCUT00000002692,ENSOCUT00000043275,ENSOCUT00000053616,ENSOCUT00000059167	984	2872	4605	143	4458	1551	1728	3460	5815	194	3145	461	1143	4502	6198	292	3353	118	1338	5654	5652	241	1762	176	1298	5256	7103	235	2493	148	1364	5129	7194	236	1230	238
ENSOCUG00000002692	ENSOCUT00000002693	3	9	77	62	182	66	23	6	239	43	163	8	19	49	177	17	134	1	8	10	140	19	127	0	14	17	175	44	165	9	25	32	148	20	64	5
ENSOCUG00000002693	ENSOCUT00000002698,ENSOCUT00000047105	0	1	0	0	0	0	0	1	0	0	5	0	0	2	1	0	1	0	0	5	2	0	0	1	0	5	4	0	0	2	0	4	1	0	0	0
ENSOCUG00000002694	ENSOCUT00000002691	966	559	686	299	956	364	23	241	777	314	1075	238	151	485	909	542	1471	34	1132	659	892	552	1557	47	608	731	914	633	1309	57	517	576	772	376	1449	61
ENSOCUG00000002695	ENSOCUT00000002694,ENSOCUT00000034515	567	702	479	228	690	287	226	448	470	166	701	60	377	744	567	281	1002	6	811	1013	682	351	912	12	595	678	623	340	895	9	560	757	559	169	892	54
ENSOCUG00000002696	ENSOCUT00000002697,ENSOCUT00000035420,ENSOCUT00000042628,ENSOCUT00000044228,ENSOCUT00000053674,ENSOCUT00000060174	114	37	79	0	1132	2710	106	21	103	0	1471	150	239	45	181	0	2434	8	244	54	237	0	2895	8	201	38	129	0	2433	30	123	32	123	0	2752	222
ENSOCUG00000002697	ENSOCUT00000002696,ENSOCUT00000040678	4	17716.3	3.14	520.73	33.31	0	2	175.26	0	6.21	0	0	0	11989.2	0	46.72	1	0	2.63	17711.7	1	40.7	0	0	3.51	18171.5	4.66	29.9	1.6	0	0	246.28	0	0	0	0
ENSOCUG00000002698	ENSOCUT00000002702,ENSOCUT00000034443,ENSOCUT00000040571,ENSOCUT00000050212	140.43	25.75	213.96	5	299.22	37.82	5.38	24.22	330.21	2	255.97	13.5	45.44	48.85	375.5	0	441.73	3	318.13	58.74	383.66	11.58	498.85	4	124.51	34.66	395.1	9	393.64	5	86.27	36.61	382.01	0	380.16	4
ENSOCUG00000002699	ENSOCUT00000033323	554	1505	299	225	353	33	74	560	253	174	212	15	412	581	1279	703	930	52	879	1198	406	999	174	5	418	958	320	675	239	11	382	608	380	353	150	7
ENSOCUG00000002701	ENSOCUT00000002699,ENSOCUT00000056490	28	15	90	48	320	316	69	17	114	21	234	29	71	32	162	14	428	7	26	38	91	27	294	4	30	26	85	16	319	0	27	25	114	9	258	41
ENSOCUG00000002702	ENSOCUT00000002701	92	85	153	18	187	52	68	83	218	11	95	6	66	140	278	43	178	6	129	234	252	36	94	6	100	238	234	47	146	2	99	209	254	38	70	10
ENSOCUG00000002703	ENSOCUT00000002703,ENSOCUT00000050221	192	665	97	31	95	14	117	349	133	34	86	4	92	755	127	14	94	0	208	952	157	12	64	0	103	625	165	2	61	0	129	716	156	8	53	6
ENSOCUG00000002704	ENSOCUT00000002588	1049	986	554	411	880	999	563	759	699	602	865	150	983	1152	917	820	1250	37	1433	1279	724	605	1217	52	1288	1211	812	1187	1221	52	1015	1334	721	504	1195	93
ENSOCUG00000002705	ENSOCUT00000022989	436	195	1828	81	1630	446	329	284	1982	55	1122	206	372	301	2419	65	1287	39	520	455	2001	117	704	78	525	285	2300	94	1220	68	651	327	2275	61	641	82
ENSOCUG00000002706	ENSOCUT00000002713,ENSOCUT00000039064,ENSOCUT00000057333,ENSOCUT00000061781	38	87	452	7	541	155	135	177	554	27	495	43	115	394	722	12	602	0	133	522	595	40	420	6	163	437	699	9	676	6	99	295	733	9	446	325
ENSOCUG00000002707	ENSOCUT00000002704	285	283	143	494	306	80	48	148	158	483	180	26	115	216	175	65	295	8	222	273	132	33	244	6	172	156	107	28	273	6	160	210	153	114	210	24
ENSOCUG00000002710	ENSOCUT00000026019	16	0	0	0	0	0	1	0	0	0	0	0	17	0	0	0	0	0	24	0	0	0	0	0	24	0	0	0	0	0	15	0	0	0	0	0
ENSOCUG00000002711	ENSOCUT00000002710	533	153	10	61	23	15	345	125	28	76	3	9	633	91	35	105	12	0	714	129	22	61	4	5	655	132	84	43	5	1	448	94	14	102	2	2
ENSOCUG00000002712	ENSOCUT00000002717	1417	1254	3202	1076	3661	1108	130	768	3497	819	2576	516	628	1411	4345	1709	3408	177	1726	2133	3745	1796	2768	227	1400	1773	4229	2092	3037	200	1475	1368	3469	1240	2299	125
ENSOCUG00000002715	ENSOCUT00000002714	638	3400	854	644	867	612	481	2002	878	497	774	33	615	2582	1190	1367	951	9	698	3738	944	1576	841	7	741	4855	1150	2299	850	3	692	3383	1175	1362	787	167
ENSOCUG00000002716	ENSOCUT00000002718,ENSOCUT00000057651,ENSOCUT00000063580	364	251	95	6	177	26	12	50	71	2	121	4	116	72	88	26	191	6	298	95	60	13	111	3	220	101	61	18	137	3	239	43	52	12	102	2
ENSOCUG00000002718	ENSOCUT00000002716	0	0	0	33.7	4.79	0	0	0	16.55	4.35	33.75	0	13.73	0	16.89	4.17	22.08	0	14.15	0	0	0	14.66	0	5.58	12.08	0	0	16.41	0	4.95	6.33	0	10.61	15.28	0
ENSOCUG00000002719	ENSOCUT00000002719	1197	638	207	0	98	39	1289	515	347	3	126	22	1398	592	413	6	114	4	1492	984	317	16	57	11	1514	1077	444	11	36	2	1211	669	355	2	16	13
ENSOCUG00000002720	ENSOCUT00000002723,ENSOCUT00000036714,ENSOCUT00000038275,ENSOCUT00000052969,ENSOCUT00000063547	1076	2057	3124	425	3279	825	153	973	4278	384	2777	267	660	1983	5408	597	3549	51	1588	2745	4385	504	2980	65	1320	3023	4269	620	2755	57	1087	1729	3672	359	2091	81
ENSOCUG00000002722	ENSOCUT00000002721	2088	2591	4241	1994	4648	1524	1959	1995	4279	1764	3533	457	2219	2817	5241	2673	4574	169	3235	4241	4662	2811	3771	144	2791	3281	5049	2718	4114	183	2870	3066	5545	2240	3531	932
ENSOCUG00000002723	ENSOCUT00000002720	0	0	0	0	0	0	0	0	0	0	0	0	0	0	0	0	0	0	0	0	0	0	0	0	0	0	0	0	0	0	0	0	0	0	0	0
ENSOCUG00000002724	ENSOCUT00000002725	697	975	812	439	868	646	817	706	835	431	793	128	717	972	1083	773	938	54	989	1320	987	760	901	50	862	1296	1015	869	965	54	770	1124	1128	592	931	185
ENSOCUG00000002725	ENSOCUT00000027851,ENSOCUT00000044984	166	40	216	9	249	59	200	59	166	10	124	18	184	42	252	10	154	5	213	79	203	10	105	3	146	40	171	4	130	2	201	46	232	3	89	38
ENSOCUG00000002727	ENSOCUT00000002734,ENSOCUT00000034785,ENSOCUT00000035522,ENSOCUT00000043331,ENSOCUT00000046029	2057	2228	2345	723	2777	1156	690	1307	2682	729	2331	373	1355	2143	3231	1001	2921	104	2822	2911	2781	1223	2240	115	2113	2311	3058	1104	2699	119	2006	1965	2754	745	2153	207
ENSOCUG00000002728	ENSOCUT00000002730	298	1158	626	206	1306	85	10	355	772	163	957	61	29	848	1044	541	1611	35	443	1204	1226	438	1824	23	185	1296	1078	290	1311	41	171	516	818	174	1504	15
ENSOCUG00000002730	ENSOCUT00000002731,ENSOCUT00000041969	1385	206	318	2	342	36	25	141	407	2	229	31	468	194	477	6	353	9	1556	257	361	7	245	4	1212	215	351	0	305	7	980	272	607	1	275	20
ENSOCUG00000002732	ENSOCUT00000002729	0	50.05	0	384.87	0	0	0	11.86	0	93.17	0	0	0	6.46	0	155.07	0	0	0	224.21	0	46.15	0	0	0	140.61	0	46.52	0	0	0	12.38	1	47.32	0	0
ENSOCUG00000002733	ENSOCUT00000030629,ENSOCUT00000036441,ENSOCUT00000038064,ENSOCUT00000042592,ENSOCUT00000044271,ENSOCUT00000056356	927	47	558	4	862	417	330	11	480	4	1000	21	461	55	906	3	1311	0	1175	86	750	5	1326	0	823	46	559	5	1498	1	871	40	536	2	884	85
ENSOCUG00000002735	ENSOCUT00000002732	2	0	0	0	4.72	0	0	3.01	0	1.01	1	0	0	0	2	0	1	0	3	0	1	0	4	0	0	6.02	2	1	2	0	0	0	0	0	0	0
ENSOCUG00000002736	ENSOCUT00000002736,ENSOCUT00000031981,ENSOCUT00000036315,ENSOCUT00000052968,ENSOCUT00000056745,ENSOCUT00000057369,ENSOCUT00000062781	246	145	1277	173	1115	232	187	120	1248	73	746	8	224	244	1727	178	1021	1	306	339	1404	142	630	6	250	192	1447	149	819	6	388	150	1376	101	577	15
ENSOCUG00000002737	ENSOCUT00000002737	240	5858	373	4337	526	265	44	2167	572	3355	419	38	171	3350	556	6122	553	7	358	4969	459	5457	478	9	390	4941	588	5354	405	3	287	3473	492	5466	331	14
ENSOCUG00000002738	ENSOCUT00000002738	331	516	522	222	582	204	33	276	507	181	399	45	200	549	674	345	527	20	434	671	635	363	428	17	306	687	586	412	444	27	294	513	633	298	447	12
[truncated: 27,590 more rows]
