# Supplementary material for: Comparative transcriptomic profiling of drug-metabolizing enzymes and drug transporters in rabbit ocular subtissues, liver, and duodenum
Source: Drug Metab Dispos. 2025 May 20;53(7):100099. doi: 10.1016/j.dmd.2025.100099 (PMC12405909; doi:10.1016/j.dmd.2025.100099)
Supplement: Supplementary Table 3 [file mmc3.xlsx]

## Sheet: Table S3
Table S3. Merged estimated transcripts per million (TPM) from RSEM-STAR alignment and quantification
gene_id	transcript_id(s)	Rb01-C	Rb01-D	Rb01-ICB	Rb01-L	Rb01-RC	Rb01-VH	Rb03-C	Rb03-D	Rb03-ICB	Rb03-L	Rb03-RC	Rb03-VH	Rb05-C	Rb05-D	Rb05-ICB	Rb05-L	Rb05-RC	Rb05-VH	Rb06-C	Rb06-D	Rb06-ICB	Rb06-L	Rb06-RC	Rb06-VH	Rb07-C	Rb07-D	Rb07-ICB	Rb07-L	Rb07-RC	Rb07-VH	Rb08-C	Rb08-D	Rb08-ICB	Rb08-L	Rb08-RC	Rb08-VH
ENSOCUG00000000004	ENSOCUT00000000003	6.26	8.8	17.63	2.82	17.34	11.72	2.61	5.51	19.12	2.58	14.71	7.73	4.74	5.09	16.37	4.24	15.27	14.89	6.94	5.14	18.71	3.74	13.04	16.16	5.07	5.26	18.98	4.32	12.81	7.74	7.26	4.46	14.87	3.58	11.49	10.15
ENSOCUG00000000005	ENSOCUT00000000005,ENSOCUT00000052277,ENSOCUT00000054282,ENSOCUT00000061255	17.01	31.91	33.8	6.39	55.68	5.12	0.2	9.34	45.19	8.01	48.48	15.87	1.67	27.5	43.12	11.59	47.98	14.15	24.75	22.79	55.14	12.73	52.44	17.99	9.34	28.37	46.23	9.38	49.14	8.83	10.34	16.52	37.13	7.07	41.53	3.72
ENSOCUG00000000006	ENSOCUT00000000007,ENSOCUT00000053854	16.56	56.31	51.07	41.06	60.33	54.84	28.63	40.05	54.58	22.61	57.58	39.13	35.74	36.66	51.82	34.34	52.74	27.51	24.43	35.75	48.13	37.02	54.44	29.45	34.86	37.98	47.64	20.05	60.75	35.88	31.33	36.07	58.3	19.89	57.09	49.95
ENSOCUG00000000007	ENSOCUT00000000006,ENSOCUT00000038311,ENSOCUT00000058631	2.11	40.76	43.35	3.39	32.25	4.01	6.77	23.38	30.25	2.04	17.29	8.9	0.6	17.43	48.55	4.08	26.84	42.9	1.55	14.88	31.04	1.32	16.26	15.82	2.44	13.54	28.37	1.52	21.73	12.42	3.31	23.66	28.44	1.15	11.91	0.58
ENSOCUG00000000008	ENSOCUT00000000008	0	0.16	1.1	0	0.6	0.25	0	0.16	1.04	0	0.48	0.36	0	0.09	1.29	0	0.37	0	0	0.09	0.7	0	1.15	0	0	0.18	0.51	0	0.56	0	0	0.12	0.48	0	0.12	0
ENSOCUG00000000009	ENSOCUT00000000009,ENSOCUT00000033273,ENSOCUT00000050995	197.13	201.23	245.97	107.42	282.93	388.04	200.43	175.89	284.51	127.38	311.91	327.46	255.84	134.03	283.17	108.86	333.68	337.83	217.11	131.37	307.51	109.95	388.25	440.43	216.03	138.64	289.59	121.17	353.64	367.6	229.8	154.93	301.51	118.35	388.31	216.79
ENSOCUG00000000010	ENSOCUT00000000011,ENSOCUT00000039524,ENSOCUT00000041079,ENSOCUT00000041940,ENSOCUT00000044098	34.82	21.41	35.48	31.58	43.85	35.91	3.75	23.46	29.41	29.9	44.77	15.74	13.58	29.25	32.91	25.66	50.88	12.75	34.4	26.2	30.56	31.4	62.75	17.92	21.23	21.87	34.25	19.02	43.79	18.26	26.46	32.86	29.7	28.82	52.61	12.22
ENSOCUG00000000012	ENSOCUT00000000012,ENSOCUT00000058932,ENSOCUT00000062538	61.73	177.79	108.06	117.21	84.13	37.42	39.67	128.73	106.19	142.15	83.33	44.89	42.1	101.97	90.7	108.57	69.35	26.45	58.49	124.39	117.07	171.5	64.4	51.51	63.57	150.42	123.61	318.93	80.94	33.27	61.97	144.71	117.67	155.63	68.08	26.59
ENSOCUG00000000013	ENSOCUT00000000013,ENSOCUT00000005950,ENSOCUT00000034274,ENSOCUT00000036048,ENSOCUT00000045343,ENSOCUT00000051407,ENSOCUT00000058162,ENSOCUT00000059039	8.5	7.97	7.08	6.88	4.5	8.49	6.74	6.89	5.52	7.53	6.19	3.56	10.17	9.12	9.66	4.87	5.02	3.65	10.6	10.26	5.36	7.15	8.3	7.9	11.34	8.18	9.74	6.21	6.06	5.42	7.37	14.21	4.14	5.27	8.74	6.86
ENSOCUG00000000014	ENSOCUT00000011806	478.33	1782.97	2045.93	8236.54	1566.98	1594.98	1847.4	3443.52	1822.41	10112.6	1408.12	3680.22	999.58	1669.96	2007.44	7367.82	1367.85	2774.7	549.05	1748.75	1700.11	8031.84	1161.56	1650.69	696.06	2063.58	1482.62	6699.12	1256.2	1740.71	566.16	1413.31	1793.41	5626.41	1208.41	5420.29
ENSOCUG00000000015	ENSOCUT00000000015	16.17	14.88	25.13	6.07	28.44	20.2	14.67	11.67	28.34	6.07	23.01	17.19	14.82	10.4	25.63	5.37	21.04	7.13	16.69	11.3	25.92	4.49	20.97	10.13	14.98	11.46	28.08	3.2	20.62	13.8	16.6	11.65	25.84	5.61	18.45	34.19
ENSOCUG00000000016	ENSOCUT00000032038	0.52	0.85	0.86	0	1.12	0	0	0.72	1.03	0.68	1.31	0.64	0.06	0.59	1.31	0.5	1.45	0	0.46	0.52	1.08	0.19	1.59	0	0	1.15	0.28	0.25	2.36	1.83	0.64	0.74	0.5	0.4	1.45	0
ENSOCUG00000000017	ENSOCUT00000000016	8.27	5.95	14.38	1.61	22.16	12.69	8.4	3.86	15.87	1.11	19.11	9.85	10.77	5.43	18.86	1.76	23.71	8.32	10.02	5.09	20.27	1.66	22.2	11.23	12.3	4.56	22.13	2.48	30.87	7.56	9.13	4.76	14.16	1.48	18.92	21.58
ENSOCUG00000000018	ENSOCUT00000000017	13.59	12.67	15.14	9.71	14.65	20.98	13.7	12.33	15.49	9.35	14.58	21.46	17.67	11.77	17.94	14.65	18.12	42.82	13.29	13.86	16.41	12.52	14.38	25.75	13.28	13.65	18.17	16.64	14.05	6.58	16.98	13.96	16.65	10.78	16.43	22.46
ENSOCUG00000000020	ENSOCUT00000016079,ENSOCUT00000056241,ENSOCUT00000056424,ENSOCUT00000058559,ENSOCUT00000058624	16.22	8.91	24.76	3.09	26.19	1.67	0.64	4.58	26.64	2.2	23.54	11.42	3.21	9.81	26.23	3.52	23.31	9.92	17.49	9.1	34.33	4.29	30.84	10.08	8.39	11.28	25.9	3.75	22.73	8.83	10.33	6.83	21.56	2.33	27.17	7.76
ENSOCUG00000000021	ENSOCUT00000000020,ENSOCUT00000039401,ENSOCUT00000046364,ENSOCUT00000053731,ENSOCUT00000055696,ENSOCUT00000055982	32.59	25.66	46.11	8.78	52.01	25.19	6.12	14.27	50.5	9.5	57.2	24.79	16.18	17.59	49.15	8.91	58.9	16.68	32.15	16.42	48.64	8.57	65.86	28.84	25.62	17.72	45.84	7.43	55.17	22.33	23.39	20.46	42.7	8.02	62.63	23.25
ENSOCUG00000000022	ENSOCUT00000000022,ENSOCUT00000060396	20.72	14.6	17.01	13.53	13.31	15.51	14.12	13.24	12.5	11.9	14.09	9.13	18.37	15.87	13.24	13.19	16.58	11.73	16.81	16.01	16.52	13.29	14.05	8.29	20.22	15.99	14.41	12.46	14.63	7.75	18.11	19.59	13.98	15.33	16.54	8.02
ENSOCUG00000000023	ENSOCUT00000000023,ENSOCUT00000050982,ENSOCUT00000064230	5.59	42.04	14.2	28.52	14.19	6.32	0.2	21.84	18.06	32.36	12.29	8.77	2.92	27.14	13.62	41.11	12.23	19.72	7.01	26.22	14.8	37.02	8.87	19.34	5.26	33.3	19.16	34.24	9.42	12.91	5.45	31.19	14.35	32.34	5.93	0.57
ENSOCUG00000000024	ENSOCUT00000000024,ENSOCUT00000035353,ENSOCUT00000035781,ENSOCUT00000050153,ENSOCUT00000055358,ENSOCUT00000056222	11.59	14.32	4.56	2.26	4.51	1.79	3.36	11.11	5.09	3.19	6.85	6.51	5.52	15.25	5.29	2.55	5.55	0	13.89	11.41	3.93	1.68	5.31	5.01	6.05	8.14	3.4	1.35	5.05	9.4	9.29	15.8	5.66	1.91	5.86	2.64
ENSOCUG00000000025	ENSOCUT00000000026,ENSOCUT00000047318	0.81	17.74	3.76	27.71	5.92	1.53	0.91	9.92	5.55	21.07	3.72	0.76	1.16	7.46	4.68	22.91	3.64	0.65	0.93	7.96	5.49	31	2.24	2.53	1.19	10.1	5.2	46.87	4.75	1.93	1.36	11.15	3.47	28.12	2.02	0
ENSOCUG00000000026	ENSOCUT00000000025	0.07	0	0.71	5.16	0.1	0	0	0	0.26	4.28	0.57	0	0	0	0.6	9.3	0.13	0	0	0	0.33	10.98	0	0	0	0	0.71	4.12	0.09	0	0	0	0.68	10.95	0.15	0
ENSOCUG00000000028	ENSOCUT00000000028	27.8	9.4	124.89	3.77	75.84	19.41	8.39	8.55	105.8	3.7	55.2	20.9	12.74	9.76	101.98	4.75	50.28	35.8	24.45	10.66	109.18	5.09	30.69	31.71	22.99	10.34	111	5.35	38.84	15.96	23.83	10.11	100.65	3.72	23.31	3.74
ENSOCUG00000000030	ENSOCUT00000000030,ENSOCUT00000033333,ENSOCUT00000050303	10.79	13.96	24.81	9.89	23.16	3.72	0.23	9.22	23.6	12.05	21.39	1.5	2.8	12.23	26.71	10.7	21.41	0	15.5	11.06	27.17	13.38	16.93	2.99	12.26	15.71	26.25	15.43	20.96	0	12.39	13.57	24	12.38	21.09	0.64
ENSOCUG00000000031	ENSOCUT00000000031	3.67	7.36	0.71	0.16	0.64	0.09	0.35	5.3	0.67	1.11	0.88	0	0.64	11.2	0.14	0.17	0.37	0	3.47	8.92	0.17	0.04	0.67	0	1.51	7.31	0.11	0.28	0.32	0	1.49	8.03	0.62	0.19	0.53	0
ENSOCUG00000000032	ENSOCUT00000000032	0.08	3.27	0.37	1.5	2.21	0	0.04	0.59	0.13	0.77	1.86	0.56	0.04	0.67	0.15	0.84	1.75	0	0.05	0.71	0.47	1.78	1.9	1.24	0.03	0.93	0.28	2.88	3.6	0.47	0.07	0.69	0.87	0.96	1.23	0.2
ENSOCUG00000000034	ENSOCUT00000000034,ENSOCUT00000040128,ENSOCUT00000057736,ENSOCUT00000058563	15.72	7.26	26.53	11.62	23.4	14.47	4.28	6.6	25.79	10.95	24.67	15.04	11.11	9.57	25.63	11.23	24.63	18.83	18.57	8.2	27.27	12.61	20.38	31.03	13.1	8.5	27.89	13.43	21.67	16.31	18.79	11.25	24.8	12.14	20.47	3.83
ENSOCUG00000000036	ENSOCUT00000000036	0	0	0	0	0	0	0	0	0	0	0	0	0	0	0	0	0	0	0	0	0	0	0	0	0	0	0	0	0	0	0	0	0	0	0	0
ENSOCUG00000000038	ENSOCUT00000000038,ENSOCUT00000050897,ENSOCUT00000053079	6.54	7.99	12.17	2.54	21.21	1.11	1.26	3.17	12.83	1.55	14.74	19.41	1.3	6.63	12.67	3.97	18.85	27.96	8.58	7.38	21.49	4.95	25.69	10.87	5.54	8.19	17.77	2.76	18.01	6	4.27	3.54	12.08	1.92	18.74	4.14
ENSOCUG00000000040	ENSOCUT00000000040,ENSOCUT00000039145	7.44	13.39	10.56	4.58	12.63	12.2	9.68	7.96	10.08	7.21	16.18	13.64	6.36	10.35	13.02	5.4	15.97	21.91	7.1	9.86	12.79	6.2	17.06	2.19	8.34	11.72	13.93	6.83	14.03	6.7	5.15	12.09	8.31	6.85	15.38	6.36
ENSOCUG00000000041	ENSOCUT00000000041	0	0	0	0	0	0	0	0	0	0	0	0	0	0	0	0	0	0	0	0	0	0	0	0	0	0	0	0	0	0	0	0.11	0	0	0	0
ENSOCUG00000000044	ENSOCUT00000000044	0	0	0	0	0	0	0	0	0	0	0	0.51	0	0	0	0	0	0	0	0.04	0	0	0	0	0	0.1	0	0	0	0	0	0	0	0	0	0
ENSOCUG00000000046	ENSOCUT00000000046	0	0	0	0	0	0	0	0	0	0	0.06	0	0	0	0	0	0	0	0	0	0	0	0.05	0	0.3	0	0	0	0	0	0	0	0	0	0	0
ENSOCUG00000000049	ENSOCUT00000027874,ENSOCUT00000034610,ENSOCUT00000054203,ENSOCUT00000054416,ENSOCUT00000054942,ENSOCUT00000057723	12.3	0.93	14.5	86.14	33.94	0	8.75	0.45	10.78	109.86	23.15	0.28	10.31	1.63	8.35	145.38	20.29	0	21.6	0.9	8.03	113.67	13.09	0	13.79	0.78	9.52	133.91	24.41	1.71	22.38	0.63	8.27	98.91	17.48	0.91
ENSOCUG00000000051	ENSOCUT00000031590,ENSOCUT00000038614	5.23	5.39	8.95	1.71	12.61	2.26	0.2	2.31	11.16	1.57	11.89	4.06	0.71	4.78	13.06	2.74	16.08	5.89	5.32	4.16	15.88	2.86	19.66	10.18	3.19	4.55	16.83	2.32	15.23	5.99	2.58	3.21	10.18	1.33	16.46	1.49
ENSOCUG00000000055	ENSOCUT00000000055,ENSOCUT00000055919	0.07	0	0.89	0.05	0.65	0.27	0.84	0.13	0.58	0.05	1	0.31	0.34	0.19	0.56	0	1.31	0	0	0	0	0	0.11	0	0	0	0	0	0.05	0	0.06	0.07	0.41	0	0.89	3.33
ENSOCUG00000000059	ENSOCUT00000000057	2.82	2.21	3.76	0.64	3.61	3.26	3.85	2.55	6.77	1.4	6.16	1.21	3.75	1.96	2.88	1.25	2.72	1.19	0.4	0.06	0.17	0.04	0.46	0	0.26	0.42	0.34	0.08	0.43	0	4.65	2.36	5.49	1.4	4.74	4.99
ENSOCUG00000000060	ENSOCUT00000000059,ENSOCUT00000040356,ENSOCUT00000043147,ENSOCUT00000044456,ENSOCUT00000050631	60.42	45.79	85.65	19.07	103.46	158.26	11.64	26.29	101.08	20.06	117.56	109.07	42.64	21.79	116.02	24.51	157.7	230.44	71.24	19.52	107.88	32.05	169.12	238.16	56.08	25.02	106.62	24.54	111.57	115.34	45.45	21.14	89.06	19.16	132.57	44.14
ENSOCUG00000000061	ENSOCUT00000000061	4.29	4.67	2.51	1.1	2.97	0.4	0.16	2.45	2.38	0.7	3.24	0.55	1.58	7.35	1.76	0.73	2.48	1.05	3.45	5.88	1.69	1	3.38	2.73	1.96	5.49	1.77	0.82	2.29	2.78	2.18	6.09	1.38	0.98	2.75	0
ENSOCUG00000000063	ENSOCUT00000000063,ENSOCUT00000051644	10.88	11.19	9.94	2.76	13.3	4.6	7.69	8.32	9.8	4.77	13.35	1.79	12.67	8.31	11.42	3.69	14.03	8.72	8.76	8.2	11.73	3.82	12.43	7.57	13	6.57	11.02	3.37	13.53	9.27	8.88	6.89	12.09	4.18	12.8	16.09
ENSOCUG00000000064	ENSOCUT00000000064,ENSOCUT00000034970,ENSOCUT00000039687,ENSOCUT00000048267	65.39	60.68	55.52	16.18	67.89	35.48	3.37	28.98	59.56	16.16	73.41	49.05	28.48	29.16	68.48	17.71	68.05	57.71	64.51	28.1	66.17	20.82	85.75	57.71	48.22	32.2	62.89	28.25	69.83	52.33	43.38	33.49	59.09	14.88	82.49	25.21
ENSOCUG00000000065	ENSOCUT00000000065	8.41	9.22	9.01	4.76	4.98	11.07	2.72	8.92	8.33	4.47	7.77	13.12	8.3	8.82	6.13	4.37	8.16	18.49	7.6	8.31	8.56	4.15	6.25	10.83	10.21	4.77	5.62	3.53	5.11	14.97	9.59	17.82	9	5.07	10.88	5.6
ENSOCUG00000000066	ENSOCUT00000000066	6.24	1.9	10.88	1.51	8.77	2.98	0.13	0.6	12.31	1.5	7.89	6.63	1.32	1.56	9.06	2.63	6.33	22.85	3.69	1.45	9.44	2.52	5.14	3.49	3.21	1.15	12.66	1.78	4.33	2.66	3.6	1.84	9.73	1.75	3.28	1.12
ENSOCUG00000000068	ENSOCUT00000029308,ENSOCUT00000044789,ENSOCUT00000056041,ENSOCUT00000057619,ENSOCUT00000057871,ENSOCUT00000062298	0.51	0.27	2.01	0	14.11	44.78	0.43	0.29	2.11	0	23.73	16.32	1.78	0.35	2.07	0	27.27	4.44	1.68	0.54	4.29	0	45.09	11.14	0.45	0.22	2.25	0.02	29.5	12.82	0.24	0.57	1.6	0	41.5	54.57
ENSOCUG00000000069	ENSOCUT00000000070,ENSOCUT00000049474,ENSOCUT00000062572	103.88	30.71	166.71	37.21	95.29	21.42	48.99	35.91	159.19	47.3	74.43	38.52	87.97	37.67	187.05	46.55	64.45	60.69	89.42	33.94	164.88	45.7	37.81	86.45	86.68	25.9	149.84	42.98	63.07	51.05	96.7	40.84	105.56	44.31	24.89	7.26
ENSOCUG00000000071	ENSOCUT00000000071,ENSOCUT00000039444	9.87	9.29	11.74	2.42	13.5	2.75	1.77	3.84	10.51	2.16	15.18	2.37	3.43	7.05	10.89	2.86	13.34	10.66	11.75	6.98	11.57	4.21	13.88	6.58	7.89	6.66	9.69	3.12	12.98	7.78	8.95	6.71	10.65	2.05	15.23	0.85
ENSOCUG00000000072	ENSOCUT00000000072	0	0.12	0.15	0	0.95	1.43	0	0.26	0	0	1.42	0	0	0	0.22	0	1.72	0	0	0.07	0.4	0	4.55	0	0	0	0	0	1.88	0	0	0.1	0	0	2.9	0
ENSOCUG00000000073	ENSOCUT00000000073,ENSOCUT00000033809,ENSOCUT00000040672,ENSOCUT00000055099	73.54	31.4	91.31	12.78	443.6	217.95	41.59	20.67	125.19	11.88	398.87	337.7	72.07	19.78	106.56	11.56	456.72	228.28	68.85	19.72	119.7	13.21	312.89	460.93	67.45	19.01	127.61	14.45	530.75	470.6	67.24	18	102.45	11.34	340.03	123.54
ENSOCUG00000000074	ENSOCUT00000000074	78.69	177.28	70.89	10.83	132.66	48.57	27.05	108.27	78.2	14.09	150.93	88.35	44.66	165.15	64.48	14.08	151.25	36.52	98.84	133.22	81.85	14.08	217.61	58.95	49.23	106.58	73.9	10.48	154.64	45.05	58.03	176.28	76.09	11.87	218.31	103.07
ENSOCUG00000000075	ENSOCUT00000022040	136.05	152.22	128.05	31.21	171.29	132.39	38.04	87.88	119.59	32.93	165.71	199.53	86.47	62.07	134.99	37.95	177.98	162.06	123.52	60.32	135.96	45.33	164.31	266.19	103.41	70.9	139.88	52.67	184.74	320.03	104.15	76.67	115.81	32.52	166.8	56.67
ENSOCUG00000000076	ENSOCUT00000000076,ENSOCUT00000048539,ENSOCUT00000062730	15.84	118.93	9.67	2.75	19.73	14.51	3.57	52.2	7.79	2.86	20.95	3.52	10.17	62	7.59	5.85	27.2	4.14	11.26	47.64	7.21	5.21	24.53	0	11.19	77.58	6.05	5.02	18.67	6.71	14.06	46.18	5.06	5.66	21.77	3.14
ENSOCUG00000000077	ENSOCUT00000000077	1.56	1.39	11.29	38.02	9.06	3.59	3.98	1.45	12.54	30.69	6.25	3.36	4.19	1.56	9.9	47.16	6.76	11.33	3.02	1.5	10.31	50.06	3.42	8.4	2.88	1.51	9.74	56.52	7.35	18.19	2.28	0.97	13.9	36.91	4.02	7.22
ENSOCUG00000000079	ENSOCUT00000000078	0	0.35	0	0	0	0	0	0.44	0	0	0	0	0	0.47	0	0	0	0	0	0.29	0	0	0	0	0	0.56	0	0	0	0	0	0.74	0	0	0	0
ENSOCUG00000000080	ENSOCUT00000000079,ENSOCUT00000034691,ENSOCUT00000045150	14.94	21.46	100.55	0.63	64.71	14.58	0.22	9.59	103.06	1.36	59.57	62.7	3.65	18.04	135.96	4.52	58.49	96	16.61	17.93	128.02	4.3	41.39	123.74	11	18.76	123.87	3.83	50.49	72.67	10.54	16.99	86.87	2.17	29.16	7.63
ENSOCUG00000000081	ENSOCUT00000000085	125.36	73.9	111.26	37.91	127.55	99.6	22.31	35.89	123.09	39.78	120.91	47.76	57.96	50.31	116.13	52.32	122.35	38.23	100.32	50.23	118.28	54.05	121.02	50.94	82.62	56.35	120.07	59.08	112.6	30.88	85.09	44.32	84.35	48.47	85.22	20.46
ENSOCUG00000000083	ENSOCUT00000000082	0.03	0.09	0.22	0.02	0.17	0.29	0.23	0	0.08	0	0.03	0	0.12	0.08	0.16	0.02	0.09	0	0.22	0	0.05	0	0.05	0.5	0.16	0.03	0.09	0	0.16	0	0.08	0.12	0.1	0	0.02	0
ENSOCUG00000000085	ENSOCUT00000000084,ENSOCUT00000038174	32.78	16.21	53.7	12.54	53.73	28.77	7.12	10.15	50.71	16.29	53.73	11.11	20.26	13.6	44.68	15.14	53.19	6.79	31.88	13.65	54.96	15.32	54.17	10.28	26.29	15.44	51.26	17.63	49.74	12.34	28.16	17.31	48.76	15.32	49.18	2.36
ENSOCUG00000000086	ENSOCUT00000024547,ENSOCUT00000057841,ENSOCUT00000061679	212.92	120.71	159.54	76.32	200.53	306.82	152.72	139.79	175.12	95.71	282.18	161.21	176.48	112.67	174.63	84.93	286.07	156.29	194.24	110.84	185.03	90.9	398.85	147.91	178.89	100.49	158.84	88.3	295.59	126.09	178.39	128.95	169.7	86.55	381.77	141.58
ENSOCUG00000000087	ENSOCUT00000000087	3.69	0.85	5.11	0	13.41	2.12	0.44	0.07	17.68	0.08	13.08	5.48	1.55	0	12.3	0.06	18.17	15.84	4.16	0.04	11.43	0	13.09	13.69	1.85	0.09	16.52	0.3	12.16	8.14	1.57	0.16	11.71	0.12	11.45	0.49
ENSOCUG00000000089	ENSOCUT00000000089	0	0	0	0	0	0	0	0	0	0	0	0	0	0	0	0	0	0	0	0	0	0	0	0	0	0	0	0	0	0	0	0	0	0	0	0
ENSOCUG00000000090	ENSOCUT00000000090,ENSOCUT00000046274	16.72	18.04	20.9	13.57	19.81	16.3	22.18	11.1	19.36	11.87	18.07	11.36	17.71	10.14	20.66	18.39	16.24	8.69	14.36	10.77	20.63	17.21	14.44	14.13	15.51	11.33	21.32	17.82	17.54	7.69	12.72	7.94	14.66	9.39	9.95	21.01
ENSOCUG00000000091	ENSOCUT00000000091,ENSOCUT00000038656,ENSOCUT00000050476,ENSOCUT00000063328	0.09	11.36	1.36	641.52	0.97	0.39	0.31	6.88	0.88	568.19	2.03	0.23	0.14	5.02	0.47	743.55	1.72	0	0.23	6.62	0.65	745.07	0.91	0	0.11	4.42	0.81	816.76	0.44	0	0.04	5.43	0.98	770.09	0.93	0
ENSOCUG00000000092	ENSOCUT00000000092	110.77	7.32	845.36	162.96	342.31	28.93	186.79	8.7	468.67	75.43	311.52	8.68	89.71	7.42	490.58	130.1	266.29	7.81	153.98	5.34	491.34	93.57	118.81	25.07	118.73	3.5	380.93	71.12	215.07	13.26	212.28	8.35	407.62	45.56	129.67	4.04
ENSOCUG00000000093	ENSOCUT00000000093,ENSOCUT00000056183	9.31	4.02	9.38	2.36	9.42	7.53	0.74	2.26	8.68	2.07	7.95	4.39	5.4	4.45	9.37	3.42	10.06	1.21	10	3.43	8.54	3.42	10.28	6.26	6.06	4.16	10.75	3.11	9.14	2.61	5.39	4.01	8.16	2.68	8.16	1.68
ENSOCUG00000000094	ENSOCUT00000000094,ENSOCUT00000042518	3.79	1.8	2.66	0.3	3.95	0.11	0.61	1.49	2.45	0.22	2.62	0.59	2.7	2.3	2.25	0.36	1.35	0	4.18	1.36	1.63	0.46	0.96	0.39	4.5	1.36	2.22	0.19	1.66	0	4.82	2.71	1.98	0.2	0.96	0
ENSOCUG00000000095	ENSOCUT00000000095,ENSOCUT00000049154,ENSOCUT00000054477	18.66	15.18	25.93	5.38	29.88	16.25	0.27	9.16	26.51	4.88	33.68	10.72	5.06	13.7	30.09	9.49	32.85	19.13	20.29	11.25	27.04	10.05	33.88	20.62	11.75	13.84	26.92	9.15	29.85	15.15	10.39	12.96	21.22	7.6	27.12	5.62
ENSOCUG00000000097	ENSOCUT00000000098,ENSOCUT00000035881,ENSOCUT00000037058,ENSOCUT00000037857,ENSOCUT00000047418,ENSOCUT00000049570	16.53	4.89	28.1	2.41	29.25	9.83	0.32	2.54	31.1	2.58	25.33	12.02	2.58	4.15	27.1	4.23	26.81	16.46	18.18	4.78	31.85	3.75	29.15	26.86	8.57	4.88	30.59	3.29	26.96	20.87	6.6	3.9	20.17	2.31	21.15	2.41
ENSOCUG00000000098	ENSOCUT00000000097	0.71	3.9	9.42	20.41	4.93	0.65	0.06	7.71	6.79	15.58	2.84	0	0.29	9.23	8.53	19.86	2.76	0	0.74	9.11	8.74	15.17	3.45	0	0.6	10.63	7.58	11.91	2.47	0.75	0.85	6.75	5.96	18.07	1.85	0.63
ENSOCUG00000000100	ENSOCUT00000000101,ENSOCUT00000036321,ENSOCUT00000038596,ENSOCUT00000054256,ENSOCUT00000054369,ENSOCUT00000063754	57.42	52.51	53.84	12.16	65.83	45.23	32.85	41.69	54.28	14.56	70.95	46.76	52.18	44.56	54.11	18.71	66.62	40.68	55.96	39.33	58.44	15.82	74.49	33.45	54.79	38.64	57.45	17.69	65.6	40.78	56.9	42.87	52.65	15.47	64.41	44.18
ENSOCUG00000000101	ENSOCUT00000000100	1.74	2	1.98	0.81	3.21	0.09	0.16	0.55	3.54	0.81	3.61	0	0.07	1.8	2.14	0.85	2.22	0	1.47	1.58	4.19	0.8	2.84	0	0.2	2.48	3.2	0.55	2.07	0.69	0.26	1.86	2.8	0.6	2.18	0
ENSOCUG00000000102	ENSOCUT00000023409,ENSOCUT00000044990,ENSOCUT00000047579,ENSOCUT00000054707,ENSOCUT00000061308,ENSOCUT00000062785	7	2.83	7.66	1.81	22.58	29	2.62	1.04	7.53	1.19	39.23	9.68	5.27	2.36	8.17	1.17	42.91	6.71	7.34	1.94	10.39	1.3	66.89	7.03	6.35	1.32	6.76	1.19	43.06	8.22	7.58	1.42	6.33	0.9	63.23	11.92
ENSOCUG00000000103	ENSOCUT00000030195	0	0.3	0	0.04	0.09	0	0	0.08	0	0	0	0	0	0.03	0	0	0.04	0	0	0.18	0.04	0	0	0	0	0.05	0	0	0	0	0	0.09	0	0	0	0
ENSOCUG00000000104	ENSOCUT00000000104,ENSOCUT00000035519,ENSOCUT00000044883,ENSOCUT00000049516,ENSOCUT00000057751,ENSOCUT00000064551	39.82	4.62	12.69	3.75	16.81	0	6.12	3.62	10.8	4.02	12.49	0.24	24.01	5.13	12.22	5.49	11.15	0	42.7	5.55	11.53	5.59	7.43	1.07	36.67	4.14	10.72	4.14	13.39	1.22	59	4.04	9.92	5.18	7.44	0
ENSOCUG00000000105	ENSOCUT00000000105,ENSOCUT00000042519,ENSOCUT00000059084,ENSOCUT00000060047	17.14	31.54	61.95	5.55	56.77	25.67	4.17	18.03	58.62	6.91	56.18	36.5	10.4	23.84	58.5	7.72	48.75	36.37	17.06	19.57	61.21	7.09	51.85	44.46	12.91	22.43	56.96	7.17	48.08	28.47	14.41	19.41	49.06	5.97	42.62	9.46
ENSOCUG00000000107	ENSOCUT00000000108,ENSOCUT00000048487,ENSOCUT00000052474	7.07	19.09	13.7	3.78	14.56	4.22	4.25	16.23	17.2	5.4	12.47	4.1	9.59	21.2	18.08	3.31	12.17	7.05	8.15	15.89	16.18	5.9	9.15	7.04	7.52	16.69	15.25	9.34	10.98	2.37	7.65	15.34	14.64	3.57	7.58	1.53
ENSOCUG00000000108	ENSOCUT00000000107	37.11	54.94	143.63	45.08	124.35	29.58	20.69	30.23	194.24	49.26	102.88	70.72	26.74	34.69	179.21	58.49	103.3	162.21	37.89	34.98	200.64	62.11	62.01	67.35	31.15	39.05	226.17	77.65	85.82	57.9	26.71	33.14	184.67	41.14	67.67	55.13
ENSOCUG00000000109	ENSOCUT00000000111,ENSOCUT00000034361,ENSOCUT00000034512,ENSOCUT00000036165,ENSOCUT00000046371,ENSOCUT00000050587,ENSOCUT00000062629,ENSOCUT00000063506,ENSOCUT00000064398	3.49	1.48	3.41	0.72	5.51	0.36	0.24	0.72	4.24	1.37	4.06	1.1	0.61	1.35	3.59	0.82	2.98	1.98	3.41	0.64	3.94	1.32	2.24	1.71	1.62	0.59	4.92	0.9	1.88	1.64	1.37	2.56	3.3	0.87	1.19	0.14
ENSOCUG00000000111	ENSOCUT00000000114	143.11	0.75	16.67	0.46	17.69	4.42	4.36	0.13	11.58	0.59	12.49	8.64	18.56	0.92	15.36	0.89	19.93	5.6	103.35	0.45	14.99	0.82	15.8	29.04	60.56	0.68	20.95	0.66	22.06	7.4	99.19	0.52	5.65	0.33	8.68	2.84
ENSOCUG00000000114	ENSOCUT00000000113	0.11	3.25	0.82	0	12.78	56.68	0.39	0.63	2.05	0	19.68	5.02	1.6	1.42	2.02	0.31	23.79	3.87	1.4	0.98	4.21	0.4	59.08	13.38	1.33	0.35	0.96	0.34	31.76	5.11	0.18	0.87	0.93	0.46	34.19	18.32
ENSOCUG00000000116	ENSOCUT00000000116,ENSOCUT00000036657,ENSOCUT00000039272,ENSOCUT00000055079,ENSOCUT00000057343,ENSOCUT00000063555	52.74	48.4	96.51	29.16	98.16	69.43	17.22	36.29	101.95	37.05	119.68	91.13	42.88	40.73	99.22	34.91	120.91	103.4	54.83	38.85	90.82	37.79	123.89	101.88	59.31	44.03	97.37	45.92	99.41	85.61	69.97	38.62	99.11	35.96	141.04	73.94
ENSOCUG00000000117	ENSOCUT00000000117	0	730.81	0	207.72	0	0	0	501.79	0.23	214.46	0	0	0	255.61	0	169.63	0	0	0	316.98	0	214.21	0	0	0	946.02	0.49	195.31	0	0	0.36	297.25	0	215.24	0	0
ENSOCUG00000000119	ENSOCUT00000000119	0	28.13	1.08	0.89	1.04	0	0	46.81	1.02	1.58	0.17	0	0.18	12.26	0.92	0.9	0.34	0	0.54	9.93	1.02	0.53	0	0	0.36	37.31	0.47	0.36	0.27	1.17	0.5	22.3	1.16	0.43	0.38	0
ENSOCUG00000000120	ENSOCUT00000031135,ENSOCUT00000040728,ENSOCUT00000042945,ENSOCUT00000049969,ENSOCUT00000051396,ENSOCUT00000052224,ENSOCUT00000052744,ENSOCUT00000058218	1.08	3.89	14.19	0.18	22.2	5.24	0.81	2.26	13.76	0.67	13.97	0.93	0.82	3.38	16.02	0.63	15.7	0	1.48	4.06	13.73	0.36	12.51	0	0.75	3.48	13.38	0.17	16.29	1.99	1.27	3.23	11.95	0.74	9.24	1.12
ENSOCUG00000000121	ENSOCUT00000000121	7.1	5.2	3.43	0.82	2.97	0.62	0.99	4.15	2.62	0.82	2.96	4.03	2.12	6	3.14	1.29	2.94	0	6.67	6.56	2.72	1.3	3.54	2.44	5.19	5.38	2.38	1.26	3.23	0	5.76	5.85	3.01	1.31	3.62	2.75
ENSOCUG00000000122	ENSOCUT00000000120	14.36	9.79	15.35	2.93	13.8	15.99	6.65	5.8	11.87	3.17	16.91	3.21	9.89	7.41	13.72	4.19	16.94	1.69	12.28	8.04	13.61	3.9	21.56	7.28	10.18	7.45	13.27	5.72	18.03	5.19	10.84	7.23	10.78	2.76	19.93	7.98
ENSOCUG00000000123	ENSOCUT00000000123	39.3	48.59	30.79	16.19	39.18	15.88	0.81	17.15	29.36	17.44	39.56	59.44	2.66	26.86	28.37	20.59	42.91	27.9	37.84	20.57	35.48	22	56.32	34.27	18.66	29.78	30.42	19.24	40.16	38.8	15.11	24.7	20.81	17.19	40.89	18.4
ENSOCUG00000000127	ENSOCUT00000000127	14.61	13.27	14.19	6.93	19.51	2.85	3.92	9.2	17.96	4.93	15.43	3.97	4.69	10.5	16.28	6.18	17.12	6.72	11.64	10.15	19.98	9.92	11.67	9.35	9.7	11.9	21.1	6.78	14.56	8.55	9.03	10.74	17.99	5.09	16.67	9.87
ENSOCUG00000000128	ENSOCUT00000000128,ENSOCUT00000036637,ENSOCUT00000043650	13.81	4.68	14.43	1.62	17	1.58	1.59	1.55	12.22	0.68	22.51	16	2.43	3.35	16.35	2.98	22.56	12.55	13.73	4.63	21.13	2.7	40.83	24.68	6.92	3.58	15.12	2.39	17	11.27	4.99	2.43	10.22	1.94	17.56	3.94
ENSOCUG00000000129	ENSOCUT00000000129,ENSOCUT00000050595,ENSOCUT00000052933	66.89	54.49	111.51	20.51	88.71	50.12	74.13	51.33	103.41	26.07	101.85	44.53	82.4	48.11	102.48	24.88	92.31	45.58	66.82	44.22	93.46	20.65	94.18	38.39	71.21	43.96	105.37	24.19	91.1	45.95	87.53	53.51	123.44	22.51	101.54	316.9
ENSOCUG00000000131	ENSOCUT00000000131	3.7	3.09	18.71	0.65	26.09	8.03	0.2	1.73	13.17	0.28	26.8	6.01	2.19	8.63	19.27	0.76	22.19	3.19	7.69	6.07	20.06	0.57	20.88	11.73	5.59	5.76	15.12	0.3	21.42	2.11	6.33	5.76	16.15	0.71	24.95	1.11
ENSOCUG00000000133	ENSOCUT00000000134,ENSOCUT00000047370,ENSOCUT00000063272	17.9	16.19	6.43	3.16	5.76	1.24	0.4	5.88	5.53	2.65	4.29	0.43	3.23	13.1	5.16	3.6	4.29	0	21.73	12.62	4.77	3.4	4.81	0	11.14	12.43	3.61	2.38	4	0	8.5	11.58	3.86	3.76	5.46	0
ENSOCUG00000000134	ENSOCUT00000031691,ENSOCUT00000057073	8.66	3.07	22.72	0.49	99.26	207.06	5.14	0.96	45.44	0.18	160.31	24.41	11.81	1.37	29.77	0.38	180.75	9.89	13.12	2.48	38.88	0.98	243.28	7.12	9.44	1.68	42.49	0.34	156.4	9.8	8.24	1.38	28.7	0.29	206.2	91.44
ENSOCUG00000000136	ENSOCUT00000000136,ENSOCUT00000041160	39.05	0	25.57	0.02	4.21	0.1	0.69	0	19.25	0	2.53	0.57	9.05	0	19.37	0	0.84	0	26.02	0	20.98	0.7	0.82	0.44	25.07	0	15.99	0.25	0.32	0	17.96	0	12.48	0	0.26	0
ENSOCUG00000000137	ENSOCUT00000000137,ENSOCUT00000037843	121.12	113.31	99.27	45.68	129.95	332.29	119.53	100.76	107.61	67.41	164.27	118.04	136.83	110.65	116.48	61.93	171.45	133.94	123	97.3	117.41	57.59	183.59	125.85	116.89	105.88	115	69.13	173.29	105.69	127.89	131.73	105.24	59.78	249.54	113.64
ENSOCUG00000000140	ENSOCUT00000000140,ENSOCUT00000043212,ENSOCUT00000050343,ENSOCUT00000056083,ENSOCUT00000059710,ENSOCUT00000064683	62.96	47.64	55.25	18.85	48.87	9.02	4.86	29.37	50.75	17.39	41.74	34.23	25.51	40.45	56.64	18.59	37.6	49.55	63.04	41.5	63.61	22.31	30.56	62.54	46.55	49.42	62.86	22.75	39.63	33.75	39.98	45.57	43.89	18.72	25.69	7.73
ENSOCUG00000000141	ENSOCUT00000000141,ENSOCUT00000038020,ENSOCUT00000054512	24.42	15.5	23.5	10.49	28.53	4.54	4.57	11.3	18.55	10.92	28.72	13.67	16.83	12.82	22.9	15.43	33.85	21.61	23.28	11.3	19.11	15.29	32.04	17.44	17.68	11.35	17.29	12.97	28.78	10.4	19.16	15.04	18.7	11.77	33.99	9.99
ENSOCUG00000000142	ENSOCUT00000000145,ENSOCUT00000035801,ENSOCUT00000039765,ENSOCUT00000042574,ENSOCUT00000050730,ENSOCUT00000052468	0.3	0.17	0.21	1.63	1.08	0.01	0.03	0.25	0.94	1.96	0.99	0.06	0.32	0.6	0.45	3.97	1.14	0	0.39	0.59	0.87	4.62	2.3	0	0.15	0.7	0.89	4.43	2.87	0	0.22	0.36	0.48	2.94	0.59	0
ENSOCUG00000000143	ENSOCUT00000000142	0.26	0	0	0	0	0	0	0	0	0	0.22	0	0	0	0.16	0.15	0.52	0	0.18	0.1	0.19	0.28	0.2	0	0	0	0.18	0	0.36	0	0.43	0	0.16	0	0	0
ENSOCUG00000000144	ENSOCUT00000000143,ENSOCUT00000041916,ENSOCUT00000042967,ENSOCUT00000043520,ENSOCUT00000048869,ENSOCUT00000051579,ENSOCUT00000056989,ENSOCUT00000060382,ENSOCUT00000062543,ENSOCUT00000064302	0.31	0.23	0.46	0	1.92	0.49	0.2	0.18	0.96	0	0.82	2.33	0.15	0.37	0.07	0	2.05	3.11	0.08	0.08	1.84	0	4.48	5.32	0.13	0.18	1.31	0	2.33	4.88	0.44	0.02	0.48	0	3.1	1.69
ENSOCUG00000000145	ENSOCUT00000000144	2.99	15.14	3.94	6.47	9.74	22.51	1.39	8.27	7.68	6.66	17.4	6.2	1.95	4.6	6.42	10.29	14.17	5.03	3.83	7.38	9.2	21.87	18.14	7.61	3.21	9.21	8.38	16.52	13.32	5.82	2.42	7.28	6.29	6.69	15.81	3.85
ENSOCUG00000000146	ENSOCUT00000000148,ENSOCUT00000033292,ENSOCUT00000037766,ENSOCUT00000041250,ENSOCUT00000042099	75.51	49.79	110.9	5.3	83.5	25.69	3.71	26.33	117.91	8.09	76.24	51.34	20.12	44.39	145.31	11.87	64.27	55.41	70.32	39.37	127.6	11.95	50.66	64.66	47.46	47.12	123.64	10.95	60.24	47.11	44.29	40.49	74.11	8.87	32.64	11.63
ENSOCUG00000000148	ENSOCUT00000000147	79.93	1.51	209.13	1450.86	166.56	83.66	39.34	13.85	296.53	1399.08	151.37	229.12	90.73	15.53	245.46	1066.77	141.74	354.41	78.67	18.82	306.98	743.02	99.4	376.47	90.55	16.49	381.68	1067.56	114.34	304.11	120.2	11.05	272.23	1648.85	74.96	21.65
ENSOCUG00000000149	ENSOCUT00000000149	110.27	81.85	248.03	8.17	265.34	92.17	4.06	38.33	296.29	10.63	207.89	283.57	25.39	63.14	323.03	19.1	190.53	272.62	99.06	51.86	290.33	24.74	137.57	291.93	61.02	46.24	274.68	20.84	163.45	227.42	65.04	67.35	211.41	19.61	95.89	65.08
ENSOCUG00000000151	ENSOCUT00000000150,ENSOCUT00000056426	0.15	0	0.24	0	0.43	0.33	0.52	0	0.57	0	1.88	0.67	0.27	0	0	0	1.42	0	1.12	0.06	0.11	0.15	0.65	0	0.83	0	0	0.15	0.8	0	0.12	0	0.18	0	2.27	0.72
ENSOCUG00000000152	ENSOCUT00000000152,ENSOCUT00000063957	34.06	81.35	36.37	14.89	39.97	8.58	0.47	71.98	37.86	13.97	42.4	6.77	7.32	122.57	37.78	20.25	37.09	3.16	27.36	80.75	38.42	18.86	43.07	7.31	18.33	80.92	38.48	24.66	36.73	6.82	17.33	93.87	27.96	13.83	28.57	1.05
ENSOCUG00000000153	ENSOCUT00000000153,ENSOCUT00000038445	58.59	202.71	81.91	160.04	66.32	39.07	46.78	200.16	82.86	194.37	51.41	92.64	47.23	80.45	72.05	113.29	37.61	94.59	55.52	141.36	86.7	189.07	41.63	110.52	55.73	169.29	103.23	161.4	55.52	80.87	52.95	128.69	85.47	142.46	41.9	30.33
ENSOCUG00000000154	ENSOCUT00000000154	0	0.58	0	0	0	0	0	1.06	0	0	0	0	0	1.04	0	0	0.2	0	0	0.8	0.43	0	0	0	0	0.13	0	0	0	0	0	0	0	0	0	0
ENSOCUG00000000155	ENSOCUT00000000155,ENSOCUT00000039001,ENSOCUT00000039384,ENSOCUT00000053188	53.79	39.39	50.07	15.96	44.47	10.51	85.63	43.35	50.59	23.08	49.28	89.22	73.85	34.23	52.94	15.06	46.73	45.84	59.75	28.82	57	15.76	53.72	50.05	53.1	28.15	51.31	19.99	43.46	43.51	59.69	34.98	44.49	14.94	48.54	111.97
ENSOCUG00000000156	ENSOCUT00000000157	10.45	24.25	46.06	7.79	106.8	70.38	1.45	8.84	44.13	9.5	178.6	51.29	3.63	14.22	57.77	10.33	198.78	61.06	16.36	14.23	54.29	9.96	275.39	52.76	8.29	16.56	43.66	9.08	191.89	41.69	7.73	12.03	33.75	7.81	247.57	39.06
ENSOCUG00000000157	ENSOCUT00000000156	13.35	6.62	10.09	9.41	13.5	7.58	0.37	7.18	10.44	9.81	13.46	2.55	7.48	9.15	9.03	19.56	11.98	2.46	11.87	9.2	7.5	19.05	14.08	0.53	10.14	7.77	10.33	39.24	14.56	2.84	10.04	9.42	6.86	13.86	15.77	1.2
ENSOCUG00000000158	ENSOCUT00000000158,ENSOCUT00000040758,ENSOCUT00000053326	101.66	67.56	126.28	59.85	98.3	88.55	208.13	58.15	128.17	63.15	99.37	38.07	135.12	60.66	114.04	65.02	99.16	11.3	91.24	60.42	111.89	66.05	83.44	11.48	101.68	64.36	121.63	66	93.24	11.98	109.73	73.23	120.65	70.94	90.95	284.1
ENSOCUG00000000159	ENSOCUT00000000159,ENSOCUT00000057828	32	43.9	26.62	1.55	20.11	6.15	4.49	35.39	27.25	1.57	16.24	5.12	10.79	55	24.78	2.13	14.15	6.88	25.5	55.11	24.42	2.52	14.66	5.48	22.58	37.92	24.45	1.89	14.85	6.98	23.34	46.84	20.1	1.87	10.03	2.55
ENSOCUG00000000161	ENSOCUT00000000162	5.66	7.69	15.65	13.78	21.7	7.91	15.21	4.17	12.39	18.77	15.68	6.22	8.36	5.85	20.01	8.06	17.98	13.54	5.8	4.62	12.11	7.35	14.11	3.6	7.12	4.43	12.76	3.61	17.29	8.26	7.34	5.06	14.04	10.26	11.94	17.99
ENSOCUG00000000162	ENSOCUT00000000161,ENSOCUT00000051475,ENSOCUT00000057499	11.09	1.76	8.87	2.6	12.47	27.72	33.19	2.99	10.94	3.98	16.93	33.66	18.68	1.25	10.11	2.25	19.79	18.74	9.19	2.82	10.42	2.47	20.66	8.47	10.98	1.73	10.98	3.27	14.95	3.58	13.84	1.91	10.92	1.61	26.27	105.31
ENSOCUG00000000163	ENSOCUT00000000164	52.46	26.09	62.22	21.43	74.66	25.94	10.23	20.34	90.6	21.18	57.16	7.99	18.43	28.4	70.1	27.59	68.04	8.66	47	24.23	69.62	29.76	50.59	13.3	27.99	30.69	93.53	34.38	61.28	11.44	32.67	25.49	74.88	27.51	47.56	11.65
ENSOCUG00000000164	ENSOCUT00000000163,ENSOCUT00000044694,ENSOCUT00000047735	79.86	57.82	133.17	35.8	121.52	119.32	52.34	50.26	130.74	39.81	106.68	114.03	64.62	37.55	120.22	33.68	118.91	223.78	68.18	44.26	131.75	29.99	100.3	87.69	84.67	43.39	142.25	44.95	121.27	142.67	94.46	38.87	130.7	39.49	107.22	62.35
ENSOCUG00000000166	ENSOCUT00000000166,ENSOCUT00000042366,ENSOCUT00000053574	8.99	11	13.82	6.44	16.88	24.91	5.32	15.81	19.43	7.41	20.36	7.83	12.36	7.31	12.37	6.95	15.24	0	6.94	7.53	12.46	7.68	23.04	0	7.36	12.21	14.52	8.76	19.11	34.96	13.54	11.76	15.15	10.4	32.42	16.83
ENSOCUG00000000167	ENSOCUT00000000167	30.91	45.39	77.42	15.61	55.23	24.97	17.04	28.27	75.89	17.98	41.35	36.14	24.96	36.06	71.08	21.34	39.8	39.18	24.51	28.71	67	17.51	28.32	38.39	23.84	26.51	76.81	18.92	34.42	42.98	28.28	25.66	64.32	14.69	22.42	27.57
ENSOCUG00000000169	ENSOCUT00000000169	0	0.23	0	0	0	0	0	0.25	0	0	0	0	0	0.48	0	0	0	0	0	0.32	0	0	0	0	0	0.05	0	0	0	0	0	0.24	0	0	0	0
ENSOCUG00000000170	ENSOCUT00000000171,ENSOCUT00000041876,ENSOCUT00000060462	15.35	10.5	10.28	5.54	19.49	5.28	1.59	6.12	14.69	5.69	15.32	5.32	5.85	11.74	12.49	7.46	16.88	7.64	16.15	10.09	15.44	7.57	18	8.38	9.28	12.57	13.24	6.84	14.9	6.13	10.34	10.36	12.02	5.96	17.11	1.17
ENSOCUG00000000171	ENSOCUT00000000170	0	5.62	14.95	0	1.51	0.23	0	2.93	6.99	0	2.63	0	0	6.33	14.47	0	2.32	3.58	0.27	7.05	9.15	0	2.68	0	0.29	4.1	4.26	0	2.09	0	0	3.96	4.08	0	0.61	0
ENSOCUG00000000172	ENSOCUT00000000172,ENSOCUT00000045913,ENSOCUT00000052984,ENSOCUT00000055118,ENSOCUT00000056740,ENSOCUT00000064803	15.84	11.16	5.75	8.06	9.91	1.06	0.41	7.66	4.68	4.84	10.24	2.82	5.35	6.29	4.8	7.55	6.58	4.87	15.52	7.45	5.03	10.42	6.26	7.05	12.42	8.88	4.22	9.68	7.52	2.92	9.4	8.36	5.49	4.97	6.21	0.51
ENSOCUG00000000173	ENSOCUT00000000174,ENSOCUT00000037882,ENSOCUT00000042899,ENSOCUT00000048917,ENSOCUT00000056837,ENSOCUT00000064614	5.07	5.44	22.27	6.1	30.48	3.9	3.36	2.86	22.39	7.33	30.84	18.19	2.72	5.21	22.97	7.08	31.15	9.1	6.13	5.25	27.02	5.31	34.12	8.24	3.76	4.29	20.47	3.7	27.66	7.39	4.52	3.25	21	4.45	31.54	31.97
ENSOCUG00000000174	ENSOCUT00000000175,ENSOCUT00000033794,ENSOCUT00000049808,ENSOCUT00000055791	12.54	16.3	17.24	7.31	17.59	4.93	3.72	7.72	18.81	6.6	19.14	7.36	7.21	9.75	16.44	8.65	19.36	10.9	11.12	9.78	18.62	8.67	23.63	9.33	10.63	9.19	15.17	9.14	18.9	5.57	10.65	10.95	19.1	8.14	23.54	13.34
ENSOCUG00000000175	ENSOCUT00000000173	0.12	0	0	0	0.46	0.14	0	0.09	0	0	0.53	0.56	0	0.43	0.3	0	0.49	0	0	0	0	0	0.48	0	0	0	0.33	0	0.67	0	0	0	0.07	0	0.74	0
ENSOCUG00000000176	ENSOCUT00000000176	1.95	0	8.24	0.04	2.95	1.83	0.89	0	15.42	0	3.1	0.87	0.92	0	9.6	0	1.82	0	1.36	0	10.62	0	2.2	0	1.44	0	7.04	0	0.43	0	1.78	0	5.68	0	0.95	0
ENSOCUG00000000178	ENSOCUT00000000178	79.85	0.62	4.95	115.03	6.34	9.58	31.54	0.26	3.42	87.03	11.53	3.28	81	0	3.54	40.78	8.62	0	71.25	0.09	3.76	47.89	9.05	1.36	74.99	0	3.41	19.81	7.25	0.52	65.83	0	2.64	97.79	10.83	1.76
ENSOCUG00000000179	ENSOCUT00000000179,ENSOCUT00000034091,ENSOCUT00000064462	1955.36	1864.52	1641.3	862.35	1601.24	1367.94	5414.81	1731.56	1419.04	1028.21	1599.26	2208.36	3575.48	1835.13	1427.42	997.55	1491.07	2966.63	2484.84	1778.06	1419.66	909.81	1432.6	2434.79	3076.83	1794.17	1356.96	861	1620.72	1982.58	2651.18	1907.92	1645.64	1020.51	1753.27	2265.98
ENSOCUG00000000181	ENSOCUT00000000181	0.8	10.48	1.45	9.18	1.47	2.37	0.13	9.96	1.66	11.31	0.38	1	0.53	8.24	0.76	9.45	0.78	1.29	0.15	7	1.01	14.1	1.65	0	0.26	10.45	1.24	11.36	0.8	0	0.18	9.74	1.82	9.83	0.66	0
ENSOCUG00000000182	ENSOCUT00000000182	1.13	0.19	787.7	4.45	304.23	111.1	2.26	0.2	890.21	3.12	231.68	189.21	1.04	0.5	805.48	1.74	190.19	334.61	2.48	0.44	844.7	9.4	101.09	293.97	3.85	0.39	978.32	4.92	104.1	257.6	0	0.45	927.55	2.23	37.05	48.71
ENSOCUG00000000184	ENSOCUT00000000184,ENSOCUT00000041515,ENSOCUT00000059654,ENSOCUT00000059966,ENSOCUT00000062600	32.77	8.1	8.92	1.62	21.83	8.42	3.91	5.47	15.6	0.84	27.24	68.83	9.9	2.74	13.04	1.13	32.32	13.22	26.17	3.28	15.84	1.95	35.71	18.12	17.29	3.78	22.73	1.99	26.87	19.03	17.16	3.06	17.2	1.31	30.47	81.41
ENSOCUG00000000185	ENSOCUT00000000185,ENSOCUT00000056094	13.69	134.17	42.77	0.67	26.54	5.83	1.75	19.66	37.95	0.7	24.12	3.42	6.47	25.56	40.8	0.99	19.22	5.02	11.39	32.03	41.43	1.67	11.62	6.25	9.12	81.97	39.15	1.13	18.96	6.46	11.79	27.49	30.37	0.89	8.19	1.63
ENSOCUG00000000186	ENSOCUT00000000186,ENSOCUT00000036308	7.85	10.13	9.04	2.81	13.63	1.06	0.84	4.11	9.52	2.84	11.71	7.23	1.6	8.42	10.53	3.9	12.98	3.03	7.3	6.93	12.37	3.09	18.17	4.21	4.03	7.58	9.7	3.3	12.24	5.98	4.33	7.37	7.78	2.62	14.87	16.97
ENSOCUG00000000187	ENSOCUT00000000187	170.6	28.49	73.3	5.64	65.11	53.01	18.58	39.38	60.9	5.98	51.13	20.35	69.44	39.26	62.51	5.48	58.11	10.97	133.08	26.26	53.19	4.12	48.46	45.2	106.26	22.28	57.63	4.86	54.74	16.42	123.33	45.34	50.34	7.34	44.74	7.38
ENSOCUG00000000188	ENSOCUT00000000190,ENSOCUT00000039211,ENSOCUT00000057466,ENSOCUT00000062241	21.18	36.43	21.2	8.9	20.23	16.35	4.55	17.29	18.68	9.74	18.35	10.82	12.37	22.15	23.72	13.5	22.04	11.44	21.52	18.71	18.81	10.6	20.85	18.36	19.32	30.65	18.54	14.39	20.51	9.05	20.95	23.71	17.29	11.85	18.07	1.59
ENSOCUG00000000191	ENSOCUT00000000191	0.32	7.48	8.6	0.44	9.42	14.53	0	4.45	4.57	0.51	13.75	1.49	2.68	4.2	6.18	0	14.82	0	1.97	6.34	6.61	0	16.43	0	1.63	2.39	5.94	0.17	13.82	0	2.7	3.08	6.34	0	18.43	1.6
ENSOCUG00000000193	ENSOCUT00000000195,ENSOCUT00000060384	10.08	11.6	13.94	1.73	17.33	21.66	7.84	5.17	11.74	2.41	15.47	11.63	13.3	5.81	13.46	2.92	12.67	10.37	7.1	5.27	14.62	3.19	19.79	12.48	10.44	5.89	12.25	2.44	14.47	9.02	8.65	5.8	10.58	2.8	16.43	30.32
ENSOCUG00000000194	ENSOCUT00000000193	0.09	1.32	2.09	0.06	1.56	0.2	0.08	0.19	1.7	0	0.45	0	0.48	0.72	1.07	0.44	0.64	3.08	4.64	0.48	2.09	0.55	0.75	0	2.5	0.28	0.83	0.18	0.96	0	0.07	0.41	0.53	0.21	0.07	0
ENSOCUG00000000197	ENSOCUT00000000198,ENSOCUT00000035081,ENSOCUT00000049316	46.31	15.02	10.63	3.04	32.14	51.63	12.28	6.38	10.79	3.27	62.77	34.88	16.37	7.88	12.97	4.87	86.55	18.82	37.75	8.02	13.77	5.31	88.42	28.41	25.97	6.98	11.49	6.28	77.74	21.31	24.62	7.94	9.3	4.85	61.85	20.88
ENSOCUG00000000199	ENSOCUT00000000199,ENSOCUT00000038198,ENSOCUT00000042344,ENSOCUT00000043753,ENSOCUT00000054423,ENSOCUT00000057737,ENSOCUT00000059897	0	0.04	0	0	0	0	0	0	0.4	0	0	0	0	0.06	0.43	0	0	0	0	0	0.16	0	0.54	0	0	0	0.24	0.06	0	0	0	0	0	0	0	0
ENSOCUG00000000200	ENSOCUT00000000201,ENSOCUT00000026623,ENSOCUT00000043129,ENSOCUT00000043641,ENSOCUT00000049912,ENSOCUT00000053224,ENSOCUT00000055073,ENSOCUT00000062955,ENSOCUT00000063223,ENSOCUT00000063709	4.12	25.99	4.07	0	4.23	11.19	0.04	14.53	3.6	0.11	7.19	6.59	1.51	12.36	2.15	0.1	8.73	0	2.61	12.54	2.58	0.19	10.1	0.45	2.93	15.44	2.98	0.18	8.86	1.14	3.04	11.27	1.99	0.32	8.89	2.07
ENSOCUG00000000201	ENSOCUT00000000203,ENSOCUT00000028889,ENSOCUT00000037391,ENSOCUT00000049497,ENSOCUT00000050560	0.68	0.16	4.18	6.07	8.31	0.97	0.11	0.22	4.54	3.69	4.83	1.34	0.51	0.16	4.81	8.29	6.49	17.64	2.11	0.35	4.33	7.13	5.61	0.65	1.47	0.4	3.27	5.9	5.6	0.67	0.61	0.04	2.35	2.79	3.73	0.07
ENSOCUG00000000203	ENSOCUT00000000202	40.87	54.7	109.42	63.25	92.24	6.95	0.36	35.08	117.12	46.47	75.55	9.35	7.09	67.82	96.94	78	69.37	9	44.01	48.56	106.5	73.01	43.81	12.45	27.69	60.47	122.78	64.63	55.34	9.52	23.35	59.69	99.48	72.46	42.14	0.5
ENSOCUG00000000204	ENSOCUT00000000204	0	0	0	0	0	0	0	0	0	0	0	0	0	0	0	0	0	0	0	0	0	0	0	0	0	0	0	0	0	0	0	0	0	0	0	0
ENSOCUG00000000205	ENSOCUT00000000205	0	0	0	0	0	0	0	0	0	0	0	0	0	0	0	0	0	0	0	0	0	0	0	0	0	0	0	0	0	0	0	0	0	0	0	0
ENSOCUG00000000206	ENSOCUT00000000206	10.95	0.31	20.96	0	4.54	4426.28	35.65	1.35	60.92	0	1.89	1097	56.71	2.39	75.43	0.35	16.06	326.03	3.16	1.28	29.32	0	4.99	2057.36	25.29	0.14	44.17	0.16	1.5	604.41	12.6	2.06	152.74	0	7.45	761.16
ENSOCUG00000000208	ENSOCUT00000000209,ENSOCUT00000048932	0	0.01	0	0.05	0.56	0.78	0	0	0.01	0	0.38	0.08	0.02	0.01	0	0	1.07	0	0	0	0.09	0	2.2	0	0.01	0	0.01	0.12	1.31	0.2	0	0	0	0	1.33	1.88
ENSOCUG00000000210	ENSOCUT00000000210,ENSOCUT00000007254,ENSOCUT00000049193	0	0.1	0	0	0	0	0	0	0	0	0	0	0	0	0.05	0	0	0	0	0	0	0	0	0	0	0	0	0.02	0	0	0	0.14	0	0	0	0
ENSOCUG00000000213	ENSOCUT00000032177,ENSOCUT00000040185,ENSOCUT00000050199,ENSOCUT00000051207	0.05	0.67	21.65	0.24	39.26	138.42	0.33	0.77	17.22	0.19	66.56	112.44	3.25	0.71	17.01	0.77	64.75	0.9	1.61	0.83	17.81	0.83	93.21	3.9	0.56	0.36	16.12	0.55	68.2	4.19	0.17	0.57	23.35	0.48	113.53	142.75
ENSOCUG00000000214	ENSOCUT00000031477	14.41	7.22	12.91	5.81	15.53	18.39	13.84	4.92	9.62	3.65	13.12	9.67	13.64	7.23	10.32	5.69	14.61	9.94	9.23	4.8	9.8	3.88	11.86	13.96	13.42	5.52	14.18	4.77	13.35	0.82	11.09	7.3	12.63	5.33	13.6	16.61
ENSOCUG00000000215	ENSOCUT00000000216,ENSOCUT00000053389,ENSOCUT00000060357,ENSOCUT00000063403	11.39	6.56	14.06	3.74	10.13	4.8	1.55	2.73	7.21	3.6	7.94	5.15	9.56	7.9	12.59	6.01	11.9	3.87	18.43	7.87	11.25	4.3	11.37	7.52	15.46	7.1	11.67	7.06	12.01	3.21	9.52	4.83	7.99	3.09	8.27	2.44
ENSOCUG00000000218	ENSOCUT00000000218,ENSOCUT00000047832	21.47	15.19	30.68	7.47	30.8	3.38	0.22	6.01	27.4	5.22	24.27	8.18	3.2	14.83	33.04	12.34	28.82	11.39	21.44	14.96	34.6	12.23	25.58	10.6	12.54	15.94	30.07	12.84	26.74	16.91	11.73	14.87	27.16	10.13	25.55	4.15
ENSOCUG00000000219	ENSOCUT00000027507	0	0	36.8	0	33.87	14.24	0	0	72.86	0	25.5	31.85	0.47	0	42.82	0	17.34	102.26	0.43	0	53.63	0	16.3	74.67	0	0	83.37	0	10.67	45.05	0	0	50.41	0	4.57	0.63
ENSOCUG00000000220	ENSOCUT00000025713,ENSOCUT00000041716,ENSOCUT00000048244,ENSOCUT00000052651,ENSOCUT00000054757,ENSOCUT00000064631	81.69	36.85	91.85	26.17	104.96	13.98	0.92	15.79	82.34	24.15	124.95	45.49	7.09	36.61	90.82	39.69	116.66	55.1	80.48	34.62	98.02	31.72	148.51	64.57	43.04	35.71	87.03	26.2	104.77	39.36	30.81	31.12	77.44	24.2	138.93	15.64
ENSOCUG00000000221	ENSOCUT00000000220	0	0	0	0	0	0	0	0	0	0.62	0	0	0	0	0	0	0	0	0	0	0	0	0	0	0	0	0	0	0	0	0	0	0	0	0	0
ENSOCUG00000000222	ENSOCUT00000000223,ENSOCUT00000061128,ENSOCUT00000061881	0.47	0.68	1.79	0.32	2.24	0.56	0.02	1.31	2	0.58	1.69	2.54	0.31	1.6	1.68	0.35	2.1	1.4	0.6	1.35	2.28	0.46	2.13	3.22	0.55	1.25	2.41	0.31	1.9	1.85	0.42	1.15	2.17	0.42	1.12	0.77
ENSOCUG00000000224	ENSOCUT00000000224	3.37	21.48	6.39	5.34	7.72	5.23	10.52	16.52	6.61	4.91	11.02	19.53	3.26	10.36	4.74	6.11	9.62	6.67	1.67	10.97	4.92	1.39	8.92	0	3.13	11.85	8.27	3.36	8.13	2.52	4.29	8.21	8.18	3.04	10.45	88.65
ENSOCUG00000000227	ENSOCUT00000000228,ENSOCUT00000034231	10.66	9.06	33.48	11.23	30.66	13.2	10.99	4.76	34.41	7.8	29.63	21.53	10.36	5.65	29.07	9.36	23.52	23.5	10.17	4.44	30.96	7.2	15.6	21.66	9.86	3.57	35.13	5.28	18.36	15.13	12.31	3.37	26.01	7.99	11.35	15.27
ENSOCUG00000000228	ENSOCUT00000000227,ENSOCUT00000036909	11.77	6.65	22.61	0.32	21.8	24.34	6.26	4.66	21.3	1.2	24.75	10.4	14.53	5.38	28.67	1.37	28.29	33.41	13.76	5.66	23.64	0.72	30.68	25.99	10.59	4.88	27.55	0.77	25.64	11.04	11.6	4.78	16.89	0.23	20.43	16.28
ENSOCUG00000000229	ENSOCUT00000000229,ENSOCUT00000035899,ENSOCUT00000044926	54.75	24.74	33.25	8.93	37.96	20.67	31.41	16.44	39.94	9.68	36.85	62.71	38.52	18.47	38.66	8.6	34.96	23.71	43.35	18.55	36.82	9.29	30.83	29.35	41.02	15.4	42.08	11.43	30.69	24.92	44.25	18.89	32.21	8.05	25.92	47.66
ENSOCUG00000000230	ENSOCUT00000000230	2.79	1.44	4.29	0.51	7.48	2.06	2.83	0.93	5.53	0.86	6.58	3.2	2.74	1.49	4.07	0.72	9.49	10.57	2.45	1.17	4.38	0.71	17	2.28	1.75	1.46	5.06	0.56	8.95	2.33	2.6	1.44	4.86	0.33	15.44	4.66
ENSOCUG00000000231	ENSOCUT00000000232,ENSOCUT00000037774,ENSOCUT00000046807,ENSOCUT00000049547	30.48	18.7	30.78	12.23	37.75	6.52	3.8	14.61	41.33	15.89	40	21.37	7.14	13.49	29.54	16.41	44.21	41.36	32.64	17.4	36.4	19.33	48.41	49.2	19.44	21.75	36.26	18.25	40.48	35.28	20.74	20.11	27.15	15.48	44.46	16.28
ENSOCUG00000000232	ENSOCUT00000000231	0	0	0	0	0	0	0	0	0	0	0	0	0	0	0	0	0	0	0	0	0	0	0	0	0	0	0	0	0	0	0	0	0	0	0	0
ENSOCUG00000000234	ENSOCUT00000000235,ENSOCUT00000053438	23.27	32.67	33.05	10.39	40.36	22.96	2.93	14.33	30.95	9.63	35.58	19.61	14.49	20.47	32.09	12.5	33.42	16.48	16.93	18.59	32.85	11.33	41.69	15.71	15.74	17.35	32.85	13.23	38.02	15.39	17.77	19.84	24.42	10.64	29.39	8.7
ENSOCUG00000000236	ENSOCUT00000000236	31.96	2.05	27.44	0.03	17.68	7.13	19.18	2.53	19.94	0.03	14.61	5	33.28	2.87	25.13	0.18	17.91	5.71	26.18	2.56	20.66	0.19	12.95	7.4	30.3	1.57	16.49	0.12	13.42	7.07	29.44	2.04	19.05	0.02	10.31	4.37
ENSOCUG00000000237	ENSOCUT00000000237,ENSOCUT00000039669	17.12	4.49	20.29	1.36	23.73	11.1	12.42	3.71	20.32	2.27	19.7	9.51	14.23	3.52	20.65	0.94	18.99	6.87	15.56	4.09	22.35	1.61	19.4	20.45	15.9	3.15	19.37	1.15	20.75	11.09	18.13	3.5	21.7	1.28	15.93	21.25
ENSOCUG00000000239	ENSOCUT00000000239	13.37	0	0	0	0.19	0	25.77	0	0	0	0	0	32.25	0	0	0	0	0	14.56	0	0	0	0	0	15.64	0	0	0	0	0	12.61	0	0	0	0	0
ENSOCUG00000000241	ENSOCUT00000000241	0	0	0	0	0	0	8.72	3.67	1.59	0	4.1	15.51	4.03	1.6	2.71	1.52	1.37	0	0	0	0.25	0.18	0.53	0	3.15	1.87	2.99	1.56	1.63	3.95	5.07	3.76	3.72	2.26	8.47	6.66
ENSOCUG00000000242	ENSOCUT00000030095,ENSOCUT00000048025,ENSOCUT00000050097,ENSOCUT00000064470	0	0	3.39	0	1.53	0	0.17	0.06	4.7	0	0.74	0.36	0.06	0.02	6.67	0	1.53	0	0	0.03	6.83	0	0.86	0	0.06	0	6.31	0	1.07	0	0	0	5.31	0	0.78	0.38
ENSOCUG00000000243	ENSOCUT00000029545	0	0	0	0	0.18	0.61	0	0	0.25	0	0	0.36	0	0	0	0	0.05	0	0	0	0	0	0	0	0	0	0	0.04	0.05	0	0	0	0.05	0	0	1.54
ENSOCUG00000000244	ENSOCUT00000000246,ENSOCUT00000036802,ENSOCUT00000038741,ENSOCUT00000039949	71.89	18.47	30.11	16.31	28.37	11.45	11.96	12.6	27.84	18.81	27.48	10.83	40.2	12.89	26.06	22.58	25.69	14.98	61.2	12.44	25.59	16.22	25.7	11.49	54.64	12.74	25.77	13.44	23.28	7.96	54.18	12.35	22.37	14.86	18.79	6.67
ENSOCUG00000000245	ENSOCUT00000000244,ENSOCUT00000051425,ENSOCUT00000055557	57.13	35.85	56.7	8.28	55.52	90.22	24.56	25.68	46.31	11.77	62.12	47.55	47.75	31.21	54.02	12.61	60.17	46.44	55.03	26.76	55.61	10.89	72.76	57.35	50.61	32.06	55.59	14.69	61.78	39.62	56.71	32.07	44.6	9.61	61.42	36.01
ENSOCUG00000000247	ENSOCUT00000000247,ENSOCUT00000023141,ENSOCUT00000060448	32.91	12.8	32.76	1.28	27.27	25.41	18.72	12.49	27.92	1.64	25.42	5.15	27.29	11.11	30.09	1.86	25.72	4.43	26.07	10.33	30.63	1.51	22.48	7.34	28.74	10.39	34.74	2.22	24.17	3.13	31.99	11.15	23.85	1.68	17.45	19.92
ENSOCUG00000000248	ENSOCUT00000031222,ENSOCUT00000062601	100.51	61.62	59.29	44.93	66.47	37.96	11.11	35.7	59.52	37.88	56.06	38.78	39.4	42.28	54.68	48.58	62.07	67.22	88.25	43.77	62.08	46.24	64.43	65.4	64.3	49.24	57.71	53.72	59.32	33.32	61.15	53.88	60.63	46.44	60.51	8.58
ENSOCUG00000000249	ENSOCUT00000000249,ENSOCUT00000040124,ENSOCUT00000046224	20.09	4.78	58.66	0.96	35.65	31.14	30.57	6.01	59.43	1.32	31.09	57.13	22.94	4.09	59.2	0.48	27.64	53.16	16.78	4.75	61.78	0.78	17.66	65.4	15.43	3.08	60.69	0.27	25.29	37.43	23.79	5.18	58.09	0.43	17.17	39.24
ENSOCUG00000000250	ENSOCUT00000000250	0	0	0	0	0.34	0	0	0.35	0	0	0	0	0	0	0	0	0	0	0	0	0	0	0.35	0	0	0	0	0	0	0	0	0	0	0	0	0
ENSOCUG00000000251	ENSOCUT00000000252,ENSOCUT00000049439,ENSOCUT00000058783	85.81	84.52	127.77	29.73	129.71	48.61	3.92	53.98	121.79	33.25	132.78	36.03	27.89	69.32	123.79	41.65	119.79	34.23	92.65	66.15	134.31	42.82	133.21	54.13	62.14	62.59	127.48	44.29	119.65	26.15	69.87	65.11	120.01	32.39	114.79	13.13
ENSOCUG00000000252	ENSOCUT00000000251	0	0.1	0.12	0	11.98	18.69	0	0.33	0.12	0	31.36	4.83	0.55	0.09	1.48	0	38.19	0	0.2	0.18	2.19	0	51.29	2.3	0.32	0.35	0.61	0.08	42.65	5.27	0	0.08	0.92	0	38.03	2.22
ENSOCUG00000000255	ENSOCUT00000000255,ENSOCUT00000050879	7.82	12.41	19.11	9.11	21.64	1.36	0.35	4.42	18.48	8.06	15.02	3.28	1.5	8.89	22.76	13.32	17.04	8.9	7.19	8.4	19.54	15.45	12.68	6.07	4.13	8.01	18.27	14.12	16.84	1.86	6.07	7.99	17.69	9.18	11.62	1.07
ENSOCUG00000000256	ENSOCUT00000000256,ENSOCUT00000042227,ENSOCUT00000045577,ENSOCUT00000047902,ENSOCUT00000051436,ENSOCUT00000051666,ENSOCUT00000060387	4.65	1.14	18.3	0.18	13.32	4.26	1.3	0.85	16.2	0.33	12.57	5.95	2.3	2.01	16.64	0.33	13.74	5.85	6.52	2.62	17.82	0.32	10.49	5.82	5.72	1.4	19.31	0.31	12.55	2.27	5.38	1.87	15.67	0.48	10.01	1.87
ENSOCUG00000000258	ENSOCUT00000000258,ENSOCUT00000058437	27.98	27.98	47.5	4.23	45.64	6.14	0.84	22.29	27.94	3.49	36.17	4.07	8.4	32.3	40.44	5.88	32.94	0.98	31.54	35.28	40.21	6.61	23.96	18.22	22.21	27.87	31.65	5.29	37.13	3.56	25.1	19.52	22.63	3.08	13.2	0.27
ENSOCUG00000000259	ENSOCUT00000000259	13.27	8.74	83.67	0.98	49.35	18.05	0	4.66	72.38	1.69	40.61	45.95	4.6	13.3	70.74	1.8	38.05	120.16	20.08	11.06	89.99	4.16	37.69	136.93	10.53	10.22	94.79	5.13	36.43	100.4	11.93	7.57	70.44	0.87	24.97	7.05
ENSOCUG00000000263	ENSOCUT00000000263	11.04	6.84	15.02	2.81	19	6.7	1.99	3.58	8.71	0.74	15.28	5.15	3.77	5.5	13.39	1.99	14.69	0	14.69	6.31	17.12	3.74	16.58	4.29	7.43	5.67	12.29	2.43	16.36	1.09	5.75	3.75	10.26	0.97	17.4	4.14
ENSOCUG00000000264	ENSOCUT00000000268	34.04	27.82	40.77	16.17	52.02	29.37	6.57	12.97	43.66	15.83	50.92	13.96	16.29	20.42	42.68	20.45	51.91	9.87	31.81	19.62	46.48	19.3	58.27	14.94	22.97	24.2	45.37	20.55	46.93	11.56	24.82	15.7	29.33	15.43	37.3	10.22
ENSOCUG00000000265	ENSOCUT00000000266,ENSOCUT00000041345,ENSOCUT00000044737,ENSOCUT00000047411,ENSOCUT00000053732,ENSOCUT00000054304,ENSOCUT00000056013,ENSOCUT00000059554,ENSOCUT00000061389,ENSOCUT00000063704	1.98	0.63	15.65	0.07	56.21	35.4	0	0.27	13.82	0	101.5	18.43	1.34	0.54	17.51	0	102.97	4.02	5.6	1.02	18.83	0	178.08	3.5	2.91	0.79	8.41	0	102.4	9.58	1.81	0.62	9.28	0	131.87	6.69
ENSOCUG00000000266	ENSOCUT00000028371	0	9.14	150.81	0.23	58.2	19.39	0	5.43	102.65	0	28.8	17.85	0.15	10.79	93.21	0	29.16	26.91	0.23	8.05	96.7	0.13	13.88	40.06	0	7.53	77.53	0.17	16.3	17.78	0.07	7.89	80.57	0	7.74	3.75
ENSOCUG00000000268	ENSOCUT00000028289,ENSOCUT00000039580,ENSOCUT00000041715,ENSOCUT00000048363,ENSOCUT00000048961,ENSOCUT00000051362,ENSOCUT00000056810,ENSOCUT00000059816,ENSOCUT00000063036	0.19	0.01	4.43	0	11.05	7.09	0	0	3.47	0	19.57	1.06	0.15	0.02	5.09	0	15.15	0	0.33	0.13	7.8	0.01	24.59	0.26	0.05	0.05	4.55	0	14.5	0.39	0.04	0.01	4.7	0.01	29.79	1.41
ENSOCUG00000000269	ENSOCUT00000000267,ENSOCUT00000041856	13.83	12.05	22.38	4.69	27.46	6.75	1.47	5.53	25.11	5.07	31.83	3.33	4.17	10.46	23.8	7.71	30.9	1.07	10.29	9.61	26.54	5.97	37.58	2.77	9.82	10.55	24.1	6.3	30.8	2.12	7.41	9.62	21.93	6.28	35.36	3.57
ENSOCUG00000000270	ENSOCUT00000000269	96.97	124.08	99.02	37.75	101.35	16.58	1.13	59.64	87.89	38.63	106.44	62.06	26.82	89.58	84.47	55.87	96.87	113.59	94.62	77.25	81.33	52.66	88.78	54.11	66.67	91.52	77.89	50.42	86.61	56.2	60.55	87.95	74.12	42.69	98.91	13.41
ENSOCUG00000000271	ENSOCUT00000000271	169.5	9.7	49.06	0.52	22.3	2.8	4.02	6.95	42.42	1.26	16.73	2.38	41.97	12.85	41.5	1.05	14.91	1.67	129.24	17.43	60.17	1.54	11.41	0	110.27	14.82	49.31	1.06	14.73	1.1	110.3	11.35	33.49	0.32	7.03	0
ENSOCUG00000000272	ENSOCUT00000000272,ENSOCUT00000038612	93.92	46.82	100.56	34.43	102.24	59.49	7.37	29.65	111.29	31.73	84.82	15.11	42.39	38.07	113.55	40.62	96.06	12.2	79.62	32.67	111.64	40.9	79.3	23.47	67.52	37	116.8	41.06	87.37	8.42	67.9	36.06	82.86	41.14	60.56	5.25
ENSOCUG00000000274	ENSOCUT00000000275	42.74	39.9	40.02	24.25	31.29	40.04	77.1	39.94	36.25	27.68	31.72	30.57	61.16	41.57	35.81	25.89	29.01	36.88	42.08	33.32	27.85	24.19	31.55	22.78	49.96	39.72	31.7	28.52	23.55	17.41	52.51	50.41	29.18	22.17	32.59	30.08
ENSOCUG00000000276	ENSOCUT00000000278,ENSOCUT00000064070	8.03	18.5	21.11	12.34	17.39	4.01	8.18	18.25	17.42	14.35	12.01	4.64	9.48	18.52	23.07	12.95	15.54	5.54	7.6	18.67	17.49	17.42	8.16	1.84	7.12	24.88	13.95	17.12	9.1	3.26	7.5	13.21	16.11	11.18	5.41	8.78
ENSOCUG00000000277	ENSOCUT00000000277,ENSOCUT00000034520,ENSOCUT00000035139,ENSOCUT00000038828,ENSOCUT00000040386,ENSOCUT00000041270,ENSOCUT00000058646	2.93	0.87	15.09	2.22	14.94	1.41	0.51	1.07	12.12	2.93	15.93	10.28	0.26	1.63	13.52	3.17	17.41	3.83	2.45	2.86	16.56	2.9	30.75	5.26	1.3	1.98	13.12	2.8	18.14	7.63	1.54	2.23	9.52	2.79	24.36	25.24
ENSOCUG00000000278	ENSOCUT00000023335	43.78	27.12	40.47	16.01	43.91	89.78	91.28	23.07	37.28	19.88	51.01	617.53	50.86	20.37	42.88	16.83	48.41	66.03	37.86	20.4	37.31	13.28	62.7	180.23	38.63	17.33	41.15	16.75	51.55	249.47	34.29	21.06	35.41	12.38	51.2	465.52
ENSOCUG00000000280	ENSOCUT00000000280	208.33	0.27	17.41	0	12.22	24.45	83.09	1.08	6.9	0	17.48	8.09	130.77	3.03	11.18	0	16.58	0	172.41	3.71	8.48	0.14	22.39	0	166.58	4.55	4.41	0	21.05	4.76	133.64	1.5	4.39	0	24.44	9.35
ENSOCUG00000000281	ENSOCUT00000000282	20.74	18.57	35.82	11.16	29.09	5.05	5.21	15.95	33.08	11.23	27.67	2.89	11.96	18.42	28.75	11.31	25.49	3.71	17.36	16.17	32.93	15.66	24.93	6.42	16.74	17.53	32.22	12.61	24.47	2.45	15.95	19.95	35.4	11.72	22.06	11.63
ENSOCUG00000000285	ENSOCUT00000000285,ENSOCUT00000033614,ENSOCUT00000063966	28.02	54.54	35.81	19.07	48.49	7.76	0.66	23.01	31.37	15.65	39.46	2.41	6.31	49.92	33.32	22.27	35.19	3.09	28.05	43.51	32.31	25.73	34.49	4.35	18.3	45	32.49	29.72	39.52	3.88	14.73	45.91	28.3	19.08	31.08	3.51
ENSOCUG00000000286	ENSOCUT00000000286	4.05	2.24	10.02	1.33	13.71	1.99	0.14	1.4	8.61	0.76	14.61	9.06	1.54	2.76	9.29	0.9	17.26	8.02	5.17	2.2	12.09	1.21	20.51	9.4	3.26	2.27	11.51	0.97	15.67	10.59	2.8	2.01	9.45	0.71	19.71	6.54
ENSOCUG00000000289	ENSOCUT00000000289,ENSOCUT00000030784	39.27	8.09	34.43	19.09	30.59	7.49	18.14	8.2	37.63	15.7	22.77	15.4	30.24	8.48	35.82	16.03	23.93	9.78	27.2	9.08	37.2	15.29	16.14	16.62	29.15	6.81	47.83	14.15	22.16	20.89	25.56	8.25	32.5	17.04	12.68	13.52
ENSOCUG00000000290	ENSOCUT00000030818,ENSOCUT00000064806	7.9	3.87	28.65	0.08	31.29	5.97	2.77	2.5	25.28	0.24	17.19	19.74	2.67	4.4	29.93	0.05	27.25	1.69	7.99	3.85	33.55	0.3	17.56	6.82	7.02	3.75	23.44	0.09	21.24	1.79	4.34	3.03	18.61	0.15	12.14	17.26
ENSOCUG00000000291	ENSOCUT00000000291,ENSOCUT00000036179	118.13	95.68	157.12	59.98	148	85.51	122.96	83.6	181.55	74.84	161.88	556.63	88.82	89.91	171.67	65.5	167.22	89.13	103.09	77.81	194.68	73.94	175.18	160.98	83.72	85.14	194.8	83.48	140.37	165.32	87.53	90.72	170.99	60.91	145.15	805.11
ENSOCUG00000000292	ENSOCUT00000000294	0.37	1.31	19.04	0.12	14.03	21.36	0.08	1.62	11.94	0.22	14.46	13.29	0.64	1.22	19.68	0.07	19.37	12.17	0.62	1.08	19.46	0.13	21.98	24.66	0.14	0.96	11.56	0.12	18.37	6.1	0.18	1.78	4.37	0.04	13.9	6.37
ENSOCUG00000000293	ENSOCUT00000000293	0	93.75	0.15	0	0.39	0.05	0	26.82	0.28	0	0.14	0.09	0.06	22.43	0.08	0	0.09	0	0.04	19.78	0.13	0	0.2	0	0	41.05	0.57	0	0.07	0	0	5.61	0.15	0	0.07	0.15
ENSOCUG00000000297	ENSOCUT00000000296	43.17	26.89	50.44	13.01	51.56	31.25	13.57	10	30.83	14.54	25.36	29.67	23.11	14.85	33.34	8.28	25.14	38.01	32.28	13.92	58.09	10.2	24.94	128.24	35.22	18.48	53.62	10.79	28.6	61.6	27.02	21.94	29.38	11.35	23.09	0
ENSOCUG00000000298	ENSOCUT00000000297	111.48	76.93	142.22	61.09	147.85	315.71	152.62	74.05	152.07	75.26	167.18	196.79	128.16	68.23	153.94	69.43	165.24	201.11	111.5	61.48	159.89	72.53	166.15	210.9	112.21	51.93	156.52	60.64	159.01	197.14	126.79	83.65	149.61	70.12	183.09	175.84
ENSOCUG00000000299	ENSOCUT00000000299	0.09	0	0	0	0	0	0	0	0	0	0	0	0	0	0	0	0	0	0	0	0	0	0	0	0	0	0	0	0	0	0	0	0	0	0	0
ENSOCUG00000000300	ENSOCUT00000000301,ENSOCUT00000026286	61.55	52.11	27.21	11.56	26.07	23.78	42.97	37.33	26.32	15.16	26.02	24.13	78.56	54.87	22.45	16.7	25.22	33.76	86.21	46	24.15	12.56	23.92	19.23	75.36	38.55	26.89	14.63	27.31	19.7	65.45	45.17	25.56	14.28	21.68	22.13
ENSOCUG00000000301	ENSOCUT00000000300,ENSOCUT00000037567,ENSOCUT00000046983	9.96	15.94	13.54	1	15.18	4.07	6.48	11.75	11.39	2.25	14.65	6.97	8.61	17.38	11.73	2.34	14.33	13.37	8.94	13.22	11.97	2.1	12.48	1.4	7.11	11.76	11.02	2.89	13.46	7.06	8.55	15.15	9.74	2.31	8.7	6.55
ENSOCUG00000000302	ENSOCUT00000000302	13.63	6.23	20.56	7.76	18.3	7.9	3.13	6.74	19.93	5.66	17.12	2.89	10.16	5.94	15.89	6.2	14.98	0	13.69	6.94	17.87	8.7	15.31	7.71	10.11	5.27	19.56	8.37	12.11	0	10.16	4.59	16.15	6.58	13.07	0
ENSOCUG00000000303	ENSOCUT00000000303,ENSOCUT00000034605	0	0.02	0	0	0	0	0.04	0.04	0	0	0	0	0	0.03	0	0	0	0	0	0.01	0	0	0	0	0	0	0	0	0.03	0	0	0.03	0	0	0	0
ENSOCUG00000000304	ENSOCUT00000000304	15.1	11.9	10.03	2.53	13.3	21.9	10.32	6.78	10.24	3.24	14.93	13.35	15.15	7.38	9.38	3.15	17.85	11.79	15.03	7.04	10.21	1.85	21.63	15.75	16.34	5.31	10.87	2.44	19.12	9.2	14.19	6.58	8.09	2.69	23.1	18.8
ENSOCUG00000000305	ENSOCUT00000000305,ENSOCUT00000042552,ENSOCUT00000047928,ENSOCUT00000052679	0.1	0.14	0.7	0.11	0.91	0.3	0.61	0.06	0.84	0.03	0.45	0.45	0.13	0.67	0.35	0.6	0.29	0	0.2	0.41	0.39	0.45	0.51	0.5	0.29	0.5	0.57	0.36	0.41	0.35	0.08	0.61	0.26	0.45	0.38	0
ENSOCUG00000000306	ENSOCUT00000000306	25.6	8.4	42.62	7.82	33.74	14.52	12.31	7.67	33.29	7.62	29.92	23.1	24.98	11.15	41.09	8.48	28.08	26.62	28.56	7.56	36.01	9.95	18.58	33.07	25.23	6.95	36.91	10.35	24.71	15.93	31.4	9.72	39.7	8.88	18.78	9.96
ENSOCUG00000000307	ENSOCUT00000000308,ENSOCUT00000042464,ENSOCUT00000044278,ENSOCUT00000058465,ENSOCUT00000061240	47.47	16.72	50.29	10.7	48.92	7.91	4.23	12.24	53.94	8.91	53.45	9.19	14.21	22.78	55.23	17.59	56.3	5.21	46.94	24.65	59.27	18.63	57.25	1.89	26.98	24.88	57.52	15.82	49.81	5.06	21.41	16.82	31.19	10.98	33.7	5.79
ENSOCUG00000000308	ENSOCUT00000000307	4.5	2.27	3.85	1.01	4.02	7.94	0.11	0.37	0.55	0.2	0.55	1.16	2.72	2.48	2.87	1.69	2.54	1.13	3.61	1.99	4.89	2.53	5.2	12.47	3.35	1.89	4.95	1.67	4.03	2.24	2.46	1.48	3.27	1.28	3.61	0.46
ENSOCUG00000000309	ENSOCUT00000000309	0	0	0	0	0	0	0	0	0	0	0	0	0	0	0	0	0	0	0	0	0	0	0	0	0	0	0	0	0	0	0	0	0	0	0	0
ENSOCUG00000000310	ENSOCUT00000000311	0.33	0.09	1.53	0	2.16	2.73	0.88	0.05	1.06	0	2.25	0.6	0.54	0.04	1.28	0	2.52	1.17	0.73	0.18	0.93	0	3.28	0.5	0.4	0.06	1.54	0	2.91	0	0.77	0.09	1	0	1.82	1.79
ENSOCUG00000000312	ENSOCUT00000000312	16.42	0.51	51.46	0.02	48.18	5.14	0.64	0.37	49.66	0	38.94	3.3	3.97	0.89	42.52	0.03	33.22	5.45	13.24	1.13	39.68	0.16	27	9.81	10.73	0.81	37.28	0.08	27.49	2.4	14.69	0.85	35.05	0.03	18	0.51
ENSOCUG00000000313	ENSOCUT00000000316,ENSOCUT00000041676	0.13	0	0	12.53	0.05	0	0.02	0	0	7.78	0.02	0	0.1	0	0.01	0.89	0.09	0	0.01	0.02	0	2.22	0	0	0.19	0	0	3.22	0.02	0	0.13	0.06	0	1.03	0	0
ENSOCUG00000000315	ENSOCUT00000000315,ENSOCUT00000042547,ENSOCUT00000055027,ENSOCUT00000064677	2.42	0.18	3.11	0	5.04	1.7	0.1	0.1	3.6	0	7.4	1.24	0.44	0.17	4.04	0	9.85	3.5	2.3	0.15	4.4	0	11.03	2.16	1.67	0.13	3.04	0	7.56	2.31	2.11	0.19	4.6	0	10.67	0.28
ENSOCUG00000000318	ENSOCUT00000000318,ENSOCUT00000043366,ENSOCUT00000049955,ENSOCUT00000057453	22.78	9.12	38.99	6.6	66.82	20.95	5.28	5.92	59.8	8.32	55.03	37.44	10.93	7.15	48.07	8.71	60.81	40.1	18.09	9.82	50.19	8.71	61.18	40.29	16.3	6.61	65.77	14.38	54.07	14.88	22.01	7.12	34.31	8.88	47.18	11.19
ENSOCUG00000000319	ENSOCUT00000024315	0	0.12	1.18	0	0.53	0	0	0	0.14	0	0	0	0	0.1	0.66	0	0.72	0	0	0	0.39	0	0.69	0	0	0	0.12	0	0	0	0.15	0.09	0	0	0.27	0
ENSOCUG00000000320	ENSOCUT00000000320	6.04	14.93	14.33	4.75	7.8	0.89	0	8.39	9.26	5.55	4.33	5.75	1.36	8.57	14.06	9.22	5.27	6.04	7.45	10.04	11.75	14.33	3.01	13.92	5.3	12.13	13.5	12.27	3.28	3.99	3.97	7.99	8.33	15.48	1.21	0.56
ENSOCUG00000000321	ENSOCUT00000000321	34.36	18.33	31.71	27.58	28.87	44.76	49.3	18.5	36.31	30.62	33.01	7.28	48.43	17.29	34.71	33.01	31.72	17.26	32.31	20.44	34.48	28.11	25.81	9.32	35.35	21.17	35.4	38.95	26.86	7.84	36.17	19.62	33.99	29.43	25.42	24.63
ENSOCUG00000000322	ENSOCUT00000000324,ENSOCUT00000034628,ENSOCUT00000040400,ENSOCUT00000042762,ENSOCUT00000053903,ENSOCUT00000059154,ENSOCUT00000061031,ENSOCUT00000062256	31.04	16.97	28.84	13.14	35.08	16.55	7.96	10.74	28.46	10.74	33.41	24.06	22.83	13.27	31.16	8.21	31.31	13.76	33.28	10.65	26.22	8.06	27.34	20.4	26.19	12.91	28.64	9.67	25.85	16.48	30.98	11.37	25.37	8.34	27.02	12.65
ENSOCUG00000000323	ENSOCUT00000000325,ENSOCUT00000044853,ENSOCUT00000058199,ENSOCUT00000062357	20.79	11.18	18.58	3.19	18.34	9.36	7.01	8.06	19.79	4.4	19.45	7.93	15.03	10.9	19.31	5.14	17.93	7.81	18.93	10.46	21.24	4.04	20.08	5.98	17.59	10.84	20.81	5.5	19.09	7.07	17.04	9.12	15.24	3.59	14.31	8.59
ENSOCUG00000000324	ENSOCUT00000000323,ENSOCUT00000055505	10.47	19.69	8.5	4.87	10.21	1.14	6.22	11.96	14.18	8.55	8.26	6.06	6.89	12.78	9.29	9.59	7.47	10.78	14.7	11.02	11.45	6.05	6.62	9.32	11.8	10.5	14.65	5.71	6.27	7.74	19.19	9.81	11.83	10.49	7.09	0.41
ENSOCUG00000000325	ENSOCUT00000000322	1.33	4.26	42.09	1.12	79.88	29.7	1.91	5.7	40.18	3.47	44.41	1.41	0.38	3.2	22.74	4.75	28.62	5.44	1.73	7.8	16.46	5.24	18.98	6.27	1.54	4.24	19.3	4.76	28.13	7.19	1.11	9.25	31.25	4.48	32.03	4.04
ENSOCUG00000000326	ENSOCUT00000030649,ENSOCUT00000039131,ENSOCUT00000043610,ENSOCUT00000046821,ENSOCUT00000051427	1.99	11.75	24.52	2.4	19.63	6.04	0.06	4.98	23.61	1.08	20.38	10.43	0.97	7.29	24.14	3.38	23.24	6.05	1.92	5.21	22.17	2.15	24.58	10.82	1.53	11.08	23.71	2.71	18.22	9.06	1.18	6.23	17.67	2.11	26.17	4.15
ENSOCUG00000000328	ENSOCUT00000000328,ENSOCUT00000048729,ENSOCUT00000059274	94.94	11.36	93.98	4.64	72.72	78.74	152.42	11.78	84.72	8.03	64.93	74.05	139.14	11.35	82.87	5.38	64.55	93.61	93.77	9.45	91.54	4.7	66.06	85.88	110.49	7.02	100.23	3.78	62.03	85.16	105.13	8.87	82.71	4.48	58.29	171.64
ENSOCUG00000000329	ENSOCUT00000000329,ENSOCUT00000039339,ENSOCUT00000044232	1.11	61.21	10.47	23.22	10.21	2.66	3.16	33.08	11.13	23.65	7.4	0.94	1.57	31.8	8.25	24.46	6.02	7.24	1.77	31.46	9.67	23.71	3.53	5.63	1.49	38.24	10.48	22.39	5.58	0.48	1.87	29.29	9.9	22.04	3.48	0.6
ENSOCUG00000000330	ENSOCUT00000000330	0	0	0.23	0	0.34	15.13	0	0	0.64	0	0.08	2.08	0	0	0.39	0	0.24	0	0	0	0	0	0	13.87	0.13	0	0.55	0	0	4.24	0	0	0.44	0	0	3.13
ENSOCUG00000000331	ENSOCUT00000000331,ENSOCUT00000043185	16.74	11.66	34.96	5.41	36.73	7.06	0.43	6.64	31.25	4.15	38.13	13.66	4.97	8.97	30.74	6.31	38.36	18.49	15.99	7.07	35.88	5.76	40.73	20.9	11.97	8.45	31.64	5.64	32.87	31.95	11.06	7.64	26.66	5.23	38.08	10.07
ENSOCUG00000000333	ENSOCUT00000000332	5.04	3.72	6.15	2.22	6.04	2.44	0.82	1.81	3.86	1.57	6.83	1.97	3.21	3.82	5.44	1.98	5.42	2.53	5.15	2.77	4.23	1.43	4.56	2.18	4.32	1.74	3.6	0.93	3.85	1.67	4.6	3.94	5.31	1.99	6.4	2.11
ENSOCUG00000000334	ENSOCUT00000000335	51.88	45.01	55.65	18.3	60.96	31.86	6.14	27.49	57.9	19.02	64.9	47.63	25.71	37.01	53.77	23.99	62.99	52.18	49.56	31.69	58.99	21.39	61.12	59.09	40.49	35.58	55.05	23.92	57.4	40.41	41.76	36.62	48.7	22.29	59.29	21.21
ENSOCUG00000000336	ENSOCUT00000000337	18.04	15.07	28.53	3.66	28.25	16.57	9.69	11.92	27.05	5.54	33.31	12.15	16.61	16.3	29.66	9.69	35.83	14.94	23.57	15.4	31.02	10.14	36.71	13.77	19.34	14.69	28.03	7.53	29.86	7.24	19.55	16.13	25.48	6.5	31.95	17.48
ENSOCUG00000000338	ENSOCUT00000000338	164.39	206.85	124.39	78.61	103.41	87.57	69.04	109.12	124.08	88.55	104.98	68.12	120.04	90.6	119.61	53.47	93.66	39.24	113.16	98.12	104.36	82.25	96.12	147.37	132.16	142.18	119.23	94.37	107.08	46.48	126.61	115.47	117.88	78.22	92.03	76.5
ENSOCUG00000000339	ENSOCUT00000000339	3.47	0	2.58	0	2.15	6.19	0	8.09	3.95	1.25	3.6	13.97	2.07	4.23	3.4	4.55	3.95	12.61	1.68	1.58	3.76	0.67	3.21	0	1.34	1.24	6.91	1.47	7.75	0	1.08	2.25	2.95	0	9.59	9.28
ENSOCUG00000000341	ENSOCUT00000000341,ENSOCUT00000034178,ENSOCUT00000050890,ENSOCUT00000052582,ENSOCUT00000053431,ENSOCUT00000054289,ENSOCUT00000055414,ENSOCUT00000059413,ENSOCUT00000063254	11.02	0.28	3.51	0	8.87	4.14	4.35	0.36	7.82	0.17	7.77	11.27	9.28	1.06	3.77	0.24	6.82	7.13	8.95	0.51	7.47	0.04	9.9	16.18	4.7	0.83	10.25	0.22	6.86	8.51	6.9	0.75	7	0.09	4.19	3.01
ENSOCUG00000000342	ENSOCUT00000000342,ENSOCUT00000039695,ENSOCUT00000048766	0.06	0.04	0.05	0.02	0.82	0.3	0.16	0.07	0.04	0.09	2.09	8.6	0	0.11	0.09	0.08	2.21	0	0.2	0.17	0.31	0.08	2.59	0.46	0.11	0.07	0.2	0.12	2.15	2.92	0	0.05	0.06	0.09	2.83	18.3
ENSOCUG00000000343	ENSOCUT00000000343,ENSOCUT00000064336	29.42	18.92	38.29	8.56	44.94	21.35	3.94	10.84	43.35	8.82	39.33	32.77	12.52	12.96	39.63	11.96	41.64	40.69	28.57	13.86	45.43	13.04	37.59	28.29	19.72	13.06	48.35	13.5	37.66	31.82	22.61	13.06	32.62	9.94	31.58	8.99
ENSOCUG00000000344	ENSOCUT00000000344	23.11	15.58	24.59	3.5	28.29	3.96	0.3	5.71	30.64	3.06	27.92	12.82	1.62	11.1	33.87	5.67	26.7	15.66	20.11	11.62	33.36	5.49	30.89	35.41	7.21	13.33	27.77	4.94	23.37	8.76	8.38	9.2	21.76	3.93	25.56	6.38
ENSOCUG00000000345	ENSOCUT00000000345	2.73	0.42	25.25	0	20.62	4.69	0.11	0.28	23.02	0	15.71	10.5	0.58	0.37	24.25	0	17.78	16.86	2.23	0.35	22.86	0	11.61	11.66	1.82	0.32	24.44	0	16.65	3.71	1.58	0.3	25.49	0	12.45	2.19
ENSOCUG00000000346	ENSOCUT00000000346,ENSOCUT00000033838	33.53	20.58	43.2	15.42	56.93	37.73	4.26	12.28	45.71	18.2	49.69	28.64	18.87	13.88	42.4	12.48	46.99	18.55	30.29	13.5	46.53	12.58	52.6	22.56	31.22	13.87	48.22	14.18	49.9	23.85	28.49	12.93	43.14	10.61	46.66	13.97
ENSOCUG00000000347	ENSOCUT00000000347	139.31	205.18	204	92.21	164.49	155.53	294.74	236.08	185.3	116.62	149.41	58.29	180.56	194.76	181.13	75.26	151.2	65.84	120.98	186.78	168.21	95.45	125.6	56.97	165.6	149.51	172.5	97.22	146.74	53.77	210.89	237.25	195.54	98.51	134.42	96.03
ENSOCUG00000000348	ENSOCUT00000000352,ENSOCUT00000049928	2.64	0.38	1.42	120.37	7.94	1.43	0.45	0.75	2.46	180.05	6.82	0.48	1.03	1.39	1.3	118.9	7.54	1.23	1.97	2.64	2.54	242.35	22.08	1.01	0.92	2.67	2.33	232.62	19.32	2.06	1.58	2.46	1.77	200.76	4.96	4.24
ENSOCUG00000000349	ENSOCUT00000000349,ENSOCUT00000046018,ENSOCUT00000052249	52.91	1.54	1.86	0.34	2.51	5.85	38.97	1.84	1.39	0.31	2.31	4.46	48.97	1.58	1.49	0.1	3.34	0	37.14	1.57	2.06	0.12	5.03	1.79	37.27	1.15	1.84	0.53	3.62	2.73	49.39	1.64	2.23	0.04	3.84	5.9
ENSOCUG00000000350	ENSOCUT00000000348	0	0	0	0	0	0	0	0	0	0	0	0	0	0	0	0	0	0	0	0	0	0	0	0	0	0	0	0	0	0	0	0	0	0	0	0
ENSOCUG00000000353	ENSOCUT00000000353,ENSOCUT00000036931	22.16	27.16	28.19	25.41	23.47	39.36	46.33	24.75	33.12	29.83	28.12	37.96	33.96	25.15	25.63	21.81	24.5	39.66	23.57	23.49	26.18	18.82	20.55	43.92	27.68	24.07	31.18	21.25	24.52	34.39	26.43	26.76	27.82	24	21.74	46.95
ENSOCUG00000000354	ENSOCUT00000000354,ENSOCUT00000044130,ENSOCUT00000056353	30.51	13.76	17.13	8.04	17.14	9.7	16.81	12.39	17.94	16.72	14.83	7.84	21.86	17.99	18.79	16.25	16.71	13.21	24.57	14.62	13.43	9.13	13.54	11.42	26.91	15.28	15.85	12.57	13.24	13.72	25.02	17.31	15.57	13.81	13.82	9.37
ENSOCUG00000000355	ENSOCUT00000000355,ENSOCUT00000036291,ENSOCUT00000036804,ENSOCUT00000041561	0.76	6.28	75.83	1.55	90.68	33.98	1.45	3.96	60.22	1.18	81.82	6.3	1.77	4.74	74.9	0.99	59.13	0	1.91	5.72	60.87	2.3	50.69	1.92	4.45	4.44	52.58	1.4	83.86	19.59	1.61	3.72	45.46	1.18	62.51	8.75
ENSOCUG00000000356	ENSOCUT00000000357,ENSOCUT00000050048	14.46	18.54	19.55	5.77	18.49	11.3	16.48	11.42	17.45	5.74	14.34	1.86	14.99	10.54	20.18	6.59	16.13	3.46	15.33	7.56	17.03	8.11	11.7	1.13	11.95	8.66	16.02	6.55	12.57	0.91	13.62	9.45	15.62	7.72	7.86	14.27
ENSOCUG00000000357	ENSOCUT00000000356	32.98	26.06	55.73	25.27	46.43	90.35	67.68	24.14	53.79	32.04	48.45	67.97	48.74	17.05	42.69	32.24	54.07	70.68	38.91	22.52	52.22	27.17	52.59	86.35	52.92	26.72	67.65	37.77	63.19	104.46	54.41	33.8	58.6	31.45	61.48	108.9
ENSOCUG00000000358	ENSOCUT00000000358,ENSOCUT00000046522,ENSOCUT00000051532,ENSOCUT00000064073	131.72	101.15	177.67	48.62	170.07	312.62	99.52	93.87	195.52	55	202.27	294.75	127.7	83.97	195.62	47.44	181.65	382.15	151.71	80.92	189.6	49.82	225.19	330.61	125.81	79.38	193.64	52.98	182.2	257.29	126.7	81.77	198.07	41.35	204.86	188.28
ENSOCUG00000000359	ENSOCUT00000000359	87.37	65.37	98.09	31.49	88.58	49.43	28.03	46.81	100.91	29.88	96.07	21.19	56.23	59.35	84.17	31.97	81.69	18.66	73.3	54.21	88.31	29.21	89.2	7.06	68.6	50.96	93.96	35.99	90.02	20.8	76.85	53.63	78.84	34.63	72.73	88.34
ENSOCUG00000000360	ENSOCUT00000000361	3.12	0.71	69.11	0	64.58	3.45	1.03	0.72	67.19	0.03	45.73	0.88	0.85	2.06	56.92	0.09	42.99	4.09	1.33	1.59	85.05	0.22	28.72	2.36	2.07	0.8	71.52	0.02	40.17	1.8	3.39	1.04	56.85	0.02	25.86	1.52
ENSOCUG00000000361	ENSOCUT00000000360	0	0	0	0	0.24	0	0	0	0	0	0.07	0	0.37	0.05	0	0	0	0	0.11	0.06	0.12	0	0.06	0	0.06	0.04	0	0.04	0	0	0	0.04	0	0	0	0
ENSOCUG00000000363	ENSOCUT00000006853	0	0	0	0	0	0	0	0	0	0	0	0	0.07	0	0	0	0	0	0	0	0	0.13	0	0	0	0	0	0	0	0	0	0	0	0	0	0
ENSOCUG00000000364	ENSOCUT00000000364,ENSOCUT00000051700	35.72	23.95	84.76	84.17	52.4	30.36	15.33	20.76	74.06	91.24	44.69	14.07	30.03	26.99	66.61	86.02	44.89	14.27	25.49	25.28	65.4	67.65	29.66	44.44	34.91	32.64	75.83	80.92	49.43	16.98	35.44	34.69	59.5	84.34	31.53	2.39
ENSOCUG00000000365	ENSOCUT00000000363,ENSOCUT00000039776,ENSOCUT00000052069,ENSOCUT00000057763,ENSOCUT00000058875	52.89	32.71	64.28	9.83	56.25	25.54	5.27	20.2	64.9	9.26	55.73	53.12	31.88	27.76	61.53	19.21	72.1	103.9	54.21	22.73	82.15	15.14	64.18	78.05	47.69	28.07	78.08	15.47	58.2	58.32	46.97	25.93	76.78	14.18	61.11	28.57
ENSOCUG00000000367	ENSOCUT00000000372,ENSOCUT00000045428,ENSOCUT00000055900,ENSOCUT00000057118,ENSOCUT00000058708	12.38	8.04	22.27	2.86	31.13	12.3	1.85	4.73	26.92	3.07	30.67	17.11	4.43	8.05	26.25	3.5	31.8	21.87	12.81	6.73	29.45	4.1	31.44	18.34	8.98	6.52	25.3	5.05	29.51	14.68	8.9	8.61	20.17	3.46	27	5.2
ENSOCUG00000000368	ENSOCUT00000000366,ENSOCUT00000034880,ENSOCUT00000060611,ENSOCUT00000060885	13.28	7.58	19.53	4.24	20.03	2.5	0.26	5.18	21.22	4.87	24.62	10.06	2.77	9.27	18.89	7.01	24.62	4.76	11.19	7.51	20.55	7.5	32.93	25.19	8.13	7.58	20.66	7.24	24.49	16.48	7.68	3.93	15.24	5.65	25.31	6.04
ENSOCUG00000000370	ENSOCUT00000000368,ENSOCUT00000047065,ENSOCUT00000053276	0	2.46	4.69	0	1.94	4.28	0	2.3	4.13	0.12	1.18	4.81	0.04	2.06	4.95	0.08	1.85	0	0.23	1.54	3.33	0.18	1.13	10.52	0.17	1.4	4.29	0.16	1.81	0	0.2	2.02	3.76	0.09	1.19	0.48
ENSOCUG00000000371	ENSOCUT00000000374	14.65	60.04	15.24	14.45	12.72	4.2	16.43	102.69	16.97	13.82	8.74	8.98	17.49	99.08	16.82	24.21	9.74	5.66	20.9	78.3	24.58	24.06	8.51	13.99	22.08	107.52	23.37	23.56	11.15	10.67	15.53	84.86	22.18	17.21	3.93	8.83
ENSOCUG00000000373	ENSOCUT00000000370	0	0	0	0	0	0	0.1	0	0	0	0	0	0	0	0	0	0	0	0	0	0	0	0	0	0	0	0	0	0	0	0	0	0	0	0	0
ENSOCUG00000000374	ENSOCUT00000000373	0.07	2.24	11.02	0.05	8.93	1.58	0.03	4.03	16.31	0.29	6.45	0.77	0	4.11	10.25	0.21	3.11	4.16	0.07	2.66	10.53	0.25	2.12	0	0.19	1.81	10.63	0.15	2.51	1.57	0	4.56	8.65	0.16	2.09	0
ENSOCUG00000000375	ENSOCUT00000000376,ENSOCUT00000043480	5.4	2.46	6.52	0.91	10.8	3.25	0	1.92	7.79	1.11	9.47	1.52	1.6	3.37	8.87	1.71	11.47	7.33	6.38	2.85	8.08	2.27	14.65	7.61	2.97	4.3	8.2	1.48	12.63	0	3.24	3.46	6.58	1.31	11.3	0.82
ENSOCUG00000000377	ENSOCUT00000000378,ENSOCUT00000040506	6.4	12.17	6.18	2.83	4.81	0.56	5.82	10.86	7.03	3.92	3.37	0	6.13	15.96	4.28	3.19	3.93	0	7.28	14.79	4.54	3.75	3.14	0	8.16	12.14	6.63	3.78	2.61	0	8.21	14.28	6.48	3.25	1.45	1.82
ENSOCUG00000000378	ENSOCUT00000000377,ENSOCUT00000042727,ENSOCUT00000050745	0.16	0	0.64	0	0.58	0	0.15	0	0.84	0	0.2	0	0	0	0.6	0	0.23	0	0.35	0	1.69	0	0.47	0	0	0	0.52	0	0.69	0.87	0.21	0.05	0.47	0	0.06	0
ENSOCUG00000000379	ENSOCUT00000000380	0	0	38.54	0	1.84	0.6	0	0	28.58	0	3.73	3.71	0	0	91.54	0	5.97	15.25	0.07	0	62.02	0	2.05	7.41	0	0	39.34	0	1.22	3.78	0	0	31.44	0	0.33	0
ENSOCUG00000000380	ENSOCUT00000000379	54.04	3.21	77.29	0.61	31.94	2.28	1.97	2.69	75.89	0	27.74	2.44	7.15	1.72	68.5	0.45	19.1	3.14	49.26	2.87	63.99	0.84	10.55	0	24.11	2.2	61.5	0.95	13.14	3.11	37.87	3.13	53.04	0.11	6.64	0.44
ENSOCUG00000000381	ENSOCUT00000000381,ENSOCUT00000000384,ENSOCUT00000038543,ENSOCUT00000040133,ENSOCUT00000042660,ENSOCUT00000052687,ENSOCUT00000058716	55.26	62.88	80.09	26.33	85.89	56.64	6.39	31.71	95.38	25.51	101.36	50.92	18.63	47.12	81.84	27.03	98.95	30.39	51.57	48.17	96.57	33.6	116.22	65.75	38.63	54.61	100.33	34.04	92.77	56.1	36.16	39.42	69.92	24.24	95.64	17.94
ENSOCUG00000000382	ENSOCUT00000023820	28.23	25.77	27.67	4.88	25.66	19.71	28.42	13.03	24.13	4.94	18.49	4.32	27.81	14.2	27.23	4.2	21.55	2.68	18.72	15.51	22.98	5.49	17.97	8.35	24.06	16.18	28.2	5.96	20.55	4.25	24.84	15.12	22.59	5.15	16.52	22.11
ENSOCUG00000000383	ENSOCUT00000021070,ENSOCUT00000062735	0.5	0.61	0.7	0.32	0.34	0.08	0.14	0.89	1.08	0.06	0.13	0	0.04	2.49	1.28	0.26	0.23	0	0.05	3.05	1.29	0.26	0.3	0	0.05	1.41	0.81	0.04	0.21	0	0.19	0.85	0.89	0.09	0.7	0.38
ENSOCUG00000000384	ENSOCUT00000000387,ENSOCUT00000047722,ENSOCUT00000048762	0	0.09	0.62	0	1.07	0.28	0	0	0.43	0	1.08	0.33	0	0	0.43	0	1.65	0	0.05	0.05	0.59	0	2.45	0	0.03	0.02	0.22	0	1.18	0	0.01	0.02	0.36	0	1.57	0.33
ENSOCUG00000000385	ENSOCUT00000021761	10.14	10.72	11.97	3.66	16.81	17.44	9.35	7.4	13.38	3.7	18.69	14.4	12.04	6.01	11.56	3.39	17.93	5.66	8.49	6.1	13	3.34	19.53	10.75	10.92	6.46	12.49	2.74	18.06	9.11	9.34	5.86	13.23	3.21	17.99	17.57
ENSOCUG00000000387	ENSOCUT00000000386	0.77	0.95	0.78	0	0.91	0.31	2.11	0.12	5.41	0	1.63	0.25	1.17	0.39	1.67	0.06	0.96	2.93	2.39	0.45	0.12	0	0.22	0	1.07	0.2	0.07	0	0	0	5.56	0.15	3.17	0.13	0.21	0
ENSOCUG00000000388	ENSOCUT00000000388	12.93	6.32	9.89	10.17	14.89	4.04	0.62	4.32	22.94	3.83	17.9	25.5	3.82	8.01	13.32	7.84	15.3	12.28	13.4	7.81	19.9	9.23	16.22	16.99	6.56	8.55	18.64	7.59	12.11	19.48	7.97	8.8	20.59	7.26	14.62	2.05
ENSOCUG00000000389	ENSOCUT00000000389,ENSOCUT00000044593	0	0	0	0	0	0	0	0	0	0	0	0	0	0	0	0	0	0	0	0	0	0	0	0	0	0	0	0	0	0	0	0	0	0	0	0
ENSOCUG00000000391	ENSOCUT00000000391	3.82	1.14	108.72	0.35	77.59	6.04	4.07	0.22	227.81	0.36	78.33	5.14	3.78	0.48	107.38	0.11	44.91	1.8	2.88	0.6	108.97	0.11	35.97	4.67	2.15	0.21	132.29	0.1	59.99	4.76	6.01	0.21	103.89	0.06	17.91	4.26
ENSOCUG00000000392	ENSOCUT00000000393	14.51	23.19	36.99	15.11	34.22	4.51	1.53	14.18	33.57	16.88	34.19	15.42	4.44	19.45	37.61	18.66	29.92	14.43	12.75	18.84	37.98	16.96	26.95	19.08	9.62	17.98	34.03	18.79	26.34	15.7	8.77	20.1	32.63	17.02	27.74	12.06
ENSOCUG00000000393	ENSOCUT00000000392	0	0	0	0	0	0	0.21	0	0	0	0	0	0	0	0	0	0	0	0	0	0	0	0	0	0	0	0	0	0	0	0	0	0	0	0	0
ENSOCUG00000000397	ENSOCUT00000000406,ENSOCUT00000049525,ENSOCUT00000056470	4.13	7.67	9.27	7.38	6.71	3.39	0.24	6.66	7.03	7.66	9.31	4.58	2.3	6.19	10.68	14.73	6.97	5.67	4.32	6.29	14.59	10.75	5.53	7.49	3.34	7.4	13.85	14.36	5.54	7.31	2.95	7.75	8.51	9.82	4.04	0.79
ENSOCUG00000000398	ENSOCUT00000000397,ENSOCUT00000064704	0	0.29	0.06	0.09	6.95	11.12	0.09	0.4	0.22	0.14	13.23	0.95	0.53	0.24	0.64	0.19	13.88	0	0.74	0.35	0.9	0.56	21.47	0	0.27	0.44	0.07	0.42	12.77	0	0.03	0.27	0.06	0.29	19.58	7.81
ENSOCUG00000000399	ENSOCUT00000000398	0.26	0	1.51	0	0.32	0	0	0	0.47	0.1	0.23	0	0.12	0	0	0.09	0.22	0	0.09	0	0.74	0.14	0	1.99	0.19	0	0.65	0.16	0	0	0	0	0.75	0.34	0	0
ENSOCUG00000000401	ENSOCUT00000000401,ENSOCUT00000046345,ENSOCUT00000054038	0.15	18.15	0.36	0.49	0.36	0.13	0.45	4.31	0.15	0.28	0.38	0.44	0.18	1.87	0.06	2.87	0.42	1.32	0.52	1.89	0.07	2.37	0.33	1.48	0.1	3.86	0.05	2.34	0.12	0	0.36	1.85	0.09	2.65	0.28	0.24
ENSOCUG00000000402	ENSOCUT00000000400	5.21	30.5	0	0	0.2	0	4.13	13.15	0.11	0	7.58	5.65	3.76	17.56	0.08	0	9.01	0	1.2	13.15	0	0	7.88	10.46	1.76	16.48	0.37	0	6.48	8	1.93	19.87	0.08	0	0	0
ENSOCUG00000000403	ENSOCUT00000000403	26.78	44.11	40.42	7.13	45.25	9.15	2.87	18.1	51.89	8.71	32.65	10.73	3.24	25.88	49.19	7.68	30.97	3.81	24.89	21.65	42.49	9.28	22.82	42.31	14.68	21.81	44.56	9.7	28.71	6.83	14.76	25.82	31.57	6.91	15.03	1.51
ENSOCUG00000000404	ENSOCUT00000000408	9	10.24	17.27	1.93	21.65	14.68	4.67	6.39	20.26	2.44	20.69	10.93	7.04	9.21	19.03	2.09	21.93	12.75	8.22	8.24	19.82	1.81	23.08	11.02	7.07	7.42	20.52	2.84	21.19	8.1	9.15	8.44	13.48	1.41	17.94	6.83
ENSOCUG00000000405	ENSOCUT00000000402,ENSOCUT00000039275	18.99	20.21	32.46	7.62	37.02	8.24	2.92	13.49	37.17	7.92	30.61	15.71	8.62	17.38	33.4	10.11	30.56	25.6	18.01	17.74	38.58	8.46	26.92	21.32	13.23	12.84	38.46	7.66	25.37	23.69	16.62	15.51	28.78	6.87	28.77	3.99
ENSOCUG00000000406	ENSOCUT00000000404,ENSOCUT00000046662,ENSOCUT00000051262	12.78	10.3	22.32	5.06	25.59	15.89	7.41	6.95	21.31	4.35	32.27	35.07	12.28	8.08	23.91	6.74	33.05	22.37	13.68	9.41	22.01	5.46	38.03	13.52	13.61	8.31	25.47	5.71	32.13	18.03	16.21	9.42	20.21	4.79	39.17	32.94
ENSOCUG00000000407	ENSOCUT00000000405	1.37	0.28	1211.72	0	840.73	5.34	0.17	0	1592.1	0	769.85	32.78	0.69	0.22	1596.32	0	642.33	63.57	6.31	0.35	1522.22	0	338.62	34.7	3.55	0.15	1413.05	0	581.58	18.23	0.47	0.37	1000.17	0.11	330.86	4.66
ENSOCUG00000000408	ENSOCUT00000000407,ENSOCUT00000035879,ENSOCUT00000045860,ENSOCUT00000046316,ENSOCUT00000060562	150.01	10.38	33.06	21.11	28.25	13.9	0.85	5.36	25.87	24.02	41.89	33.16	15.67	15.7	30.98	20.06	46.44	19.73	111.19	14.48	37.38	15.18	56.29	15.83	75.68	16.87	30.1	27.11	42.5	33.51	58.44	15.06	26.58	14.64	55.69	13.03
ENSOCUG00000000409	ENSOCUT00000000409	1329.29	72.44	572.32	8.34	236.71	4.09	2165.23	73.74	377.16	16.99	188.74	3.27	1129.88	47.45	521.66	5.27	137.82	0	946.29	40.86	348.63	9.2	68.87	0	1067.75	31.42	306.83	6.01	127.06	8.87	1469.71	42.98	321.87	3.54	54.71	21.27
ENSOCUG00000000410	ENSOCUT00000000410,ENSOCUT00000026521,ENSOCUT00000046751,ENSOCUT00000055456,ENSOCUT00000062644	40.86	39.23	7.58	13.52	11.67	9.75	7.48	39.13	9.3	14.03	9.45	3.58	26.38	32.88	9.85	11.84	8.37	6.38	41.09	28.68	9.25	16.19	8.31	7.92	37.43	32.11	13.52	16.18	9.97	1.26	29.9	42.31	9.48	13.58	6.83	2.54
ENSOCUG00000000412	ENSOCUT00000000412	24.61	13.21	27.43	8.58	26.15	20.11	9.05	11.94	26.68	13.6	26.56	25.61	16.66	14.51	19.26	11.66	13.59	17.06	17.18	12.87	24.08	12.84	15.06	13.69	18.29	15.12	25.28	16.46	18.34	24.15	18.54	20.38	24.44	9.87	16.88	5.77
ENSOCUG00000000416	ENSOCUT00000000416	35.2	18.27	168.43	9.62	156.74	39.65	4.81	12.55	182.38	11.57	146.19	13.51	17.05	19.68	145.89	9.96	133.27	16.26	32.32	19.55	159.29	10.29	119.03	21.79	36.58	12.62	165.71	9.83	119.84	11.82	44.79	16.39	171.19	9.07	119.17	22.19
ENSOCUG00000000418	ENSOCUT00000000418	0.29	1.26	0.71	0.26	1.21	0.43	0	0.28	0.3	0.6	0.58	0.88	0.18	1.18	0.76	2.35	1.67	0	0.06	1.12	0.62	0.86	1.71	0	0	1.8	0.65	1.22	0.79	0	0	1.71	0.7	1.74	1.16	0.47
ENSOCUG00000000421	ENSOCUT00000000421	0	0	0.08	0	0.14	0	0	0	0	0	0	0	0	0	0	0	0	0	0	0	0	0	0	0	0	0	0.19	0	0	0	0	0.1	0	0	0	0
ENSOCUG00000000422	ENSOCUT00000000423	0	0.67	2.09	0	0.5	0.38	0.15	1.03	0.73	0	1.09	0	0	0.55	1.3	0	0.51	0	0	0.03	0.18	0	0.33	0	0	0	0.06	0	0.17	0	0.07	1.02	1.03	0	0.19	0.83
ENSOCUG00000000425	ENSOCUT00000023010	38.99	34.51	47.88	9.44	51.55	7.49	3.8	18.53	50.17	9.83	53.01	27.34	10.35	36.44	49.1	15.52	53.89	22.68	35.32	30.28	54.34	14.44	66.86	25.57	21.92	33.75	50.47	14.5	50.86	21.84	21.08	29.88	40.86	10.62	51.12	37.14
ENSOCUG00000000426	ENSOCUT00000000424,ENSOCUT00000053128	14.78	13.89	9.58	7.54	14.44	6.22	10.44	11.65	13.11	9.14	11.31	16.1	13.38	12.05	9.88	11.31	10.61	25.74	15.92	10.52	12.65	12.82	6.4	18.27	14.53	9.96	13.65	14.11	8.91	24.86	15.66	11.16	12.01	9.85	8.72	3.65
ENSOCUG00000000427	ENSOCUT00000000426,ENSOCUT00000040259,ENSOCUT00000048810,ENSOCUT00000052181,ENSOCUT00000061688	2.21	7.9	2.49	13.61	2.58	3.1	0.85	4.74	6.61	11.39	2.26	1.19	2.07	6.37	2.95	19.4	2.64	4.11	2.11	6.15	3.85	21.71	1.46	2.99	2.92	7.49	6.63	35.26	1.42	3.46	3.1	6.14	4.19	22.3	0.74	0.42
ENSOCUG00000000429	ENSOCUT00000000430,ENSOCUT00000036966,ENSOCUT00000056850,ENSOCUT00000057119	36.69	27.2	44.74	9.31	51.87	25.61	57.79	29.91	45.23	11.45	56.27	227.05	42.3	28.42	45.16	10.84	55.42	38.81	35.68	24.09	48.9	10.26	65.25	64.13	34.07	26.02	42.75	12.68	54.4	77.35	35.58	28.48	41.79	8.8	64.13	457.73
ENSOCUG00000000431	ENSOCUT00000000431	46.93	0.46	3.91	0	26.85	198.26	118.32	0.3	4.78	0.44	41.28	59.2	61.9	0.65	9.3	0.16	66.79	7.36	76.35	0.27	6.15	0.15	76.33	10.61	103.29	1.02	3.38	0.14	62.18	3.24	107.93	0.15	3.64	0	66.57	133.22
ENSOCUG00000000432	ENSOCUT00000000435,ENSOCUT00000034648,ENSOCUT00000037503,ENSOCUT00000055608,ENSOCUT00000062464	98.24	110.36	159.84	44.04	137.85	24.14	19.86	74.76	143.71	42.77	130.14	35.44	49.16	102.13	134.57	56.84	119.6	35.19	83.64	90.5	140.95	58.43	102.26	41.33	70.35	96.27	137.64	61.5	108.28	31.22	96.31	102.7	144.19	46.82	118.09	37.29
ENSOCUG00000000435	ENSOCUT00000000438,ENSOCUT00000049131,ENSOCUT00000055104,ENSOCUT00000056626	0.06	42.15	2.96	7	5.07	1.77	1.58	14.83	2.54	2.27	3.73	1.92	0.1	14.75	2.07	11.03	4.26	8.01	0.31	19.35	2.28	14.49	1.85	5.96	0.14	25.63	2.5	18.07	4.1	2.19	0.93	15.05	4.09	5.89	2.94	1.53
ENSOCUG00000000436	ENSOCUT00000000433,ENSOCUT00000048635	0	20.22	1.36	0	0	0	0.36	5.7	0.16	0	0.36	0	0	4.35	0	0.46	1.24	0	0	2.99	0	0.14	0.96	0	0	4.03	0.28	0	0.14	0	0	8.52	0.38	0.42	0.62	0
ENSOCUG00000000437	ENSOCUT00000000436,ENSOCUT00000033296,ENSOCUT00000045638,ENSOCUT00000052684,ENSOCUT00000064342	2.59	4.08	0.21	0.29	1.22	0.04	0.51	2.42	0.43	0.08	1.14	0	0.98	5.37	0.37	0.12	0.6	0	4.43	3.87	0.3	0.05	0.3	0	2.29	2.77	0.39	0.07	1	0	1.43	3.66	0.33	0.1	0.78	0
ENSOCUG00000000438	ENSOCUT00000000437,ENSOCUT00000042208	0	158.47	2.81	0	1.19	0	2	25.87	0.89	0.18	0.59	0	0.63	12.06	0.56	2.04	0.61	0	0.15	19.98	1.16	1.52	3.91	0	0.16	25.18	0.62	0.93	1.72	0	0	13.63	1.81	1.8	0.86	0
ENSOCUG00000000439	ENSOCUT00000000439	86.68	128	112.1	66.77	104.88	37.28	16.73	84.18	111.49	63.38	113.31	117.89	63.2	89.45	101.71	64.69	111.31	136.87	90.4	77.67	115.8	65.72	100.3	109.76	84.07	87.24	105.26	77.34	107.62	73.4	86.61	95.3	114.8	64.92	128.86	52.49
ENSOCUG00000000440	ENSOCUT00000000440,ENSOCUT00000034884,ENSOCUT00000040385,ENSOCUT00000044589	4.5	5.06	6.56	167.65	14.98	1.42	0.17	3.5	8.4	141.66	13.45	1.82	1.69	7.83	6.58	234.4	11.39	2.87	6.14	7.56	7.48	380.8	13.47	2.88	3.17	5.84	6.1	215.88	12.82	3.31	3.59	6.5	7.47	281.23	21.3	2.13
ENSOCUG00000000441	ENSOCUT00000000441,ENSOCUT00000033602	0.17	34.23	0.14	953.15	0.12	0.19	0	5.52	0.33	954.3	0.14	0	0	1.71	0.2	1476.38	0.17	2.94	0	7.59	0.3	1130.18	0.06	1.27	0	1.95	0.45	1175.44	0.17	0	0	9.07	0.25	1143.17	0.06	0.37
ENSOCUG00000000442	ENSOCUT00000000442,ENSOCUT00000000449,ENSOCUT00000046417	11.9	9.56	19.74	4.85	26.09	5.88	0.65	6.35	22.02	5.34	27.06	19.84	3.76	9.37	23.57	7.03	27.26	21.58	10.34	9.16	25.69	6.4	26.84	21.1	8.39	9	23.36	6.93	23.4	16.87	9.03	7.91	21.13	6.32	23.89	3
ENSOCUG00000000444	ENSOCUT00000000445,ENSOCUT00000034962	7.89	93.56	20.07	24.81	22.52	19.63	13	80.22	30.13	26.68	18.13	23.89	12.94	70.42	20.71	25.21	13.47	35.51	10.83	74.22	18.97	25.16	9.43	36.37	10.85	94.8	25.68	27.07	13.57	18.25	10.44	67.74	29.02	24.33	10.86	4.03
ENSOCUG00000000445	ENSOCUT00000000444	2.59	0.13	2.06	0.27	3.04	1	0	0	0.16	0	0.77	1.37	2.01	0.12	1.73	0.22	2.74	10.56	1.81	0.23	2.31	0.1	2.32	7.61	1.85	0.27	2.46	0	2.18	0	1.74	0.84	2	0.18	2.88	3.92
ENSOCUG00000000446	ENSOCUT00000027154	10.75	6.25	16.99	1.54	11.32	6.14	17.82	13.36	15.72	0.88	8.61	4.95	12.82	10.31	14.36	1.34	7.28	17.95	12.45	9.87	15.41	0.59	6.24	12.56	14.69	6.17	15.84	0.66	9.01	8.85	12.48	13.34	11.98	1.59	6.96	17.08
ENSOCUG00000000448	ENSOCUT00000000448,ENSOCUT00000037124	0	0.9	4.83	0	4.13	0	0	0.42	2.26	0	3.38	0	0	0.9	1.18	0.03	2.17	0	0	0.55	1.4	0.24	2.42	0	0	0.88	0.61	0	1.94	0	0	0.72	3.39	0.17	2.27	0
ENSOCUG00000000451	ENSOCUT00000000452	0	0.87	0.09	0	0.86	1.83	0	0.65	0.12	0	0.91	0.24	0.05	0.71	0.03	0.06	1.38	0	0.07	0.53	0	0	1.64	0	0.19	0.44	0	0.03	0.9	0	0	0.58	0.06	0.1	1.99	0
ENSOCUG00000000454	ENSOCUT00000000454	0	0	0	0	0	0	0	0	0	0	0	0	0	0	0	0	0	0	0	0	0	0	0	0	0	0	0	0	0	0	0	0	0	0	0	0
ENSOCUG00000000455	ENSOCUT00000000457,ENSOCUT00000034647,ENSOCUT00000035769,ENSOCUT00000036828,ENSOCUT00000039034,ENSOCUT00000039471,ENSOCUT00000051522,ENSOCUT00000053131,ENSOCUT00000055821	39.12	15.53	23.32	13.35	22.01	15.08	39.26	13.89	20.22	12.55	21.59	102.77	44.14	10.21	19.23	12.23	18.74	42.2	48.5	12.13	19.97	12.36	16.41	150.68	43.7	12.53	20	13.39	20.57	243.41	35.95	10.81	17.73	15.26	13.52	32.41
ENSOCUG00000000457	ENSOCUT00000000455,ENSOCUT00000034224	0	0	0	0	0	0	0	0	0	0	0	0	0	0	0	0	0	0	0	0	0	0	0	0	0	0	0	0	0.52	0	0	0	0	0	0	0
ENSOCUG00000000459	ENSOCUT00000000459,ENSOCUT00000034480	14.05	5.93	41.06	7.22	33.2	35.3	8.18	8.5	32.68	8.95	37.27	23.43	15.83	8.29	33.4	8.94	44.49	26.68	18.69	9.48	30.64	8.58	50.22	23.94	18.18	6.71	30.13	10.22	45.33	29.82	18.55	9.18	34.13	9.05	55.25	36.29
ENSOCUG00000000460	ENSOCUT00000000460	0	0.11	0.07	0	0.38	0.06	0	0.08	0.31	0.04	0.37	0.39	0	0.18	0.14	0	0.38	4.53	0.02	0.07	0.79	0.01	0.07	4.35	0.04	0	1.17	0.01	0.62	0.66	0	0.06	0.31	0	0.11	0
ENSOCUG00000000461	ENSOCUT00000000461,ENSOCUT00000061817	42.21	39.22	40.35	12.85	35.65	53.55	34.87	33.26	44.95	17.69	52.99	52.95	44.27	23.06	38.41	13.66	43.7	60.74	39.55	23.51	41.23	11.37	48.56	73.04	43.8	22.57	42.25	14.7	36.64	59.56	40.6	28.84	35.76	9.28	32.3	22.01
ENSOCUG00000000462	ENSOCUT00000000462,ENSOCUT00000037029,ENSOCUT00000045347,ENSOCUT00000048199,ENSOCUT00000049488,ENSOCUT00000053913,ENSOCUT00000056202,ENSOCUT00000061766,ENSOCUT00000062089,ENSOCUT00000062750	160.91	14.03	49.55	14.18	67.53	12.4	5.34	7.99	51.16	13.33	80.25	45.57	31.02	14.7	60.62	19.73	82.73	62.55	182.21	14.25	58.21	19.28	86.01	34.33	96.79	13.99	57.93	17.98	75.09	32.77	80.96	11.09	47.32	14.56	95.55	23.97
ENSOCUG00000000463	ENSOCUT00000023391	26.24	7.65	27.26	5.66	40.43	4.54	0.97	4.98	31.15	4.37	33.65	13.65	3.92	9.79	37.24	7.05	36.7	19.25	26.11	9.08	38.55	8.08	31.56	9.43	10.74	9.99	36.08	6.42	29.61	11.44	13.19	7.25	29.89	6.14	31	6.61
ENSOCUG00000000464	ENSOCUT00000000463	9.98	7.8	19.94	7.92	18.21	4.02	0.69	5.96	19.98	10.21	20.68	9.57	4.31	11.34	18.29	12.01	23.4	1.74	11.64	10.05	20.68	9.84	23.56	17.02	8.59	11.15	19.8	11.59	18.18	8.2	7.24	13.74	15.48	11.2	26.24	3.3
ENSOCUG00000000466	ENSOCUT00000000466,ENSOCUT00000046593,ENSOCUT00000049341,ENSOCUT00000062490	21.02	19.2	20.38	8.78	23.46	4.74	7.55	11.25	18.79	9.85	18.69	10.85	12.82	14.96	20.98	10.16	20.49	22.78	19.18	12.45	26.17	11.79	22.51	26.38	18.07	15.94	25.06	13.57	21.06	22.6	16.78	14.98	20.82	8.8	21.92	4.34
ENSOCUG00000000467	ENSOCUT00000000468	37.79	47.11	37.57	9.98	51.27	71.09	30.92	29.38	33.86	15.69	61.81	63.18	53.3	44.35	38.65	11.05	72.68	51.56	47.55	34.73	43.01	14.35	82.11	89.18	38.75	29.11	37.66	10.93	71.41	53.01	47.42	37.8	47.15	10.24	94.07	89.36
ENSOCUG00000000468	ENSOCUT00000022767	1.56	2.09	4.12	0.57	14.13	0	0.41	1.24	4.59	0.53	8.97	0	1.76	1.86	3.73	0.58	5.99	0	5.84	1.23	3.09	0.93	5.41	0.79	4.38	1.05	4.07	0.95	8.29	0	1.51	1.18	2.97	1.1	4.47	0
ENSOCUG00000000470	ENSOCUT00000000470,ENSOCUT00000037382,ENSOCUT00000055368	30.16	50.6	28.14	58.57	32	22.94	64.45	41.69	34.63	52.38	23.24	32.17	53.34	32.85	34.31	57.12	31.21	44.02	36.89	39.78	29.88	53.5	27.28	35.74	42.69	41.11	34.21	55.21	32.8	46.39	44.25	35.11	39.69	55.49	30.96	25.33
ENSOCUG00000000471	ENSOCUT00000000471,ENSOCUT00000046021,ENSOCUT00000052791	0.21	9.58	1.61	0.17	1.21	0.15	0.83	5.11	1.42	0.22	1.14	0.32	0	6.89	1.81	0.5	0.97	21.05	0.19	4.86	1	0.78	1.41	0	0.31	4.2	0.93	0.61	1.12	1.61	0.26	4.82	1.49	0.3	1.31	0
ENSOCUG00000000472	ENSOCUT00000000474,ENSOCUT00000033422,ENSOCUT00000048345,ENSOCUT00000048740	17.63	14.16	18.52	9.38	20.59	11.94	10.26	9.01	17.46	7.43	19.8	9.64	14.73	10.95	17.54	9.91	20.04	5.67	16.82	11.67	17.07	10.43	17.55	9.14	14.26	11.03	16.9	8.74	17.79	10.97	18.25	11.21	16.4	9.57	19.18	12.9
ENSOCUG00000000473	ENSOCUT00000000472	217.7	245.19	203.38	1356.38	165.43	265.57	630.59	288.27	220.45	1534.26	166.77	413.69	357.58	246.29	204.31	997.06	161.26	307.87	237.64	239.79	216.66	931.34	148.17	347.47	268.09	242.14	240.57	848.77	156.56	273.48	262.95	261.27	261.29	1044.42	150.02	582.59
ENSOCUG00000000474	ENSOCUT00000000473	0.05	0.41	0	17.4	0.11	0	0	0.89	0.04	11.87	0	0	0	0.15	0.03	18.9	0	0	0.1	0.32	0	20.39	0	0	0.04	0.07	0	7.44	0	0.6	0.04	0.11	0	11.16	0	0
ENSOCUG00000000475	ENSOCUT00000000475	39.23	38.5	97.61	11.13	79.84	29.19	1.74	17.66	85.29	12.24	66.5	72.92	14.85	25.78	110.07	14.09	60.85	92.7	37.28	24.36	93.37	13.91	60.59	156.89	26.64	21.38	83.36	15.27	58.38	81.65	26.39	26.09	69.36	12.39	43.07	11.29
ENSOCUG00000000476	ENSOCUT00000000478	4.91	0.97	20.57	0	33.22	0.91	0.15	1.42	36.72	0.13	14.28	19.5	0.3	2.31	26.53	0.18	29.75	54.9	4.41	4.15	52.42	0.26	25.07	82.47	0.94	2.25	48.41	0	13.91	40.11	1.36	2.24	28.62	0.2	13.49	0
ENSOCUG00000000477	ENSOCUT00000030634,ENSOCUT00000055719,ENSOCUT00000060349	41.34	48.75	71.99	9.66	65.92	70.28	65.94	49.83	76.47	10.84	68.37	69.1	56.07	48.6	94.12	14.63	75.78	111.8	45.97	43.59	101.73	13.03	90.82	118.28	37.82	38.46	79.91	14.34	68.29	63.09	42.52	47	72.05	10.35	62.63	66.53
ENSOCUG00000000478	ENSOCUT00000000479	0	2.23	0	695.85	0.84	2.93	0	3.78	0	594.82	1.91	0.94	0	3.59	0.19	756.41	7.54	0	0	3.18	0.19	981.59	8.98	0	0	2.29	0	1185.07	3.87	1.8	0.17	3.17	0.31	934.63	0.7	0
ENSOCUG00000000479	ENSOCUT00000000480,ENSOCUT00000050721,ENSOCUT00000061443	28.81	29.1	50.42	39.56	43.21	85.11	59.5	29.26	55.75	52.11	45.67	79.82	40.06	25.66	45.28	33.79	40.19	65.61	30.34	25.87	46.96	29.39	41.18	62.46	31.36	26.78	52.6	36.44	42.19	64.18	29.4	24.9	50.2	35.71	44.05	100.18
ENSOCUG00000000481	ENSOCUT00000000482	172.1	133.82	124.76	62.71	111.6	75.95	207.92	133.1	110.01	79.74	111.22	189.61	178.65	125.3	122.1	63.16	114.42	104.2	157.82	101.38	119.15	67.27	112.27	117.94	166.72	115.23	117.27	85.43	113.12	90.96	191.63	142.95	115.88	69.32	110.46	252.18
ENSOCUG00000000482	ENSOCUT00000000481	25.69	9.86	33.48	15.03	39.32	12.61	9.18	11.34	36.71	14.53	40.89	7.62	25.55	11.41	34.97	14.45	43.53	6.53	21.68	12.76	31.02	18.01	46.43	2.82	21.82	13.66	28.28	19.25	35.37	30.2	20.57	11.99	26.93	18.39	34.39	39.09
ENSOCUG00000000483	ENSOCUT00000000483,ENSOCUT00000035585,ENSOCUT00000049152	0.47	31.82	0	0.83	0.03	0	0.05	12.73	0	0.71	0	0.71	0.19	7.29	0.16	1.35	0	0	0	9.67	0	0.73	0	0	0.07	5.22	0	0.25	0.07	0	0.13	15.56	0	0.75	0	0
ENSOCUG00000000484	ENSOCUT00000000484,ENSOCUT00000057831	65.53	45.24	58.84	23.55	49.87	97.75	162.01	44.2	58.56	29.25	54.59	81.31	96.07	44.39	50.69	28.05	59.6	50.42	59.8	38.11	50.45	28.22	64.25	61.9	72.73	36.01	53.73	32.76	60.51	45.21	67.43	44.86	49.99	27.57	67.18	344.02
ENSOCUG00000000485	ENSOCUT00000031572	16.38	11.94	14.11	4.65	19.61	9.56	3.14	5.52	14.35	2.89	18.45	12.53	7.29	7.89	13.5	3.82	19.48	10.29	13.39	7.4	14.88	4.64	20.07	8.89	10.88	7.95	14.33	3.2	17.24	9.93	9.96	7.83	14.92	2.72	14.85	4.63
ENSOCUG00000000486	ENSOCUT00000000487	3.56	3.58	3.84	0.98	6	2.05	0.22	1.17	3.88	1.02	6	3.13	2.07	3.57	5.03	2.07	7.43	4.45	3.2	3.41	4.8	1.7	8.52	2.2	2.79	3.65	4.65	1.12	7.07	5.46	1.94	2.92	3.22	1.64	6.69	1.59
ENSOCUG00000000487	ENSOCUT00000000485	115.36	27.36	42.96	9.52	45.9	53.69	321.91	24.07	49.39	7.01	49.73	100.28	135.45	20.76	34.45	10.23	40.98	36.7	88.76	18.16	36.57	9.65	44.46	31.73	110.03	15.31	46.9	7.3	42.23	64.19	104.31	19.39	48.77	6.38	45	402.85
ENSOCUG00000000488	ENSOCUT00000000488	9.69	0.37	0.04	0	0	0	0.5	0.19	0	0	0	0	6.2	0.15	0.03	0	0	0	9.13	0.15	0	0	0	0	8.23	0.06	0	0	0	0	7.39	0.09	0	0	0	0
ENSOCUG00000000489	ENSOCUT00000000490,ENSOCUT00000061762	8.59	15.96	8.23	7.07	9.75	2.47	1.79	12.16	7.62	5.38	10.67	1.18	3.09	14.66	7.64	9.54	10.15	0.57	6.19	13.22	8.6	8.88	11.67	0.49	4.96	15.02	7.52	7.75	9.05	0.71	5.03	14.29	6.38	6.83	11.52	1.9
ENSOCUG00000000491	ENSOCUT00000025196,ENSOCUT00000057501,ENSOCUT00000058985	0	0	0	0	0	0	0	0	0	0	0	0	0	0	0	0	0.01	0	0.04	0	0	0	0	0	0	0	0	0	0.06	0	0	0.01	0.02	0	0	0
ENSOCUG00000000493	ENSOCUT00000000494,ENSOCUT00000039964,ENSOCUT00000041587,ENSOCUT00000044380,ENSOCUT00000054644,ENSOCUT00000056381,ENSOCUT00000059494	9.35	16.46	27.5	4.85	38.28	18.14	2.01	12.77	25.76	5.84	36.87	10.54	5.14	13.68	33.28	3.75	43.54	7.51	8.14	9.86	29.88	5.29	36.45	17.49	5.59	11.35	29.9	6.45	34.45	6.72	6.72	11.95	19.29	5.29	29.62	6.69
ENSOCUG00000000494	ENSOCUT00000000492,ENSOCUT00000041914	19.9	22.34	38.46	12.89	42.56	21.78	13.78	22.57	42.93	12.89	35.96	11.5	20.41	28	39.46	19.17	39.66	15.47	24.45	23.03	41.08	19.24	38.69	27.96	22.02	21.16	44.06	16.39	39.24	11.15	23.13	24.88	48.31	18.52	39.56	14.4
ENSOCUG00000000495	ENSOCUT00000000495,ENSOCUT00000036945	0	0	0	0	0	0	0	0	0	0	0.03	0.34	0	0	0	0	0	0	0	0.01	0	0	0	0	0	0	0	0	0	0	0	0	0	0	0	0
ENSOCUG00000000498	ENSOCUT00000000497,ENSOCUT00000060014	72.64	43.32	98.39	26.4	85.43	16.76	2.51	37.14	82.45	22.2	75.67	19.84	21.8	49.46	88.47	33.74	85.63	44.14	78.14	46.4	89.45	34.45	76.69	68.22	52.82	48.73	83.65	31.32	69	20.33	45.75	57.26	77.11	23.15	77.05	8.55
ENSOCUG00000000499	ENSOCUT00000000499,ENSOCUT00000060657,ENSOCUT00000060735	69	62.81	118.21	36.62	101.48	69.17	16.92	52.64	109.11	40.5	109.26	45.35	48.97	43.83	109.38	40.36	114.36	41.2	69.15	43.73	116.04	48.43	122.38	83.76	64.01	47.66	115.05	45.57	108.82	26.13	63.53	45.02	103.78	29.42	127.12	22.63
ENSOCUG00000000500	ENSOCUT00000000500	0	0	0	0	0.65	0	0	0	0.69	0	0	0	0.81	0	0.54	0	0	0	0	0	0	0	0	0	0	0	0	0	0	0	0	0	0	0	0	0
ENSOCUG00000000501	ENSOCUT00000000501,ENSOCUT00000063560	0	0	0	0	0	0	0.18	0	0	0	0	0	0	0.04	0	0	0.05	0	0.09	0.05	0	0	0	0	0.19	0	0	0	0	0	0	0	0	0	0	0.33
ENSOCUG00000000502	ENSOCUT00000024723,ENSOCUT00000043531,ENSOCUT00000061790,ENSOCUT00000062452	20.6	2.02	3.58	1.9	15.46	21.61	0.68	1.19	3.31	0.86	24	4.27	6.52	2.65	4.17	1.59	29.85	0	18	2.66	6.43	2.84	43.05	3.35	13.58	1.73	5.23	3.84	27.29	10.88	11.01	2.61	3.34	2.08	38.63	4.07
ENSOCUG00000000503	ENSOCUT00000000505,ENSOCUT00000056145,ENSOCUT00000056245,ENSOCUT00000058221	28.18	22.52	24.76	11.83	31.84	25.33	6.66	14.73	32.37	12.93	33.22	35.14	18.01	18.15	28.23	15	34.62	31.14	25.13	16.41	31.08	16.53	32.66	26.75	20.53	18.81	30.08	15.44	30.59	20.38	21.43	15.6	22.89	13.58	28.26	12.87
ENSOCUG00000000504	ENSOCUT00000024103	0	4	0	0	0	0.18	0	0	0	0	0	0.74	0	0.48	0	0.05	0	0	0	0.47	0	0	0	0	0	11.81	0	0	0	2.83	0	0	0	0	0	0
ENSOCUG00000000506	ENSOCUT00000000506	5.41	1.67	2.68	0.21	1.79	4.33	5.42	1.3	1.34	0.27	1.53	2.71	2.59	1.3	0.54	0.44	0.74	0	4.82	1.35	1.66	0.34	0.8	7.04	2.1	1.62	1.12	0.27	1.3	1.84	3.21	1.6	3.02	0.3	1	5.57
ENSOCUG00000000507	ENSOCUT00000000507,ENSOCUT00000050929	4.21	3.13	7.67	2.16	8.97	6.61	2.4	2.63	9.16	2.76	10.66	2.82	3.06	3.08	8.01	3.48	11.57	0	4.85	2.75	8.57	2.13	11.49	3.53	3.2	2.54	7.23	2.04	10.24	1.35	5.04	2.52	7.74	2.27	12.32	9.28
ENSOCUG00000000508	ENSOCUT00000000508,ENSOCUT00000034657	0.03	0.39	59.22	0	43.76	0.78	0.83	0.99	100.8	0.08	26.37	34.71	0.15	0.45	83.44	0.04	20.86	5.77	0.51	0.32	90.81	0.05	16.04	9.67	0.28	0.25	90.82	0.07	13.36	5.71	0.17	0.73	77.03	0.04	10.98	15.1
ENSOCUG00000000509	ENSOCUT00000000509	2.47	2.75	8.6	0.76	11.71	2.3	1.88	1.1	9.74	0.74	8.12	1.08	1.88	2.35	8.48	0.95	6.74	3.12	2.33	1.44	6.91	1.11	5.75	0	1.47	1.16	6.52	1.23	8.5	0	3.17	1.49	8.3	1	5.77	1.16
ENSOCUG00000000510	ENSOCUT00000000513,ENSOCUT00000039510,ENSOCUT00000046564	18.28	15.03	16.9	2.41	16.1	6.5	4.7	8.7	15.79	4.51	16.74	3.81	9.68	14.87	16.85	4.52	15.71	3.12	14.68	12.58	13.5	4.07	14.21	5.01	13.79	13.43	14.48	6	15.24	4.25	15.32	14.6	10.57	3.47	11.88	6.39
ENSOCUG00000000511	ENSOCUT00000000510	42.08	42.61	44.4	31.67	49.95	12.35	2.54	23.29	47.64	26.7	49.42	25.26	13.72	32.11	36.47	34.51	39.2	27.47	35.41	26.09	39.31	34.41	43.07	24.81	27.76	31.16	40.01	36.21	41.21	22.27	28.03	29.52	37.09	27.92	39.88	10.26
ENSOCUG00000000512	ENSOCUT00000000511	77.9	28.16	87.6	23.04	95.26	80.97	17.22	19.79	106.53	26.77	84.68	78.5	54.58	22.05	99.18	25.7	95.13	104.9	64.58	20.78	94.63	27.32	83.66	104.74	59.28	16.68	107.03	30.01	84.96	53.82	63.28	20.56	80.39	22.33	72.52	31.2
ENSOCUG00000000513	ENSOCUT00000000512	0	7.89	0	0	0.9	0.14	0	7.51	0.05	0	0.58	0	0	18.31	0	0	2.08	0	0.12	17.72	0.09	0	4.07	0	0	25.68	0	0	1.08	0	0	20.1	0	0	3.45	0
ENSOCUG00000000515	ENSOCUT00000000515	8.17	1208.77	10.21	0.44	11.32	7.52	19.61	651.44	12.78	5.92	12.05	0.73	7.48	559.04	11.71	3.04	10.53	0	2.38	464.47	8.38	2.19	9.59	0	4.47	595.39	7.48	3.76	7.25	0	4.92	543.63	5.76	0.19	8.24	20.49
ENSOCUG00000000516	ENSOCUT00000000518	41.54	39.17	45.6	9.55	48.54	29.27	8.83	25.84	48.32	11.42	60.62	50.33	21.09	46.9	54.75	14.69	56.63	44	38.66	38.4	52.51	14.7	64.09	40.14	32.99	41.83	53.65	20.53	54.19	38.76	34.24	56.27	41.14	12.39	56.76	29.95
ENSOCUG00000000517	ENSOCUT00000000516	0	0.14	0	0	0	0	0	0	0	0	0	0	0	0	0	0	0	0	0	0	0	0	0	0	0	0	0	0	0.08	0	0	0	0	0	0	0
ENSOCUG00000000518	ENSOCUT00000000520	24.9	23.59	30.21	8.12	36.61	5.64	2.16	14.98	32.95	6.41	31.99	11.96	8.48	24.26	34.39	10.87	32.92	16.82	24.68	20.72	33.82	10.08	36.04	13.9	17.8	23.44	31.99	9.16	31.59	4.83	17.44	21.41	30.52	7.6	34.89	5.09
ENSOCUG00000000520	ENSOCUT00000000519,ENSOCUT00000043358	36.5	98.99	68.81	32.57	64.39	19.78	10.35	58.71	66.67	29.01	73.87	18.11	15.85	74.64	61.19	31.22	61.87	10.84	35.81	63.36	58.8	38.36	52.84	28.75	27.02	71.11	64.64	36.7	63.12	19.77	28.92	87.25	59.65	27.41	50.67	7.67
ENSOCUG00000000521	ENSOCUT00000000526	18.94	10.85	23.26	7.51	21.1	17.94	16.76	9.04	20.28	7.35	17.34	8.46	19.94	11.26	18.12	7.3	21.41	11.85	17.75	10.65	19.56	7.19	19.9	12.8	17.74	10.02	22.88	7.4	19.62	5.87	16.97	10.65	19.25	7.45	18.4	20.22
ENSOCUG00000000522	ENSOCUT00000000521	3.77	11.07	0	2.06	0	0	1.71	11.81	1.29	5.72	1.22	0	0.22	0	0	0	0	0	0	0.22	0	0	0	0	0	0.41	0	0	0	0	0.39	0.26	0	0	0	0
ENSOCUG00000000524	ENSOCUT00000000523	0	0.03	0	1.11	0	0	0.5	0	0	0	0	0	0	0	1.05	0	0.04	0	0	0	0	0.25	0	0	0.82	0	0	0	0.57	0	0	0	0	0	0	0
ENSOCUG00000000525	ENSOCUT00000000524	77.55	53.26	70.75	24.93	76.52	156.57	32.82	59.15	79.06	27.07	93.62	90.87	60.14	61.2	77.76	30.87	92.49	79.24	68.83	51.89	81.57	25.75	117.99	183.47	68.92	62.24	73.77	33.68	86.31	82.77	68.72	78.09	65.43	27.4	106.69	37.74
ENSOCUG00000000526	ENSOCUT00000000525,ENSOCUT00000040928,ENSOCUT00000063991	34.05	27.86	37.84	12.14	50.83	7.54	18.68	15.37	27.93	13.83	40.99	4.93	31.04	18.3	28.99	16.78	35.4	10.37	33.18	18.31	41.82	20.12	31.28	6.72	35.38	16.7	29.43	16.55	37.42	9.7	33.95	18.16	33.98	17.22	28.59	3.85
ENSOCUG00000000527	ENSOCUT00000000528,ENSOCUT00000036260	0	0.19	0.13	0	5.62	28.9	0.22	0.11	0.03	0	9.67	13.02	0.97	0.14	0.52	0	11.82	0	0.37	0.11	0.8	0	16.4	0.6	0.39	0.15	0.08	0	12.96	2.07	0	0.15	0	0	15.14	50.1
ENSOCUG00000000528	ENSOCUT00000000527	0	1.22	0.76	0.63	2.75	0	0	0.13	1.16	0	1.6	0	0	0.22	0.91	0.21	0.74	0	0	0.5	0	0	0.29	0	0	0.68	1.25	0	1.9	0	0	0.78	1.8	0.34	0.56	0
ENSOCUG00000000530	ENSOCUT00000000530,ENSOCUT00000063493	130.71	216.24	111.4	444.41	88.64	55.44	111.24	267.69	78.11	521.39	65.37	104.3	134.04	170.85	88.52	559.94	64.44	161.25	103.89	188.15	97.93	592.33	49.94	147.84	127.35	202.53	125.52	499.63	79.5	124.83	133.77	197.67	136.82	450.88	62.02	79.38
ENSOCUG00000000531	ENSOCUT00000000532,ENSOCUT00000035696	5.91	12.31	43.82	9.92	38.1	29.98	0.77	7.56	46.44	10.48	40.98	42.16	2.95	10.26	41.22	15.8	34.77	32.36	5.89	11.38	47.41	12.7	36.69	16.01	4.15	7.81	42.98	23.61	35.99	30.52	5	9.56	44.64	11.04	34.67	16.1
ENSOCUG00000000532	ENSOCUT00000000533,ENSOCUT00000045142,ENSOCUT00000047679,ENSOCUT00000049787,ENSOCUT00000055322	292.83	21.61	142.75	3.46	125.34	130.56	241.48	30.95	175.36	4.45	104.01	69.32	288.18	26.87	135.9	4.01	108.81	97.81	258.89	25	157.95	4.72	49.8	146.29	289.97	20.76	194.77	4.58	79.56	62.62	298.86	29.03	199.66	4.21	35.03	53.01
ENSOCUG00000000533	ENSOCUT00000000531	0	1.83	0	0.13	1.92	5.79	0.49	3.87	0.87	0.29	2.08	2.54	1.02	4.24	0.91	1.03	2.98	0	0.37	2.74	0.27	0.88	5.17	0	0	1.95	0.75	1.23	3.3	0	0	4.39	0.34	1.12	4.61	12.73
ENSOCUG00000000534	ENSOCUT00000000536	1.29	44.61	3.41	0.21	5.99	0.21	0.49	8.52	2.89	0.44	2.98	1.13	5.8	11.54	4	4.6	3.71	15.22	5.35	13.41	2.86	5.41	3.16	6.58	2.11	13.77	2.58	3.99	3.37	3.59	1.89	10.9	2.81	3.36	1.3	0.3
ENSOCUG00000000535	ENSOCUT00000000534,ENSOCUT00000044657,ENSOCUT00000046573,ENSOCUT00000052817	2.88	69.85	1.25	0.3	67.03	0.92	0.61	30.6	1.61	0.43	48.03	3.78	1.26	21.49	3.19	0.38	65.31	2.43	0.65	11.48	2.38	0.36	38.35	10.5	1.57	24.5	1.77	0.07	74.6	6.42	1.05	12.63	1.42	0	51.41	0.4
ENSOCUG00000000536	ENSOCUT00000000535,ENSOCUT00000050223,ENSOCUT00000051371	0.46	85.84	4.91	9.49	6.33	1.13	2.26	47.33	3.66	13.79	6.45	6.73	1.06	35.92	4.86	12.82	5.46	3.07	0.27	33.11	3.63	11.36	5.66	1.33	0.46	32.32	2.69	8.58	6.65	4.47	0.46	34.66	3.99	14.25	5.52	3.73
ENSOCUG00000000539	ENSOCUT00000000539,ENSOCUT00000046277	0.14	11.34	25.13	0.09	6.64	0	1.76	12.68	9.75	0.17	2.26	0	0.58	9.53	18.83	0.32	4.94	0	1.38	14.76	19.29	0	2.53	0	1.11	10.35	9.5	0.13	3.79	0	0.41	13.06	10.01	0	4.55	0
ENSOCUG00000000540	ENSOCUT00000000541,ENSOCUT00000031693,ENSOCUT00000045019	0	2.21	57.87	0	37.57	16.1	0.57	4.96	55.59	0	23.22	32.25	1.02	2.54	54.47	0	26.05	42.37	0.43	2.68	71.23	0	17.79	34.2	0	2.48	54.75	0	14.15	24.27	0.8	3.8	62.58	0	16.21	5.51
ENSOCUG00000000541	ENSOCUT00000000540	0	0	0	0	0.41	1.75	0	0	0.16	0	1.35	0.31	0.12	0.04	0	0	2.51	0	0	0	0	0	1.64	0	0.1	0	0.05	0	1.73	0	0	0	0	0	2.47	0.34
ENSOCUG00000000543	ENSOCUT00000000543	9.18	5.5	1.7	7.99	5.54	6.82	1.48	4.08	1.81	11.56	7.27	16.79	2.29	5.74	3.47	11.68	9.47	11.35	9.43	6.98	3.31	15.75	12.78	12.75	4.54	7.48	3.22	17.75	9.02	21.74	5.7	5.48	2.19	13.05	10.05	6
ENSOCUG00000000544	ENSOCUT00000000544	0	0	0	0	0	0	0	0	0	0	0	0	0	0	0	0	0	0	0	0	0	0	0	0	0	0	0	0	0	0	0	0	0	0	0	0
ENSOCUG00000000545	ENSOCUT00000000545	0.13	2.63	9.79	0.62	6.6	1.01	0	1.95	8.05	0.2	6.22	2.36	1.3	5.45	17.93	0.36	6.73	6.82	1.3	5.52	8.32	1.02	4	9.82	1.29	3.54	5.14	0.13	6.17	1.5	1.07	3.12	8.23	0.62	2.63	1.9
ENSOCUG00000000547	ENSOCUT00000003287	3.6	19.52	0.7	0.69	1.22	0.12	1.22	3.93	0.66	0.67	1.01	0.49	0.63	5.66	0.65	0.09	0.82	0	2.89	4.87	0.38	0.17	0.95	0.81	1.1	4.35	0.47	0.05	1.12	0	2.59	5.91	0.55	0.06	1.24	0
ENSOCUG00000000548	ENSOCUT00000000549	81.91	39.06	40.73	39.84	40.68	30.31	29.55	33.15	55.42	38.64	45.47	33.67	84.44	26.68	47.29	43.47	48.74	76.52	106.36	29.4	52.78	44.45	45.3	40.27	91.02	32.53	52.5	42.56	50.93	17.59	80.27	20.7	48.76	41.18	50.68	12.97
ENSOCUG00000000551	ENSOCUT00000000551,ENSOCUT00000058990	0.2	0	0.04	0	0	0	0.14	0	0.04	0	0.09	0	0.14	0.03	0	0	0.03	0	0.38	0.02	0.04	0	0.16	0	0.51	0	0.03	0	0.09	0	0.04	0	0.09	0	0.23	0
ENSOCUG00000000552	ENSOCUT00000000552,ENSOCUT00000038572,ENSOCUT00000045974,ENSOCUT00000047169	155.65	105.28	140.66	33.09	150.68	74.32	30.64	80.77	137.08	35.94	150.76	135.77	92.77	90.66	149.77	39.51	165.79	163.46	150.09	79.13	165.42	37.34	206.75	176.96	117.25	84	158.03	47.09	164.07	116.92	130.99	95.65	137.62	36.95	160.46	50.65
ENSOCUG00000000553	ENSOCUT00000000550	12.78	7.78	42.48	6.59	30.48	8.63	2.14	1.91	30.73	6.26	27.5	29.81	8.83	4.68	31.69	7.41	29.12	42.55	13.17	6.59	38.9	7.75	32.45	33.14	11.73	4.43	38.21	6.89	29.27	56.26	10.22	4.2	38.36	7.46	27.54	13.04
ENSOCUG00000000554	ENSOCUT00000000553,ENSOCUT00000027573	16.91	17.03	13.23	45.93	6.66	4.37	20.27	66.28	12.4	48.29	4.05	6.27	20.54	68.42	10.2	41.69	9.12	3.45	12.01	82.43	6.55	40.91	5.62	8.95	15.32	54.86	10.72	61.06	4.15	4.56	21.2	54.3	7.09	68.21	5.91	6.73
ENSOCUG00000000555	ENSOCUT00000026507	0.52	2	1.21	0.07	1.67	0.53	1.86	0.72	0.65	0.29	1.85	0.96	0.19	0.68	0.42	0.7	1.44	3.7	0.35	0.49	0.68	0.41	1.34	1.6	0.52	0.55	0.25	0.51	1	1.83	0.43	0.3	0.96	0.67	1.23	7.99
ENSOCUG00000000557	ENSOCUT00000000562,ENSOCUT00000055519,ENSOCUT00000062164	0	12.8	1.54	0.31	1.75	0.04	0.11	4.23	0.68	0.2	1.5	0.08	0.08	4.03	2.97	0.72	2.59	1.57	0.17	6.16	1.54	0.91	1.34	0.28	0.07	5.96	1.08	0.74	1.31	0	0.05	4.02	1.12	0.6	0.74	0.09
ENSOCUG00000000558	ENSOCUT00000029357	0.38	25.06	3.4	0.26	3.58	0.71	0.77	6.59	2.88	0.27	2.35	5.05	0.56	8.12	3.88	2.13	3.19	13.83	1.15	8.92	2.55	2.73	2.16	7.97	1.16	8.83	2.92	1.88	2.9	8.46	0.48	6.09	1.89	2.44	1.73	0.71
ENSOCUG00000000559	ENSOCUT00000000557	0	0	0	0	0	12.19	0	0	27.38	0	27.1	0	0	27.08	0	0	32.82	0	0	0	4.2	0	0	292.65	0	9.93	23.8	8.02	3.36	0	0	0	4.47	0	0	0
ENSOCUG00000000560	ENSOCUT00000000558	0.34	2.8	14.43	0.47	42.6	1.03	0.41	2.57	18.4	0.18	20.13	14.74	0.42	2.7	9.66	0.7	18.63	4.06	0.46	2.24	11.09	0.48	12.58	7.01	1.23	3.21	10.57	0.47	14.95	1.34	0.95	2.18	15.67	0.42	13.45	2.82
ENSOCUG00000000562	ENSOCUT00000000561,ENSOCUT00000036191,ENSOCUT00000045949	79	51.17	68.47	54.34	67.88	41.73	33.46	48.42	63.79	51.68	60.2	31.62	63.63	46.19	60.69	44	50.97	40.49	80.88	51.26	61.59	48.28	44.89	82.92	70.63	55.07	62.2	53.19	49.81	30.62	77.11	50.66	55.33	47.24	42.46	19.82
ENSOCUG00000000563	ENSOCUT00000000563	0.08	0	39.73	0	26.49	0.43	0	0	73.28	0	21.12	2.49	0	0	58.75	0	10.98	1.37	0	0	55.78	0	7.9	1.19	0	0	85.38	0	4.31	0.91	0	0	69.59	0	0.53	0.38
ENSOCUG00000000564	ENSOCUT00000000564	15.12	14.24	38.38	6.54	43.53	16.85	3.49	7.01	39.64	7.27	31.5	12.19	14.63	7.97	42.64	8.05	32.49	31.58	15.61	9.82	36.51	9.01	22.64	16.09	15.16	7.04	34.22	7.97	30.52	9.63	20.41	8.55	35.66	7.61	22.78	4.51
ENSOCUG00000000565	ENSOCUT00000000568,ENSOCUT00000034652	58.86	16.72	14.35	3.9	15.12	8.94	46.66	14.25	13.86	5.69	14.08	5.48	48.66	10.98	14.93	5.72	12.61	12.09	43.71	10.28	13.23	4.29	9.5	9.74	48.97	12.29	14.08	5.84	9.81	6.92	42.14	11.73	12.65	4.2	8.88	7.59
ENSOCUG00000000566	ENSOCUT00000000566	4.51	7.93	16.83	3.07	19.85	3.48	0.73	2.96	17.43	2.49	15.7	2.99	1.44	4.88	17.88	4.63	17.54	3.41	4.19	5.42	18.78	3.54	13.03	5.16	3.07	5.96	20.44	3.05	14.27	7.04	3.44	3.92	15.58	2.46	13.61	1.78
ENSOCUG00000000567	ENSOCUT00000000565	0	0	0	0	0	0	0	0	0	0	0	0	0	0	0	0	0	0	0	0	0	0	0	0	0	0	0	0	0	0	0	0	0	0	0	0
ENSOCUG00000000568	ENSOCUT00000000567,ENSOCUT00000021222,ENSOCUT00000028812,ENSOCUT00000036183,ENSOCUT00000046667,ENSOCUT00000057246,ENSOCUT00000061846	4	376.46	1214.6	2355.89	2188.87	164.23	11.45	731.33	1264.38	7729.31	2799.63	141.68	2.21	272.26	221.85	1327.99	490.55	11.98	25.48	141.2	565.54	1447.69	591.99	34.54	83.16	89.15	447.79	1675.19	693.3	48.04	0.74	395.66	660.2	1549.66	866.58	6.67
ENSOCUG00000000569	ENSOCUT00000000570	0	0	0	0	0.03	0	0	0	0	0	0	0	0	0	0	0	0	0	0	0	0	0	0.1	0	0	0.08	0	0	0	0	0	0	0	0	0	0
ENSOCUG00000000572	ENSOCUT00000000572,ENSOCUT00000055214	54.35	43.36	54.32	17.36	64.98	81.13	60.53	34.11	58.39	21.77	57.97	71.03	64.79	29.49	70.37	17.19	75.75	89.5	53.33	31.07	65.7	17.16	70.15	72.16	57.6	29.23	65.28	18.2	65.64	73.94	60.52	26.46	64.36	14.96	68.21	53.26
ENSOCUG00000000573	ENSOCUT00000000575,ENSOCUT00000042675	40.15	29.92	51.73	15.09	46.4	21.28	12.11	15.55	51.43	12.83	59.57	35.67	24.91	23.68	46.38	13.6	52.99	34.93	39.27	19.87	51.33	14.56	56.48	33.98	37.83	19.83	48.48	13.93	50.28	33.26	35.35	22.21	48.6	9.58	65.56	31.16
ENSOCUG00000000574	ENSOCUT00000000578,ENSOCUT00000043961,ENSOCUT00000045307,ENSOCUT00000050552	5.01	3.28	19.95	1.22	22.45	4.41	0.51	1.49	24.23	1.33	14.73	7.04	2.51	2.73	20.71	1.22	17.35	4.56	4.96	1.66	16.13	0.51	26.15	11.26	3.77	1.99	17.22	0.4	20.13	8.31	2.65	3	13.71	1.25	12.42	2.61
ENSOCUG00000000575	ENSOCUT00000000574,ENSOCUT00000002360,ENSOCUT00000006285,ENSOCUT00000043992,ENSOCUT00000058487	11.62	13.82	15.95	4.32	17.08	7.59	6.66	7.57	12.75	5.15	12.91	9.75	8.2	9.37	13.96	4.01	17.08	26.21	10.9	7.91	14.55	7.96	22.36	8.29	8.54	9.2	13.09	7.37	17.19	8.51	10.87	8.78	15.52	6.3	16.64	8.82
ENSOCUG00000000576	ENSOCUT00000000573	5	4.84	5.94	1.51	8.88	1.41	0.1	1.93	7.25	1.65	8.31	3.69	1.68	4.02	7.91	2	7.64	5.58	6.57	4.1	8.75	2.52	10.6	5.7	3.9	3.87	6.91	1.79	7.54	4.02	3.22	3.3	5.18	1.53	7.62	0.99
ENSOCUG00000000577	ENSOCUT00000000577,ENSOCUT00000050028,ENSOCUT00000051354	20.57	23.52	27.25	7.77	26.65	5.13	2.73	13.01	26.85	6.79	25.55	9.85	8.35	16.47	24.89	10.34	22.7	9.31	18.51	16.28	26.52	11.27	20.37	13.2	13.66	18	28.87	10.95	23.5	8.84	12.45	15.53	28.54	9.25	21.33	10.06
ENSOCUG00000000578	ENSOCUT00000000576	9.63	8.88	12.8	10.54	14.97	8.13	0	5.16	15.79	9.67	16.54	14.54	1.71	8.51	15.49	11.79	18.13	7.69	6.32	5.48	11.55	6.34	16.57	6.64	3.82	7.18	11.73	5.07	14.48	10.88	6.14	7.37	10.15	11.72	18.84	2.45
ENSOCUG00000000579	ENSOCUT00000000579	0.22	5.38	0	0	0.5	1.25	0	0.81	0	0	0.39	0.51	0	3.16	0.14	0.31	0.23	0	0	1.31	0.08	0	1.39	1.71	0	1.54	0	0.57	0.69	1.31	0	1.59	0.2	0.27	1.18	0.55
ENSOCUG00000000580	ENSOCUT00000000583	0	0	0.98	0.69	0.3	0.45	0	0	1.45	1.7	0.17	0	0	0	1.8	0.15	0.16	0	0	0.03	1.05	0.98	0.05	0	0	0	1.94	0.46	0.16	0	0	0	1.17	3.46	0.1	0.5
ENSOCUG00000000581	ENSOCUT00000000580	29.91	12.91	55.41	34.15	48.21	25.88	29.68	14.92	49.77	35.09	35.79	8.62	27.71	11.21	41.57	35.69	31.67	3.53	22.63	13.2	36.2	36.22	18.52	1.83	24.59	18.13	52.5	45.14	24.86	3.27	37.9	13.99	46.46	39.9	21.22	26.38
ENSOCUG00000000582	ENSOCUT00000000581,ENSOCUT00000035712	66.29	49.08	88.72	15.03	86.69	103.19	15.33	37.55	97.86	17.18	87.31	94.22	45.22	42.83	79.08	21.63	89.45	112.09	55.21	33.96	73.98	17.12	93.9	78.98	45.32	28.88	75.48	15.61	70.22	79.68	60.91	47.02	86.31	17.02	97.65	46.82
ENSOCUG00000000583	ENSOCUT00000000582,ENSOCUT00000059714	21.93	15.3	37.18	15.84	35.27	26.19	19.66	12.79	36.74	15.13	38.72	10.55	20.89	15.07	30.52	13.95	35.73	11.38	20.75	13.19	36.02	11.91	34.39	16.86	27	16.29	39.13	12.97	35.5	8.59	25.74	15.16	40.17	13.99	36.52	40.29
ENSOCUG00000000584	ENSOCUT00000000584,ENSOCUT00000035195,ENSOCUT00000044439,ENSOCUT00000052562	4.31	16.45	9.81	10.17	8.98	4.32	2.97	6.17	14.96	9.4	10.95	5.77	1.94	6.13	8.96	5.72	8.22	23.82	3.09	9.46	10.24	4.75	6.15	0	3.02	29.98	11.62	3.98	6.78	4.31	2.39	6.11	13.14	12.47	4.28	0.91
ENSOCUG00000000585	ENSOCUT00000000585,ENSOCUT00000046998	1.18	6.61	36.75	0.24	7.25	11.77	1.17	6.5	23.52	0.38	7.45	6.69	1.08	6.33	27.36	0.5	6.74	3.68	1.12	4.36	25.37	0.4	7.1	0	1.97	3.48	22.71	0.14	5.86	8.11	1.15	5.55	18.67	0.04	4.16	11.28
ENSOCUG00000000586	ENSOCUT00000000586,ENSOCUT00000045282,ENSOCUT00000063102	127.29	93.1	138.04	75.13	131.15	111.09	125.79	104.48	159.02	74.97	122.81	179.75	137.17	75.14	160.25	74.37	132.56	303.93	139.38	74.48	151.49	86.18	104.11	202.91	125.36	74.4	160.28	91.99	114.11	179.23	154.33	84.79	170.17	77.54	119.35	90.9
ENSOCUG00000000587	ENSOCUT00000000593,ENSOCUT00000042913,ENSOCUT00000062849	13.55	19.88	14.2	4.63	18.35	2.27	0.84	9.15	15.72	3.94	17.7	6.9	3.46	13.85	15.66	5.61	20.08	16.82	11.8	13.63	19.74	5	22.23	8.49	8.87	18.98	15.28	5.67	18.71	7.58	9.25	10.35	14.18	4.09	19.59	2.82
ENSOCUG00000000588	ENSOCUT00000000587	52.77	53.83	75.41	15.13	84.28	148.04	58.7	55.25	68.53	22.6	94.67	125.16	68.29	51.14	86.82	21.06	91.69	41.58	61.62	46.69	79.95	21.09	114.81	122.33	66.74	40.82	74.03	18.16	111.34	74.22	59.11	45.36	86.31	17.3	118.32	111.21
ENSOCUG00000000590	ENSOCUT00000000589,ENSOCUT00000035720,ENSOCUT00000046777,ENSOCUT00000052085,ENSOCUT00000058470	19.65	36.75	49.51	19.02	107.37	48.42	11.77	27.09	45.27	27.62	109.62	26.83	15.92	38.83	51	28.45	105.99	15.63	18.94	23.19	49.37	11.44	81.49	11.13	16.66	33.32	46.57	13.27	120.89	12.05	15.24	29.21	37.51	21.46	104.07	54.88
ENSOCUG00000000591	ENSOCUT00000014028	0	10.43	0	9.64	0	0	0	0.8	0	1.39	0	0	0.25	8.05	0	13.27	0	0	0	7.57	0	12.47	0	0	0	18.23	0	23.74	0	0	0	6.87	0	8.04	0	0
ENSOCUG00000000592	ENSOCUT00000000590	0.57	1.38	0.47	0.13	94.15	588.12	1.44	1.58	2.31	0	169.97	26.25	10.74	2.86	7.27	0.27	212.05	0	6.75	1.3	16.07	0	255.57	2.91	2.87	2.01	0.77	0	140.5	0	0.55	1.46	0.41	0.12	296.65	62.44
ENSOCUG00000000593	ENSOCUT00000000596,ENSOCUT00000034193,ENSOCUT00000037136,ENSOCUT00000046736,ENSOCUT00000056466,ENSOCUT00000059850,ENSOCUT00000062286,ENSOCUT00000064580	5.37	7.81	8	2.76	9.04	4.09	0.51	2.89	8.14	2.9	9.32	3.39	2.1	3.69	8.62	3.04	8.82	1.37	4.52	3.73	9.22	2.67	11.87	2.54	3.48	4.49	8.5	2.71	9.12	2.14	3.56	3.27	4.63	2.26	6.79	1.41
ENSOCUG00000000594	ENSOCUT00000028487,ENSOCUT00000038654,ENSOCUT00000038935,ENSOCUT00000048309,ENSOCUT00000048943,ENSOCUT00000058484,ENSOCUT00000061055	6.1	5.4	9.31	1.15	10.84	3.59	0.96	2.8	10.29	1.6	12.75	2.53	1.71	4.02	8.51	2.43	10.99	1.04	5.88	4.22	9.76	2.47	11.93	5.94	4.02	3.79	9.62	1.96	10.55	1.88	3.71	3.95	7.34	1.34	8.16	3.15
ENSOCUG00000000595	ENSOCUT00000000592,ENSOCUT00000048039,ENSOCUT00000051810,ENSOCUT00000058637	24.06	35.37	24.91	13.05	26.71	46.19	35.16	21.94	25.57	14.78	28.57	12.7	25.95	26.07	23.74	13.1	29.66	10.28	23.09	23.35	23.53	12.05	27.93	14.72	26.99	24.72	26.74	13.02	24.85	9.67	26.54	27.68	26.08	14.45	34.5	63.59
ENSOCUG00000000596	ENSOCUT00000000594,ENSOCUT00000052168,ENSOCUT00000053450	31.17	172.26	355.51	145	375.85	209.73	74.13	255.19	320.24	178.45	362.88	279.49	40.97	127	330.2	104.41	287.43	292.21	33.74	159.03	297.95	173.75	264.85	221.27	32.85	146.39	272.42	146.93	324.98	231.04	44.94	127.48	313.16	115.08	259.31	179.63
ENSOCUG00000000597	ENSOCUT00000000597,ENSOCUT00000036682,ENSOCUT00000054104	5.79	1.99	2.31	1.85	3.89	2.89	2.26	1.33	4.08	2.84	4.66	6.59	2.99	2.62	2.18	3.44	6.3	3.12	3.61	2.14	3.12	5.31	2.48	5.27	2.54	2.57	3.34	4.93	2.71	4.83	2.88	2.5	3.17	3.93	4.44	5.3
ENSOCUG00000000598	ENSOCUT00000000598,ENSOCUT00000040535,ENSOCUT00000051694,ENSOCUT00000054190,ENSOCUT00000057550	70.22	36.83	98.66	12.07	82.41	22.9	15.49	23.24	86.18	10.87	87.29	69.92	34.85	31.66	82.78	15.7	81.99	84.47	67.61	30.72	88.25	15.51	81.24	81.42	57.22	29.93	90.19	15.64	77.83	70.53	55.81	36.81	92.1	16.09	93.94	53.28
ENSOCUG00000000601	ENSOCUT00000000603,ENSOCUT00000026575	76.67	63.73	67.95	35.06	77.54	13.1	8.31	37.89	64.93	34.73	71.35	63.58	22.87	76.9	67.28	44.66	75.73	85.87	65.74	59.29	73.38	40.62	82.58	63.76	52.97	69.94	69.43	42.47	68.55	58.22	51.31	68.95	59.1	36.77	67.48	50.96
ENSOCUG00000000602	ENSOCUT00000000601	0.28	1.66	0.94	0.33	0.67	0	0	0.69	0	0	1.84	0	0	1.07	0.89	0.91	1.18	0	0	1.07	0.58	0.62	1.07	0	0.4	0.86	0.91	0.4	0.85	0	0	1.29	0.45	0.16	0.78	0
ENSOCUG00000000603	ENSOCUT00000000604	0.4	1.32	2.72	1.65	3.1	0.9	0.07	0.14	0.41	0.13	0.55	0.18	0.66	1.41	1.77	0.81	2.82	0.71	0.84	1.74	1.57	1.06	2.96	0	0.2	0.28	0.19	0.14	0.38	0	1.63	2.28	2.64	1.41	5.7	1.18
ENSOCUG00000000604	ENSOCUT00000000602,ENSOCUT00000038880	588.9	424.52	509.93	325.68	502.74	582.63	578.38	424.4	543.23	383.07	492.81	588.61	619.18	310.32	538.03	316.97	539.6	470.59	524.13	300.7	483.51	347.9	472.16	496.62	655.18	324.69	482.34	345.65	568.17	539.46	584.52	335.1	542.22	316.8	572.78	494.45
ENSOCUG00000000606	ENSOCUT00000000606	5.6	6.03	10.61	2.47	13.7	3	0.41	4	7.11	1.83	11.79	4.01	3.63	4.9	8.52	3.48	12.08	1.03	4.56	4.25	6.44	4.23	14.23	2.67	5.92	4.92	6.23	3.21	11.55	2.72	3.1	3.53	7.5	1.8	12.78	1.43
ENSOCUG00000000608	ENSOCUT00000000608	30.14	31.37	149.01	7.81	47.61	6.99	2.82	17.95	99.41	7.5	32.22	4.8	10.22	27.02	122.75	6.59	29.86	4.52	26.51	26.68	126.33	6.04	16.43	5.33	17.92	30.81	102.85	6.45	25.07	2.44	17.79	25.53	88.18	3.65	11.85	0.69
ENSOCUG00000000611	ENSOCUT00000000612	108.87	10.23	206.23	3.42	140.12	87.89	202.24	17.97	187.17	3.44	95.75	34.56	123.17	14.47	159.38	2.25	94.79	51.84	97.31	12.67	159.6	2.06	45.24	50.96	101.53	7.49	179.45	1.29	67.1	31.56	159.59	18.07	149.65	1.47	31.56	27.18
ENSOCUG00000000612	ENSOCUT00000000611,ENSOCUT00000052579	0.05	13.2	0.33	0.05	0.37	0.56	0.04	1.47	0.22	0	0.27	0	0.15	3.07	0.57	0.2	0.87	0	0.11	3.07	0.36	0.29	0.74	0.72	0.07	3.14	0.5	0.16	0.75	0	0.06	2.21	0.2	0.03	0.82	0.12
ENSOCUG00000000613	ENSOCUT00000000616	13.08	6.77	9.54	1.11	9.95	4.96	0.41	3.79	11.06	2.45	10.88	3.43	5.09	6.37	9.91	1.86	10.52	4.66	13.96	5.74	10.98	2.38	12.3	1.68	11.05	5.54	8.83	1.4	12.04	3.59	12.7	5.15	8.62	1.36	10.73	1.08
ENSOCUG00000000614	ENSOCUT00000000615	11.36	8.19	15.96	2.14	26.37	8.69	0.41	3.25	18.84	3.06	30.96	15.04	0.98	8.2	16.81	5.02	34.87	21.56	8.06	6.75	22.26	3.57	45.82	10.48	4.42	6.3	21.42	2.84	32.93	8.01	3.92	4.5	12.5	3.38	34.99	0.75
ENSOCUG00000000615	ENSOCUT00000000614	33.87	17.13	37.08	9.21	42.94	16.11	4.48	10.8	31.82	5.3	39.29	11.16	15.24	12.82	33.56	8.15	39.98	34.72	29.5	13.06	32.07	10.69	48.81	24.3	25.69	17.05	35.34	11.79	39.52	30.59	25.09	14.35	32.78	9.25	47.89	3.68
ENSOCUG00000000616	ENSOCUT00000000613	0	0	0	0	1.39	0	0	0	0	0	2.42	2.14	0	0	0	0	6.28	0	0	0.18	0	0	5.46	0	0	0	0	0	0.96	0	0	0	0	0	6.72	0
ENSOCUG00000000617	ENSOCUT00000000617	10.36	5.4	9.92	2.18	12.77	5.86	0.59	3.09	11.16	3.32	13.17	7.18	2.98	8.18	10.88	5.11	11.67	4.26	9.17	6.98	9.71	3.55	11.42	14.72	7.32	6.74	9.09	4.58	11.19	7.74	6.3	6.92	10.9	2.45	10.88	2.67
ENSOCUG00000000618	ENSOCUT00000000619,ENSOCUT00000039372,ENSOCUT00000049223,ENSOCUT00000051796,ENSOCUT00000055503	26.14	18.52	28.87	4.63	47.32	13.91	9.53	9.46	34.45	3.77	55.01	31.45	7.78	14.84	30.18	8.32	57.68	17.55	22.1	13.06	34.9	6.77	65.13	17.26	12.66	15	36	8.07	50.67	18.26	15.58	12.49	27.47	7.16	58.42	44.61
ENSOCUG00000000619	ENSOCUT00000000618	11.5	23.86	8.79	2.05	12.14	0.36	1.09	2.84	10.78	2.02	7.41	1.55	5.81	8.32	35.49	6.75	23.26	41.52	15.75	4.79	12.4	8.3	6.33	3.34	8.48	6.77	11.03	5.39	8.24	1.39	13.03	3.91	11.66	3.13	5.64	0.2
ENSOCUG00000000621	ENSOCUT00000000623	0	0.9	9.21	0.59	3.14	4.66	0.61	1.81	10.9	3.59	3.31	42.71	0.63	1.71	11.47	3.63	1.99	4.04	0.69	1.49	9.66	7.91	1.6	13.96	0.33	1.13	6.3	2.56	1.41	13.34	0	2.77	12.84	6.86	1.9	20.24
ENSOCUG00000000623	ENSOCUT00000000622	0.93	59.08	0.06	0.1	0.27	0.08	0.57	10	0.17	0	0.19	0	0.2	14.94	0.31	0.04	0.34	0	2.03	16.35	0.16	0	0.39	0	1.44	11.73	0.1	0.11	0.54	0	1.73	16.62	0.04	0.17	0.05	0
ENSOCUG00000000624	ENSOCUT00000000627,ENSOCUT00000037510,ENSOCUT00000038203,ENSOCUT00000043936,ENSOCUT00000045023,ENSOCUT00000047042,ENSOCUT00000050719,ENSOCUT00000052018,ENSOCUT00000054833,ENSOCUT00000060918	9.11	45.33	9.75	0.7	11.33	8.96	6.81	58.88	10.14	0.93	13.06	1.73	8.07	57.56	8.82	1.43	12.85	2.32	10.2	74.54	10.45	1.39	15.42	1.45	8.97	96.62	9.76	3.49	11.47	0	9.25	60.87	6.71	1.46	12.87	6.97
ENSOCUG00000000625	ENSOCUT00000000629,ENSOCUT00000036545,ENSOCUT00000043294,ENSOCUT00000045462	21.9	18.4	22.79	5.74	20.89	4.69	2.92	9.15	24.06	5.74	25.24	8.69	12.28	10.66	21.84	6.97	26.35	15.37	22.21	11.66	24.37	8.61	25.99	10.34	17.46	13.18	22.67	8.09	20.97	7.66	15.99	11.06	22.3	7.33	25.79	9.03
ENSOCUG00000000626	ENSOCUT00000000625,ENSOCUT00000034319	6.43	25.1	14.65	32.9	11.17	3.89	5.7	22.67	13.17	40.65	11.32	10.73	7.58	17.95	13.46	36.06	7.95	28.64	6.08	22.59	20.33	54.49	6.48	16.81	10.3	23.48	19.36	49.23	9.74	10.51	8.89	23.39	16.27	35.73	6.3	6.5
ENSOCUG00000000628	ENSOCUT00000000626,ENSOCUT00000051054	25.39	24.87	31.2	14.66	28.71	45.53	30.89	17.21	30.24	23.12	28.43	31.68	32.49	12.81	29.48	16.7	29.68	25.9	25.12	15.88	30.12	14.88	29.04	27.44	26.51	18.02	35.22	18.35	23.58	17.38	24.95	17.91	32.12	14.97	27.29	43.75
ENSOCUG00000000629	ENSOCUT00000000628	23.29	2.74	6.4	0.06	6.01	3.94	4.71	2.76	8.87	0.16	5.25	7.65	16.17	3.58	8.26	0.16	4.72	8.12	25.37	3.89	9.47	0.2	3.87	13.51	21.34	3.18	10.18	0.1	3.74	6.55	20.96	2.35	7.31	0.18	3.93	2.26
ENSOCUG00000000630	ENSOCUT00000000630	7.28	3.86	7.96	3.15	7.72	6.36	2.23	4.05	6.41	4.01	10.48	13.43	3.37	5.36	8.74	2.85	8.19	5.92	7.33	4.67	7.9	2.64	11.77	2.56	5.74	4.8	7.02	2.73	9.01	13.68	5.97	5.38	6.17	2.28	7.84	12.77
ENSOCUG00000000631	ENSOCUT00000000631	0.46	6.84	3.17	0.13	2.16	0.67	0.65	3.73	1.3	0.15	1.36	2.54	0.3	5.02	1.3	0.67	0.93	1.63	0.28	3.73	1.41	0.73	1.11	3.53	0.43	2.67	1.34	0.42	0.98	3.23	0.42	5.01	2.08	0.98	0.7	0.68
ENSOCUG00000000632	ENSOCUT00000000632	6.62	13.84	0	0	0	0	0.31	4.27	0.09	0	0	0	6.59	2.66	0.21	0	0.16	0	7.59	2.99	0	0	0	0	4.23	7.03	0	0.24	0	0	4.63	5.51	0	0	0	0
ENSOCUG00000000633	ENSOCUT00000000633,ENSOCUT00000039717	39.19	30.32	49.31	8	53.17	40.17	5.77	20.91	49.87	9.32	53.71	25.17	21.57	15.53	57.29	10.21	51.26	23.28	36.07	16.67	47.35	9.86	47.54	13.41	27	14.98	44.11	14.52	47.5	18.8	35.6	18.98	36.34	9.23	40.95	11.17
ENSOCUG00000000634	ENSOCUT00000000634	15.38	17.21	12.56	5.39	16.09	5.68	1.04	7.85	12.22	5.63	16.27	15.84	5.31	11.37	10.52	6.04	16.3	10.36	16.77	10.9	14.15	7.1	21.93	21.9	10.81	11.6	13.01	7.28	16.57	7.61	9.25	12.53	12.27	6.44	20.44	5.77
ENSOCUG00000000635	ENSOCUT00000022262,ENSOCUT00000036168,ENSOCUT00000041654,ENSOCUT00000052843,ENSOCUT00000053883	0	0.27	5.97	0	8.96	0.56	0	0.04	9.91	0.04	6.35	9.28	0	0.06	7.08	0.06	5.02	8.74	0	0.04	12.46	0	2.93	10.88	0	0.07	13.37	0.08	3.97	13.04	0	0.05	8.9	0	1.99	0
ENSOCUG00000000636	ENSOCUT00000000635	0.07	0.11	0.31	0.02	10.56	67.24	0.12	0	0.83	0	26.75	9.91	1.29	0	1.39	0	28.21	0	1.09	0.03	2.99	0.04	47.33	0.52	0.44	0.08	0.63	0.03	30.68	2.4	0.03	0	0.29	0	33.33	27.69
ENSOCUG00000000637	ENSOCUT00000000637	67.16	582.5	1683.4	13.8	562.7	106	122.34	736.03	1095.05	21.4	349.7	203.2	98.57	483.02	1705.58	11.6	386.42	374.72	67.54	409.79	1590.23	9.63	188.29	393.33	81.62	255.41	1241.01	5.82	362.21	208.36	105.47	693.21	1260.84	8.43	172.04	65.51
ENSOCUG00000000638	ENSOCUT00000000641,ENSOCUT00000040141	1.03	0.88	8.85	0.17	7.81	1.12	0.01	0.68	9.49	0.09	7.53	0.84	0.85	0.9	7.49	0	4.54	0.59	1.04	1.32	8.48	0.02	3.41	0.51	0.85	1.03	8.2	0.03	4.97	0.58	1.13	0.75	5.72	0	2.36	0.24
ENSOCUG00000000641	ENSOCUT00000000639	14.76	9.92	16.07	2.06	18.59	5.89	1.6	5.98	17.78	1.66	10.93	13.11	7.44	5.31	19.79	2.61	12.02	21.28	10.55	8.34	19.25	1.9	10.42	20.7	10.56	5.81	21.41	2.15	11.26	22.85	12.88	7.46	19.82	2.1	10.36	6.67
ENSOCUG00000000644	ENSOCUT00000000644	0	0	0	0	0	0	0	0	0	0	0	0	0	0	0	0	0	0	0	0	0	0	0	0	0	0	0	0	0	0	0	0	0	0	0	0
ENSOCUG00000000645	ENSOCUT00000000646	2.23	5.42	5.51	0.99	7.69	3.79	0.39	3.3	4.82	0.84	8.56	6.51	0.74	3.56	3.59	1.21	11.33	3.07	2.42	4.2	4.8	1.14	8.08	5.31	2.28	5.18	5.55	1.18	7.37	6.09	1.78	3.51	3.51	1.11	9.46	0.86
ENSOCUG00000000649	ENSOCUT00000000650,ENSOCUT00000050356	9.7	2.7	17.85	0.07	19.47	1.6	0.23	1.71	20.5	0.35	17.31	12.48	1.61	3.94	17.46	0.3	15.63	14.41	9.61	4.49	25.66	0.23	22.01	17.4	5.44	3.53	21.75	0.3	14.05	15.45	3.68	2.72	15.14	0.31	16.42	1.57
ENSOCUG00000000650	ENSOCUT00000000649,ENSOCUT00000039176,ENSOCUT00000045288,ENSOCUT00000055685	181.86	4.28	30.79	2.52	10.11	2.64	3.07	6.62	13.17	3.13	8.81	4.38	68.54	13.29	26.39	1.07	13.12	13.84	158.44	11.16	20.01	2.26	9.72	0	124.18	10.71	18.1	1.56	8.47	1.83	109.7	11.45	22.15	0.86	7.6	0
ENSOCUG00000000651	ENSOCUT00000000653	65.48	41.61	44.21	201.31	20.69	7.03	13.14	37.65	47.86	148.36	16.27	2.65	31.8	32.68	42.69	89.24	13.22	2.15	42.93	25.62	28.77	41.14	7.58	2.78	43.47	30.07	16.62	44.97	9.2	1.06	40.28	38.83	19.63	144.81	6.73	4.78
ENSOCUG00000000652	ENSOCUT00000000651	1.74	0	0	0	0	0	0	0	0	0	0.65	0	1.37	0.15	0	0	0	0	0.5	0	0	0	0	0	0.89	0	0	0	0	0	0.41	0	0	0	0	0
ENSOCUG00000000653	ENSOCUT00000000654,ENSOCUT00000037118,ENSOCUT00000044862,ENSOCUT00000046943,ENSOCUT00000055164,ENSOCUT00000059677	48.44	24.94	173.67	271.37	212.76	137.94	20.76	68.59	221.4	286.64	185.45	224.08	37.94	65.72	179.09	314.36	217.61	165.17	57.53	67.37	188.72	240.96	189.76	210.45	45.81	56.91	221.92	297.64	175.09	196.39	49.34	83.59	199.91	386.68	162.97	95.15
ENSOCUG00000000655	ENSOCUT00000000655,ENSOCUT00000034557,ENSOCUT00000043356,ENSOCUT00000050180	6.72	1.81	6.91	1.64	5.57	3.94	4.03	1.85	5.22	0.9	4.59	0.23	8.98	2.32	5.13	0.9	4.79	0	7.72	2.59	4.74	1.42	3.62	2.33	7	2.39	4.41	0.68	4.24	0.48	8.36	3.05	5.52	0.71	3.45	1.75
ENSOCUG00000000656	ENSOCUT00000000656	0	0	0	0	1.41	0	0	0	0	0	0.29	0	0	0	0	0	1.35	0	0.3	0.04	0	0	0	0	0.08	0	0	0	0.76	0	0	0	0	0	1.26	0
ENSOCUG00000000657	ENSOCUT00000000658,ENSOCUT00000040794,ENSOCUT00000044945,ENSOCUT00000058128,ENSOCUT00000060806	0.32	0	1.8	0	0.98	0.28	0	0.08	0.74	0	1.74	1.51	0.06	0.09	0.95	0	1.38	0	0.12	0.03	1.04	0.09	1.97	0	0.03	0.1	0.72	0	1.85	0.98	0	0.04	0.69	0	1.1	0
ENSOCUG00000000658	ENSOCUT00000000657	79.07	23.79	60.9	0	26.83	0.41	0.68	7.99	59.84	0.29	23.07	1.49	6.69	30.06	68.09	0.11	26.78	0	79.3	29.6	63.32	0.09	8.2	0.62	38.16	30.42	48.66	0.04	19.81	1.42	28.03	22.99	31.03	0	2.88	0.6
ENSOCUG00000000659	ENSOCUT00000026547	4.23	1.15	42.2	2.04	14.07	0.28	1.1	0.36	35.03	2.94	9.89	0	2.05	1.32	46.47	1.25	9.19	4.39	1.85	1.55	37.8	2.1	4.07	0	3.74	0.69	43.32	0.89	5.12	0	2.89	0.92	42.63	1.66	4.52	0
ENSOCUG00000000660	ENSOCUT00000000660	0	0	0	0	0	0	0	0	0	0	0	0	0	0	0	0	0	0	0	0	0	0	0	0	0	0	0	0	0	0	0	0	0.03	0	0	0
ENSOCUG00000000661	ENSOCUT00000000661,ENSOCUT00000035646,ENSOCUT00000039712,ENSOCUT00000041202,ENSOCUT00000041470,ENSOCUT00000049277,ENSOCUT00000049706,ENSOCUT00000062221,ENSOCUT00000064154,ENSOCUT00000064504	30.46	33.91	54.35	33.45	73.95	8.14	2.1	15.02	58.92	22.2	65.31	13.57	5.17	28.94	56.15	60.13	61.89	11.58	31.45	31.42	69.78	40	86.07	7.99	19.16	38.05	60.48	23.67	67.81	4.35	17.52	21.88	54.71	27.96	74.41	5.18
ENSOCUG00000000663	ENSOCUT00000000662	0	0	0	0	0	0	0	0	0	0	0	0	0	0	0	0	0	0	0	0	0	0	0	0	0	0	0	0	0	0	0	0	0	0	0	0
ENSOCUG00000000664	ENSOCUT00000000665,ENSOCUT00000033504,ENSOCUT00000035586,ENSOCUT00000039406	5.22	0.52	3.1	0	12.03	6.46	0.54	0.8	1.77	0	16.12	6.79	1.97	0.65	4.3	0	19.89	0	2.37	0.68	3.47	0	23.46	1.55	3.45	0.71	1.95	0	20.74	8.3	5.03	0.51	1.81	0	22.66	5.49
ENSOCUG00000000666	ENSOCUT00000000667,ENSOCUT00000036548	0.04	0.01	0.09	0	0.02	0	0	0	0.09	0	0	0	0	0.01	0.06	0	0.01	0	0	0.02	0.09	0	0	0	0.02	0	0.06	0	0	0	0.02	0	0.03	0	0.02	0
ENSOCUG00000000668	ENSOCUT00000000668,ENSOCUT00000043222,ENSOCUT00000047650,ENSOCUT00000051576,ENSOCUT00000052332	28.78	21.17	39.6	8.5	54.56	27.93	1.09	12.21	61.35	7.19	57.52	48.06	10.12	17.42	50.49	10.14	63.54	109.65	27.7	16.42	53.94	9.99	48.66	54.9	18.45	17.24	48.33	12.7	43.83	35.83	18.64	14.27	38.12	9.06	30.72	6.18
ENSOCUG00000000669	ENSOCUT00000000670	0.24	3.62	0	0	0	0	2.31	4.01	0	4.04	7.56	13.48	0	1.37	0.89	12.74	2.32	0	10.28	1.92	0	5.8	0	0	1.64	4.23	1.17	1.57	1.2	0	8.52	3.46	7.78	2.89	8.95	0
ENSOCUG00000000670	ENSOCUT00000000669	7.59	5.13	6.05	0.46	7.2	0.97	0.49	4.8	4.28	0.28	9.14	0.18	2.45	18.87	7.44	1.1	12.45	0	9.09	21.07	6.26	0.5	14.28	0	5.37	12.42	4.18	0.1	11.33	0	5.88	18.46	5.23	0.33	15.17	1.55
ENSOCUG00000000671	ENSOCUT00000000671	0.56	8.8	0	0.02	0.95	0.9	0.12	4.31	0.09	0.04	1.37	0.13	0.13	5.84	0.15	0	2.88	0.49	0.39	5.75	0.12	0.01	2.19	0	0.28	7.09	0.08	0.01	1.76	0	0.23	5.75	0.02	0	1.03	0.14
ENSOCUG00000000672	ENSOCUT00000000672,ENSOCUT00000052753,ENSOCUT00000056159	0.1	3.96	2.33	0	8.59	2.72	0.02	6.67	3.32	0.03	7.65	0.88	0.06	12.14	2.11	0	9.65	0	0.3	16.18	2.74	0.02	12.28	0	0.29	12.54	1.77	0.02	9.35	0	0.08	9.52	1.91	0.06	13.32	4.25
ENSOCUG00000000673	ENSOCUT00000000673,ENSOCUT00000043280,ENSOCUT00000063295	10.25	15.77	15.18	5.42	14.81	4.47	2.36	8.93	10.91	5.1	12.2	6.3	7.7	11.85	11.81	5.78	14.78	6.71	11.88	10.25	18.01	7.88	13.65	15.95	13.23	12.98	21.94	10.11	23.09	7.76	11.22	11.42	15.16	5.14	13.15	1.66
ENSOCUG00000000674	ENSOCUT00000000674	0.5	1.28	1.87	0.25	13.35	29.82	0	1.21	4.59	0	14.49	7.93	0.77	1.33	2.08	0.12	17.05	8.33	1.18	1.27	5.19	0.03	25.2	20	0.2	1.15	5.4	0.03	19.5	10.9	0.74	1.54	3.7	0.13	23.21	7.73
ENSOCUG00000000676	ENSOCUT00000000677,ENSOCUT00000035211,ENSOCUT00000035438,ENSOCUT00000035983,ENSOCUT00000037636,ENSOCUT00000039352,ENSOCUT00000056878,ENSOCUT00000057374,ENSOCUT00000059762,ENSOCUT00000063665	61.53	37.39	90.13	30.63	89.46	27.27	21.41	31.31	119.17	37.26	104.79	124.34	31.51	35.16	93.61	37.56	89.69	131.93	66.8	31.9	110.9	40.55	90.61	108.65	50.74	38.8	103	37.43	82.28	102.96	49.87	33.28	93.24	34.28	84.15	32.5
ENSOCUG00000000677	ENSOCUT00000000683,ENSOCUT00000037465,ENSOCUT00000038446,ENSOCUT00000048468	65.09	23.52	60.71	12.42	83.63	27.9	2.61	11.49	73.05	10.98	90.96	32.49	15.03	20.43	75.17	18.56	79.52	30.17	57.98	17.29	79.86	16.89	104.89	39.06	36.41	17.05	71.67	13.41	71.95	22.79	45.41	14.52	59.05	10.84	80.6	9.96
ENSOCUG00000000678	ENSOCUT00000000676,ENSOCUT00000035905,ENSOCUT00000064177	14.82	3.38	5.1	1.88	4.8	3.57	19.64	3.42	4.75	3.43	4.42	4.46	15.15	2.37	4.73	2.78	4.42	4.46	14.06	2.94	5.75	1.8	4.33	8.26	14.64	2.47	5.43	2.01	4.14	3.37	13.51	3.78	4.71	2.34	3.7	2.48
ENSOCUG00000000679	ENSOCUT00000000678,ENSOCUT00000035787,ENSOCUT00000040929,ENSOCUT00000061737	47.07	29.75	66.7	13.9	57.67	51.04	20.25	18.59	73.44	16.49	65.92	22.42	33.75	20.54	70.18	15.24	59.6	40.27	39.47	16.61	63.65	17.37	66.78	35.2	35.63	18.67	74.73	19.11	57.14	16.08	36.07	15.55	49.19	12.52	48.89	36.73
ENSOCUG00000000680	ENSOCUT00000000679,ENSOCUT00000058169	33.97	35.23	30.03	12.53	32.87	13.35	12.54	26.55	27.14	12.92	25.2	30.12	22.34	24.08	33.9	14.85	32.61	50.63	29.23	20.89	28.02	13.58	30.61	26.25	21.33	23.99	29.13	15.48	27.06	19.04	25.12	28.21	31.67	11.89	31.24	14.31
ENSOCUG00000000681	ENSOCUT00000000680,ENSOCUT00000060196	8.62	12.14	12.41	3.39	17.07	7.31	2.79	8.04	11.17	4.42	18.68	13.11	4.58	14.61	12.63	6.6	21.39	13.2	9.85	12.12	14.42	6.21	23.57	16	5.79	15.03	14.21	6.19	19.21	5	4.94	12.32	12.39	5.75	21.3	24.61
ENSOCUG00000000682	ENSOCUT00000007736	24.55	29.73	29.22	8.16	36.65	25.29	11	17.09	31	9.31	28.3	23.91	20.57	19.02	32.46	10.58	35.4	26.7	26.05	16.87	27.95	9.77	31.32	20.36	23.56	19.11	31.36	10.36	33.15	19.37	22.02	17.34	23.67	7.6	26.68	19.97
ENSOCUG00000000683	ENSOCUT00000031658,ENSOCUT00000034959	76.54	58.56	145.37	20.69	112.41	48.01	34.61	38.26	131.46	21.98	102.48	85.05	59.64	54.13	131.14	23.94	87.91	100.52	75.82	47.46	128.91	25.16	79.1	79.63	68.58	47.24	123.77	23.06	85.93	48.42	77.05	57.53	145.22	21.6	85.39	27.41
ENSOCUG00000000684	ENSOCUT00000000684,ENSOCUT00000051537,ENSOCUT00000058407,ENSOCUT00000064442	91.45	51.58	71.81	46.26	61.82	24.43	11.91	50.82	57.57	47.41	70.88	33.58	49.08	65.84	66.87	47.9	65.56	76.7	84.49	56.38	63.28	44.38	75.09	69.92	61.32	72.85	58.53	47.44	61.61	36.92	75.5	77.44	51.18	55.42	74.26	55.86
ENSOCUG00000000686	ENSOCUT00000000685	0	5.08	0	0	0.96	5.75	0	1.24	0	0	0.74	0	0	0	0	0	1.15	0	0	0.5	0	0	2.33	0	0	0	0	1.09	1.76	0	0	0.9	0	0.52	2.59	2.1
ENSOCUG00000000687	ENSOCUT00000000687	14.95	12.01	9.93	8.68	12.96	11.82	24.82	8.38	10.47	8.01	12.08	6.75	14.95	9.56	7.25	8.77	11.53	2.74	9.94	9.92	8.07	6.13	14.75	2.37	9.3	8.3	8.52	6.36	10.56	3.17	9.61	10.57	6.27	7.94	12.99	29.35
ENSOCUG00000000688	ENSOCUT00000000688	14.75	142.6	29.95	4.86	30.78	32.53	8.84	106.17	26.81	6.23	32.22	20.66	16.88	82.66	24.25	4.27	29.14	41.02	22.64	58.87	21.83	13.02	27.83	27.13	18.56	70.66	26.54	7.6	26.04	15.95	17.47	67.56	18.56	8.87	31.5	17.48
ENSOCUG00000000689	ENSOCUT00000000689	22.7	49.07	29.86	14.12	33.12	66.72	62.98	51.89	28.46	31.35	35.72	62.63	37.57	36.48	29.15	17.08	35.36	15.41	24.54	32.94	29.41	14.72	32.84	48.9	25.2	41.58	34.51	15.31	32.35	27.17	25.4	58.82	31.59	17.14	40.52	82.99
ENSOCUG00000000691	ENSOCUT00000000691	0	0	0	0	0	0	0	0	0	0	0	0	0	0	0	0	0	0	0	0	0	0	0	0	0	0	0	0	0	0	0	0	0	0	0	0
ENSOCUG00000000692	ENSOCUT00000000693	291.66	17.88	64.3	11.04	63.99	6.71	3.06	11.75	60.21	10.21	57.16	5.61	61.27	23.44	60.12	14.43	55.84	10.17	260.94	23.67	65.03	17.43	52.37	7.14	174.86	20.39	65.57	9.94	54.47	2.94	143.63	24.31	58.75	15.2	50.6	4.6
ENSOCUG00000000693	ENSOCUT00000000692	0	0	0	0	0	0	0	0	0	0	0	0	0	0	0	0	0	0	0	0	0	0	0	0	0	0	0	0	0	0	0	0	0	0	0	0.52
ENSOCUG00000000694	ENSOCUT00000000694	27.65	159.28	66.51	63.17	68.26	23.54	24.42	156.33	76.25	50.67	65.34	59.49	24.82	118.49	57.67	106.52	53	50.73	33.25	142	72.53	77.48	31.83	81.23	36.2	179.36	91.49	57.3	46.45	65.8	44.06	147.24	94.48	68.14	40.93	25.12
ENSOCUG00000000695	ENSOCUT00000000696	14.71	9.48	18.24	2.48	17.85	14.98	3.32	7.59	16.52	3.76	17.88	9.69	7.23	8.97	15.86	4.41	17.51	8.46	12.59	9.53	17.02	3.57	16.92	12.79	10.29	8.23	18.29	4.41	16.37	13.97	11.05	9.88	15.06	4.04	15.22	6.28
ENSOCUG00000000696	ENSOCUT00000000695	0.06	0.7	2.17	0.04	1.83	1.59	0.1	0.64	5.01	0.31	2.07	2.43	0.31	0.8	4.16	0.16	2.23	5.72	0.83	1.26	6.44	0.21	1.53	4.3	0.71	0.75	9.62	0.18	2.64	3.78	0.7	0.87	6.58	0	0.61	0
ENSOCUG00000000697	ENSOCUT00000000698,ENSOCUT00000041477,ENSOCUT00000044328,ENSOCUT00000055828	18.97	12.67	13.8	6.99	15.76	7.75	6.14	7.7	13.35	7.16	16.08	9.24	11.85	11.93	13.9	8.66	14.62	7.91	18.37	10.91	13.43	9.35	16.53	12.34	14.61	12.89	13.58	7.67	15.16	1.05	16.49	13.97	13.64	8	17.09	10.71
ENSOCUG00000000698	ENSOCUT00000000697	0	0	0	0	0	0	0.08	0	0	0	0	0	0	0	0	0	0	0	0	0	0	0	0	0	0	0	0	0	0	0	0	0	0	0	0	0
ENSOCUG00000000699	ENSOCUT00000000705,ENSOCUT00000052847	1.08	2.48	0.43	0.09	0.52	0	0.39	1.1	0.3	0.05	0.28	0	0.46	2.92	0.31	0.05	0.28	0.21	0.95	1.88	0.39	0	0.3	0.74	0.3	2.15	0.57	0.01	0.41	0.14	0.79	1.66	0.38	0.01	0.26	0.36
ENSOCUG00000000702	ENSOCUT00000000700	0	0	0	0	0	0	0	0	0	0	0	0	0	0	0	0	0	0	0	0	0	0	0	0	0	0	0	0	0	0	0	0	0	0	0	0
ENSOCUG00000000703	ENSOCUT00000000703	56.98	13.04	7.02	21.94	7.39	3.52	39.54	5.36	10.31	19.75	5.76	6.31	52.7	7.78	8.99	16.58	4.2	10.75	36.22	5.01	8.69	11.77	1.56	8.08	49.46	6.85	11.59	9.94	3.21	4.94	37.23	5.5	9.07	14.1	1.14	0.52
ENSOCUG00000000704	ENSOCUT00000000702	0	0	0	0	0	0	0	0	0	0	0	0	0	0	0	0	0	0	0	0	0	0	0	0	0	0	0	0	0	0	0	0	0	0	0	0
ENSOCUG00000000705	ENSOCUT00000000704	0	0	0	0	0	0	0	0	0	0	0	0	0	0	0	0	0	0	0	0	0	0	0	0	0	0	0	0	0	0	0	0	0	0	0	0
ENSOCUG00000000706	ENSOCUT00000000707,ENSOCUT00000035515,ENSOCUT00000038821,ENSOCUT00000040432,ENSOCUT00000049186,ENSOCUT00000054457,ENSOCUT00000055457,ENSOCUT00000057521,ENSOCUT00000062383	1.59	1.16	18.73	0.07	31.82	26.55	0.76	1.42	13	0.26	34.74	5.9	2.28	1.38	15.26	0.07	32.31	0.32	3.09	1.83	21.05	0.06	38.73	1.38	2.37	1.52	10.91	0.12	32.94	2.71	3.09	2.44	12.08	0	39.05	5.97
ENSOCUG00000000707	ENSOCUT00000000706,ENSOCUT00000038282,ENSOCUT00000059296	10.79	6.99	36.04	3.04	35.53	19.05	8.9	4.25	34.54	3.16	49.16	166.9	9.61	5.93	41.32	3.04	52.08	29.88	12.62	7.89	33.17	3.5	60.09	33.34	10.8	6.82	32.65	3.86	51.19	74.19	9.83	6.65	24.84	3.05	56.16	157.1
ENSOCUG00000000708	ENSOCUT00000000708	28.41	29.94	71.75	31.79	73.91	24.66	1.79	16.24	82.31	33.86	78.37	10.63	5.89	23.73	78.98	42.12	77.12	23.79	23.88	24.58	89.59	35.58	76.72	21.7	14.92	25.18	84.56	39.18	78.74	13.97	14.03	21.56	60	42.73	55	2.58
ENSOCUG00000000709	ENSOCUT00000000710,ENSOCUT00000038437,ENSOCUT00000051387	50.45	16.3	44.43	5.44	54.46	60.39	50.06	14.01	41.96	3.34	44.37	27.9	49.14	11.51	50.98	3.75	55.64	65.93	44.84	9.55	43.26	3.84	60.34	33.79	45.99	10	42.89	5.58	56.21	30.04	51.69	11.26	38.33	4.74	57.03	56.85
ENSOCUG00000000711	ENSOCUT00000000711,ENSOCUT00000046422	10.61	2.13	5.52	1.16	7.44	1.8	0.68	0.88	6.44	0.63	5.65	2.15	5.37	1.93	6.61	1.3	10.11	7.5	8.18	2.11	5.31	1.51	6.2	8.25	6.26	1.84	9.6	1.06	8.63	9.38	8.3	1.7	5.76	0.61	7.47	1.32
ENSOCUG00000000713	ENSOCUT00000000713,ENSOCUT00000052756,ENSOCUT00000060093,ENSOCUT00000061942	11.49	35.15	18.82	28.07	29.45	6.06	0.69	14.03	24.66	31.2	24.02	9.44	3.03	20.38	17.21	35.94	24.91	9.72	12.77	23.39	17.74	22.06	30.52	9.83	8.33	38.85	24.6	23.11	24.09	8.03	6.66	20.37	18.28	33.84	24.81	6.65
ENSOCUG00000000714	ENSOCUT00000000714	8.02	2.31	71.59	7.77	77.91	13	0.94	1.92	44.41	6.64	61.2	20.46	2.62	1.59	51.09	6.02	48.74	11.26	6.62	2.34	49.23	8.66	55.51	8.11	5.35	1.68	35.14	6.42	52.3	16.74	7.76	1.65	40.89	5.67	59.2	5.23
ENSOCUG00000000715	ENSOCUT00000000715,ENSOCUT00000034183,ENSOCUT00000042151,ENSOCUT00000045522,ENSOCUT00000048396,ENSOCUT00000051568,ENSOCUT00000053241,ENSOCUT00000057613,ENSOCUT00000059270,ENSOCUT00000060402	60.02	53.39	21.1	1.66	25.29	11.49	5.95	48.2	13.27	2.08	21.29	8.06	16.52	59.54	27.78	3.55	24.33	16.57	57.61	51.95	16.02	6.42	24.65	1.71	39.19	47.95	14.92	3.75	27.58	8.37	30.28	59.06	13.3	2.84	21.94	3.52
ENSOCUG00000000716	ENSOCUT00000000716,ENSOCUT00000059658	4.9	13.75	7.1	0.84	8.5	3.29	3.91	5.7	8.27	0.72	7.41	11.47	6.06	5.91	14.13	2.8	10.24	16.25	9.68	6.88	9.33	5.4	8.18	10.3	6.65	8.25	8.8	2.42	7.1	2.15	8.04	7.04	7.8	1.97	8.42	3.32
ENSOCUG00000000717	ENSOCUT00000000720,ENSOCUT00000039349,ENSOCUT00000041205,ENSOCUT00000044470	71.95	64.21	92.72	13.73	132.3	34.33	15.31	36.21	92.7	14.02	174.94	64.75	33.3	55.19	86.63	17.01	180.33	63.01	66.8	50.84	106.28	17.22	238.77	67.79	49.28	55.66	87.09	18.99	158.72	54.48	57.04	52.44	83.27	17.45	242.68	54.28
ENSOCUG00000000718	ENSOCUT00000000717,ENSOCUT00000038631,ENSOCUT00000045308,ENSOCUT00000048712,ENSOCUT00000053374,ENSOCUT00000058619,ENSOCUT00000058623	0	0.25	0	5.94	2.86	10.21	0	0.73	0.15	4.86	6.6	1.18	0.23	1.86	0.16	11.72	5.72	0	0.21	1.38	0.51	8.91	10.37	0	0	1.22	0.04	8.7	5.69	0	0.11	1.04	0	5.45	9.68	5.37
ENSOCUG00000000719	ENSOCUT00000000718,ENSOCUT00000028216,ENSOCUT00000059576	11.33	2.94	10.43	1.47	20.99	31.46	7.57	1.49	8.4	1.58	18.8	10.12	8.6	1.92	8.28	2.27	22.72	21.43	5.86	2.45	12.01	1.56	15.79	31.49	6.24	1.58	15.68	1.3	19.64	18.47	13.53	2.22	10.78	1.16	21.9	12.98
ENSOCUG00000000720	ENSOCUT00000000719	17.44	37.71	37.14	28.82	40.24	36.96	4.41	22.57	33.89	24.19	36.32	21.77	11.88	36.14	34.87	33.26	39.92	24.26	17.84	36.14	37.08	33.35	39.78	22.72	18.03	35.03	34.68	31.83	37.05	20.7	16.71	35.33	33.83	34.31	39.38	10.42
ENSOCUG00000000721	ENSOCUT00000021399,ENSOCUT00000042082,ENSOCUT00000048391,ENSOCUT00000060160	0.5	5.28	18.37	5.71	59.04	19.81	0.8	3.21	24.04	6.07	33.92	4.06	0.35	4.31	8.4	6.66	39.44	11.15	0.62	4.53	23.3	5.11	21.99	12.93	0.66	4.2	27.93	3.72	38.6	6.58	0.72	2.68	16.76	3.87	22.97	0.84
ENSOCUG00000000722	ENSOCUT00000000722,ENSOCUT00000036814,ENSOCUT00000038430,ENSOCUT00000040504,ENSOCUT00000049981	14.23	13.68	8.49	6.48	11.07	13.4	6.38	10.22	7.33	8.15	7.24	10.51	13.09	10.15	6.96	7.29	8.62	7.36	10.84	8.12	7.27	6.62	8.52	6.94	13.11	9.42	8.4	8.29	9.09	5.57	14.01	11.5	6.91	7.27	8.61	1.1
ENSOCUG00000000723	ENSOCUT00000000723	0.83	2.38	15.79	2.98	9.83	2.27	0	0.49	13.92	2.54	12.01	4.14	0.07	1.28	15.18	6.08	12.04	3.98	0.96	0.82	13.26	10.32	12.85	8.03	1.02	1.38	13.17	14.45	12.57	1.75	0.87	0.63	13.64	1.96	12.72	1.48
ENSOCUG00000000724	ENSOCUT00000000724,ENSOCUT00000036322	2.48	121.03	2.68	0.83	10.61	0.97	1.74	31.35	3.34	1.27	10.63	2.91	1.59	37.04	5.75	3.74	7.82	7.15	2.65	28.7	3.5	4.83	4.18	1.76	2.27	47.07	3.4	3.57	10.1	6.07	3.36	23.33	3.38	2.96	7.86	0.57
ENSOCUG00000000725	ENSOCUT00000000726	3.58	0.21	0.27	0	1.81	0	0	0.18	0.13	0	0.7	0	0.89	0.38	0.15	0	0.44	0	1.7	0.13	0	0	0.25	0	0.99	0	0	0	0.45	0	1.55	0.04	0.15	0	0.43	0
ENSOCUG00000000727	ENSOCUT00000000727,ENSOCUT00000053618	3.52	18.98	122.26	34.09	95.73	12.54	0.32	11.81	171.98	36.05	78.04	40.2	2.02	26.66	126.77	66.66	58.4	59.46	3.92	25.09	153.58	69.69	50.08	52.19	2.91	27.2	171.45	65.78	35.03	29.35	3.74	27.57	161.95	49.37	25.79	18.71
ENSOCUG00000000728	ENSOCUT00000000728	11.7	26.87	4.56	18	7.55	5.2	9.16	24.97	7.4	15.56	7.44	2.37	12.76	28.55	3.91	25.09	9.7	9.12	17.87	32.23	8.5	28.55	14.86	0	16.01	31.92	8.62	30.84	10.15	2.01	14.01	28.32	7.34	20.68	15.88	4.23
ENSOCUG00000000730	ENSOCUT00000000730	24.72	38.97	0.82	57.47	1.97	0.47	22.85	23.43	2.3	58.6	1.8	0.97	26.41	19.31	2.09	48.22	3.06	2.5	25.21	19.31	1.83	45.14	1.18	1.08	22.18	20.39	2.35	48.09	2.28	0.41	21.69	22.21	0.86	49.25	1.71	0.17
ENSOCUG00000000731	ENSOCUT00000000733	21.56	14.1	23.3	2.12	33.42	4.64	0.41	4.62	27.08	2.32	29.17	13.07	2.22	10	27.77	4.42	29.24	9.95	17.91	8.58	30.76	3.94	40.34	10.74	10.86	10.24	28.72	4.68	29.55	10.27	7.82	7.02	15.25	3.46	20.84	2.08
ENSOCUG00000000732	ENSOCUT00000000731	7.02	1.96	0.15	0	10.83	19.61	0.31	0.89	1.92	0	16.52	12.86	3.37	1.34	1.18	0	19.89	3.1	2.84	2.67	1.15	0	24.69	8.04	3.89	1.21	0.71	0	21.89	34.8	1.75	1.66	1.07	0	24.54	12.08
ENSOCUG00000000733	ENSOCUT00000000732,ENSOCUT00000037033,ENSOCUT00000038405,ENSOCUT00000047889	23.17	5.34	9.26	6.49	9.72	2.54	5.78	3.66	10.39	5.56	8.49	6.6	5.83	5.41	11.1	5.56	11.61	8.92	21.24	3.81	10.41	6.58	10.49	7.71	10.97	4.28	9.47	7.71	8.53	10.31	10.92	3.94	7.04	6.78	9.84	4.14
ENSOCUG00000000734	ENSOCUT00000000734,ENSOCUT00000037329	397.43	386.76	466.33	38.95	401.98	122.06	21.81	199.11	437.08	46.35	439.1	198.2	113.47	211.19	466.56	53.41	462.46	325.97	370.78	189.87	446.06	66.53	483.3	238.8	250.98	232.62	431.5	77.69	406.49	224.06	248	250.92	413.74	49.28	455.49	77.47
ENSOCUG00000000736	ENSOCUT00000028206,ENSOCUT00000059998,ENSOCUT00000062003	0	0.06	4.15	0.56	5.72	6.62	0.07	0.2	2.11	0.62	7.88	0.9	0.63	0.45	4.88	0.59	8.59	0	0.14	0.76	2.33	0.3	7.73	0	0.09	0.89	1.28	0.14	7.11	0	0.1	0.1	1.75	1.65	6.63	1.75
ENSOCUG00000000737	ENSOCUT00000000737,ENSOCUT00000039423,ENSOCUT00000064827	0.03	1.06	3.45	0	1.87	0.26	0	0.22	3.23	0	1.55	0.34	0	0.61	2.36	0.15	1.34	0.74	0.12	0.39	3.85	0.28	1.44	0	0.13	0.71	1.05	0.19	1.67	0	0.06	1.25	2.05	0.04	1.07	0
ENSOCUG00000000738	ENSOCUT00000000736	30.82	20.61	23.15	14.41	26.39	19.13	30.72	17.59	27.74	18.28	23.14	22.81	35.35	19.07	23.43	15.53	20.75	31.2	30.44	19.09	26.5	15.35	27.52	33.9	29.19	21.04	25.46	18.64	20.79	25.56	31.41	25.48	27.36	14.43	25.74	36.23
ENSOCUG00000000739	ENSOCUT00000000738,ENSOCUT00000034015	0	0	0	0	0	0	0	0	0	0	0.06	0.46	0	0.02	0	0	0.05	0	0	0	0	0	0.08	0	0.02	0	0	0	0.02	0	0	0	0	0	0	0
ENSOCUG00000000740	ENSOCUT00000000740,ENSOCUT00000038467,ENSOCUT00000042613,ENSOCUT00000045249,ENSOCUT00000046215,ENSOCUT00000060750	105.12	167.79	195.69	230.25	181.77	100.48	101.71	116.56	198.16	185.43	133.55	18.22	107.99	92.06	195.68	147.71	146.37	25.27	96.02	86.31	184.97	150.74	104.93	11.51	109.5	113.58	211.57	158.17	143.24	24.21	106.91	81.63	154.7	146.57	83.44	44.1
ENSOCUG00000000741	ENSOCUT00000000743,ENSOCUT00000041334,ENSOCUT00000044993	16.35	6.41	8.41	1.65	9.97	2.77	0.92	2.71	9.22	1.72	10.24	3.75	1.59	5.07	7.68	2.82	10	0	14.67	4.67	9.13	2.5	13.64	1.59	6.25	5.9	7.95	2	8.69	3.7	5.79	3.87	5.39	2.27	7.31	1.19
ENSOCUG00000000742	ENSOCUT00000000741	0.17	0.04	0.19	0	0.48	0	0.05	0.04	0.09	0	0.15	0	0	0.21	0.25	0.03	0.31	0	0.04	0.2	0.25	0	0.32	0	0.04	0.11	0.04	0	0.2	0	0.24	0.12	0.28	0	0.26	0
ENSOCUG00000000743	ENSOCUT00000000742,ENSOCUT00000062716,ENSOCUT00000064172	36.39	17.56	51.18	5.51	59	46.98	7.7	7.27	58.27	6.41	77.18	108.87	24.83	11.73	62.82	5.84	83.71	65.79	39.77	9.33	62.57	8.07	97.36	132.71	34.52	12.12	53.14	7.32	74.25	83.83	47.18	12.57	52.43	3.22	97.69	71.99
ENSOCUG00000000744	ENSOCUT00000000745,ENSOCUT00000052776,ENSOCUT00000055879,ENSOCUT00000058648	13.07	9.03	146.44	17.67	301.34	38.8	32.04	8.04	160.21	18.68	194.14	14.08	23.35	10.88	139.29	19.14	214.48	26.92	29.24	10.83	127.28	26.76	119.85	30.29	26.95	7.28	149.83	19.78	187.31	18.82	29.84	8.07	129.67	15.67	99.71	15.82
ENSOCUG00000000749	ENSOCUT00000000749,ENSOCUT00000043916	15.86	128.05	18.49	36.36	18.53	1.84	4	96.27	13.37	32.69	15.97	2.68	10.16	88.61	14.85	21.58	14.41	5.17	14.13	87.28	12.26	36.34	10.21	15.63	14.58	118.29	11.42	35.15	13.12	1.71	11.83	95.17	10.84	20.83	9.67	0.81
ENSOCUG00000000750	ENSOCUT00000000751,ENSOCUT00000050469,ENSOCUT00000056408,ENSOCUT00000056733	15	10.27	15.12	5.37	19.61	6.88	4.48	6.71	12.91	5.18	18.15	12.15	11.59	11.14	14.01	6.8	18.31	8.17	15.45	10.32	12.94	7.22	19.07	9.11	15.23	11.21	11.35	8.06	17.54	10.2	14.25	10.56	13.41	6.59	18.83	8.1
ENSOCUG00000000751	ENSOCUT00000000753,ENSOCUT00000039942,ENSOCUT00000041512,ENSOCUT00000044843,ENSOCUT00000047558,ENSOCUT00000059287	0	0	0.03	0	0	0	0.03	0	0.11	0	0	0	0	0	0.02	0	0.02	0	0.04	0	0.02	0	0	0	0	0	0.04	0	0	0	0.05	0	0.08	0	0.02	0.15
ENSOCUG00000000754	ENSOCUT00000000754,ENSOCUT00000034799,ENSOCUT00000046695,ENSOCUT00000053937	40.03	3.51	80.08	176.41	44.28	3.92	2.98	2.38	55.42	89.75	32.79	4.97	15.82	5.03	71.91	35.86	40.28	11.85	36.56	3.7	61.62	26.61	18.46	14.6	28.49	3.93	58.17	82.29	25.99	11.39	36.34	3.96	60.22	105.66	15.63	1.87
ENSOCUG00000000755	ENSOCUT00000000755,ENSOCUT00000041360	59.46	24.08	44.63	15.71	43.52	80.46	99.25	19.34	48.73	19.61	42.89	55.6	83.99	19.79	43.75	17.62	47.55	20.45	53.42	21.08	46.74	16.34	45.11	24.88	61.98	21.46	59.04	18.47	42.85	16.68	58.64	22.26	49.14	16.14	50.98	124.97
ENSOCUG00000000756	ENSOCUT00000000756,ENSOCUT00000046390,ENSOCUT00000062281	25.95	25.25	26.53	6.4	35.09	4.11	0.4	12.19	28.14	7.37	32.87	23.15	4.78	20.71	30.73	9.67	36.25	26.64	21.11	19.47	32.53	10.08	50.24	24.9	12.55	28.48	32.78	8.83	34.61	21.48	12.01	20.62	22.45	6.9	44.18	9.24
ENSOCUG00000000757	ENSOCUT00000000758	0	0	0	0	0.14	0	0	0	0	0	0.07	0	0	0.05	0	0	0.13	0	0	0	0.06	0	0.72	0	0	0	0	0	0.35	0	0	0	0	0	0.47	0
ENSOCUG00000000758	ENSOCUT00000000757,ENSOCUT00000056091	3.65	2.62	11.75	1.07	18.66	6.92	0.64	1.69	11.61	0.36	19.03	8.32	2.37	1.49	12.53	0.73	25.38	8.06	5.19	2.89	13.48	0.82	35.1	4.43	2.7	2.18	12.08	0.85	23.8	0	3.95	2.05	14.46	0.79	24.99	14.79
ENSOCUG00000000760	ENSOCUT00000000760,ENSOCUT00000034368,ENSOCUT00000057945,ENSOCUT00000060761	0.53	0	0.33	0	0.46	0.02	0.11	0.01	0.49	0.01	0.25	0	0.16	0.01	0.3	0.01	0.37	0	0.35	0.07	0.55	0.04	0.45	0	0.2	0.02	0.54	0	0.32	0	0.46	0.06	0.45	0.02	0.18	0.33
ENSOCUG00000000761	ENSOCUT00000000764,ENSOCUT00000038404,ENSOCUT00000043812	0	0.11	0.74	0.32	1.62	2.48	0	0.27	0.46	0.1	3.32	0	0.08	0.26	1.06	0.17	4.97	0	0.09	0.19	1.26	0	3.78	0.65	0.18	0.13	1.11	0	3.11	0	0	0.33	1.27	0	3.53	0
ENSOCUG00000000763	ENSOCUT00000000762	8.46	40.61	170.6	2.02	98.01	3.19	4.45	20.03	121.42	2.83	60.63	6.06	3.78	21.82	136.85	10.1	64.4	16.83	11.47	28.43	143.3	14.78	35.68	8.89	7.15	32.25	116.16	13.11	50.61	3.71	10.93	23.3	129.65	14.18	29.54	2.6
ENSOCUG00000000764	ENSOCUT00000000763,ENSOCUT00000039715	64.99	65.02	28.38	63.2	20.84	7.27	1.07	27.84	23.98	54.19	17.95	3.8	27.84	44.46	24.2	74.92	18.39	6.76	48.15	38.56	23.72	97.01	20.18	10.71	32.69	49.21	26.19	90	15.3	7.45	31.33	39.33	23.66	99.41	14.94	16.95
ENSOCUG00000000765	ENSOCUT00000000766,ENSOCUT00000052606,ENSOCUT00000054128,ENSOCUT00000056658,ENSOCUT00000056827,ENSOCUT00000057461,ENSOCUT00000060061	11.6	72.48	41.12	103.65	40.08	14.82	1.88	35.64	37.1	66.15	31.31	31.39	4.51	55.93	37.04	89.42	31.36	36.86	8.93	53.07	37.79	110.84	28.56	32.73	6.89	71.76	40.18	148.2	31.97	35.4	11.11	62.41	35.38	141.2	30.52	10.07
ENSOCUG00000000766	ENSOCUT00000000765	0	0	0	0	0	0	0	0	0	0	0	0	0	0	0	0	0	0	0	0	0	0	0	0	0	0	0	0	0	0	0	0	0	0	0	0
ENSOCUG00000000769	ENSOCUT00000000770,ENSOCUT00000035216,ENSOCUT00000036099,ENSOCUT00000048393,ENSOCUT00000059746,ENSOCUT00000063093,ENSOCUT00000063630	66.08	221.72	94.62	507.37	91.94	83.73	41.04	214.75	107.96	617.18	93.16	115.5	56.17	173.36	91.2	392.85	79.85	106.8	67	138.79	87.65	401.43	69.99	84.11	61.32	171.63	96.53	393.86	73.03	65.08	75.63	216.12	115.54	542.19	70.9	33.46
ENSOCUG00000000771	ENSOCUT00000000771	0	0.33	2.09	0	1.88	0.57	0.45	0	0.79	0	1.75	0	0	0.89	1.55	0	0.68	8.9	0.34	0	0.37	0.27	1.97	0	0	1.39	1.37	0	0.35	0	0	0.27	0.31	0.31	1.53	0
ENSOCUG00000000774	ENSOCUT00000000774,ENSOCUT00000038822,ENSOCUT00000051408,ENSOCUT00000055120,ENSOCUT00000060910,ENSOCUT00000061207	0	0.2	2.87	0	15.15	2.5	0.16	0.06	2.67	0	12.56	73.81	0.16	0.09	2.05	0.02	18.24	0.47	0.44	0.17	3.61	0.03	22.25	1.63	0.08	0.17	2.27	0	16.58	10.93	0.07	0.2	1.86	0.03	19.02	51.47
ENSOCUG00000000775	ENSOCUT00000023786,ENSOCUT00000035932,ENSOCUT00000041922,ENSOCUT00000050792	0	0.05	7.22	10.65	6.66	0.17	0	0	8.45	10.08	4.06	1.17	0.29	0.14	9.94	18.18	7.04	0	0.11	0.12	16.9	18.9	6.25	1.21	0	0.22	11.06	31.19	6.45	3.32	0	0.08	5.57	16.25	4.45	0
ENSOCUG00000000776	ENSOCUT00000000776,ENSOCUT00000033681	15.09	13.23	21.94	3.99	28.58	3.74	0.28	4.28	24.17	3.12	30.35	3.45	2.28	10.03	20.76	7.09	30.24	5.08	12.83	9.79	24.66	5.08	35.87	3.96	8.62	12.94	22.17	6.07	28.27	1.68	6.11	9.06	20.76	4.7	35.18	1.53
ENSOCUG00000000777	ENSOCUT00000000777,ENSOCUT00000038735	0	52.35	0.15	155.81	0	0	0	38.07	0	208.97	0	0	0	25.46	0	85.77	0	0	0	35.11	0	88.71	0	0	0.26	51.2	0	79.59	0.06	0	0	34.52	0	197.21	0	0
ENSOCUG00000000778	ENSOCUT00000000778,ENSOCUT00000036518,ENSOCUT00000061344,ENSOCUT00000063435	3.94	13.9	9.88	10.29	23.43	22.66	0.4	8.6	15.12	8.77	38.13	11.17	1.42	12.76	12.51	16.56	43.15	12.42	4.67	10.45	14.73	24.75	51.94	16.32	2.71	12.14	14.05	25.6	37.16	8.37	3.4	10.33	9.9	12.02	44.21	9.08
ENSOCUG00000000779	ENSOCUT00000000779,ENSOCUT00000064572	0	0.48	81.41	0.14	23.11	0	0	0.38	41.63	0.06	9.5	0.96	0.07	1.28	81.2	0.36	19.12	0	0.05	0.97	57.41	0.26	7.42	0	0	1.14	48.19	0.41	11.07	2.64	0	1.26	50.08	0	4.97	0
ENSOCUG00000000780	ENSOCUT00000000781,ENSOCUT00000030343	14.77	15.94	23.4	5.17	27.29	2.95	0.9	8.24	25.61	5.99	25.82	4.67	3.92	12.69	20.37	7.66	22.92	5.68	11.94	12.54	24.22	8.94	28.33	8.7	8.09	14.68	26.97	8.58	26.32	4.25	9.19	12.13	16.98	5.95	20.2	1.14
ENSOCUG00000000781	ENSOCUT00000000780,ENSOCUT00000060488	39.94	13.68	63.98	5.8	70.55	53.42	6.85	16.64	60.28	5.92	74.57	29.43	16.03	18.17	59.52	6.37	73.77	12.6	37.1	16.72	68.65	8.63	87.72	18.16	31.56	20.25	61.52	9.99	69.11	11.9	22.5	21.76	50.36	4.28	77.22	11.31
ENSOCUG00000000784	ENSOCUT00000000785,ENSOCUT00000054438	21.16	3.31	32.46	1.04	19.09	1.72	0.47	1.33	22.77	1.47	16.47	4.31	6.3	3.03	36.22	0.92	22.21	0.69	16.58	2.75	31.17	0.99	16.56	0	13.64	2.12	27.09	0.79	17.88	6.74	5.77	4.5	32.97	0.5	11.62	0.56
ENSOCUG00000000786	ENSOCUT00000030052,ENSOCUT00000059637	43.77	31.52	10.34	8.38	8.72	2	6.89	16.27	8.21	7.53	6.88	0.82	21.89	12.87	10.86	9.17	4.88	0.53	37.08	14.43	8.15	13.75	4.29	3.19	28.41	20.13	7.09	21.17	5.4	4.53	24.91	15.33	5.94	13.23	3.25	0.73
ENSOCUG00000000787	ENSOCUT00000000789,ENSOCUT00000046969,ENSOCUT00000059416,ENSOCUT00000062753	0.13	0.21	0.49	0.11	3.51	4.16	0.06	0.23	0.26	0.04	6.83	0.15	0.35	0.29	0.82	0.53	7.41	2.37	0.4	0.33	0.84	0.81	10.57	0	0.28	0.32	0.55	0.55	8.31	0	0.06	0.23	0.21	0.57	9.6	3.31
ENSOCUG00000000788	ENSOCUT00000000787,ENSOCUT00000041453,ENSOCUT00000050711,ENSOCUT00000064419	0.04	0.02	0.44	0	0.03	0.09	0	0	0.13	0	0.4	0.17	0	0	0.17	0	0.27	0	0	0.04	0.2	0	0.25	0	0	0.05	0	0.06	0.28	0	0	0	0.02	0	0.27	0
ENSOCUG00000000789	ENSOCUT00000022193,ENSOCUT00000038554,ENSOCUT00000038586	20.89	20.72	33.97	7.49	35.86	10.72	3.7	13.07	29.98	5.99	38.45	12.3	8.63	17.91	32.51	8.73	37.4	16.42	20.26	17.7	36.07	8.77	43.14	10.78	20.23	17.84	35.3	9.45	34.87	9.81	17.61	15.75	30.57	7.88	38.87	12.51
ENSOCUG00000000790	ENSOCUT00000000790	99.68	108.71	122	70.59	132.07	112.97	119.46	103.92	125.57	70.59	178.04	170.88	116.4	96.47	132.78	71.08	158.23	242.82	100.29	87.36	144.09	62.32	199.68	156.99	103.44	100.25	128.58	66.41	165.23	124.32	114.03	112.69	136.05	68.82	199.43	147.45
ENSOCUG00000000791	ENSOCUT00000000791,ENSOCUT00000035046,ENSOCUT00000037384,ENSOCUT00000049830	1338.61	1296.92	1439.07	630.17	1359.47	2088.19	3569.35	1228.56	1276.72	635.24	1322.38	1893.8	2782.01	1475.55	1316.65	824.34	1309.64	2979.4	1998.79	1554.49	1342.51	722.89	1206.41	2331.24	2442.72	1503.4	1257.86	710.38	1451.71	1774.75	1990.69	1444.66	1650.74	711.69	1354.73	2898.3
ENSOCUG00000000792	ENSOCUT00000000793,ENSOCUT00000040347,ENSOCUT00000050710,ENSOCUT00000052329,ENSOCUT00000060333	29.99	60.88	40.22	2.65	43.9	11.13	0.41	20.94	42.7	2.57	46.59	14.63	6.04	28.48	32.81	2.97	41.18	19.11	25.28	30.5	30.11	3.61	51.57	9.35	13.22	41.61	30.41	3.14	41.3	8.6	12.05	26.56	27.92	1.8	49.65	4.28
ENSOCUG00000000793	ENSOCUT00000000792,ENSOCUT00000042473	0.93	45.18	20.74	0	40.72	9.29	11.28	59.51	3.29	0.51	9.11	8.11	1.08	63.42	11.25	0.31	13.93	21.2	3.8	51.15	25.06	0.65	27.81	28.23	2.61	63.47	20.28	0.22	31.88	28.01	2.83	70.83	20.49	0.22	24.27	28.83
ENSOCUG00000000794	ENSOCUT00000000796	12.01	3.33	12.38	0.35	14.31	2.91	3.46	2.4	8.31	1.25	8.81	1.66	6.55	3.23	8.97	1.09	9.17	2.56	7.94	2.28	6.72	1.03	8.88	1.1	6.31	1.96	7.88	0.85	11.8	3.38	10.87	2.44	4.41	0.53	8.58	2.14
ENSOCUG00000000795	ENSOCUT00000000794	76.65	88.9	94.91	44.64	100.87	36.47	10.4	47.37	102.01	31.52	108.09	61.91	33.17	49.78	125.32	55.12	109.69	61.06	77.5	48.75	124.86	55.6	106.12	60.16	48.09	60.55	146	64.52	116.76	68.48	49.36	48.58	94.53	48.26	112.31	24.47
ENSOCUG00000000796	ENSOCUT00000000795,ENSOCUT00000052197	0	0	0	0	0.27	0.47	0.11	0.53	0	0	0.11	0	0.03	0.04	0	0	0.5	0	0	0.33	0	0	0.78	0	0	0	0	0	0.15	0	0	0.02	0	0	0.49	0.74
ENSOCUG00000000797	ENSOCUT00000000797,ENSOCUT00000042249,ENSOCUT00000058761	0	0.25	0.82	0	0.09	0	0.87	0	0.68	0	0.11	0	0	0	0.08	0.14	0	0	0	0.63	0.64	0.13	0.59	0	0.27	0.34	0	0	0.09	0	0	0.39	0.08	0.15	0	0
ENSOCUG00000000798	ENSOCUT00000000799,ENSOCUT00000043055,ENSOCUT00000058033	8.36	4.32	13.6	35.18	12.94	4.66	2.24	5.78	13.33	38.16	11.43	1.05	4.07	5.49	12.93	36.71	8.8	2.82	9.07	8.4	16.25	46.54	8	2.44	6.7	8.46	13.9	126.15	10.06	3.73	6.92	8.84	10.53	38.14	7.72	0.79
ENSOCUG00000000799	ENSOCUT00000000798	0.08	0	0.25	0	0.27	0.17	0	0	0	0	0	0	0	0	0.02	0	0.1	0	0	0	0	0	0	0	0	0	0.03	0	0	0	0	0	0.02	0	0	0
ENSOCUG00000000800	ENSOCUT00000000800	54.33	48.33	40.27	25.56	57.72	89.93	124.34	62.12	34.48	40.08	55.18	96.19	73.95	47.1	38.24	35.56	67.81	49.84	41.85	38.46	44.98	34.27	68.04	48.5	51.6	37.33	35.71	34.57	64.48	49.41	59.77	53.58	40.75	36.39	60.16	240.35
ENSOCUG00000000802	ENSOCUT00000000802,ENSOCUT00000058488	0.08	18.79	6.67	4.64	10.46	17.88	0.04	12.52	13.77	5.94	10.87	23.11	0.45	12.89	5.87	8.43	9.51	7.3	0.74	13.84	6.43	6.03	12.49	19.01	0.15	19.2	9.82	6.01	9.79	21.07	0.14	11.59	7.24	5.24	11.63	10.42
ENSOCUG00000000803	ENSOCUT00000030436,ENSOCUT00000048913,ENSOCUT00000052502,ENSOCUT00000058588	12.73	12.1	16.24	4.91	20.22	1.94	0.41	3.5	19.93	3.28	18.72	3.63	1.37	7.12	16.65	8.15	18.42	5.87	12.35	6.58	20.58	7.81	19.36	4.93	5.7	7.82	18.84	7.31	17.09	6.29	5.85	5.72	11.19	4.89	12.95	2.26
ENSOCUG00000000804	ENSOCUT00000000803,ENSOCUT00000043268	24.89	5.77	46.04	0.32	51.21	43.15	1.52	4.73	40.46	0.17	59.11	40.9	2.1	15.13	46.12	0.52	72.91	49.19	11.56	13.6	41.73	0.2	90.26	46.31	5.31	9.65	44.74	0.31	66.1	58.93	13.25	8.34	32.97	0.16	64.95	17.06
ENSOCUG00000000805	ENSOCUT00000000805,ENSOCUT00000036953	25.6	9.88	38.77	2.59	42.76	7.67	2.18	5.36	35.08	3.16	39.12	0	9.16	13.41	39.59	5.23	55.8	0	26.39	14.44	41.31	5.5	51.59	7.9	15.23	11.42	42.74	3.61	47.26	6.04	27.66	11.84	42.28	3.28	54.2	1.18
ENSOCUG00000000806	ENSOCUT00000000808,ENSOCUT00000040591	17.78	18.18	35.46	10.28	41.02	4.3	2.57	11.89	41.66	7.71	41.06	22.36	7.39	21.65	35.68	11.44	40.37	1.03	15.41	18.13	42.23	10.57	46.9	9.89	12.22	18.42	36.59	11.13	38.95	6.22	13.37	16.61	34.42	10.99	43.82	31.67
ENSOCUG00000000807	ENSOCUT00000000809,ENSOCUT00000004941,ENSOCUT00000038849,ENSOCUT00000043514,ENSOCUT00000045476,ENSOCUT00000064328	151.76	13.06	36.37	5.29	43.74	30.37	21.59	12.92	28.63	5.44	52.8	29.29	29.75	12.47	29.77	6.2	42.05	36.19	70.7	12.84	32.62	7.55	55.81	42.29	54.51	10.37	27.05	8.77	48.21	28.19	66.48	13.02	25.96	4.08	50.37	10.87
ENSOCUG00000000809	ENSOCUT00000050236	0	0	0.09	0	0	0	0.66	0	0	0	0	0.97	0.19	0	0.07	0	0	0	0.21	0	0	0	0	0	0.23	0	0	0	0.36	0	0.09	0	0.06	0	0.08	0
ENSOCUG00000000810	ENSOCUT00000000810,ENSOCUT00000042128	2.77	2.47	8.86	0.55	8.54	1.12	0.16	2.39	7.29	0.48	8.41	2.12	0.4	2.43	8.06	0.45	6.34	0.45	2.79	3.14	9.64	0.72	5.95	4.71	1.45	2.75	7.06	0.26	5.88	0.3	1.24	3.06	5.02	0.68	5.55	0.25
ENSOCUG00000000811	ENSOCUT00000000811	38.52	28.15	47.69	10.49	35.11	46.84	71.9	21.78	35.85	12.39	34.67	39.82	54.47	20.27	37.69	13.93	32.68	34.26	37.65	19.06	31.16	13.4	25.82	45.07	39.78	18.68	36.91	11.18	28.55	36.41	44.79	20.66	40.06	12.22	30.4	74.67
ENSOCUG00000000812	ENSOCUT00000000815,ENSOCUT00000038124,ENSOCUT00000058693	0.4	0.02	0.51	0.02	1.58	0	0.12	0.12	0.42	0.03	0.88	0.5	0.13	0.13	0.75	0.06	0.91	0	0.34	0.23	1.04	0.04	0.73	0	0.26	0.08	1.11	0	0.6	0	0.11	0.11	0.94	0.02	0.71	0.35
ENSOCUG00000000813	ENSOCUT00000000813	0	0.48	1.52	0	0.27	0.41	3.58	0.27	0.57	0	1.59	0	0.34	0	0.9	0.21	1.23	0	0	0.14	0	0	0.29	0	0.79	0	0	0	0.76	0	0	0.19	0	0	0.56	0
ENSOCUG00000000814	ENSOCUT00000000812	0	0.66	0.47	0	0	0	0.5	1	0	0	0	0	0	0.3	0	0	0	0	0	0.2	0	0	0	0	1.09	0.71	0	0	0	0	0	0	0	0	0	0
ENSOCUG00000000815	ENSOCUT00000000814	0.45	1.54	5.1	0.12	7.16	4.88	0	0.45	5.34	0.21	8.74	13.21	0.04	2.11	6.82	0.25	11.82	1.59	1.09	1.61	7.02	0.19	21.92	6.18	0.45	1.38	4.5	0.25	9.19	7.35	0.19	2.99	4.52	0.03	13.36	7.53
ENSOCUG00000000816	ENSOCUT00000000816	37.7	39.44	40.08	13.85	38.89	70.43	57.43	28.34	40.53	15.05	35.73	50.1	44.87	26.44	35.97	15.02	38.35	61.47	35.37	22.78	37.12	16.55	38.17	44.03	35.96	25.18	41.55	17.62	41.92	40.21	38.91	25.72	40.24	12.84	38.07	84.03
ENSOCUG00000000817	ENSOCUT00000000818	21.58	23.9	56.47	9.1	88.23	16.04	0.92	12.52	62.33	9.76	79.07	18.28	4.1	20.3	67.59	13.86	89.39	13.03	23.26	17.79	76.04	10.44	109.01	28.34	11.76	25	64.06	6.78	83.9	23.58	12.12	18.28	50.28	7.68	91.83	9.94
ENSOCUG00000000818	ENSOCUT00000000817	26.68	41.59	30.45	12.3	39.26	19.79	0.88	19.81	34.35	14.25	37.82	31.53	6.6	26.89	33.29	19.01	39.6	27.34	20.69	26.47	31.44	15.89	39.26	30.19	18.43	31.31	35.4	21.74	35.66	24.08	14.33	24.02	21.28	15.3	32.53	12.9
ENSOCUG00000000819	ENSOCUT00000000819,ENSOCUT00000041580,ENSOCUT00000044672,ENSOCUT00000060574,ENSOCUT00000063377	56.05	20.14	13.68	5.45	28.91	14.21	1.02	9.39	17.09	4.97	32.39	10.9	13.17	8.53	15.74	7.96	39.86	11.12	41.95	9.72	17.92	6.27	47.56	16.76	34.56	12.25	15.89	8.16	35.11	18.41	28.64	10.89	18.13	5.73	48.83	8.2
ENSOCUG00000000820	ENSOCUT00000000820,ENSOCUT00000043486	20.37	27.57	23.67	4.4	21.08	13.46	11.07	19.1	19.55	5.86	21.26	22.75	18.07	20.64	21.59	10.17	23.16	34.41	21.14	20.6	27.15	8.38	25.82	8.81	18.02	22.79	21.28	8.62	23.44	9.53	21.26	24.4	25.54	10.98	30.75	21.06
ENSOCUG00000000821	ENSOCUT00000000821,ENSOCUT00000033786,ENSOCUT00000043816,ENSOCUT00000047342,ENSOCUT00000056196	109.13	39.67	39.63	1.72	32.14	22.32	22.99	34.17	39.88	1.76	30.73	22.64	68.02	20.25	43.2	1.94	25.34	14.27	76.17	19.94	38.17	2.32	22.84	34.74	71.19	23.18	40.5	2.19	29.16	19.03	66.93	20.18	27.85	2.05	17.76	6.77
ENSOCUG00000000822	ENSOCUT00000000822	21.83	6.98	39.52	0.04	28.25	17.41	6.58	4.76	45.3	0.1	21.18	23.14	12.22	5.27	40.49	0.14	22.19	23.44	17.41	5.32	46.45	0.17	18.32	32.79	12.57	3.93	50.85	0.13	18.64	20.69	11.35	4.8	27.27	0.05	11.02	10.5
ENSOCUG00000000823	ENSOCUT00000000823	12.4	14.75	13.61	6.25	17.05	6.69	0.62	7.83	13.53	4.58	17.03	9.31	3.96	12.06	15.13	8.56	20.89	7.56	10.73	8.31	11.1	6.33	14.54	7.35	7.14	13.21	14.17	7.74	15.24	9.98	6.96	12.31	10.38	5.51	17.25	3.95
ENSOCUG00000000824	ENSOCUT00000000824,ENSOCUT00000037878,ENSOCUT00000052226	386.28	238.99	379.05	82.4	291.03	143.06	29.22	173.98	310.67	91.11	265.66	236.74	156.99	184.24	313.76	85.62	259.81	251.22	306.38	147.08	296.98	93.77	207.14	294.37	231.32	172.05	304.41	138.11	229.53	224.63	279.35	238.88	295.42	80.32	223.62	69.34
ENSOCUG00000000825	ENSOCUT00000000825,ENSOCUT00000042952	0	0.03	0	0	0	0	0	0	0	0	0.09	0	0	0	0	0	0.07	0	0	0	0	0	0	0	0	0.02	0	0	0	0	0	0	0	0	0.15	0
ENSOCUG00000000826	ENSOCUT00000000826,ENSOCUT00000043665	16.85	8.72	26.66	9.55	27.83	2.22	0.41	3.3	23.08	6.5	20.54	8.55	1.89	10.21	27.4	11.21	24.57	21.48	14.84	7.14	23.37	7.71	15.96	25.36	9.09	8.29	26.47	7.52	22.87	14.49	5.38	7.47	22.77	9.6	16.56	1.2
ENSOCUG00000000827	ENSOCUT00000022997,ENSOCUT00000038134,ENSOCUT00000040632,ENSOCUT00000041909,ENSOCUT00000041912,ENSOCUT00000050103,ENSOCUT00000052531,ENSOCUT00000053174,ENSOCUT00000056584,ENSOCUT00000064349	27.21	62.87	73.87	25.96	61.17	8.12	4.97	40.88	68.8	21	60.66	36.29	13.02	54.2	69.03	23.91	63.57	43.07	25.98	47.94	70.79	21.21	59.61	31.21	18.65	51.04	59.16	17.78	61.38	27.85	16.35	55.15	61.35	23.94	56.94	17.21
ENSOCUG00000000828	ENSOCUT00000000829,ENSOCUT00000034310,ENSOCUT00000040585,ENSOCUT00000040744,ENSOCUT00000044509,ENSOCUT00000044801,ENSOCUT00000045895,ENSOCUT00000046264	54.98	100.99	215.37	24.64	181.4	32.56	3.49	50.55	233.93	21.31	112.87	38.18	23.83	51.24	201.25	24.8	100.95	49.93	53.01	47.87	294.78	30.05	72.54	173.74	32	77.92	284.93	24.74	86.56	43.34	34.26	51.15	157.93	24.34	28.32	6.88
ENSOCUG00000000829	ENSOCUT00000000828,ENSOCUT00000043978	2.18	58.47	2.41	0.4	8.92	23.06	1.86	53.26	7.71	1.76	11.22	7.34	1.53	43.78	2.68	0.97	14.03	2.57	4.17	43.24	3.38	0.77	14.48	5.56	4.11	73.72	5.19	0.46	14.41	2.12	5.13	42.86	2.73	0.15	15.21	24.71
ENSOCUG00000000831	ENSOCUT00000000830,ENSOCUT00000041893	0.29	73.31	0.66	42.94	3.36	0	0.86	38.76	0.35	59.97	3.82	0	0.53	41.35	0.33	72.17	1.6	0	0.52	73.45	0.7	103.3	3.65	2.7	0.28	40.8	0.6	69.16	3.09	0	0.24	58.91	0.77	86.42	4.88	0
ENSOCUG00000000832	ENSOCUT00000000831	7.4	43.67	21.02	9.03	33.98	30.01	0.6	13.78	26.51	8.8	34.39	9.65	4	12.56	25.84	11.65	37.75	11.9	8.5	12.86	26.64	9.34	35.12	2.57	7.4	24.44	35.71	21.16	37.96	4.91	7.13	13.71	20.3	6.23	31.93	3.73
ENSOCUG00000000833	ENSOCUT00000000833,ENSOCUT00000044447,ENSOCUT00000046704,ENSOCUT00000054444,ENSOCUT00000061410	8.3	20.01	15.16	9.75	42.86	13.31	0.92	8.65	16.68	10.42	38.44	12.72	5.16	12.54	18.72	13.29	40.68	19.01	8.23	12.55	17.53	12.43	32.53	9.63	7.4	17.17	20.21	14.86	38.64	17.61	6.65	11.57	15.19	11.76	34.3	8.81
ENSOCUG00000000834	ENSOCUT00000000834	10.27	0.04	2.99	0	4.77	0.42	0.28	0	3.46	0	4.47	0.57	2.22	0	3.33	0	3.88	0	12.2	0	2.31	0	4.5	0	5.79	0.03	3.46	0	4.99	0	7.29	0.1	0.8	0	3.58	0.31
ENSOCUG00000000835	ENSOCUT00000000835	6.42	17.3	17	120.62	15.87	20.35	11.01	8.81	14.45	60.16	13.69	21.28	8.23	21.4	11.66	97.58	15.6	18.92	7.26	21.15	11.3	82.46	14.26	22.9	8.17	19.85	15.55	52.4	15.02	15	8.41	22.05	15.31	83.05	11.44	17.92
ENSOCUG00000000836	ENSOCUT00000000836	0	0	0	0	0	0	0	0	0	0	0	0	0	0.11	0	0	0	0	0	0.07	0	0	0	0	0	0.04	0	0	0	0	0	0	0	0	0	0
ENSOCUG00000000837	ENSOCUT00000000837,ENSOCUT00000000839,ENSOCUT00000027932,ENSOCUT00000029578,ENSOCUT00000034202,ENSOCUT00000044869,ENSOCUT00000060622	49.67	17.81	61.02	20.02	85.54	135.18	15.29	12.61	57.24	26.88	79.15	188.3	44.18	11.5	63.98	25.32	89.82	82.65	50.82	12.74	66.05	25.27	107.7	81.87	48.08	14.03	68.05	29.93	86.45	159.31	43.79	12.04	51.91	20.2	97.38	128.59
ENSOCUG00000000847	ENSOCUT00000000847,ENSOCUT00000034383,ENSOCUT00000041158,ENSOCUT00000048021,ENSOCUT00000050601,ENSOCUT00000051955,ENSOCUT00000058088,ENSOCUT00000058536,ENSOCUT00000062331	9.98	17.03	35.87	0.07	51.13	8.44	1.25	1.59	52.12	0.13	35.34	5.71	1.59	2.17	41.53	0.13	41.17	7.35	7.33	4.42	63.97	0.14	57.23	11.56	3.65	6.81	60.79	0.16	40.92	5.98	5.97	2.94	43.4	0.08	39.32	5.3
ENSOCUG00000000848	ENSOCUT00000000849	47.19	37.72	63.81	12.58	60.02	39.94	15.1	20.19	67.48	13.56	55.89	40.23	30.69	25.44	69.3	15.42	58.08	51.77	43.25	23.33	68.33	16.39	53.9	65.93	37.76	27.63	72.22	19.69	54.11	38.74	36.34	23.8	48.56	14.98	39.86	20.17
ENSOCUG00000000849	ENSOCUT00000000848	17.07	8.22	22.38	2.44	24.48	8.18	1.67	3.25	21.36	2.06	22.59	9.88	5.73	7.52	21.27	3.26	19.19	9.69	14.63	6.73	19.33	3.98	21.17	11.36	11.53	6	20.79	2.72	21.33	12.8	11.37	6.13	16.03	2.73	15.83	3.47
ENSOCUG00000000850	ENSOCUT00000000856,ENSOCUT00000031032,ENSOCUT00000056979,ENSOCUT00000064365	1.76	2.12	11.76	0.19	9.83	15.81	0.2	0.94	8.09	0.09	11.39	46.51	1.09	1	4.62	0.05	6.86	10.82	2.45	1.21	4.6	0	16.07	16.04	1.62	0.73	5.54	0.06	9.12	33.77	0.99	1.74	6.11	0.07	17.51	37.89
ENSOCUG00000000851	ENSOCUT00000000851	1445.02	971.12	1431.02	551.73	1506.64	1367.6	5376.32	1709.44	2264.3	1109.17	2453.78	2954.7	4327.62	1756.96	2226.1	996.38	2210.23	5129.87	1867.27	1060.98	1336.5	552.94	1216.97	2157.07	3883.73	1648.41	2202.9	918.1	2444.62	2949.07	3248.15	1852.35	2664.11	1034.57	2469.69	1740.3
ENSOCUG00000000852	ENSOCUT00000000850,ENSOCUT00000056219,ENSOCUT00000061400	6.55	3.46	6.56	8.96	19.01	19.99	7.28	3.99	6.91	8.56	35	249.26	8.15	4.6	5.92	9.04	40.66	6.23	7.54	4.99	10.35	11.45	57.84	13.76	7.14	4.15	7.15	11.58	39.93	28.98	6.92	3.72	7.48	5.64	63.58	486.09
ENSOCUG00000000853	ENSOCUT00000000853,ENSOCUT00000047944	10.21	2.17	9.27	2.36	8.18	9.71	9.9	1.9	13	4.67	6.17	2.53	10.7	2.26	12.56	1.1	3.98	0	8.99	0.9	10.53	1.27	5.6	5.58	9.27	1.64	12.47	0.56	4.99	4.29	9.03	2.72	10.24	2.8	3.66	0
ENSOCUG00000000854	ENSOCUT00000000854	0.21	0.11	0	0	0	0	0	0	0	0	0.14	0	0	0	0	0	0	0	0	0	0	0	0	0	0	0	0	0	0	0	0	0	0	0	0	0
ENSOCUG00000000855	ENSOCUT00000000857	34.39	14.8	18.86	4.44	17.13	2.35	27.47	11.06	21.66	4.41	16.43	8.57	33.74	12.93	17.16	4.22	13.75	3.3	24.93	10.09	20.25	3.66	9.12	1.43	27.63	10.12	20.68	3.31	13.16	2.73	31.41	9.63	15.46	4.85	7.13	3.68
ENSOCUG00000000857	ENSOCUT00000000855,ENSOCUT00000060197	11.17	4.53	17.16	1.76	20.28	7.05	2.03	3.64	22.17	0.68	13.81	14.98	2.62	4.61	18.89	1.98	18.48	9.11	7.49	3.69	14.98	2.2	11	13.13	6.8	2.84	19.23	2.05	13.43	12.04	10.8	4.38	18.64	0.8	11.61	3.1
ENSOCUG00000000859	ENSOCUT00000000859,ENSOCUT00000042516	57.25	47.6	18.72	32.63	21.03	13.32	37.57	39.79	19.18	38.64	14.01	13.91	47.43	32.7	18.4	39	15.75	16.49	44.36	30.9	17.71	30.06	13.15	11.85	52.83	33.9	22.19	36.26	12.18	10.69	46.71	36.27	17.53	36.01	11.14	12.15
ENSOCUG00000000861	ENSOCUT00000000861	12.08	184.31	148.48	77.16	126.06	117.97	23.67	152.37	175.43	76.63	104.79	54.87	17.06	124.48	130.45	53.9	81.35	20.33	19.46	134.35	148.26	46.46	65.84	28.12	23.53	192.65	141.6	48.26	78.98	29.55	14.33	150.57	133.78	65.62	65.16	24.35
ENSOCUG00000000863	ENSOCUT00000000863,ENSOCUT00000050732,ENSOCUT00000059102	6.76	0.41	15.25	0.07	9.13	1.39	1.27	1.15	10.8	0.13	5.75	0.25	4.03	1.22	20.82	0.11	10.14	0	3.75	1.2	15.82	0.2	5.91	0	3.55	0.95	11.53	0.04	8.46	0	11.96	0.9	9.53	0.16	2.98	0.13
ENSOCUG00000000864	ENSOCUT00000023036,ENSOCUT00000035237,ENSOCUT00000043111,ENSOCUT00000044560,ENSOCUT00000046559,ENSOCUT00000051338,ENSOCUT00000051593,ENSOCUT00000053236,ENSOCUT00000054318,ENSOCUT00000056506	95.95	10.56	186.64	28.4	194.71	116.58	10.26	7.56	266.22	23.95	172.95	73.58	29.72	13.74	168.91	26.56	187.06	53.76	82.43	12.21	216.76	29.28	170.94	144.05	54.44	11.57	257.92	24.17	144.93	50.8	66.72	11.87	238.75	35.12	152.12	54.59
ENSOCUG00000000865	ENSOCUT00000000866,ENSOCUT00000034796,ENSOCUT00000063424	103.12	7.3	67.02	6.45	56.63	14.1	94.35	21.49	56.85	6.35	37.7	11.38	72.66	19.47	49.98	4.45	32.93	2.82	82.77	19.42	50.44	6.63	18.41	5.89	67.02	12.03	42.73	4.09	23.27	2.06	118	22.96	47.42	6.36	17.51	19.93
ENSOCUG00000000866	ENSOCUT00000000865	17.18	7.53	18.58	2.92	21.95	18.24	2.42	3.29	17.5	2.29	19.81	15.67	8.22	6.04	16.73	3.93	21.91	24.15	16.87	6.98	21.14	3.93	23.8	18.12	13.26	5.54	21.18	3.06	20.03	17.21	13.66	6.06	18.2	3.1	20.32	2.83
ENSOCUG00000000867	ENSOCUT00000000867	30.94	37.46	35.44	33.99	35.4	48.43	31.23	34.52	37.04	48.65	45.87	33.79	37.69	42	26.17	33.51	46.48	46.21	28.72	36.4	33.38	32.22	51.65	10.9	33.2	28.96	32.08	35.48	42.12	41.66	37.37	51.6	31.05	38.13	55.45	44.47
ENSOCUG00000000868	ENSOCUT00000000868	0	13.96	1.59	0	0	0	0	2.09	1.13	0	0	0	0	1.7	0.59	0	0.65	0	0	0	0.35	0.25	0	0	0	0.22	0	0.49	0	0	0	1.53	0.88	0	0.36	0
ENSOCUG00000000869	ENSOCUT00000000869	0	0	1.35	0	0	0	0	0	0	0	0	0	0	0	0	0	0	0	0	0	0	0	0	0	0	0	0	0	0	0	0	0	0	0	0	0
ENSOCUG00000000872	ENSOCUT00000000872	0	20.7	0	0	0	0	0	4.12	0	0	0	0	0	13.06	0	0.04	0.05	0	0	13.19	0	0.04	0.21	0	0	42.16	0	0.14	0.19	0	0	6.67	0	0	0	0
ENSOCUG00000000874	ENSOCUT00000000875	29.96	16.36	27.44	8.7	28.42	39.88	40.92	13.01	29.85	11.14	27.96	27.82	36.67	11.62	26.51	10.84	27.75	24.77	25.28	11.77	28.93	10.51	28.48	25.52	27.39	11.36	30.43	9.91	24.99	11.96	24.29	13.05	26.56	10.75	24.36	64.2
ENSOCUG00000000875	ENSOCUT00000000874,ENSOCUT00000037954,ENSOCUT00000045590	0.53	1.34	1.39	0.33	3.25	3.88	0.31	0.98	3.32	0.33	4.7	4.2	0.27	2.6	2.42	0.81	7.29	9.15	0.44	1.96	2.48	0.22	6.28	9.12	0.21	1.81	2.63	0.55	2.95	12.08	0.24	2.24	2.26	0.57	9.31	11.95
ENSOCUG00000000876	ENSOCUT00000000876,ENSOCUT00000033478,ENSOCUT00000040194,ENSOCUT00000040580,ENSOCUT00000056302	15.44	25.89	29.93	11.96	35.12	4.5	1.08	10.44	27.6	9.23	32.25	14.51	4.74	19.56	27.25	15.08	32.08	17.65	15.53	17.32	30.77	14.66	32.23	10.71	11.28	19.77	29.38	14.98	28.18	10.85	12.34	15.29	23.37	12.42	30.4	5.06
ENSOCUG00000000877	ENSOCUT00000000877	0	0.17	0	0	0	0	0.45	0.18	0	0	0.22	0	0	0.15	0	0.28	0	0	0	0.5	0	0.27	1.19	0	0	0	0	0	0	0	0	0.27	0	0	0	0
ENSOCUG00000000878	ENSOCUT00000000878	83.52	60.71	110.09	48.3	81.2	165.5	334.08	71.54	105.46	67.31	86.57	639.11	154.85	46.92	91.99	57.35	91.68	152.79	73.64	54.26	100.06	47.12	86.05	206.42	101.95	47.77	108.97	49.93	79.44	169.79	87.02	62.2	105.69	51.55	96.52	819.32
ENSOCUG00000000880	ENSOCUT00000000880	52.11	175	613.27	6.28	273.13	65.86	8.39	134.25	474.65	6.84	169.57	96.02	29.05	154.98	666.92	7.39	169.73	108.08	52.69	122.57	596.88	7.92	100.53	167.07	35.04	84.16	494.3	4.84	137.03	95.82	60.46	165.56	291.76	5.86	52.84	15.1
ENSOCUG00000000881	ENSOCUT00000000883,ENSOCUT00000049637	10.33	0	2.6	0	1.84	0.62	0.53	0	1.44	0	1.18	0.3	4.05	0	1.9	0	2.78	1.15	10.19	0.04	1.49	0.03	2.05	0	8.49	0	1.72	0.03	1.31	0	5.54	0.03	1.65	0	1.97	0
ENSOCUG00000000882	ENSOCUT00000000881,ENSOCUT00000055182	78.94	64.46	74.56	19.8	76.86	54.52	60.18	48.68	79.68	28.56	68.5	60.75	62.51	40.6	59.59	25.39	64.38	96.57	69.39	45.87	67.13	27.22	50.93	92.89	69.8	39.18	73.81	26.76	54.28	59.54	75.32	49.73	73.72	20.17	56.04	50.8
ENSOCUG00000000883	ENSOCUT00000000882	0.15	0	0.39	0	0.03	0	0	0	0.32	0	0.19	0	0	0.02	0.31	0	0.05	0	0	0.06	0.24	0	0	0	0.05	0	0.25	0	0.05	0	0.12	0.06	0.31	0	0	0
ENSOCUG00000000884	ENSOCUT00000000886,ENSOCUT00000015711,ENSOCUT00000033173,ENSOCUT00000041164,ENSOCUT00000043112,ENSOCUT00000045661	39.25	16.35	17.92	24.4	19.36	11.94	17.29	11.62	18.7	20.86	20	11.21	28.32	14.06	17.95	25.29	18.63	10.04	34.1	12.34	18.76	26.3	19.52	14.28	36.88	10.58	18.16	20.53	20.12	9.77	35.31	12.41	16.78	25.81	20.9	4.95
ENSOCUG00000000885	ENSOCUT00000000884,ENSOCUT00000037918,ENSOCUT00000039452	46.58	43.26	38.59	17.8	38.52	37.97	31.74	33.9	49.64	23.11	39.09	43.07	47.67	25.02	40.56	23.89	41.48	37.94	42.86	32.52	42.01	17.67	37.99	22.55	44.26	32.95	39.53	22.13	40.32	20.37	48.32	31.62	41.6	21.01	37.95	40.29
ENSOCUG00000000887	ENSOCUT00000000887,ENSOCUT00000023572,ENSOCUT00000037792,ENSOCUT00000038856,ENSOCUT00000058768,ENSOCUT00000060504	46.05	26.18	131.39	16.04	90.57	5.75	0.19	17.72	95.84	16.53	68.91	34.55	6.66	25.84	149.33	29.77	61.39	46.09	34.05	20.08	136.85	21.72	49.62	70.34	22.49	18.89	112.52	26.18	64.84	43.13	31.07	30.25	84.36	15.47	45.3	10.24
ENSOCUG00000000888	ENSOCUT00000000889,ENSOCUT00000033612	0.18	0	0.08	0	0.55	0.98	0.16	0.12	0.36	0	1.68	0.78	0	0.11	0.37	0	1.85	0	0.12	0.09	0.17	0	2.15	0	0.07	0.02	0.09	0	1.89	0	0.04	0.27	0.03	0	2.51	0
ENSOCUG00000000889	ENSOCUT00000000888	1.84	2.4	3.5	1.23	2.67	2.68	0.53	5.35	2.32	2.88	1.6	0	2.8	3.18	4.84	0.34	3.18	0	4.15	0.46	6.18	1.66	1.97	19.14	2.25	1.64	4.43	2.53	2.5	0	3	3.1	2.63	2.62	3.27	0
ENSOCUG00000000894	ENSOCUT00000000894	0	0	0	0	0	0	0	0	0	0	0	0	0	0	0	0	0	0	0	0.25	0	0	0	0	0	0	0	0	0	0	0	0	0	0	0	0
ENSOCUG00000000895	ENSOCUT00000000895	2.06	27.16	17.48	0.02	18.46	0.19	1.57	18.66	12.34	0.25	13.54	1.44	1.41	16.45	13.77	1.17	10.3	0	2.99	19.13	9.92	0.74	5.73	3.93	2.31	24.06	12.35	0.96	9.59	1	1.64	23.53	10.99	0.95	5.68	0
ENSOCUG00000000896	ENSOCUT00000000896	36.8	23.16	24.81	8.18	33.08	6.06	3.13	16.28	24.14	9.71	31.69	21.95	19.49	18.82	26.24	10.98	41.93	44.52	34.9	17.79	31.85	11.48	37.82	28.87	26.23	20.71	30.8	11.58	33.61	13.24	28.04	15.81	29.64	9.33	41.07	6.82
ENSOCUG00000000897	ENSOCUT00000000897,ENSOCUT00000061453	10.3	31.52	16.5	4.87	22.27	2.02	0.3	8.14	17.5	4.49	20.32	6.94	1.03	17.27	16.85	7.47	20.16	13.81	8.73	14.48	18.15	7.73	21.42	5.97	4.19	21.65	16.02	5.78	19.3	9.69	3.12	14.82	12.91	5.27	20.22	2.16
ENSOCUG00000000898	ENSOCUT00000000900,ENSOCUT00000039478,ENSOCUT00000045216	10.81	14.48	18.06	12.48	21.98	14.14	0.61	12.3	18.83	11.15	25.55	14.22	4.28	19.7	21.19	14.68	27.9	14.75	12.1	15.82	19.49	33.33	29.65	15.52	10.22	20.47	20.88	33.22	25.11	10.17	7.74	23.25	19.22	20.66	27.45	4.06
ENSOCUG00000000901	ENSOCUT00000027409,ENSOCUT00000037135,ENSOCUT00000051967,ENSOCUT00000058880	0.2	2.31	0.4	1.86	25.59	93.67	0.18	3.49	0.56	2.99	37.43	7.71	2.85	4.03	2.51	1.21	51.31	0.6	2.15	4.68	4.99	0.05	76.12	0.41	0.87	3.6	0.31	1.16	48.42	1.19	0.44	2.81	0.21	3.24	51.44	47.09
ENSOCUG00000000903	ENSOCUT00000000902,ENSOCUT00000034811	0.05	0.28	0.07	0	0.64	0.59	0	0	0.15	0	1.21	1.32	0	0.07	0.57	0.03	1.08	0	0	0.32	0.5	0.03	1.16	0.73	0.1	0.08	0.46	0	0.87	0	0	0.13	0.47	0	1.66	0.42
ENSOCUG00000000905	ENSOCUT00000000905,ENSOCUT00000053895	0	0.18	0.96	0	0.11	0.05	0	0.32	1.16	0	0.13	0	0	0.1	1.01	0	0.31	0	0	0.05	0.48	0	0.05	0	0.02	0.11	0.44	0	0.19	0	0	0.08	0.3	0	0.61	1.79
ENSOCUG00000000906	ENSOCUT00000000906	0.14	0.32	0	919.04	0	0	0.43	1.86	0	1117.57	0	0	0	1.03	0	1515.48	0	0	0.05	3.48	0	1567.96	0	0	0	1.95	0	975.27	0	0	0	0.74	0	726.68	0	0
ENSOCUG00000000907	ENSOCUT00000000907	59.27	2.89	7.39	1.33	9.39	6.1	1.83	1.28	9.11	1.36	10.14	15.52	11.92	2.19	8.27	2.2	10.36	9.47	45.78	2.31	8.2	1.86	13.58	16.36	29.06	1.92	10.54	1.8	9.11	9.38	26.46	1.62	6.49	1.65	9.88	4.55
ENSOCUG00000000908	ENSOCUT00000000908	0	0	0.06	0	0.06	0	0	0	0.06	0	0	0	0	0	0.23	0.04	0.1	0	0	0	0.16	0.04	0	0	0	0	0.25	0	0	0	0	0	0.23	0	0	0
ENSOCUG00000000909	ENSOCUT00000000909	12.67	7.3	27.29	3.86	27.05	9.58	0.32	5.44	28.4	2.9	38.39	10.59	6.15	5.46	28.16	7.22	33.09	9.07	11.2	5.38	26.89	6.02	36.01	17.24	9.32	5.86	24.75	6.12	28.94	22.16	10.05	5.57	27.38	4.51	40.8	2.53
ENSOCUG00000000910	ENSOCUT00000031100,ENSOCUT00000042864,ENSOCUT00000044495	8.29	3.9	10.85	1.43	13.48	11.42	1.21	2.95	11.31	1.56	15.16	9.45	3.84	3.38	12.46	1.98	14.65	12.28	8.42	3.64	11.07	1.64	15.3	12.97	6.27	3.65	12.05	2.09	13	6.81	6.62	3.51	9.64	1.25	13.07	3.75
ENSOCUG00000000911	ENSOCUT00000000911,ENSOCUT00000044583,ENSOCUT00000064653	11.59	3.39	20.43	2.86	18.93	13.76	0.67	4.59	17.44	1.71	15.59	31.68	3.34	6.63	16.07	2.35	13.23	4.6	8.2	8.32	16.28	2.47	19.64	8.1	6.03	6.43	14.41	1.43	16.61	25.19	6.5	4.82	13.55	1.58	16.65	12.16
ENSOCUG00000000912	ENSOCUT00000000912	0	0	0	0	0	0	0	0	0	0	0	0	0	0	0	0	0	0	0	0	0	0	0	0	0	0	0	0	0	0	0	0	0	0	0	0
ENSOCUG00000000915	ENSOCUT00000000915,ENSOCUT00000045773	90.38	60.87	282.8	7.78	220.03	126.24	127.29	36.91	235.08	4.32	181.74	64.34	72.08	46.57	184.16	4.26	173.17	62.44	105.25	75.68	260.1	17.76	210.61	64.51	89.22	49.32	262.08	8.53	202.25	61	120.71	45.55	239.05	6.94	163.12	295.21
ENSOCUG00000000916	ENSOCUT00000000916,ENSOCUT00000048901	59.11	50.63	29.55	6.53	33.96	15.52	3.26	19.2	34.15	8.86	29.06	15.17	22.15	20.47	29.42	11.45	33.07	23.9	48.17	24.62	34.81	11.94	33.94	9.3	38.02	29.57	40.8	16.34	28.46	26.89	38.52	19.47	25.22	7.91	24.05	5.28
ENSOCUG00000000918	ENSOCUT00000000917	0	0.07	0	0	0	0	0	0	0	0	0	0	0	0	0	0	0	0	0	0.08	0.07	0	0	0	0	0	0.07	0	0	0	0.08	0	0	0	0	0
ENSOCUG00000000919	ENSOCUT00000000920	51.71	22.05	55.83	18.19	44.69	12.93	0.36	17.07	57.42	16.51	37.73	10.08	15.24	24.58	58.1	25.18	31.92	15.33	56.02	24.33	60.22	23.74	23.28	30.04	37.55	30.01	68.69	27.08	30.69	9.45	33.41	21.28	53.49	22.03	17.79	4.27
ENSOCUG00000000920	ENSOCUT00000000919	35.1	65.33	37.8	30.39	42.11	55.15	39.18	31.58	26.31	37.59	43.06	35.9	50.94	35.42	33.4	31.37	43.29	71.42	40.41	28.87	34.56	37.44	39.52	73.4	43.61	39.47	28.78	31.29	38.35	29.51	37.62	35.09	38.4	29.47	50.51	29.85
ENSOCUG00000000921	ENSOCUT00000000921,ENSOCUT00000043694,ENSOCUT00000052657,ENSOCUT00000055717	45.7	4.9	5.47	7.22	4.37	1.74	6.01	2.83	6.24	6.86	5.18	1.46	20.14	5.07	6.43	5.6	5.92	11.39	32.43	5.21	6.57	4.83	5.76	6.04	28.42	4.66	8.18	6.28	5.48	2.23	27.22	5.48	4.79	5.88	3.08	0.44
ENSOCUG00000000922	ENSOCUT00000000922,ENSOCUT00000035153,ENSOCUT00000035661,ENSOCUT00000046172	22.43	20	22.22	12.76	18.3	28.11	12.98	14.46	16.79	13.2	18.14	24.46	23.07	18.22	20.34	17	20.44	16.42	18.66	13.15	20.49	15.39	24.04	39.8	20.97	14.48	23.76	19.7	20.36	34.67	18.73	18.86	15.99	16.84	17.94	17.3
ENSOCUG00000000923	ENSOCUT00000000923,ENSOCUT00000046510	0.15	0.07	0.06	0.04	1.79	8.91	0.03	0.35	0.29	0	3.43	9.52	0.24	0.35	0.22	0	3.3	5.33	0.18	0.37	0.3	0.02	4.23	2.45	0.04	0.33	0.59	0.05	3.45	3.74	0	0.42	0.44	0	4.46	26.61
ENSOCUG00000000924	ENSOCUT00000000924	6.68	6.11	8.07	3	9.02	1.92	0.78	4.6	8.72	3.32	11.01	0.4	4.78	6.07	10.06	2.72	10.78	0	6.87	5.6	9.6	3.24	11.68	0	5.97	5.66	10.05	3.2	11.29	3.08	6.2	7.69	9.72	3.92	13.38	1.08
ENSOCUG00000000925	ENSOCUT00000020974,ENSOCUT00000036015,ENSOCUT00000043772	59.2	73.03	64.6	43.41	65.6	21.11	59.94	45.98	60.61	45.53	75.56	118.3	54.26	44.22	58.86	49.24	69.98	58.72	64.1	44.98	61.43	44.19	83.95	34.52	57.63	46.12	60	47.41	76.21	28.46	56.14	43.52	64.62	46.3	79.65	187.72
ENSOCUG00000000927	ENSOCUT00000000927	4.76	13.56	35.72	3.86	39	3.75	4.2	11.67	33.63	3.97	37.23	1.04	6.47	8	30.38	7.05	24.02	1.6	10.13	8.13	23.9	5.87	15.61	2.42	7.32	8.85	26.06	7.01	30.93	1.06	9.02	8.64	27.85	4.15	19.41	3.23
ENSOCUG00000000928	ENSOCUT00000000929,ENSOCUT00000001485,ENSOCUT00000041938,ENSOCUT00000044426	44.05	50.79	76.21	41.16	99.72	26.85	7.68	34.38	76.11	41.94	112.49	26.11	22.69	45.4	76.71	48.35	116.4	31.95	42.77	43.85	83.52	43.61	134.37	45.13	33.96	49.49	75.22	42.56	111.38	15.09	34.15	43.17	74.85	43.26	152.9	60.83
ENSOCUG00000000929	ENSOCUT00000000928	23.14	23.25	39.45	12.3	39.47	12.81	2.28	20.42	32	16.73	39.4	32.12	12.63	21.32	42.8	15.15	38.6	45.39	19.86	16.42	36.7	14.9	35.83	35.71	13.21	22.76	39.74	21.49	41.22	24.55	12.82	22.57	33.35	21	44.21	14.95
ENSOCUG00000000930	ENSOCUT00000000931,ENSOCUT00000047210	3.95	8.26	1.92	0.39	2.07	0.25	1.23	5.21	1.9	0.5	2.51	0.37	2.28	9.25	1.73	0.43	2.2	0.71	5.16	7.29	2.3	0.3	2.48	0.43	2.85	6.31	2.25	0.32	2.37	0.47	4.22	8.36	2.15	0.65	2.5	0
ENSOCUG00000000931	ENSOCUT00000000930,ENSOCUT00000057365	25.14	10.08	27.3	1.02	28.08	1.86	1.48	6.93	29.34	1.12	22.69	9.65	8.39	13.32	34.73	2.9	23.91	24.51	25.15	11.84	27.54	4.44	21.15	16.01	15.4	12.36	22.71	1.65	18.36	11.5	15.66	8.91	17.97	2.59	18	3.43
ENSOCUG00000000932	ENSOCUT00000000932,ENSOCUT00000040959,ENSOCUT00000060420,ENSOCUT00000061566	0	0.47	0.44	0	2.9	0.59	0	0	1.02	0	1.07	0.81	0	0	1.85	0	5.1	6.23	0.36	0.34	1.43	0	6.18	2.69	0	0.16	1.12	0.09	2.63	2.06	0.29	0	0.67	0.11	2.43	0.87
ENSOCUG00000000933	ENSOCUT00000000933	37.05	21.99	34.41	16.99	37.62	30.26	37.38	14.41	28.36	15.26	34.32	23.91	47.11	15.26	28.48	19.26	34.52	29.4	34.08	16.65	31.42	16.23	32.26	35.58	34.03	18.23	40.7	21.79	31.03	19.43	39.24	17.6	34.81	15.75	38.83	67.69
ENSOCUG00000000934	ENSOCUT00000000936	2.83	1.11	26.4	0	38.44	31.31	2.51	1.31	26.53	0.27	32.12	8.98	2.9	0.95	21.51	0.15	28.15	5.96	2.45	1.37	31.31	0.43	27.43	14.43	2.12	1.42	30.87	0.21	32.43	4.73	4.76	1.03	32.81	0.65	30.71	8.3
ENSOCUG00000000936	ENSOCUT00000000935,ENSOCUT00000055640	2.31	0.7	2.98	0.77	11.87	6.64	1.86	0.97	3.53	0.43	23.24	3.66	1.85	1.09	3.56	0.91	26.37	2.21	2.72	1.12	5.18	0.48	33.47	0	1.92	0.84	2.69	0.77	22.71	1.1	2.27	1.12	2.11	0.53	38.48	7.74
ENSOCUG00000000937	ENSOCUT00000000937,ENSOCUT00000036771,ENSOCUT00000042409,ENSOCUT00000052506	67.46	66.95	88.34	23.35	66.38	52.24	49.51	59.2	81.63	21.86	68.23	49.98	63.89	57.21	83.75	21.68	57.03	77.15	61.92	49.48	74.48	21.87	50.89	45.03	59.18	59.93	78.6	24.18	55.21	37.74	59.24	64.53	76.36	24.18	49.93	28.83
ENSOCUG00000000938	ENSOCUT00000000938	24.15	18.45	25.03	12.75	28.43	47.16	17.98	16.81	25.41	15.58	29.96	17.75	25.29	17.2	24.76	15.77	28.65	6.84	21.38	18.59	26.08	14.22	32.97	14.19	22.19	16.83	24.88	13.74	27.17	9.94	22.1	21.54	24.85	13.99	31.71	9.52
ENSOCUG00000000939	ENSOCUT00000000939,ENSOCUT00000062488,ENSOCUT00000064691	52.74	36.77	46.65	15.2	35.56	55.97	55	40.16	40.38	13.26	39.6	42.25	60.46	38.01	46.29	15.56	38.89	62.62	51.27	28.29	48.74	16.41	44.74	55.52	59.98	31.27	47.08	15.37	41.37	44.41	55.2	39.73	44.51	15.92	43.24	44.87
ENSOCUG00000000940	ENSOCUT00000000940,ENSOCUT00000048553	10.18	16.81	9.44	8	10.89	5.71	7.79	16.21	10.38	8.16	13.34	10.96	9.96	15.94	9.03	6.53	11.59	6.67	11.21	12.95	8.08	7.15	13.08	3.84	9.49	14.23	7.72	6.45	9.81	3.67	10.44	18.16	10.36	8.93	13.93	6.81
ENSOCUG00000000941	ENSOCUT00000000941,ENSOCUT00000040443,ENSOCUT00000060727	157.25	126.66	188.73	67.77	163.47	196.09	238.7	110.1	185.76	84.89	139.57	231.2	188.52	123.14	163.78	73.15	123.64	167.41	160.28	123.45	182.77	65.56	111.89	197.03	171.82	134.42	187.31	76.66	129.18	169.29	175.68	122.01	190.76	81.02	106.07	243.72
ENSOCUG00000000942	ENSOCUT00000000942	108.1	67.35	152.92	22.07	153.19	89.64	3.26	41.34	156.13	21.27	154.5	140.68	36.67	60.9	159.15	27.76	157.97	118.34	102.6	57.76	157.63	29.24	167.65	142.69	78.56	58.39	152.76	31.62	150.49	127.35	77	59.25	139.21	27.02	164.88	58.74
ENSOCUG00000000943	ENSOCUT00000000943,ENSOCUT00000060714	1.7	1.1	12.7	0.14	6.02	0.99	0.24	0.74	7.36	0.1	4.55	2.14	2.07	1.86	12.51	0	7.83	3.8	2.59	1.53	12.87	0.15	5.31	7.65	2.02	1.24	10.89	0.24	5.47	7.18	0.8	0.96	7.04	0	2.15	0.66
ENSOCUG00000000944	ENSOCUT00000000944	3.78	1.4	4.61	1.2	4.99	8.87	2.64	1.64	3.14	1.11	6.53	2.6	3.2	2	3.57	0.76	6.81	4.18	2.86	1.51	4.08	0.6	8.26	1.44	4.32	1.89	3.1	0.99	6.77	0.55	3.06	2.12	3.83	1.35	8.93	4.65
ENSOCUG00000000945	ENSOCUT00000000945	2.69	0.24	10.82	0	13.85	3.2	2.22	1.68	15.41	0.14	18.57	5.75	0.66	0.95	14.41	0.1	16.7	6.33	2.9	0.77	16.92	0	19.64	5.47	1.67	0.41	16.86	0.27	16.83	2.09	1.34	1.32	17.36	0.11	19.78	10.57
ENSOCUG00000000947	ENSOCUT00000022602	4.67	1.85	5.34	4.72	19.4	3.5	1.19	2.58	9.75	4.98	12.1	9.38	1.87	4.62	7.26	5.78	16.85	21.47	5.08	3.96	15.32	3.97	27.63	14.65	1.78	4.99	12.29	2.97	17.84	15.68	4.14	2.63	10.83	2.48	19.33	1.89
ENSOCUG00000000948	ENSOCUT00000000949,ENSOCUT00000040814	0	0	0	0	9.81	24.14	0	0	0.06	0	22.43	0.99	0.44	0	1.09	0	25.83	0	0.93	0	1.63	0	26.83	0	0.44	0	0.46	0	23.99	3.23	0	0.13	0	0	35.35	0.35
ENSOCUG00000000950	ENSOCUT00000000951	0	0.14	7.21	0	13.14	11.12	0	0.1	9.83	0	14.37	3.61	0.33	0	14.41	0	23.49	0	0.24	0	14.56	0	18.93	3.28	0	0.1	15.51	0	19.29	0	0	0.06	8.32	0	23.59	2.81
ENSOCUG00000000953	ENSOCUT00000000953	1.06	1.58	0.22	0	0	0	0.24	1.92	0.42	0	0	0	0.49	2.66	0.33	0.15	0	0	3.59	1.97	0	0	0.41	0	2.28	0.61	0	0	0.18	0	1.77	1.68	0.16	0	0	0
ENSOCUG00000000956	ENSOCUT00000000957,ENSOCUT00000040129,ENSOCUT00000047911,ENSOCUT00000049730,ENSOCUT00000054871,ENSOCUT00000061855	43.68	10.87	23.71	6.79	30.16	13.67	8.52	8.94	23.75	5.51	32.18	17.34	20.97	10.94	23.37	5.82	32.73	14.41	42.09	10.57	27.1	7.38	35.21	16.14	31.73	11.12	24.66	7.62	29.48	14.02	29.02	9.59	24.17	4.65	37.11	4.35
ENSOCUG00000000957	ENSOCUT00000000956	20.66	0	0	430.81	0.39	0.58	6.49	0.19	1.84	398.48	1.81	2.39	2.39	0.46	0.32	203.54	0.7	0	16.93	0.2	0.76	112.82	1.42	3.99	15.72	0	0	172.13	0.54	0	9.56	0	0.64	535.21	0.79	2.57
ENSOCUG00000000959	ENSOCUT00000000959	85.98	32.24	71.68	9.18	79.37	65.01	27.16	16.28	64.94	10.98	111.35	56.91	60.31	18.59	74.6	12.54	116.73	48.82	81.24	18.46	77.05	11.72	159.1	62.56	66.11	20.79	75.35	15.74	114.53	41.81	69.5	19.16	63.89	10.16	134.04	167.62
ENSOCUG00000000960	ENSOCUT00000000962,ENSOCUT00000037862,ENSOCUT00000054826,ENSOCUT00000064241	2.74	0.76	29.9	0.22	13.38	5.91	0.83	0.91	28.94	0.3	12.65	4.91	0.96	1.13	31.82	0.39	11.77	1.66	2.43	1.13	31.45	0.26	11.91	1.8	1.56	0.87	25.78	0.34	10.51	2.06	1.85	0.77	16.17	0.21	6.88	5.15
ENSOCUG00000000962	ENSOCUT00000000961	5	5.21	0.93	0.03	1.08	0.21	1.42	3.69	1.14	0.12	1.1	0	3.93	6.07	1.19	0.42	0.85	0.66	4.8	4.41	0.6	0.16	0.78	0.57	4.29	3.83	0.81	0.13	1.33	0	3.75	6.11	0.93	0.14	1.38	0
ENSOCUG00000000963	ENSOCUT00000000964	41.53	36.28	51.53	12.65	62.73	25.98	5.06	24.3	43.91	14.21	59.31	39.46	17.04	35.42	46.58	20	64.15	70.33	36.9	34.49	57.82	19.37	85.15	23.01	30.47	34.76	45.95	19.76	58.94	41.45	35.46	37.83	46.09	17.23	76.62	12.18
ENSOCUG00000000965	ENSOCUT00000000965,ENSOCUT00000051740,ENSOCUT00000052467,ENSOCUT00000054390,ENSOCUT00000056468,ENSOCUT00000061130	35	37.45	51.63	28.61	50.25	13.7	7.39	28.85	56.23	31.02	54.64	25.4	25.83	42.82	46.61	35.73	52.36	53.8	30.04	35.51	55	28.97	41.3	31.06	32	37.75	51.02	32.48	51.91	26.19	35.99	40.5	63.93	25.61	49.88	21.44
ENSOCUG00000000966	ENSOCUT00000000966	35.29	33.34	34.02	14.47	29.38	37.64	36.47	25.29	28.73	13.52	36.52	21.58	37.35	23.51	31.53	18.07	32.1	20.07	33.28	22.68	26.39	14.22	34.62	27.26	30.4	21.74	27.78	19.2	34.59	29.36	29.36	22.49	27.48	13.53	30.54	43.52
ENSOCUG00000000967	ENSOCUT00000000967,ENSOCUT00000054206	128.03	141.56	152.02	88.5	165.8	393.88	172.14	137.73	165.97	118.1	180.17	265.04	171.87	103.06	157.89	111.6	189.78	251.99	116.03	92.21	165.17	104.9	196.63	244.32	138.86	99.45	177.27	113.77	191.78	265.13	135.03	105.82	162.21	115.1	212.38	479.82
ENSOCUG00000000968	ENSOCUT00000000968	0	650.01	360.31	0.12	38.07	9.79	2.8	821.86	198.71	1.39	33.67	26.49	0.89	627.23	254.53	1.63	32.65	47.28	0.94	480	239.65	0.93	19	33.43	0.78	305.51	203.44	0.09	39.38	32.65	0.61	931.22	189.89	0.26	14.8	3.59
ENSOCUG00000000969	ENSOCUT00000000969	0	0	0	0.11	0.05	0.02	0.04	0	0	0.11	0.02	0	0	0	0.01	0.07	0.01	0	0	0.01	0.03	0.16	0.02	0	0	0.01	0	0.11	0.03	0	0	0.01	0	0.06	0.03	0.1
ENSOCUG00000000972	ENSOCUT00000000974,ENSOCUT00000035744,ENSOCUT00000043448,ENSOCUT00000050418,ENSOCUT00000051346,ENSOCUT00000054721,ENSOCUT00000056003,ENSOCUT00000061005	2.08	3.89	2.62	0	11.96	5.35	0.14	1.13	9.32	0.05	11.85	2.99	0.34	1.45	4.74	0	20.02	7.49	1.48	3.02	4.91	0.09	20.06	11.17	0.63	3.13	8.08	0	15.31	1.1	0.92	1.64	4.82	0	15.03	0.8
ENSOCUG00000000973	ENSOCUT00000000972,ENSOCUT00000053743,ENSOCUT00000062145,ENSOCUT00000064616	0	0.05	0.78	0	17.88	6.48	0.24	0	12.02	0	12.54	31.31	0	0	1.85	0	13.76	67.17	0.35	0	4.69	0	8.15	20.01	0.41	0	18.65	0	10.55	29.69	0.16	0	7.58	0	5.42	3.87
ENSOCUG00000000974	ENSOCUT00000021556	0	2.76	8.47	1.4	4.26	0.92	0.48	1.48	5.98	1.65	2.28	0.84	0	2.3	7.27	2.74	1.77	0	0.15	1.95	5.48	2.3	1.52	0	0	1.5	5.48	2	2.78	0	0.08	2.01	4.85	2.26	1.27	0.67
ENSOCUG00000000977	ENSOCUT00000000976,ENSOCUT00000034623,ENSOCUT00000040096,ENSOCUT00000045984,ENSOCUT00000063125	0	0	0.14	0	2.08	8.03	0	0	0	0	6.99	0.76	0	0	0.61	0	9.72	0	0	0	0.8	0	6.95	0	0	0.08	0	0	5.6	0	0	0	0	0	6.9	0.6
ENSOCUG00000000978	ENSOCUT00000000978	94.66	33.01	171.59	9	259.96	166.37	40.8	28.69	254.31	9.95	170.24	67.7	65.24	28.31	132.64	9.1	155.8	69.75	76.87	30.25	204.08	7.58	80.66	91.59	68.77	17.47	293.2	6.25	117.58	47.27	85.54	24.34	214.14	6.87	59.5	85.01
ENSOCUG00000000980	ENSOCUT00000000979,ENSOCUT00000036482,ENSOCUT00000042776	37.37	21.37	43.56	5.33	35.58	7.29	6.99	12.38	45.34	5.41	26.88	11.55	14.19	16.1	39.25	7.81	24.69	12.32	30.46	16.37	42.01	6.75	19.77	17.4	22.88	16.65	44.43	7.11	23.87	12.71	23.91	14.83	28.67	5.32	13.12	4.94
ENSOCUG00000000981	ENSOCUT00000000981,ENSOCUT00000052153	0.39	0.38	0.97	0.05	2.2	7.49	0.78	0.32	0.94	0.18	4.2	6.88	1.56	0.34	0.52	0.06	3.03	0	0.87	0.31	0.73	0.12	4.38	0	0.67	0.24	0.6	0.18	3.67	2.24	0.77	0.34	0.56	0.02	3.57	13.09
ENSOCUG00000000982	ENSOCUT00000000982	58.47	34.83	53.98	33.28	48.68	47.08	86.18	32.26	55.87	22.59	49.84	62.17	64.85	34.98	49.89	26.98	54.76	24.66	60.4	33.63	54.09	30.37	54.94	51.82	58.96	30.69	53.92	40.34	53.24	62.88	70.29	37.26	57.29	28.22	54.64	67.73
ENSOCUG00000000983	ENSOCUT00000000983,ENSOCUT00000061295	58.69	17.34	55.31	5.75	44.17	10.89	22.69	12.01	49.35	5.78	35.2	17.57	42.83	10.96	53.48	7.64	35.46	25.86	52.66	12.14	46.98	6.68	27.85	12.55	49.19	9.76	47.79	6.97	32.03	18.15	45.67	9.22	47.72	5.02	25.04	21.05
ENSOCUG00000000984	ENSOCUT00000000984,ENSOCUT00000045398,ENSOCUT00000063487,ENSOCUT00000064577	3.77	4.08	3	0	25.87	7.68	0	1.31	9.84	0	33.16	14.61	0.13	2.9	7.53	0.4	49.07	5.19	2.83	3.79	9.43	0.19	56.67	6.72	1.24	3.29	10.94	0.19	39.92	4.54	0.37	3.24	4.98	0	48.31	7.49
ENSOCUG00000000986	ENSOCUT00000000986	0.15	0.14	0.08	0	0.46	0.17	0	0.18	0.08	0	0.04	0	0	0.21	0.09	0	0.1	0	0.03	0.02	0	0	0.24	0	0.07	0	0.14	0	0.11	0	0	0.03	0.16	0	0.16	0
ENSOCUG00000000987	ENSOCUT00000000987,ENSOCUT00000037561,ENSOCUT00000048559	97.58	88.06	225.87	31.9	229.72	44.45	108.49	75.7	226.07	32.85	250.54	956.11	89.42	91.35	215.64	38.98	234.59	36.04	104.09	84.9	251.35	34.71	305	169.61	90.16	74.99	239.16	35.14	253.11	257.2	102.25	79.88	208.51	29.4	268.7	1092.41
ENSOCUG00000000988	ENSOCUT00000000988,ENSOCUT00000037693,ENSOCUT00000048227	7.78	6.27	28.92	4.6	26.09	8.73	3.6	5.24	27.78	4.43	24.04	5.22	5.31	6.19	24.69	9.47	28.35	2.68	6.57	6.44	27.1	9.92	24.95	1.81	6.43	6.64	28.07	9.59	26	2.95	7.78	4.85	22.55	4.14	22.09	20.01
ENSOCUG00000000989	ENSOCUT00000000989,ENSOCUT00000042317,ENSOCUT00000048859	157.16	197.69	214.59	121	194.86	441.05	317.96	199.42	199.06	134.96	210.11	271.56	250.56	178.97	208.19	128.37	224.3	327.23	186.52	179.09	233.66	131.94	255.06	302.53	181.65	196.06	227.45	119.78	216.98	278.44	169.84	203.48	239.95	130.11	273.87	246.59
ENSOCUG00000000990	ENSOCUT00000000990,ENSOCUT00000037702	0	0	0.12	0	1.2	7.7	0	0	0	0	4.05	0	0.13	0	0.09	0	3.13	0	0	0.11	0.11	0	4.55	0	0.1	0	0	0	4.52	0	0	0	0	0	5.65	0
ENSOCUG00000000991	ENSOCUT00000000991,ENSOCUT00000047614	39.62	35.84	51.57	19.5	56.69	20.63	5.45	18.74	53.21	19.9	58.44	28.31	12.51	26.68	53.2	24.99	56.81	33.57	34.81	29.7	53.55	28.41	60.61	49.17	20.95	30.28	53.14	27.27	55.8	27.51	17.61	27.46	41.55	20.5	49.09	13.9
ENSOCUG00000000996	ENSOCUT00000000997,ENSOCUT00000042130,ENSOCUT00000042590,ENSOCUT00000047901,ENSOCUT00000057526,ENSOCUT00000057749,ENSOCUT00000064759	28.43	16.93	41.78	5.27	80.45	29.49	0.4	10.69	49.99	5.2	94.56	37.04	6.42	16.08	50.14	8.11	109.55	22.95	28.92	16.01	54.22	7.68	127.79	36.02	19.25	17.44	53.2	6.95	99.11	30.03	19.38	13.42	46.16	5.59	118.21	11.26
ENSOCUG00000000997	ENSOCUT00000000996	14.21	5.35	28.43	15.3	23.77	15.48	7.41	4.95	28.39	18.35	18.79	16.24	10.1	5.28	31.36	21.21	17.93	16.85	11.77	4.02	30.72	22.93	10.69	11.79	12.4	2.81	33.76	37.65	16.21	10.07	12.7	4.74	30.03	22.69	11.22	9.16
ENSOCUG00000000998	ENSOCUT00000020918,ENSOCUT00000034250,ENSOCUT00000044811,ENSOCUT00000062838	40.13	14.92	123.17	3.79	77.59	7.94	5.35	11.21	89.69	3.22	70.24	15.38	20.51	14.17	133.6	3.31	59.75	33.22	41.12	15.83	149	3.41	44.32	35.69	31.41	11.43	153.84	2.43	80.24	25.65	26.77	11.98	67.17	2.79	30.59	3.33
ENSOCUG00000000999	ENSOCUT00000000999,ENSOCUT00000036384,ENSOCUT00000056720,ENSOCUT00000061577	67.88	0.49	1360.63	0	1307.95	53.84	151.79	0.62	723.88	0.16	1110.23	13.11	129.84	0.58	1719.31	0.06	1156.21	24.17	79.01	0.33	1876.36	0.05	955.81	70.02	83.75	0.25	1491.6	0.08	1954	54.97	47.18	0.57	750.15	0.09	898.41	8.4
ENSOCUG00000001001	ENSOCUT00000001001,ENSOCUT00000049124,ENSOCUT00000050406	32.26	37.28	27.45	10.65	25.05	3.81	3.65	17.62	26.81	8.09	22.38	22.31	22.1	22.22	42.06	15.95	33.38	83.07	36.82	21.96	28.92	24.28	17.48	40.83	24.27	27.37	23.08	14.2	20.03	22.6	31.22	21.96	26.34	10.68	19.23	8.6
ENSOCUG00000001002	ENSOCUT00000001002,ENSOCUT00000025201,ENSOCUT00000036497,ENSOCUT00000039704,ENSOCUT00000052064,ENSOCUT00000060091	14.72	12.16	14.58	4.83	19.3	5.4	2.75	7.08	12.64	4.14	19	8.47	9.19	8.73	13.7	4.5	17.49	12.22	15.84	10.25	15.1	6.66	17.19	4.33	13.03	9.57	12.38	6.67	17.08	5.36	11.12	11.18	14.39	5.28	21.97	7.93
ENSOCUG00000001004	ENSOCUT00000001004	0	0.22	0.45	0	0.41	0	0	0.16	0.26	0	0.28	0	0	0.52	0.13	0	0	0	0	0.64	0.56	0.17	0.09	0	0	0.66	0.15	0.39	1.05	0	0	0.17	0.47	0.47	0.42	0
ENSOCUG00000001005	ENSOCUT00000001006,ENSOCUT00000049305,ENSOCUT00000056128,ENSOCUT00000064213	19.78	13.25	18.86	3.6	24.04	21.12	10.56	8.68	24.32	3.86	22.18	14.09	14.6	8.57	22.19	4.01	21.8	14.62	18.28	9.45	21.72	4.09	21.86	15.44	15.92	8.87	21.88	4.9	19.92	8	14.69	8.2	15.04	3.48	15.98	25.26
ENSOCUG00000001006	ENSOCUT00000001005,ENSOCUT00000055380	0	2.01	8.82	0	0.95	1.27	0	1.58	3.74	0.07	2.32	0	0.04	2.71	6.74	0.03	1.8	0	0.03	3.2	2.28	0.36	2.95	0	0	2.34	2.74	0.4	1.5	0	0	2.19	2.89	0.03	2.2	0
ENSOCUG00000001008	ENSOCUT00000001008,ENSOCUT00000045652	31.31	20.89	29.09	3.41	22.52	24.88	18.97	13.92	29.5	5.45	30.2	19.36	21.75	18.21	24.74	5.09	33.8	22.47	25.9	15.73	22.15	5.39	24.2	35.12	23.19	19.45	26.16	5.35	25.26	23.28	31.52	20.43	25.52	4.04	25.46	9.26
ENSOCUG00000001009	ENSOCUT00000001009,ENSOCUT00000033927,ENSOCUT00000037111,ENSOCUT00000043430	120.38	108.53	110.1	51.98	112.14	22.52	9.25	59.54	110.93	45.12	107.42	65.94	48.21	86.19	96.97	71.14	99.53	108.54	117.19	87.41	111.62	69	85.47	106.16	95.9	116.9	112.66	70.72	90.5	47.42	99.32	103	100.26	81.73	85.19	27.01
ENSOCUG00000001011	ENSOCUT00000001011,ENSOCUT00000038044	1.86	2.7	5.56	1.38	7.73	14.73	1.73	2.59	2.75	1.69	8.19	1.79	1.52	0.75	3.27	1.87	8	0	1.62	1.19	4.24	1.01	9.21	0	1.39	1.49	2.75	1.65	8.19	2.03	1.84	1.46	2.42	1.13	9.5	16.69
ENSOCUG00000001012	ENSOCUT00000001012,ENSOCUT00000049172,ENSOCUT00000061944,ENSOCUT00000062740	0	6.23	0	0	0	0	0	2.2	0	0	0.11	0	0	1.46	0	0.02	0.02	0	0	2.14	0	0.21	0	0	0	2.09	0	0.17	0	0	0	2	0	0	0.15	0
ENSOCUG00000001013	ENSOCUT00000001013,ENSOCUT00000040768	55.47	61.32	92.37	26.2	137.14	405.59	40.74	48.77	92.26	26.71	185.26	116.87	65.7	35.88	106.12	24.3	191.77	91.61	58.99	37.49	104.73	31.84	262.68	93.66	55.42	41.25	99.34	34.38	212.11	95.46	53.61	40.6	83.28	24.11	245.72	149.11
ENSOCUG00000001016	ENSOCUT00000001017,ENSOCUT00000040653	5.9	4.26	7.54	1.35	13.05	2.86	3.19	2.55	8.88	1.89	11.92	37.44	1.47	5.9	8.67	3.21	15.31	9	6.47	4.72	11.33	2.34	25.03	11.24	3.84	5.25	9.88	2.37	14.51	10.85	3.87	3.57	7.09	1.38	19.98	58.21
ENSOCUG00000001018	ENSOCUT00000001018,ENSOCUT00000046005	0.04	0	0	0.39	0.2	0.26	0	0.17	0	1.61	0.34	0	0	0.07	0	1.71	0.13	0	0	0.05	0	0.9	0.21	0	0.03	0.09	0	0.5	0.19	0	0	0.21	0	4.55	0.06	0
ENSOCUG00000001019	ENSOCUT00000001019	69.34	0.08	0.15	0.04	0.35	2.36	10.26	0.04	0.18	0	0	3.77	31.33	0	0.22	0.03	0.63	0	47.7	0.02	0.17	0	0.27	3.59	48.28	0	0.56	0	0.72	0.69	40.01	0.03	0.07	0	0.27	0
ENSOCUG00000001020	ENSOCUT00000001020,ENSOCUT00000063813	5.13	20.82	45.87	7.28	35.36	6.05	0	8.37	43.73	5.51	39.65	24.32	0.06	17.71	44.4	14.45	36.16	6.11	5.24	15.11	61.36	20.56	53.53	13.88	2.75	18.01	47.9	13.03	43.27	13.82	1.16	13.91	38.83	11.51	39.26	5.66
ENSOCUG00000001021	ENSOCUT00000001021	0	0.55	0	0	0.14	0	0	0.46	0	0	0	0	0	0.91	0.04	0	0.04	0	0	0.8	0	0	0	0	0	0.41	0	0	0	0	0	0.48	0	0	0	0
ENSOCUG00000001022	ENSOCUT00000001022,ENSOCUT00000039668	0	46.01	0	0	0	0	0.03	16.73	0.12	0.18	0.17	0	0.04	35.06	0.21	0.02	0.11	0	0	36.24	0	0.07	0	0	0	68.55	0.03	0.1	0.03	0	0.13	32.47	0.02	0.09	0.29	0.2
ENSOCUG00000001023	ENSOCUT00000001023,ENSOCUT00000042732,ENSOCUT00000048252,ENSOCUT00000049465,ENSOCUT00000056836	283.9	116.53	196.54	37.53	200.69	32.38	48.88	83.13	183.97	35.93	175.22	158.15	76.81	105.27	191.21	48.4	193.17	153.54	272.49	89.44	193.93	52.3	212.32	225.09	161.97	103.67	186.02	53.18	181.5	131.6	143.3	113.9	167.28	41.2	217.09	59.23
ENSOCUG00000001026	ENSOCUT00000001026	11.48	13.28	29.65	7.66	30.83	9.17	0.78	7.39	29.77	7.17	29.59	16.89	4.91	10.6	30.29	8.44	24.04	19.1	9.73	11.26	25.07	10.15	20.24	17.72	8.18	8.44	26.94	8.92	26	19.15	9.13	9.64	22.47	8.32	17.36	4.33
ENSOCUG00000001027	ENSOCUT00000001027	0.29	0.23	0.19	0.04	0.47	0	0.25	0.12	0	0.22	0.15	0	0	0.13	0.07	0.29	0	0	0.08	0.16	0	0.24	0.22	0	0.12	0.1	0.12	0.18	0	0	0	0.09	0.1	0.14	0.13	0
ENSOCUG00000001028	ENSOCUT00000001028,ENSOCUT00000027629	30.82	2.92	6.16	0.48	13.03	10.84	7.63	4.08	4.62	0.76	9.82	5.3	19.57	4.26	17.98	0.7	11.82	4.54	29.84	3.98	8.9	4.76	14.22	3.92	28.1	11.84	7.91	24.42	14.22	3	24.62	8.6	6.65	0.58	19.01	6.64
ENSOCUG00000001029	ENSOCUT00000001029,ENSOCUT00000059125	0	392.66	0	0.08	0	0.62	0	186.54	0.06	2.17	0.05	0.26	0	160.76	0	1.8	0	0	0	160.96	0.08	0.93	0	1.75	0	360.53	0.08	0.31	0.05	0	0.18	198.24	0.1	0	0.17	0
ENSOCUG00000001030	ENSOCUT00000001030,ENSOCUT00000042411	4.26	13.09	13.4	0.14	5.43	3.62	0.41	6.88	10.28	0.16	10.44	3.35	2.25	11.28	14.25	0.26	15.19	0	5.65	10.9	10.61	0.24	14.77	5.07	7.63	10.39	10.25	0.03	14.94	0	0.61	12.64	4.5	0.08	17.69	2.62
ENSOCUG00000001031	ENSOCUT00000001031,ENSOCUT00000036335,ENSOCUT00000046990,ENSOCUT00000050088,ENSOCUT00000050916	12.88	9.15	18.03	4.23	19.61	10.57	2	6.51	18.11	3.85	18.58	12.42	5.85	10.39	19.03	4.69	16.03	13.94	14.77	8.63	21.99	4.46	21.84	16.22	10.91	7.17	21.67	3.14	19.41	14.92	9.91	8.58	17.59	3.24	14.62	7.07
ENSOCUG00000001032	ENSOCUT00000001032,ENSOCUT00000038663,ENSOCUT00000038933,ENSOCUT00000057130	0	0.31	0	3045.86	0	0	0	0.94	0	2619.77	0	0	0	0.55	0	1112.79	0	4.99	0	2.01	0	1510.51	0	0	0	0.48	0	2401.92	0	0	0.31	0.1	0	2895.29	0.14	0
ENSOCUG00000001033	ENSOCUT00000001033	0	0	0	0.37	0.07	0	0	0.07	0	0.21	0.08	0	0	0.16	0.06	2.22	0	0	0	0	0	1.76	0	0	0	0	0.12	0.6	0	0	0	0.1	0	0.6	0	0
ENSOCUG00000001034	ENSOCUT00000001034,ENSOCUT00000042097,ENSOCUT00000042671,ENSOCUT00000056110,ENSOCUT00000057304,ENSOCUT00000062468	30.95	15.06	6.5	17.58	6.51	2.73	1.97	9.59	8.31	11.48	6.38	5.54	10.47	13.4	8.75	18.63	6.25	13.14	26.51	11.81	9.25	20.41	4.49	9.93	18.92	15.14	9.56	17.27	5.52	6.74	17.96	12.86	6.49	17.56	2.93	0.15
ENSOCUG00000001035	ENSOCUT00000030797,ENSOCUT00000051685	73.93	3.78	24.16	2.64	34.58	0.23	40.27	3.18	14.16	1.82	27.74	0.28	30.66	4.66	16.7	1.49	23.37	0.48	53.06	3.53	14.14	1.14	14.39	0	45.02	2.41	10.59	0.67	19.09	0	71.97	3.96	11.49	1.33	14.8	0.1
ENSOCUG00000001036	ENSOCUT00000001035	0	0	0	78.88	0	0	0	0.1	0	69.26	0	0	0	1.38	0	60.3	0	0	0	2.34	0	71.8	0	0	0	0	0	52.73	0	0	0	1.09	0	97.95	0	0
ENSOCUG00000001037	ENSOCUT00000001038	0	1.2	0	119.95	0	0	0	2.45	0	88.07	0	0	0	8.14	0	132.52	0	0	0	8.74	0	152.47	0	0	0	3.8	0	112.59	0	0	0	5.04	0	131.47	0	0
ENSOCUG00000001039	ENSOCUT00000001039,ENSOCUT00000039268,ENSOCUT00000051034	0.65	0.33	8.7	0.1	8.76	4.18	0.03	0.21	8.88	0.04	9.44	1.81	0.46	0.46	7.73	0	9.76	2.73	0.89	0.56	7.5	0.05	11.58	1.64	0.46	0.42	7.55	0.05	9	2.09	0.58	0.42	5.35	0.01	7.91	0.69
ENSOCUG00000001040	ENSOCUT00000001040	0.97	4.04	0.44	0.36	0.22	0	0.21	2.86	0.15	0.34	0.38	0	0.44	3.83	0.36	0.03	0.13	0	1.07	4.2	0.25	0	0	0	0.31	2.97	0.2	0.02	0.2	0	1.08	3.74	0.09	0	0	0
ENSOCUG00000001041	ENSOCUT00000001041,ENSOCUT00000042214,ENSOCUT00000044802,ENSOCUT00000046596,ENSOCUT00000047799,ENSOCUT00000053293,ENSOCUT00000055355	3.32	5.38	0.19	0.24	1.82	2.23	0.37	3.37	0.25	0.09	4.75	0.48	1.44	6.33	0.45	0.15	5.47	0	2.65	5.6	0.79	0.03	10.08	0.81	1.3	4.8	0.2	0.12	5.14	1.33	1.4	6.77	0.22	0.21	5.7	0.78
ENSOCUG00000001042	ENSOCUT00000001042	605.15	720.55	650.36	402.92	504.89	968.2	1994.31	811.37	605.55	545.42	567.58	1503.54	1131.57	653.82	583.34	472.96	583.33	1119.88	642.94	613.16	588.39	390.63	625.82	738.06	771.07	640.67	580.38	421.76	589.35	987.53	687.89	739.79	675.92	499.52	694.08	3926.69
ENSOCUG00000001043	ENSOCUT00000001044,ENSOCUT00000037688,ENSOCUT00000045266,ENSOCUT00000052380,ENSOCUT00000054625	22.76	28.83	243.6	32.01	111.97	14.65	3.9	23.32	181.88	29.35	105.19	56.49	11.23	38.08	244.83	51.53	86.57	38.53	22.32	34.01	218.67	39.54	76.08	52.33	16.04	28.74	175.64	36.71	88.57	37.42	22.1	41.45	168.01	49.36	70.69	47.61
ENSOCUG00000001045	ENSOCUT00000001043	9.69	4.56	6.82	2.13	4.63	4.26	1.47	2.75	5.14	3.1	5.8	3.81	7.1	4.19	4.42	2.2	5.34	6.12	7.74	4.08	5.63	3.68	5.44	0	6.24	4.07	5.81	3.74	5.55	0.81	6.27	5.29	4.13	1.97	4.76	1.36
ENSOCUG00000001046	ENSOCUT00000001046,ENSOCUT00000052988,ENSOCUT00000056311	0	0.94	8.89	0	0.57	0	0	0.4	0.09	0	0	0	0	0.19	6.53	0	1.84	0	0.07	0.68	1.04	0	0	0	0	0.4	3.26	0	0	0	0	0.52	11.42	0	0.15	0
ENSOCUG00000001047	ENSOCUT00000001047,ENSOCUT00000038207,ENSOCUT00000042947,ENSOCUT00000052571,ENSOCUT00000053399	6.22	1.96	40.83	2.07	33.4	3.11	0.26	2.61	40.58	1.07	33.68	21.58	1.95	2.83	37.59	1.91	27.32	20.72	5.82	3.23	40.65	2.78	26.89	18.21	4.13	2.83	38.7	2	24.16	14.88	5.31	3.21	37.65	1.56	23.82	8.47
ENSOCUG00000001048	ENSOCUT00000001049,ENSOCUT00000043874,ENSOCUT00000045140,ENSOCUT00000050541	5.92	4.86	10.23	1.61	10.18	5.4	1.73	2.89	10.77	1.88	9.1	4.62	3.55	4.75	10.56	2.01	9.43	10.74	5.71	4.06	11.67	2.35	9.08	4.28	4.35	4.71	11	1.85	7.89	4.09	5.1	4.63	8.96	1.77	7.27	2.53
ENSOCUG00000001049	ENSOCUT00000001048	0	0.72	0	0	1.02	0.55	0	0.51	0	0	1.18	0.25	0	0.71	0	0	2.64	0	0.04	0.9	0.04	0	2.72	0	0	0.63	0.04	0	1.69	0	0	0.66	0	0	2.19	0
ENSOCUG00000001050	ENSOCUT00000001050,ENSOCUT00000040262,ENSOCUT00000046281,ENSOCUT00000062801	73.67	74.16	147.45	37.72	123.3	87.28	5.52	50.42	132.99	39.49	133.61	104.13	37.35	49.33	133.52	40.31	141.86	144.09	78.6	54.25	128.57	43.47	133.51	147.74	59.1	56.41	142.92	43.9	124.88	121.27	58.56	56.44	140.84	34.05	150.99	30.2
ENSOCUG00000001051	ENSOCUT00000001051,ENSOCUT00000037089,ENSOCUT00000048474	2.81	0.19	0	0	36.1	63.21	1.81	0	0.9	0	75.82	39.61	5.88	0.17	2.93	0.11	77.11	2.61	3.71	0.46	7.3	0.08	109.12	4.02	7.15	0.6	0.43	0.23	75.06	13.06	1.53	0	0.23	0.04	133.71	97.43
ENSOCUG00000001052	ENSOCUT00000001054,ENSOCUT00000039751,ENSOCUT00000047730	21.83	27.04	24.38	6.25	33.11	6.89	15.78	14.64	27.31	7.21	37.34	57.64	13.61	20.96	27.97	11.78	34.35	21.27	23.4	17.25	29.24	12.75	40.69	24.32	18.27	17.8	26.75	14.74	33.76	29.56	15.45	18.16	22.95	7.62	41.79	90.82
ENSOCUG00000001053	ENSOCUT00000001052	14.95	17.57	14.66	7.51	16.76	9.96	11.65	14.83	14.1	8.39	19.58	13.35	15.9	13.94	13.13	7.7	15.32	4.68	18.36	14.15	12.26	8.73	15.9	13.47	16.87	14.26	10.47	10.37	16.51	8.24	19.25	15.25	13.54	8.93	18.93	11.51
ENSOCUG00000001054	ENSOCUT00000001053	47.41	36.7	9.93	11.73	17.44	8.45	12.56	24.67	10.13	10.54	11.36	12.82	37.28	20.8	12.57	15.47	13.85	29.2	42.85	16.03	13.15	13.88	12.15	28.15	41.39	20.09	12.26	11.22	10.63	14.1	27.75	17.42	7.36	4.93	8.17	5.94
ENSOCUG00000001055	ENSOCUT00000001055	34.41	12.24	22.7	1.95	22.68	16.62	8.03	7.08	28.17	2.4	28.16	10.05	15.7	8.68	23.41	3.41	26.27	28.63	27.35	6.65	27.2	3.51	32.15	16.01	21.67	5.29	27.87	2.63	27.97	14.46	18.91	7.29	18.41	2.37	23.99	12.19
ENSOCUG00000001057	ENSOCUT00000001058,ENSOCUT00000040612,ENSOCUT00000048527,ENSOCUT00000051492,ENSOCUT00000053270,ENSOCUT00000058210,ENSOCUT00000064305	42.36	29.19	32.05	5.37	39.46	7.55	1.69	11.81	42.13	5.49	33.49	9.46	14.23	18.77	33.85	7.42	29.92	22.8	34.27	17.36	35.6	7.53	26.7	8.5	25.54	17.9	37.93	6.9	27.9	11.08	26.9	14.13	26.55	6.36	18.86	1
ENSOCUG00000001058	ENSOCUT00000028320	167.92	4.29	154.8	5.85	91.77	57.11	34.95	3.96	172.38	7.28	91.24	111.35	107.32	6.66	122.55	4.98	60.52	102.75	144.95	4.15	113.65	12.28	46.15	151.79	132.96	3.31	113.33	5.08	67.51	67.96	132.49	3.8	115.39	6.87	36.31	16.85
ENSOCUG00000001060	ENSOCUT00000001062,ENSOCUT00000044179	62.02	34.56	43.89	7.46	36.1	12.52	21.34	18.67	48.58	9.34	36.99	18.49	40.3	22.97	36.85	9.33	27.85	22.04	49.13	19.57	44.96	10.02	32.29	22.79	44	21.5	50.75	10.7	30.15	12.7	49.79	21.67	42.48	9.36	24.43	19.15
ENSOCUG00000001062	ENSOCUT00000001061	5.33	1.22	13.29	0.23	14.03	3.59	0.55	0.74	13.68	0.65	19.44	12.23	0.63	2.05	13.81	0.69	18.48	22.96	7.88	2.24	15.04	1.01	19.82	12.53	3.08	1.82	17.17	0.52	15.7	11.97	3.75	1.95	12.12	0.41	18.19	16.49
ENSOCUG00000001063	ENSOCUT00000001063	0	0	0	0	0	0	0	0	0	0	0	0	0	0	0	0	0	0	0	0.04	0	0	0	0	0	0.04	0	0	0	0	0	0	0	0	0	0
ENSOCUG00000001067	ENSOCUT00000001067	0	0	0	0	0	0	0	0	0	0	0	0	0	0	0	0	0	0	0	0	0	0	0	0	0	0	0	0	0	0	0	0	0	0	0	0
ENSOCUG00000001070	ENSOCUT00000001071	0	0	0	0	0	0	0	0	0.1	0	0.11	0	0	0	0.19	0	0	0	0	0	0	0	0	0	0	0	0	0	0	0	0	0	0.04	0	0	0.3
ENSOCUG00000001071	ENSOCUT00000001070	0	0	0	0	0	0	0	0	0	0	0	0	0	0	0	0	0	0	0	0	0	0	0	0	0	0	0	0	0	0	0	0	0	0	0	0
ENSOCUG00000001072	ENSOCUT00000001072,ENSOCUT00000052278,ENSOCUT00000059000	0.12	225.38	10.81	79.81	52.37	4.4	0.11	127.91	23.55	68.61	45.04	28.33	0.61	106.3	13.63	61.97	40.28	28.9	0.24	77.09	25.8	65.47	29.18	58.28	0.26	126.25	33.34	26.44	59.36	42.42	0.5	82.91	14.72	72.22	32.54	5.46
ENSOCUG00000001073	ENSOCUT00000001074,ENSOCUT00000048118	26.14	15.38	14.91	3.49	18.07	2.95	0.86	5.83	17.74	3.54	17.32	7.7	3.89	10.15	14.77	4.84	19.6	11.27	24.01	8.27	22.15	5.5	23.71	13.84	10.12	12.26	19.13	5.07	17.06	10.12	9.2	8.28	11.06	3.66	15.58	2.79
ENSOCUG00000001074	ENSOCUT00000001073	0	0	0	0	0	0	0	0	0	0	0	0	0	0	0	0	0	0	0	0	0	0	0	0	0	0	0	0	0	0	0	0	0	0	0	0
ENSOCUG00000001075	ENSOCUT00000001075	4.83	0.96	2.8	0.5	2.34	5.95	3.86	0.87	4.54	1.71	5.01	1.11	5.53	0.14	2.67	0.14	6	8.53	4.4	0.47	3.16	0.25	7.71	3.69	4.84	0	4.75	1.6	4.64	11.28	3.21	0.51	4.57	0.29	9.14	5.94
ENSOCUG00000001076	ENSOCUT00000001077,ENSOCUT00000042129	5.18	34.05	7.16	3.93	12.35	0.97	0.18	7.77	7.11	3.95	10.84	4.44	0.44	11.37	9.54	7.51	9.78	2.88	3.82	11.05	9.5	9.48	10.63	3.7	3.39	13.36	7.14	7.56	8.73	1.7	1.53	8.81	5.93	4.33	9.29	1.19
ENSOCUG00000001077	ENSOCUT00000001076	0	0	0	0	0	0	0	0	0	0	0	0	0	0	0	0	0	0	0	0	0	0	0	0	0	0	0	0	0	0	0	0.18	0.11	0	0	0
ENSOCUG00000001078	ENSOCUT00000001078,ENSOCUT00000036149,ENSOCUT00000045603,ENSOCUT00000056011,ENSOCUT00000058419	20.1	3.84	25.44	0.82	34.07	5.42	0.85	2.18	23.15	0.78	23.94	15.86	3.06	6.22	24.46	1.64	27.1	16.9	18.75	4.95	24.04	1.88	20.72	19.09	9.34	4.47	20.31	1.28	21.02	18.32	6.96	4.4	14.44	0.94	12.95	3.52
ENSOCUG00000001081	ENSOCUT00000001083	47.91	21.94	41.12	36.5	58.15	9.78	3.29	15.41	45.75	32.77	59.96	57.98	17.18	23.65	42.95	54.56	60.6	30.41	50.28	26.6	48.73	63.24	71.83	57.55	39.27	24.76	40.52	59.76	57.8	36.02	32.74	22.1	39.1	43.18	77.1	28.33
ENSOCUG00000001082	ENSOCUT00000001082,ENSOCUT00000047873,ENSOCUT00000048942,ENSOCUT00000058669	14.66	0.29	25.18	0	24.13	18.46	0.37	0.36	25.6	0	29.09	5.86	6.54	0.47	30.13	0.03	35.38	7.06	12.96	1.06	30.87	0.03	47.79	10.37	9.67	0.54	31.23	0.02	35.44	22.32	4.49	0.53	18.06	0	38.78	3.96
ENSOCUG00000001083	ENSOCUT00000001081	0	0	0	0	0	0	0	0	0	0	0	0	0	0	0	0	0	0	0	0	0	0	0	0	0	0	0	0	0	0	0	0	0	0	0	0
ENSOCUG00000001084	ENSOCUT00000001084,ENSOCUT00000040651	6.04	6.12	5.33	6.47	10.21	4.14	2.56	2.18	5.04	3.99	6.4	5.03	9.17	8.23	6.91	10.34	13.81	2.77	10.17	7.28	8.47	13.15	15.79	2.39	11.94	7.23	8.45	5.95	8.47	14.63	8.09	7.74	7.53	9.49	14.01	8.78
ENSOCUG00000001085	ENSOCUT00000001088,ENSOCUT00000035750,ENSOCUT00000059324,ENSOCUT00000062940	0	0.23	0.02	0.02	1.23	1.25	0	0.39	0.02	0	1.44	0.21	0.02	0.15	0.07	0.3	2.13	0	0.09	0.4	0.15	0.07	1.9	0	0.07	0.2	0.06	0.29	1.54	0	0.06	0.11	0	0	0.88	0.63
ENSOCUG00000001086	ENSOCUT00000030075,ENSOCUT00000046033	8.13	7	6.92	10.1	6.63	2.62	5.2	3.6	7.46	10.94	7.5	7.53	7.8	5.01	6.96	11.17	9.18	4.14	6.78	4.57	6.76	9.55	8.99	4.78	10.04	6.92	7.57	14.96	7.56	14.6	7.85	7.46	8.72	12.66	7.03	4.99
ENSOCUG00000001087	ENSOCUT00000001086	0	0	0	0	0	0	0	0	0	0	0	0	0	0	0	0	0	0	0.17	0	0	0	0	0	0	0	0	0	0	0	0	0.26	0	0	0	0
ENSOCUG00000001088	ENSOCUT00000001087	27.92	15.6	28.95	8.89	24.54	11.94	41.35	18.24	27.45	10.23	22.93	59.15	34.94	15.17	26.63	9.74	21.7	39.24	32.42	16.33	27.42	11.08	18.17	80.76	33.2	14.66	25.84	10.63	20.01	55.55	36.87	17.17	27.9	8.66	22.31	22.38
ENSOCUG00000001089	ENSOCUT00000022358,ENSOCUT00000039732,ENSOCUT00000048556	0.22	0.03	5.65	0	10.35	4.61	0	0.04	1.76	0.04	23.72	2	0.28	0	4.59	0.02	26.5	0	0.89	0.01	5.83	0.05	35.45	0	0.41	0	4.24	0	25.94	1.24	0.32	0.03	4.73	0.05	36.6	2.12
ENSOCUG00000001090	ENSOCUT00000001091	0.31	0	0	0	0	0	0.55	0	0	0	0	0	0.23	0	0.23	0	0	0	1.81	0	0	0	0.05	0	1.61	0	0	0	0	0	0.52	0	0	0	0	0
ENSOCUG00000001092	ENSOCUT00000001092	0	0	0	0	0	0	0	0	0	0	0.08	0	0	0	0.06	0	0	0	0	0	0	0	0	0	0	0	0	0.15	0.07	0	0	0	0	0	0	0
ENSOCUG00000001093	ENSOCUT00000001093	34.43	32.72	42.01	21.71	42.57	41.66	48.94	31.66	47.21	27.57	48.64	30.99	53.97	29.68	49.35	25.29	54.96	102.75	39.42	23.43	50.15	26.91	52.09	50.43	41.27	22.81	45.56	26.32	41.84	58.73	47.53	32.59	46.38	25.47	52.32	27.85
ENSOCUG00000001094	ENSOCUT00000001094	0	0	0	0	0	0	0	0	0	0	0	0	0	0	0	0	0.07	0	0	0	0	0	0	0	0	0	0	0	0	0	0	0	0	0	0	0
ENSOCUG00000001096	ENSOCUT00000001096	84.32	74.48	139.21	22.65	119.9	12.6	24.09	33.3	127.99	22.19	117.96	73.65	71.92	53.79	114.58	24.54	96.82	169.69	94.45	68.23	136.97	31.23	106.46	50.61	96.03	66.6	120.98	29.24	114.41	87.01	66.96	51.02	107.01	22.12	86.41	114.1
ENSOCUG00000001097	ENSOCUT00000001097,ENSOCUT00000050340	7.05	23.75	10.51	17.68	17.09	5.46	2.01	13.69	12.14	13.66	16.34	5.14	3.15	10.97	11.9	27.13	19.98	9.91	6.96	10.4	15.52	17.69	20.23	8.56	4.69	16.16	11.27	16.78	14.11	5.2	4.52	13.28	12.1	15.77	18.21	2.36
ENSOCUG00000001098	ENSOCUT00000001098,ENSOCUT00000041483,ENSOCUT00000047454	2.67	2.07	0.08	0.43	0.31	0	1.4	0.79	0.19	0.57	0.09	0	1.57	1.82	0.11	0.65	0.31	0	3.63	1.44	0.46	1	0.11	0	2.11	1.19	0.14	0.52	0.31	0	3.15	1.18	0.12	0.43	0.38	0
ENSOCUG00000001099	ENSOCUT00000001099	0	0	0.04	0	0	0	0	0	0	0.04	0.14	0	0.05	0	0	0.03	0	0	0.21	0	0	0	0	0	0.34	0	0	0	0	0	0.18	0	0	0	0	0
ENSOCUG00000001100	ENSOCUT00000001100	117.62	0.21	1.57	0.32	1.88	2.3	160.17	0.11	1.49	0	0.82	0	135.49	0.37	1.17	0.09	0.64	0	86.63	0.37	2.07	0.25	0.49	0	124.78	0.15	1.07	0.24	0.33	0	87.56	0.33	1.83	0	1.32	0
ENSOCUG00000001101	ENSOCUT00000001101,ENSOCUT00000046991	86.63	60.44	79.77	37.38	90.24	213.05	75.89	54.89	81.11	43.31	111.04	100.88	104	50.6	82.62	48.32	117.72	92.1	91.45	48.47	86.14	49.04	150.6	106.48	91.75	55.24	81.15	90.76	127.91	101.93	88.37	60.46	81.02	40.27	148.41	168.81
ENSOCUG00000001102	ENSOCUT00000030628,ENSOCUT00000035692	0.69	4.95	26.45	0	41.97	21.83	0.38	4.14	21.06	0.08	43	1.55	0.66	4.89	45.8	0.04	62.61	0	1.88	4.99	28.13	0.03	48.94	0	1.13	4.56	25.17	0.02	57.54	0.56	0.7	3.92	16.79	0.04	30.69	1.07
ENSOCUG00000001103	ENSOCUT00000001102,ENSOCUT00000041363,ENSOCUT00000052488,ENSOCUT00000054767,ENSOCUT00000061868	0.25	133.24	0.33	0.18	1.38	0	0.35	15.79	1.1	0.28	1.03	0.61	0	8.32	1.68	0.6	1.59	7.32	1.02	16.59	0.66	0.57	0.55	1.34	0.1	31.96	0.66	0.58	2.32	0	0.15	9.64	0.81	0.58	1.76	0.41
ENSOCUG00000001104	ENSOCUT00000001104	141.04	157.93	155.92	77.16	149.91	260.67	180.73	117.32	166.29	94.95	158.39	61.02	159.97	92.53	161.09	87.58	162.08	46.2	135.26	95.91	169.47	95.62	171.66	64.78	142.38	97.62	175.75	111.95	170.35	41.37	139.4	90.17	164.35	90.95	175.77	208.15
ENSOCUG00000001105	ENSOCUT00000001103,ENSOCUT00000044317	0	1.21	0	0	0	0.24	0	5781.54	0	2.84	0.19	0	0	6602.39	0	0	0	0	0	7394.18	0	0	0	0	0	8520.1	0	0	0	0	0.36	5870.91	0.43	0	0	0
ENSOCUG00000001106	ENSOCUT00000001106	813.16	1633.7	705.01	251.86	525.62	405.22	614.49	1060.63	576.62	336.76	406.49	407.32	800.74	734.15	787.65	294.34	411.03	694.35	731.74	714.88	676.11	354.47	290.76	536.25	680.99	742.15	628.51	412.83	413.67	554.34	723.07	882.37	597.55	332.11	309.93	231.43
ENSOCUG00000001107	ENSOCUT00000001108,ENSOCUT00000035748,ENSOCUT00000052092	1.17	14.91	3.32	0.85	2.45	1.35	3.7	6.86	3.02	0.77	2.5	3.6	1.56	5.31	2.32	2.32	2.22	2.67	1.21	6.5	2.8	1.66	2.24	1.63	1.19	5.16	1.82	1.06	2.33	3.97	0.97	4.51	2.38	1.77	2.37	3.55
ENSOCUG00000001108	ENSOCUT00000001107,ENSOCUT00000054437	50.28	51.8	74.32	33.72	86.4	93.65	32.95	45.29	75.12	38	91.14	70.87	47.96	32.41	83.77	35.87	90.92	85.24	53.05	34.92	87.32	35.28	116.36	82.51	54.83	31.57	84.19	38.16	108.18	76.42	49.55	40.36	76.97	35.54	107.14	35.14
ENSOCUG00000001109	ENSOCUT00000001111,ENSOCUT00000046825,ENSOCUT00000047875,ENSOCUT00000062787	29.46	36.93	34.78	7.13	36.26	23.25	6.77	18.13	35.77	6.94	35.66	15.9	15.01	19.5	36.24	9.17	35.06	18.76	22.76	21.91	30.68	10.71	35.28	13.87	20.97	24.11	35.95	11.49	37.11	13.08	22	19.86	25.01	7.93	31.14	10.38
ENSOCUG00000001110	ENSOCUT00000001109	0	0	0	0.12	0	0.14	0.22	0	0.05	0	0	0	0.22	0	0	0	0	0	0.04	0	0	0.06	0	0	0.3	0	0	0	0	0	0.1	0	0	0.15	0	0
ENSOCUG00000001111	ENSOCUT00000001110,ENSOCUT00000054569,ENSOCUT00000056659	47.9	42.49	66.67	28.72	56.74	88.44	130.54	44.78	52.57	41.12	58.34	95.53	74.32	36.15	59.81	33.12	53.73	65.23	48.39	36.44	63.13	29.24	51.52	65.79	59.96	39.24	67.07	31.3	58.23	60.54	59.83	44.37	61.32	32.69	55.55	149.66
ENSOCUG00000001112	ENSOCUT00000001114,ENSOCUT00000034412,ENSOCUT00000036474,ENSOCUT00000037253,ENSOCUT00000047407,ENSOCUT00000047912,ENSOCUT00000049116,ENSOCUT00000056004,ENSOCUT00000058000,ENSOCUT00000058320	18.62	15.11	30.05	4.55	43.4	4.51	1.83	7.43	32.33	4.38	35.06	26.36	5.76	13.72	30.85	7.06	43.89	18.66	18.42	12.97	42.57	7.79	59.66	24.28	11.6	13.42	34.55	6.58	41.32	27.1	12.49	9.65	28.23	4.19	50.32	12.52
ENSOCUG00000001113	ENSOCUT00000001112,ENSOCUT00000046643,ENSOCUT00000052262,ENSOCUT00000061698	29.22	29.78	34.58	7.39	39.11	13.13	0.9	12.14	39.17	7.38	33.11	17.19	7.02	20.34	34.22	9.52	34.37	14.67	23.69	21.37	33.6	10.78	31.86	17.64	16	20.79	35.31	10.35	32.67	13.69	14.96	18.26	18.39	9.26	20.06	2.91
ENSOCUG00000001114	ENSOCUT00000001116,ENSOCUT00000037642	1.16	0.23	1.04	0	1.11	1.32	1.43	0.05	0.53	0	0.76	0.52	1.06	0.11	0.9	0.02	0.88	0	0.97	0.09	0.9	0.06	1.34	0	0.59	0.17	0.71	0	0.79	0.44	0.93	0.04	1.41	0.02	0.62	3.87
ENSOCUG00000001116	ENSOCUT00000001115	10.83	3.96	6.63	5.21	7.85	11.36	20.15	4.53	8.15	8.2	6.24	6.74	17.62	4.17	10.92	7.31	9.59	0	10	3.7	6.41	9.22	9.46	0	10.71	3.44	9.5	7.78	8.61	1.56	10.54	4.23	9.29	8.11	8.89	19.07
ENSOCUG00000001117	ENSOCUT00000001117,ENSOCUT00000023969,ENSOCUT00000055612,ENSOCUT00000057810	0.28	0.12	0.43	0.32	0.61	0	0.12	0.34	0.38	0.22	0.61	1.5	0	0.52	0.61	0.77	0.44	0.78	0.12	0.81	0.82	1.5	0.31	0	0.17	0.56	1.08	0.35	1.01	0.55	0.07	0.68	0.42	0.52	0.42	0.22
ENSOCUG00000001119	ENSOCUT00000001119	11.46	17.88	20.41	13.71	23.19	18.49	5.77	13.48	23.41	11.42	25.71	17.62	9.12	16.23	18.95	13.92	23.27	27.62	12.46	14.98	19.62	15.01	26.52	14.92	11.78	17.09	18.42	13.72	26.74	16.72	12.32	19.66	22.41	12.76	30.46	9.61
ENSOCUG00000001120	ENSOCUT00000001122,ENSOCUT00000039627,ENSOCUT00000045572	122.48	113.21	113.02	52.85	118.15	68.63	36.35	79.75	101.76	56.36	118.86	70.49	69.15	98.69	106.42	51.17	117.44	75.05	104.97	82.81	106.07	62.28	107.32	92.67	91.14	93.62	99.41	61.84	100.8	52.16	111.24	109.99	103.38	51.82	113.17	22.92
ENSOCUG00000001121	ENSOCUT00000001121,ENSOCUT00000033556,ENSOCUT00000059803,ENSOCUT00000061430	94.72	26.35	46.96	13.2	49.37	37.44	45.1	20.81	53.64	13.78	47.23	47.25	74.96	30.21	61.53	16.49	53.86	92.31	107.91	25.66	57.4	18.52	43.97	76.96	95.03	25.96	62.37	18.33	49.98	60.98	89.49	32.36	57.4	19.41	46.46	14.34
ENSOCUG00000001122	ENSOCUT00000001120	0.04	0	0.04	0	0.13	0	0	0	0	0	0	0	0.08	0	0.13	0	0.03	0	0.03	0	0	0	0	0	0	0	0	0	0.03	0	0	0	0	0	0.07	0
ENSOCUG00000001124	ENSOCUT00000001123	6.69	3.45	21.68	1.23	22.16	6.48	0.06	2.89	14.35	0.6	28.25	8.54	1.26	4.5	18.09	1.85	29.05	6.1	7.67	4.57	19.89	2.32	35.34	9.48	4.09	5.1	16.62	1.9	24.69	8.86	3.61	4.04	18.87	0.92	38.22	5.43
ENSOCUG00000001125	ENSOCUT00000001125,ENSOCUT00000050578	18.11	10.13	29.68	4.27	25.26	7.13	5.03	8.25	25.4	4.05	27.98	11.42	15.23	11.54	26.66	6.14	32.88	14.82	15.57	10.12	28.33	5.65	31.62	9.46	15.97	10.6	27.68	5.05	26.85	10.69	15.53	11.6	26.91	4.75	33.06	8.96
ENSOCUG00000001127	ENSOCUT00000001127,ENSOCUT00000064792	8.36	10.3	45.11	1.25	32.11	2.4	0.91	3.46	41.53	0.19	22.81	18.82	2.25	5.87	44.71	0.66	26.4	44.02	7.33	5.66	52.49	0.99	21.34	41.98	5.74	5.66	49.15	1.59	21.23	25.24	4.95	5.72	37.73	0.83	14.53	7.17
ENSOCUG00000001129	ENSOCUT00000029394,ENSOCUT00000035788,ENSOCUT00000044321,ENSOCUT00000050280	0	83.87	0	0	0.02	0.05	0.11	46.43	0	1.19	0.03	0.38	0.06	112.71	0.04	0.1	0.01	0	0.03	106.55	0	0.12	0	0	0	311.9	0.05	0.1	0	0	0.05	217	0	0	0	0.51
ENSOCUG00000001130	ENSOCUT00000001128,ENSOCUT00000039953,ENSOCUT00000052307,ENSOCUT00000058011	18.95	15.67	11.49	7.2	18.11	16.07	12.45	13.9	13.33	6.79	20.46	9.13	18.49	16.46	11.66	6.9	20.1	14.88	21.09	18.31	20.46	8.42	22.24	16.76	22.14	17.19	16.72	5.75	22.26	6.44	16.61	14.6	15.46	7.23	31.09	11.91
ENSOCUG00000001131	ENSOCUT00000001131,ENSOCUT00000055460	18.36	7.92	12.02	3.01	14.8	1.94	0.29	4.05	10.87	3.74	12.09	3.18	1.96	7.81	12.44	6.21	13.09	2.9	14.64	6.93	13.62	5.45	11.77	6.15	7.23	8.79	14.46	4.25	15.08	2.61	6.98	7.24	11.59	4.58	10.53	0.81
ENSOCUG00000001134	ENSOCUT00000001133	0	0	0	0	0	0	0	0	0	0	0	0	0	0	0	0	0	0	0	0	0	0	0	0	0	0	0	0	0	0	0	0	0	0	0	0
ENSOCUG00000001135	ENSOCUT00000001136	1.2	0.3	1.87	0.31	50.96	54.72	0	0.11	1.41	0	114.12	17.26	1.79	0.18	8.14	1.26	130.42	0	4.26	0.12	11.05	1.19	172.49	11.5	1.83	0.28	1.73	1.46	124.44	8.79	0.5	0.56	0.55	0.55	166.26	18.52
ENSOCUG00000001136	ENSOCUT00000001135,ENSOCUT00000063752	21.68	7.42	22.3	3.67	40.27	0.11	9.89	7.69	17.04	5.47	30.24	0.45	23.04	7.08	18.88	5.45	25.51	1.73	16.85	7.42	17.11	6.9	18.25	0	18.74	6.09	19.72	7.38	35.53	4.58	34.02	8.35	15.43	8.56	19.33	0
ENSOCUG00000001137	ENSOCUT00000001137	44.09	23.11	109.28	6.03	116.56	19.11	3.58	13.52	79.02	10.69	71.61	4.21	19	18.59	128.2	6.26	80.5	12.98	47.8	15.77	102.79	14.61	58.16	25.26	34.96	12.99	77.75	9.19	76.49	2.14	44.72	16.28	90.04	9.59	65.17	3.62
ENSOCUG00000001138	ENSOCUT00000001139,ENSOCUT00000057584	82.05	83.22	40.3	16.36	38.81	20.87	24.47	51.23	35.44	19.83	31.63	22.35	60.83	59.59	36.4	24.53	28.34	51.16	74.01	51.39	37.44	29.34	24.97	28.22	68.18	49.12	33.4	20.86	27.14	18.59	65.5	56.97	36.32	32.59	20.34	17.78
ENSOCUG00000001139	ENSOCUT00000001138	0	0.55	0	0	0	0	0	0	0	0	0	0	0	0	0.53	0	0	0	1.18	0	0	0	0	0	0	0	0	2.35	0	0	0	0	0	0	0.64	0
ENSOCUG00000001142	ENSOCUT00000029428,ENSOCUT00000048563,ENSOCUT00000054724,ENSOCUT00000055217	18.19	29.83	20.18	10.79	32.75	1.83	0.95	13.75	26.52	9.85	23.29	11.12	2.78	22.83	20.77	16.19	25.53	20.48	15.93	21.29	28.26	14.36	24.99	16.7	7.45	36.05	24.61	12.1	23.65	11.21	8.52	17.5	21.99	8.73	25.07	2.48
ENSOCUG00000001144	ENSOCUT00000001143,ENSOCUT00000064128	195.45	58.26	84.62	0.09	255.96	268.13	4.8	33.54	222.42	0.17	334.71	67.49	56.58	62.25	89.69	0.6	351.03	117.45	227.13	65.17	175.49	0.66	460.53	145.95	145.19	106.86	301.6	0.56	322.24	111.85	123.12	68.03	128.98	0.88	339.47	33.52
ENSOCUG00000001145	ENSOCUT00000001148,ENSOCUT00000026607	0	0.04	0.31	0	1.47	1.25	0	0.13	0.24	0	1.63	0.28	0.08	0.27	0.36	0	2.37	0	0.06	0.41	0.61	0	2.78	0	0	0.21	0.15	0	2.3	0	0.03	0.28	0.67	0	2.31	0.46
ENSOCUG00000001150	ENSOCUT00000001149,ENSOCUT00000040301	0.03	8.69	1.23	0.22	1.44	0	0.25	1.62	0.64	0.13	0.52	1.46	0	1.79	0.93	1.42	0.89	4.71	0.11	2.65	0.62	1.43	1.01	1.04	0.07	2.56	0.44	0.81	0.47	0.79	0.03	1.55	0.48	1.21	0.68	0.6
ENSOCUG00000001151	ENSOCUT00000001151,ENSOCUT00000055806,ENSOCUT00000063040	3.29	4.78	1.74	0.08	1.87	0	0.21	2.62	0.9	0.12	0.61	0.7	1.89	5.44	1.17	0.93	1.14	10.81	2.78	3.95	1.33	0.83	0.77	3.53	1.04	3.21	0.48	0.41	1	0	1.02	3.55	1.03	0.74	0.92	0
ENSOCUG00000001152	ENSOCUT00000001152	61.89	38.1	71.68	17.84	66.25	11.13	4.3	20.2	69.45	10.79	72.79	65.3	40.89	29.61	70.75	23.31	66.46	90.22	71.67	29.09	75.5	24.67	66.58	69.87	59.88	29.42	73.82	20.89	64.25	43.96	65.74	32.37	72.36	23.52	67.79	33.08
ENSOCUG00000001155	ENSOCUT00000001155	414.62	463.77	567.99	361.6	506.96	179.84	133.31	477	602.33	333.79	431.37	43.62	282.79	551.26	554.05	350.06	428.1	57.28	424.05	499.99	578.79	398.35	325.67	69.79	369.1	445.78	587.79	373.05	370.37	35.36	414.56	583.61	550.25	482.97	322.87	52.04
ENSOCUG00000001156	ENSOCUT00000001156	0	0	0	0	0	0	0	0	0	0	0	0	0	0	0	0	0	0	0	0	0	0	0	0	0	0	0	0	0	0	0	0	0	0	0	0
ENSOCUG00000001157	ENSOCUT00000001157	0	0	0	0	0	0	0	0	0	0	0	0	0	0	0	0	0	0	0	0	0	0	0	0	0	0	0	0	0	0	0	0	0	0	0	0
ENSOCUG00000001158	ENSOCUT00000001159	2.06	1.93	0.92	0.18	1.15	0	0.46	0.56	1.88	0	0.15	0	3.23	0.91	1.48	0.82	0.4	0	3.25	0.7	1.25	0.36	0.6	1.31	3.63	0.51	0.93	0.31	0.06	0	2.14	0.68	0.84	0.47	0.07	0
ENSOCUG00000001159	ENSOCUT00000001158	0	0	0	0	0	0	0	0	0	0	0	0	0	0	0	0	0	0	0	0	0	0	0	0	0	0	0	0	0	0	0	0	0	0	0	0
ENSOCUG00000001160	ENSOCUT00000001160	0	0.06	0	0	0	0	0.08	0	0	0	0	0	0	0	0	0	0	0	0	0.07	0	0	0	0	0	0	0	0	0	0	0	0.05	0	0	0	0
ENSOCUG00000001161	ENSOCUT00000001161	168.05	151.94	145.14	64.77	186.43	370.49	283.82	172.56	165.64	68.98	284.96	267.67	230.65	156.98	173.73	77.41	280.88	164.37	214.78	134.47	212.85	83.65	404.62	215.93	194.33	115.74	168.95	77.48	310.48	281.15	205.68	203	163.44	69.06	350.63	312.75
ENSOCUG00000001162	ENSOCUT00000001162	0.31	0.05	0.45	0	21.92	22.17	0.21	0.57	0.49	0.18	33.32	3.24	1.65	1.11	0.77	0.04	33.8	0	1.64	0.7	4.5	0	53.31	0	1.12	0.76	0.69	0.2	35.41	3.66	0.26	1.03	0.43	0	54.87	15.82
ENSOCUG00000001164	ENSOCUT00000001166,ENSOCUT00000057039	62.87	30.35	62.46	12.55	61.42	57.7	28.54	20.81	60.22	14.49	54.43	48.49	53.36	25.6	58.34	13.4	56.72	54.55	53.1	22.44	59.87	11.38	52.6	45.94	54.87	22.34	63.17	12.09	53.83	40.51	55.18	22.67	54.76	13.29	49.18	62.16
ENSOCUG00000001165	ENSOCUT00000001168,ENSOCUT00000044826,ENSOCUT00000047981,ENSOCUT00000060988	13.76	21.15	15.19	6	21.56	2.17	0.29	6.46	12.26	3.88	14.37	7.27	1.47	18.84	17.79	9.71	20.94	9.2	14.55	15.02	24.05	10.19	31.69	16.92	7.22	21.48	19.44	10.17	23.41	10.97	8.78	12.82	13.96	5.69	26.44	3.01
ENSOCUG00000001166	ENSOCUT00000001164	18.84	11.29	15.26	4.05	12.41	8.25	18	10.6	13.7	4.53	11.29	14.1	18.58	8	11.38	4.85	11.86	6.79	16.88	8.96	13.34	4.98	13.03	1.17	21.06	9.95	12.8	5.45	10.81	7.18	15.7	10.78	14.29	4.48	11.04	12.87
ENSOCUG00000001168	ENSOCUT00000001167,ENSOCUT00000034529	18	27.13	21.24	0.82	23.38	7.2	1.42	9.24	17.87	0.95	18.44	9.84	7.02	9.53	21.45	1.23	16.74	15.71	14.09	9.15	19.81	1.1	15.35	15.52	11.77	14.79	19.92	1.28	18.13	13.19	13.57	9.5	14.01	0.59	11.89	1.56
ENSOCUG00000001169	ENSOCUT00000001169,ENSOCUT00000040605	1.74	43.36	49.53	2.22	159.16	0	0.19	11.98	23.49	3.16	65.89	0	0.3	25	54.56	3.75	62.27	0	4.09	25	30.33	7.31	45.87	0	0.93	29.87	22.83	2.1	74.22	5.07	0.36	24.53	35.1	2.43	42.64	0
ENSOCUG00000001170	ENSOCUT00000001170,ENSOCUT00000034567,ENSOCUT00000050589,ENSOCUT00000054940,ENSOCUT00000064609	18.14	9.97	20.92	11.96	15.67	14.56	24	11.81	21.06	14.78	18.14	16.28	24.83	12.9	21.81	12.66	15.34	30.35	20.7	10.35	19.05	12.63	13.69	10.34	22	10.83	20.97	15.43	15.75	19.05	18.52	14.33	20.38	12.67	12.14	11.29
ENSOCUG00000001171	ENSOCUT00000001171,ENSOCUT00000047109	3.75	7.99	0.4	0.37	0.72	0	1.5	5.73	0.52	0.63	0.84	0	1.22	11.19	0.79	0.32	1.29	0	4.53	9.16	0.66	0.2	1.46	0	1.4	7.51	0.42	0.09	0.95	0	2.26	9.61	0.46	0.12	0.88	0.22
ENSOCUG00000001172	ENSOCUT00000001172,ENSOCUT00000030327,ENSOCUT00000058991	1.81	3.07	1.99	2.04	3.32	0.99	0.2	2.05	2.11	1.85	4.66	4.18	0.67	3.43	2.32	3.09	5.33	1.01	1.75	3.4	2.21	1.75	6.5	4.35	1.19	4.05	1.5	2.64	4.13	2.86	1.14	4.83	2.15	1.81	4.85	1.69
ENSOCUG00000001173	ENSOCUT00000001173,ENSOCUT00000051216	4.9	5.28	10.66	3.35	9.92	1.37	0.08	3.74	7.73	4.3	9.68	2.13	0.52	6.75	12.2	5.73	13.01	2.74	5.67	6.02	13.61	9.32	19.17	7.11	2.09	7	10.7	7.59	11.88	0	1.49	4.48	5.16	3.6	14.31	0.46
ENSOCUG00000001174	ENSOCUT00000001174	5.17	0.32	6.72	0	6.23	3.58	0.66	0.71	7.32	0.1	10.11	1.69	5.3	1.45	7.34	0.07	13.3	0	5.56	0.53	8.41	0.39	11.87	1.88	4.76	1.07	7.67	0.06	7.6	0	5.01	0.32	4.58	0.6	12.39	0
ENSOCUG00000001175	ENSOCUT00000001176	30.59	14.96	39.13	15.05	44.86	15.26	1.42	8.88	60.04	12.76	36.61	7.87	7.82	15.7	56.97	22.94	49.52	3.96	34.67	16.49	58.6	25.66	38.38	18.8	19.42	16.24	60.02	22.89	41.09	10.45	21.05	14.94	46.29	17.29	33.5	8.45
ENSOCUG00000001177	ENSOCUT00000001178,ENSOCUT00000025063	8.07	27.73	12.34	6.06	12.7	1.18	2.57	12.91	12.69	8.49	7.05	1.61	6.1	13.41	14.49	9.4	10	17.05	6.74	12.9	11.02	10.16	4.84	13.4	7.65	15.94	11.64	8.58	7.83	1.02	6	16.14	14.33	10.11	5.44	0.86
ENSOCUG00000001178	ENSOCUT00000001177	6.17	0.89	5.69	0	4.71	5.93	3.51	0.63	2.41	0	7.18	0.73	2.68	0.93	5	0	9.97	0	4.21	0.4	4.42	0.17	17.53	0	1.53	0.58	2.57	0	10.14	0	4.53	0.67	2.99	0	12.38	3.5
ENSOCUG00000001179	ENSOCUT00000022935,ENSOCUT00000041870,ENSOCUT00000045706,ENSOCUT00000050318,ENSOCUT00000056532,ENSOCUT00000061171	3.79	11.29	8.44	14.23	17.69	12.44	0.41	8.06	11.24	13.67	19.36	25.55	0.57	9.05	10.35	29.62	28.36	8.41	4.6	9.48	10.79	25.7	43.54	7.68	2.21	14.18	8.75	20.98	25.78	13.84	1.46	10.32	6.87	21.88	42.57	10.39
ENSOCUG00000001180	ENSOCUT00000001182,ENSOCUT00000001184,ENSOCUT00000034950,ENSOCUT00000040326,ENSOCUT00000062575,ENSOCUT00000064610	25.1	20.43	34.24	7.47	36.5	6.16	1.96	9.2	39.19	5.81	41.23	25.98	8.66	18.98	36.29	12.01	43.42	25.53	23.09	16.73	43.85	11.63	49.14	18.6	16.96	19.35	38.27	8.26	37.15	25.26	16.34	16.94	32.54	7.22	43.59	15.65
ENSOCUG00000001181	ENSOCUT00000001180	7.48	47.2	0.42	2.16	1.07	0.16	3.58	26.24	0.11	1.83	0.76	0.21	9.14	22	0.17	0.78	0.78	0.82	10.32	22.58	0.37	2.49	0.94	0	7.87	36.2	0.6	2.18	1.08	0	7.02	23.72	0.65	1.66	1.65	0.91
ENSOCUG00000001183	ENSOCUT00000001181,ENSOCUT00000045376,ENSOCUT00000048458	22.19	25.48	46.31	0.31	64.97	135.58	1.08	10.04	60.92	0.16	105.71	96.02	8.67	6.3	51.6	0.39	106.98	59.87	26.16	8.5	72.04	1.43	154.55	61.22	13.96	11.19	64.11	1.13	98.99	90.3	14.47	10.79	55.27	0.55	130.33	28.68
ENSOCUG00000001184	ENSOCUT00000001186	21.36	15.27	9.97	7.14	17.89	11.94	0.46	6.25	11.62	6.77	20.88	10.8	8.09	11.03	10.68	10	22.98	8.12	31.32	11.41	13.34	8.79	30.16	9.65	25.57	13.85	12.08	8.35	27.7	7.37	15.44	9.29	10.07	8.32	30.33	5.65
ENSOCUG00000001186	ENSOCUT00000031979,ENSOCUT00000036108	49.93	10.04	35.93	4.35	36.38	11.07	15.56	6.29	36.5	3.18	31.96	3.85	30.74	7.87	33.55	3.65	29.66	10.78	41.85	8.63	32.03	2.32	24.03	7.57	38.25	5.61	35.71	3.18	28	2.67	44.03	7.46	27.86	3.49	22.98	6.46
ENSOCUG00000001188	ENSOCUT00000001188	0.6	0	0.15	0	2.61	0.21	0.29	0	0	0	0.96	0	0.3	0	0.31	0	1.21	0	2.61	0	0.64	0	0.5	0	0.36	0	0.09	0	0.82	0	2.26	0	0.31	0	0.45	0
ENSOCUG00000001190	ENSOCUT00000001190,ENSOCUT00000040273	14.59	0.91	8.99	0	7.56	23.05	5.12	0.93	9.18	0	13.75	3.17	14.81	1.33	11.15	0.22	12.64	2.58	6.51	0.65	6.59	0.1	17.03	0	8.25	0.41	2.79	0	14.75	2.3	19.33	0.52	5.71	0.12	15.29	12.14
ENSOCUG00000001191	ENSOCUT00000001191	42.96	28.67	44.54	18.79	42.88	27.75	6.09	26.73	41.36	19.82	51.48	52.49	33.56	32	45.62	22.18	56.11	57.31	40.28	24.21	50.63	27.05	54.2	67.07	37.56	24.19	40.98	23.98	54.74	75.76	43.77	31.01	49.11	20.74	58.62	17.84
ENSOCUG00000001192	ENSOCUT00000001192	0.11	0	0	0	0	0	0	0	0	0	0	0	0	0	0	0	0	0	0	0	0	0	0	0	0	0	0	0	0	0	0	0	0	0	0	0
ENSOCUG00000001196	ENSOCUT00000001196	0	0.11	14.16	0	8.61	1.69	0	0.61	3.94	0	4.35	0.77	0	0.1	7.52	0.19	8.1	0	0	0.39	6.7	0	10.57	0	0.6	0.08	7.95	0	6.9	1.96	0	0.53	5.01	0.2	7.61	2.48
ENSOCUG00000001197	ENSOCUT00000001197	38.63	2.35	29.7	0.18	50.6	18.74	2.18	1.88	44.51	0.29	34.04	5.9	14.53	3.54	34.46	0.47	35.66	3.25	33.54	3.12	34.64	0.54	25.28	10.67	27.43	2.23	41.31	0.96	35.65	3.43	21.05	1.78	29.67	0.42	25.56	2.71
ENSOCUG00000001200	ENSOCUT00000001200	19.23	25.68	31.81	17.4	31.02	10.75	12.37	22.18	29.01	15.86	22.93	6.21	16.98	22.37	24.87	17.84	27.25	0	23.18	20.02	25.77	19.68	23.79	2.07	19.37	20.26	24.66	17.21	26	1.58	20.24	26.42	22.94	15.04	28.36	3.33
ENSOCUG00000001201	ENSOCUT00000001201	3.98	3.37	4.77	0	11.6	15.81	1.59	1.64	19.25	0	7.65	7.08	3.72	0.43	5.19	0.23	6.21	17.23	2.68	1.49	15.46	0.21	3.22	16.14	2.27	3.02	30.52	0.08	5.46	13.28	2.23	0.64	17.08	0.05	1.11	2.8
ENSOCUG00000001203	ENSOCUT00000001203	0.74	2.19	2.92	0.14	3.13	1.31	0.55	1.19	2.49	0.28	2.61	1.88	0.64	1.23	3.58	0.39	3.31	1.33	1.1	1.34	2.67	0.52	3.82	0.16	0.7	1.1	2.49	0.27	2.75	0.38	0.81	1.2	1.68	0.61	3.01	1.96
ENSOCUG00000001205	ENSOCUT00000001206,ENSOCUT00000063208	0.18	0.12	0.15	0	5.35	4.95	0.25	0.2	0.29	0	10.04	3.8	0.25	0.16	0.91	0	10.88	0	1.06	0.75	0.74	0	12.11	0	0.79	0.38	0.81	0	9.29	0	0.84	0.43	0.17	0	10.17	0.91
ENSOCUG00000001207	ENSOCUT00000001207,ENSOCUT00000055624	0	0.1	0	0.05	43.21	148.57	0.06	0.05	1.37	0	73.79	15.1	3.01	0.04	4.09	0	91.97	0	3.35	0	7.07	0	143.17	6.97	1.2	0.14	0.41	0	78.61	23.09	0.13	0.16	0.23	0	116.56	23.42
ENSOCUG00000001208	ENSOCUT00000001209	0	0.09	1.5	4.74	0.03	0	0	0	1.03	7.69	0	0	0	0.03	1.86	4.9	0.27	0	0.03	0.09	1.02	8.6	0	0	0	0.17	0.46	7.44	0.16	0	0	0.12	0.44	3.43	0.07	0
ENSOCUG00000001209	ENSOCUT00000001208	0	0	0	0	0	0	0	0	0	0	0	0.76	0	0	0	0	0	5.87	0	0	0	0	0	0	0	0	0	0	0	1.29	0.57	0.98	0.98	0	1.61	1.36
ENSOCUG00000001211	ENSOCUT00000001210,ENSOCUT00000036363	1.26	2.61	0.7	0.51	0.52	2.49	1.28	4.95	2.25	0.53	3.74	0	2.9	3.34	1.26	0.51	0.16	0	2.11	1.23	0.8	1.15	1.06	6.63	1.04	2.16	2.55	1.64	1.22	0	12.36	37.55	23.05	3.88	20.49	38.95
ENSOCUG00000001212	ENSOCUT00000001212,ENSOCUT00000049032	13.28	71.36	87.96	43.78	98.24	51.37	14.42	67.5	88.69	32.41	103.91	33.44	28.55	38.1	79.41	36.95	91.03	31.9	16.77	40.56	127.49	40.07	102.39	19.12	219.21	37.47	71.03	33.97	93.99	25.07	16.97	45.32	63	42.1	76.39	36.05
ENSOCUG00000001215	ENSOCUT00000020961,ENSOCUT00000035011,ENSOCUT00000045248,ENSOCUT00000047027	12.21	13.49	17.04	4.1	35.79	2.03	0.11	6.05	26.35	4.12	25.75	24.61	0.53	13.33	23.64	8.67	35.49	44.56	11.56	12.02	35.29	6.8	42.6	29.37	4.69	14.5	28.24	5.29	30.96	27.26	4.41	6.79	18.67	3	31.82	1.55
ENSOCUG00000001216	ENSOCUT00000001216,ENSOCUT00000017183,ENSOCUT00000036299,ENSOCUT00000046719,ENSOCUT00000050073,ENSOCUT00000055568,ENSOCUT00000056396,ENSOCUT00000059646,ENSOCUT00000061401,ENSOCUT00000061848	28.01	4.23	10.4	5204.28	12.92	4.29	14.14	3.78	8.76	4964.16	12.36	0	20.63	5.93	8.94	7418.13	11.68	1.22	28.58	19.48	7.92	5230.42	17.26	0.74	25.85	3.12	8.25	9551.54	12.88	0	29.12	2.77	8.21	5702.81	15.56	8.32
ENSOCUG00000001217	ENSOCUT00000001217,ENSOCUT00000033459,ENSOCUT00000036025,ENSOCUT00000037695,ENSOCUT00000045906	47.05	27.58	39.31	7.62	45.12	5.93	1.56	12.33	40.83	7.1	45.11	16.61	14.25	20.57	41.12	12.85	45.11	13.91	40.07	19.36	44.38	12.82	50.1	14.42	27.77	19.67	41.09	9.64	40.57	12.88	30.03	19.03	46.17	10.27	49.83	4.79
ENSOCUG00000001218	ENSOCUT00000021656,ENSOCUT00000049096,ENSOCUT00000056338	10.79	34.43	54.2	478.21	28.01	11.11	8.04	63.62	53.38	697.19	35.61	20.21	7.77	39.01	65.54	761.52	32.15	8.8	3.79	21.6	29.06	450.7	9.73	13.68	8.24	39.63	32.15	979.86	18.76	26.03	18.24	32.56	37.03	700.07	14.39	5.19
ENSOCUG00000001219	ENSOCUT00000001219	4.18	11.34	5.42	0.69	10.32	0.97	0	3.55	6.04	1.29	9.94	1.53	0.4	6.21	5.89	2.28	10.02	2.36	3.94	5.87	8.55	1.43	16.92	5.11	1.58	8.65	6.06	1.21	9.35	0.39	1.78	4.09	4.3	1.16	11.15	1.15
ENSOCUG00000001220	ENSOCUT00000001220,ENSOCUT00000041299	45.86	31.31	49.93	17.85	47.23	38.34	35.03	22.16	46.4	20.54	44.88	34.71	40.29	23.04	45.43	19.33	43.44	31.65	39.84	24.14	42.95	18.63	42.41	26.58	40.12	21.97	45.73	18.11	42.25	27.09	40.55	23.32	38.76	18.77	37.54	49.28
ENSOCUG00000001222	ENSOCUT00000001221	204.17	197.06	191.05	110.08	192.33	166.21	2.23	1.24	2.18	1.01	3.72	4.18	132.33	77.79	70.7	43.95	83.63	52.45	114.85	92.91	61.48	41.76	74.26	131.38	302.69	237.08	142.43	84.37	180.95	169.37	261.03	168.93	152.3	104.86	179.28	111.78
ENSOCUG00000001223	ENSOCUT00000001223	29.13	18	30.12	7.45	34.9	4.48	1.25	9.12	26.84	6.45	31.11	23.03	7.59	16.69	30.23	9.55	30.95	7.98	26.55	17.16	32.2	10.19	31.28	43.99	19.64	16.97	31.83	11.52	29.65	27.69	17.24	17.62	23.52	8.53	30.71	12.46
ENSOCUG00000001224	ENSOCUT00000001224,ENSOCUT00000049012,ENSOCUT00000060789	9.05	2.63	8.45	4.66	13.93	22.78	16.35	6.03	9.83	4.89	18.05	18.07	11.02	2.94	8.04	4.98	20.69	5.59	7.16	3.26	9.58	4.32	22.99	8.21	6.06	1.95	9.37	4.88	18.36	8.36	9.97	3.62	8.67	3.85	24.29	102.63
ENSOCUG00000001225	ENSOCUT00000001225	8.14	1.42	4.06	0.54	4.23	0.55	0.61	0.85	7.13	0.08	4.75	3.6	1.44	2.48	3.68	0.16	4.41	3.47	7.47	1.42	6.34	0.1	3.59	1.5	3.72	2.12	4.91	0.05	1.41	1.15	3.99	1.09	4.01	0.06	3.12	0.97
ENSOCUG00000001227	ENSOCUT00000001227	0.3	3.87	13.06	45.12	16.94	13.02	0.18	15.78	35.3	33.99	15.48	68.24	0	21.07	12.06	58.39	12.43	42.93	1.98	23.02	23.38	66.24	11.33	29.38	2.1	36.75	35.08	57.23	8.75	50.82	2.1	19.75	25.79	53.13	12.55	16.94
ENSOCUG00000001228	ENSOCUT00000001228,ENSOCUT00000041841	11.44	5.01	82.14	8.79	51.2	52.96	2.23	2.95	70.03	14.8	50.93	27.21	8.94	6.02	93.78	17.07	50.08	17.63	14.3	4.6	78.94	18.41	46.74	28.87	10.21	3.03	64.26	25.63	49.93	20.23	9.8	5.45	62.99	20.12	44.94	9.04
ENSOCUG00000001229	ENSOCUT00000001229	5.06	1.08	4.57	0.9	5.15	1.65	4.97	2.25	7.05	3.98	13.17	8.21	7.62	1.42	5.25	1.17	8.29	11	10.11	1.79	9.6	3.11	12.7	5.94	7.12	0.86	6	1.51	5.49	4.54	7.49	1.44	8.39	1.56	8.17	3.83
ENSOCUG00000001230	ENSOCUT00000001233,ENSOCUT00000050158	129.25	36.24	1.17	2.65	0.73	0.38	7.88	15.68	0.42	0.6	0.21	0.11	57.62	35.1	2.33	2.19	0.69	0	133.92	28.82	0.68	14.71	0.28	0	96.3	48.48	0.46	26	0.52	0.28	78.15	23.46	0.72	4.85	0.14	0.36
ENSOCUG00000001231	ENSOCUT00000001230	7.07	4.12	5.36	0.99	4.5	2.81	14.95	3.93	4.75	2.23	1.87	6.39	12.21	4.64	5.5	2	3.61	12.86	8.67	5.21	3.4	3.04	5.02	27.5	8.41	5.76	6.03	2.99	5.08	8.22	7.39	3.37	3.49	2.6	5.7	1.65
ENSOCUG00000001232	ENSOCUT00000001231	2224.8	1797.56	2045.79	730.73	1911.63	2198.97	4613.34	1611.23	1657.03	788.78	1919.53	2373.76	3965.17	1972.78	1808.87	865.78	1805.6	3440.35	3043.46	1836.29	1774.4	738.83	1750.73	3050.7	3550.85	1822.73	1658.4	712.16	2102.3	2356.21	2933.54	1895.09	2029.33	795.4	1935.45	2450.81
ENSOCUG00000001233	ENSOCUT00000001234,ENSOCUT00000039398	6.22	6.84	6.93	0.71	10.27	2.88	0.09	0.95	8.08	0.52	16.55	1.29	0.73	2.81	8.91	1.2	18.48	0	5.3	1.35	10.67	1.03	27.24	1.51	3.51	2.66	10.39	1.05	15.85	0.58	1.86	2.37	6.02	0.43	19.6	0
ENSOCUG00000001234	ENSOCUT00000001232	0.48	1.64	3.39	0	2.21	0.04	0.28	2.17	1.51	0	1.11	0.18	2.43	1.13	1.63	0	1.45	0	3.57	0.91	0.85	0	1.5	0	2.96	0.88	0.22	0.06	1.05	0	3.47	2.43	0.49	0.02	0.79	0.4
ENSOCUG00000001235	ENSOCUT00000001237,ENSOCUT00000014844,ENSOCUT00000040036,ENSOCUT00000040239,ENSOCUT00000049652,ENSOCUT00000052511,ENSOCUT00000054723,ENSOCUT00000059164,ENSOCUT00000059169	0.83	20.7	30.53	0.76	18.31	0.52	0.55	12.66	15.87	0.78	12.42	0.75	0.53	20.03	17.92	2.83	6.95	3.7	1.63	15.41	13.7	2.36	5.14	0.88	1.45	12.65	8.77	1.48	7.91	0.82	1.59	15.78	8.36	1.64	4.93	0
ENSOCUG00000001236	ENSOCUT00000001235	0	0.12	0	483.14	0.53	39.58	0.16	0	1.11	414.56	0	36.22	0	0	0.38	391.2	0	4.7	0.78	0.52	0.19	387.14	0.55	124.7	0.63	0	3.96	373.58	0.18	20.72	0.22	0	0.7	381.61	0.13	6.99
ENSOCUG00000001239	ENSOCUT00000001242	3.95	1.58	11.53	0.26	8.45	9.69	2.42	1.4	11.75	0.25	6.7	3.38	3.16	1.4	9	0.26	4.79	0.37	2.52	1.67	14.55	0.41	7.85	7.07	4.74	1.35	10.13	0.34	5.02	2.21	2.9	1	8.7	0.45	4.75	7.56
ENSOCUG00000001241	ENSOCUT00000001240,ENSOCUT00000038337,ENSOCUT00000044206,ENSOCUT00000060137,ENSOCUT00000063362	3.68	15.17	6.01	0.21	12.89	9.51	1.6	35.23	6.95	0.25	15.58	2.3	3.31	33.25	6.29	0.26	15.16	0.88	7.75	34.74	4.33	0.18	13.46	3.82	11.16	28.24	4.46	0.39	14.74	1.76	3.4	41.64	6.64	0.21	14.55	3.21
ENSOCUG00000001242	ENSOCUT00000001241	120.23	35.66	4.89	54.69	3.04	0.29	6.25	27.37	5.62	47.22	2.43	0.67	46.11	31.43	4.3	71.6	1.66	1.94	90.83	31.37	3.76	62.98	0.43	1.67	68.23	39.78	5.36	68.25	0.95	0	68.48	32.4	4.67	80.9	0.39	0.18
ENSOCUG00000001246	ENSOCUT00000001246,ENSOCUT00000035252,ENSOCUT00000044803,ENSOCUT00000045786,ENSOCUT00000050441,ENSOCUT00000054761,ENSOCUT00000061712	0.42	3.6	2.66	0.29	15.95	34.36	0.12	0.7	2.43	0.59	17.94	12.01	0.94	1.02	4.7	0.37	24.58	3.69	1.23	1.2	3.87	0.33	30.34	7.85	0.75	0.75	2.71	0.32	24.51	7.09	0.32	0.54	2.12	0.23	28.53	11.59
ENSOCUG00000001247	ENSOCUT00000001247,ENSOCUT00000057165	11.43	4.35	22.3	2.32	23.23	7.24	0.08	2.87	22.25	2.39	26.74	3.9	2.99	4.93	20.45	5.16	24.37	1.56	9.23	3.61	21.59	5.31	29.42	0	8.47	3.84	18.93	3.92	23.41	4.12	7.39	3.49	19.8	2.99	29.97	3.45
ENSOCUG00000001248	ENSOCUT00000001248	0	0	0	0	0	0	0	0	0	0	0	0	0	0	0	0	0	0	0	0	0	0	0	0	0	0	0	0	0	0	0	0	0	0	0	0
ENSOCUG00000001249	ENSOCUT00000001250,ENSOCUT00000034526,ENSOCUT00000038639,ENSOCUT00000038750,ENSOCUT00000043706,ENSOCUT00000047258,ENSOCUT00000050145,ENSOCUT00000053625,ENSOCUT00000054108	28.72	4.23	25.93	3.18	18.25	24.27	45.2	7.05	21.65	2.78	21.1	88.64	34.06	8.58	23.21	3.25	21.09	32.9	27.85	8.05	24.46	4.08	21.8	36.03	31.01	5.24	26.76	3.24	16.13	52.26	29.53	6.56	25.55	3.34	19.93	63.97
ENSOCUG00000001250	ENSOCUT00000001249,ENSOCUT00000056453	5.32	3.5	80.89	0.51	101.75	2	0.05	2.01	85.84	0.57	66.27	0.96	1.06	4.69	65.73	0.98	64.92	0	5.57	5.23	64.33	1.4	31.99	4.73	3.75	2.75	45.25	0.91	51.94	4.82	5.28	3.99	65.6	0.79	52.25	0
ENSOCUG00000001254	ENSOCUT00000001255,ENSOCUT00000052410,ENSOCUT00000053178,ENSOCUT00000054765	2.63	1.65	17.85	0.26	15.68	17.41	1.47	1.38	19.24	0.16	16.1	9.48	2.14	1.3	19.01	0.18	14.67	8.5	3.11	1.54	18.86	0.24	15.3	9.93	2.45	0.99	20.74	0.18	15.04	11.85	2.64	1.45	14.13	0.15	9.7	12.72
ENSOCUG00000001255	ENSOCUT00000001253	0	0.54	0.14	0	0	1.83	0	0	0	0.64	0	0	0	0.19	0.1	0.18	0.44	0	0	0.06	0	0	0.13	0	0.23	0.3	0.55	0.17	0.22	1.91	0.27	0	0.2	0	0.62	0
ENSOCUG00000001257	ENSOCUT00000001257,ENSOCUT00000040966,ENSOCUT00000046439,ENSOCUT00000052006,ENSOCUT00000054539,ENSOCUT00000056890,ENSOCUT00000063518,ENSOCUT00000063551	18.96	35.85	3.23	4.69	9.8	0.91	0.89	15.14	2.71	8.3	7.16	0.86	2.26	17.75	3.85	11.26	9.4	0	19.07	17.71	3.29	11.73	9.79	1.92	6.77	45.45	4.32	13.38	7.33	2.66	8.9	21.73	3.86	7.75	5.66	1.14
ENSOCUG00000001258	ENSOCUT00000001261	2.04	1.59	6.64	1.04	3.77	2.9	2.07	0.78	5.13	1.63	4.24	0	2.46	1.15	5.09	1.65	3.22	0	2.19	1.74	5.75	1.79	3.16	0	4.09	0.57	5.36	1.53	2.14	0	3.12	1.07	5.27	1.68	1.38	0
ENSOCUG00000001259	ENSOCUT00000001259,ENSOCUT00000057094	0	0	0	0	0	0	0	0	0	0	0	0	0	0	0	0	0	0	0.05	0	0	0	0	0	0	0	0	0	0	0	0	0	0.04	0	0	0
ENSOCUG00000001263	ENSOCUT00000001265	0.26	0.06	0.28	0.23	0.4	0.34	0	0	0.13	0.03	0.1	0	0	0.01	0.05	0.02	0.04	0	0.25	0	0.34	0.01	0.43	0	0.19	0.01	0.28	0.35	0.27	0.68	0	0.02	0.05	0.04	0.07	0
ENSOCUG00000001264	ENSOCUT00000001266,ENSOCUT00000054797,ENSOCUT00000057053	0.31	0.05	1.12	0.01	1.68	0	0.11	0.04	0.76	0.07	0.99	0	0.19	0.11	1.12	0.06	0.86	0	0.33	0.17	1.69	0.03	0.51	0	0.38	0.11	1.54	0	0.87	0	0.44	0.08	0.45	0.01	0.4	0.33
ENSOCUG00000001265	ENSOCUT00000001263,ENSOCUT00000044246	48.25	11.84	12.32	1	19.51	4.71	0.32	5.37	10.76	1.15	23.64	15.58	4.89	9.62	12.83	1.72	19.88	11.44	39.17	9.03	16.7	3.32	22.41	29.68	20.5	7.66	13.15	1.74	21.32	17.62	15.46	10.16	11.15	1.18	28.28	0.9
ENSOCUG00000001266	ENSOCUT00000001264,ENSOCUT00000042045,ENSOCUT00000064354	46.06	65.38	47.29	31.39	50.63	12.03	14.43	38.94	48.58	30.98	52.09	25.27	23.58	53.21	47.49	39.1	54.8	14.47	43.2	45.98	45.62	40.25	61.19	25.19	31.93	62.1	44.04	42.12	49.05	16.89	31.4	48.83	40.69	31.45	59.14	11.33
ENSOCUG00000001267	ENSOCUT00000001267	0.33	1.33	0.89	0.73	2.92	3.6	2.33	1.79	1.41	2.34	3.5	1.23	3.97	1.19	0.97	0.62	1.31	0	2.89	2.77	1.66	0.7	0.93	0	1.13	1.98	1.55	1.5	0.72	0	2.01	2.18	2.08	1.14	0.73	0
ENSOCUG00000001269	ENSOCUT00000001270,ENSOCUT00000034399,ENSOCUT00000044650,ENSOCUT00000060173	38.86	62.75	97.55	122.6	87.84	25.67	1.86	50.72	104.99	95.01	79.51	49.54	12.41	94.95	99.13	135.93	75.54	22.32	40.08	79.8	100.7	136.35	72.45	32.76	28.34	97.45	100.35	102.64	67.32	33.4	25.66	79.11	90.54	118.97	72.52	20.64
ENSOCUG00000001270	ENSOCUT00000001269,ENSOCUT00000058672	15.83	22.83	41.39	15.33	39.39	2.68	0.6	17.43	41.23	13.33	37.92	18.23	3.23	17.99	45.65	15.87	38.23	23	19.81	16.32	43.09	15.95	30.79	47.46	12.12	22.44	40.51	18.33	31.17	16.64	10.4	16.53	40.81	13.88	28.92	5.17
ENSOCUG00000001271	ENSOCUT00000001272,ENSOCUT00000057783	34.24	25.92	38.83	10.25	38.43	48.68	10.42	21.57	36.81	12.01	41	35.44	25.93	22.61	39.43	13.32	37.58	33.23	33.79	19.85	39.98	12.71	44.11	48.56	26.68	20.45	40.88	15.9	37.65	41.51	27.66	23.5	31.03	10.31	34.86	20.36
ENSOCUG00000001272	ENSOCUT00000001271,ENSOCUT00000040420,ENSOCUT00000047040,ENSOCUT00000050953	65.79	24.9	48.99	23.97	46.16	12.56	4.9	14.11	49.03	19.15	40.92	7.05	20.96	14.75	42.49	24.25	40.74	7.87	52.59	14.83	45.33	30.46	40.38	9.02	39.31	18.78	41.88	30.07	37.77	4.02	44.71	16.37	44.39	22.03	35.86	2.42
ENSOCUG00000001277	ENSOCUT00000001277	8.35	0.18	2.59	0	4.13	0.81	0.27	0.2	3.01	0	5.19	10.17	1.14	0.27	2.24	0.14	6.33	8.59	10.2	0.25	2.67	0.05	7.78	11.59	3.58	0.39	2.03	0.02	4.76	8.51	3.58	0.27	1.83	0.07	7.5	0.6
ENSOCUG00000001278	ENSOCUT00000001278	0.95	1.07	1.15	0.16	2.27	0.38	0.03	0.81	0.87	0.03	1.49	0.31	0.5	1.53	1.39	0.06	2.52	1.2	0.62	1.29	0.89	0.14	2.95	2.07	0.39	1.1	1.12	0.1	2.25	0	0.42	1.5	0.8	0.02	2.12	2.17
ENSOCUG00000001279	ENSOCUT00000001279,ENSOCUT00000050162,ENSOCUT00000057709,ENSOCUT00000060891	0	13.48	24.93	0.34	12.11	1.93	0	7.13	15.03	1.1	12.34	0.79	0	11.71	20.93	1.1	9.16	0	0.55	10.54	17.2	1.82	5.28	13.17	0	6.96	12.92	0.78	10.13	2.21	0	11.03	15.77	0.9	8.07	0
ENSOCUG00000001280	ENSOCUT00000001280,ENSOCUT00000040786,ENSOCUT00000043059,ENSOCUT00000051831	578.85	403.14	556.23	252.84	800.45	1907.23	140.92	349.12	567.79	340.94	1200.07	1531.23	449.67	419.72	634.47	318.08	1257.52	758.73	630.41	410.7	681.66	388.9	1639.7	1242.04	461.34	325.95	588.44	350.73	1227.3	1235.54	433.72	404.48	480.16	264.2	1376.96	484.8
ENSOCUG00000001281	ENSOCUT00000001283,ENSOCUT00000033997,ENSOCUT00000043821,ENSOCUT00000045201	27.61	20.78	22.8	6.91	31.05	20.89	2.75	10.32	24.65	7.96	32.25	9.68	11.14	13.56	23.17	9.27	36.25	8.69	22.54	14.25	22.97	7.72	45	20.34	23.99	13.56	21.2	9.02	34.96	9.45	16.41	13.47	20.24	8.36	37.4	2.23
ENSOCUG00000001284	ENSOCUT00000001287,ENSOCUT00000036963,ENSOCUT00000038848,ENSOCUT00000044449,ENSOCUT00000045198,ENSOCUT00000046699,ENSOCUT00000049282,ENSOCUT00000057285,ENSOCUT00000062529,ENSOCUT00000063401	21.03	14.55	30.46	8.12	37.24	8.01	0.84	8.23	31.85	6.16	39.11	11.64	7.87	11.24	33.23	10.4	38.73	15.79	21.47	12.04	32.61	10.1	38.03	13.91	16.97	12.12	30.2	9.92	32.88	11.49	16.56	12.5	29.14	8.54	35.1	4.27
ENSOCUG00000001286	ENSOCUT00000001285	397.49	230.39	341.59	161.63	365.88	606.97	567.32	253.47	379.12	189.42	398.46	696.22	559.33	187.38	358.91	160.06	396.73	699.2	447	186.55	379.44	163.76	484.96	749.23	426.59	194.91	388.84	167.8	396.38	787.44	408.33	224.64	408.15	171.23	441.61	754.3
ENSOCUG00000001288	ENSOCUT00000001288	429.61	1247.64	546.94	744.62	700.49	1471.27	550.02	718.46	546.64	822.41	788.41	774.66	479.55	589.15	484.54	772.69	787.46	854.41	438.38	523.44	598.14	707.5	842.26	703.74	486.65	632.35	569.6	614.01	781.5	635.09	441.67	584.51	623.24	687.04	998.16	808.29
ENSOCUG00000001289	ENSOCUT00000001289,ENSOCUT00000037717,ENSOCUT00000044619,ENSOCUT00000044727,ENSOCUT00000052107,ENSOCUT00000054402,ENSOCUT00000055275,ENSOCUT00000060691	19.27	39.29	41.11	27.79	82.77	57.32	3.17	22.46	47.33	25.29	75.45	164.63	3.94	35.14	48.92	35.64	69.97	38.57	16.91	27.89	45.38	22.88	79.31	68.23	7.11	26.99	42.84	18.65	64.82	84.7	8.73	28.39	29.36	29.72	66.98	86.72
ENSOCUG00000001290	ENSOCUT00000001290,ENSOCUT00000051794	22.09	0.29	3.85	0	5.51	12.19	10.5	0.52	10.28	0.06	9.17	3.67	15.43	0.26	5.58	0	9.7	1.28	17.77	0.34	3.32	0.04	7.06	2.22	13.82	0.33	6.2	0	7.27	0	12.12	0.61	4.69	0	6.37	3.58
ENSOCUG00000001292	ENSOCUT00000001292	57.31	85.21	53.51	33.66	59.83	9.64	20.31	55.31	52.51	41.82	50.46	5.7	39.59	42.91	57.66	49.12	35.2	4.12	50.9	48.69	50.47	52.6	24.15	8.3	60.19	56.8	50.61	66.79	37.43	5.44	61.5	50.19	48.12	55.35	24.19	2.29
ENSOCUG00000001294	ENSOCUT00000001295	0.15	0.1	0.12	0	0.11	0	0	0	0	0	0	0	0	0	0.18	0	0	0	0	0	0	0.08	0.11	0	0	0	0	0	0	0	0	0	0	0	0.11	0
ENSOCUG00000001295	ENSOCUT00000001296,ENSOCUT00000040766	33.91	27.79	36.86	11.96	33.27	31.65	23.38	22.75	28.01	15.1	41.93	31.8	33.06	25.18	32.27	13.19	43.07	35.73	35.89	21.03	34.64	13.36	44.9	46.53	39.86	17.98	28.74	12.34	38.19	23.63	43.78	24.27	30.8	13.03	52.5	16.45
ENSOCUG00000001296	ENSOCUT00000001294,ENSOCUT00000045958	36.36	0.09	0	0	0.08	0.7	13.47	0.2	0	0	0.9	0.32	33.79	0	0.17	0	0.23	0	34.78	0.16	0.05	0	0.65	0	33.82	0	0.09	0	0.48	0.81	33.46	0.11	0.08	0	1.15	0
ENSOCUG00000001297	ENSOCUT00000001298,ENSOCUT00000039222,ENSOCUT00000044336,ENSOCUT00000046483,ENSOCUT00000049899	26.41	9.62	32.12	1.26	24.24	17.85	21.18	6.34	30.31	1.17	21.24	18.27	22.33	5	28.78	0.81	18.42	23.92	20.65	6.04	28.81	1.04	17.43	22.18	20.6	3.78	29.66	1.52	18.78	11.52	30.03	4.22	24.12	1.03	12.95	12.28
ENSOCUG00000001299	ENSOCUT00000001301,ENSOCUT00000039000,ENSOCUT00000039710,ENSOCUT00000047296,ENSOCUT00000048157,ENSOCUT00000053598,ENSOCUT00000057821,ENSOCUT00000060331,ENSOCUT00000060746	36.14	43.81	1.78	0.78	3.08	2.6	1.13	16.74	0.84	1.14	3.52	2.74	7.51	24.33	1.7	3.43	5.17	1.68	23.34	25.13	1.02	3.75	5.41	1.45	11.08	38.68	1.12	3.28	5.03	0.37	14.44	24.14	0.62	1.26	3.9	0
ENSOCUG00000001300	ENSOCUT00000001300,ENSOCUT00000055047	4.45	3.63	2.17	0.52	8.67	5.37	0.15	1.74	2.48	0.33	11.9	3.08	1.15	2.63	3.09	0.47	12.27	0	3.53	2.43	3.32	0.45	19.89	6.42	2.38	2.4	2.32	0.54	11.27	3.93	2.27	2.88	2.42	0.31	18.59	1.74
ENSOCUG00000001301	ENSOCUT00000001299,ENSOCUT00000038872,ENSOCUT00000061442	0	0	0	0	0	0	0	0	0	0	0	0	0	0	0	0	0	0	0	0	0	0	0	0	0	0	0	0	0	0	0	0	0	0	0	0
ENSOCUG00000001302	ENSOCUT00000001302	13.09	9.53	0.37	0.02	0.06	0.11	2.82	4.92	0.07	0.07	0.28	0	6.89	2.8	0.18	0.04	0.23	0.3	9.88	3.8	0.12	0.18	0.21	0	7.06	5.24	0.12	0.13	0.17	0	9.6	4.67	0.09	0.2	0.14	0.5
ENSOCUG00000001303	ENSOCUT00000001303	87.44	206.58	106.64	72.51	109.74	228.77	208.93	194.01	112	86.64	110	198.85	128.82	131.83	94.19	70.82	107.85	193.15	90.54	145.88	94.14	82.01	120.21	191.6	100.52	167.49	114.97	73.36	114	189.32	99.67	163.08	131.94	84.46	135.39	416.67
ENSOCUG00000001304	ENSOCUT00000025447	0.3	8.55	5.27	0.65	7.13	9.38	0.15	2.81	5.95	1.24	9.08	6.76	0.64	3.4	5.53	1.49	9.37	0	0.49	3.48	3.53	1.41	12.9	1.14	0.45	3.42	4.02	1.67	11.02	2.04	0.21	3.59	4.36	1.39	9.87	2.83
ENSOCUG00000001305	ENSOCUT00000001304	1.49	1.34	6.38	0.37	7.35	0.76	0.36	1.27	4.87	0.32	5.73	3.72	0.87	0.64	3.41	0.6	4.36	0	3.28	1.43	5.21	0.5	2.95	0	2.23	1.12	5.13	0.07	3.99	0	4.72	0.5	5.61	0.25	2.87	0
ENSOCUG00000001306	ENSOCUT00000001305,ENSOCUT00000040077,ENSOCUT00000057660	30.03	24.95	10.5	13.26	23.1	8.87	4.21	20.17	13.21	9.62	21.86	34.21	7.63	21.98	12.95	7.66	23.27	5.61	22.15	22.69	14.72	5.98	28.13	11.19	13.93	37.8	13.25	3.91	22.33	20.41	14.23	23.56	10.66	7.62	32.26	17.91
ENSOCUG00000001307	ENSOCUT00000001308,ENSOCUT00000041593	2.45	17.96	55.49	3.1	50.21	32.25	6.39	13.97	32.77	3.51	37.3	24.99	4.15	11.01	39.64	4.95	47.11	13.94	2.79	16.29	43.13	3.08	33.86	16.16	3.66	12.99	38.64	4.93	45.54	10.74	3.65	13.96	33.51	3.75	36.29	12.52
ENSOCUG00000001309	ENSOCUT00000001309,ENSOCUT00000049749,ENSOCUT00000063585	13.32	0.5	4.45	0.05	3.8	0.55	1.05	0.8	5.9	0	2.93	1.05	6.31	0.92	4.77	0.02	4.09	6.74	13.13	0.73	4.59	0.1	1.42	10.48	13.43	0.79	5.41	0.1	2.3	3.6	9.86	1.18	5.02	0	1.3	0.55
ENSOCUG00000001310	ENSOCUT00000001310,ENSOCUT00000036232,ENSOCUT00000039931,ENSOCUT00000041904,ENSOCUT00000043770,ENSOCUT00000053695,ENSOCUT00000054181,ENSOCUT00000058882	8.99	6.69	11.83	1.83	12.23	4.13	1.46	6.18	12.87	1.81	15.09	20.98	4.44	6.13	15.73	2.39	17.2	6.9	9.32	7.22	14.57	1.88	21.41	3.43	8.62	6.74	11.21	1.44	17.39	5.02	7.14	6.74	13.85	1.59	21.76	15.95
ENSOCUG00000001311	ENSOCUT00000001312	24.64	24.92	25.81	13.15	39.14	8.13	0.46	12.07	37.07	12.34	34.91	17.12	4.36	23.11	27.54	19.07	39.95	15.92	21.06	19.26	31.11	17	41.01	24.57	11.27	23.38	33.57	16.28	36.48	17.28	13.25	20.08	19.44	14.67	33.51	2.22
ENSOCUG00000001315	ENSOCUT00000001315	14.96	9.28	16	2.65	23.3	38.67	7.86	6.39	16.98	2.71	27.15	16.52	13.92	7.36	16.97	2.83	26.87	8.86	13.83	7.04	20.91	2.57	34.81	9.56	12	5.31	18.19	2.91	26.74	12.06	12.13	6.29	13.25	2.56	26.76	14.02
ENSOCUG00000001316	ENSOCUT00000001316,ENSOCUT00000036433,ENSOCUT00000041864	122.57	20.55	0.03	0.05	0	0	1.93	14.6	0.09	0.22	0	0	27.71	24.55	0.2	0.26	0.26	1.37	117.96	20.13	0	0.25	0	0	83.75	26.68	0	0.16	0	0	66.99	25.65	0	0.12	0	0
ENSOCUG00000001317	ENSOCUT00000001318,ENSOCUT00000049295,ENSOCUT00000059208	15.92	8.91	30.86	2.34	35.85	2.22	1.11	4.45	37.36	2.79	27.55	7.64	3.75	11.88	30.33	5.72	27.52	13.35	16.42	8.27	39.62	4.67	27.35	20.51	9.55	9.77	35.16	5.36	25.93	9.47	8.87	8.87	30.12	3.11	23.35	2.73
ENSOCUG00000001319	ENSOCUT00000001319,ENSOCUT00000061627	63.35	29.19	66.74	10.27	74.63	16.56	175.29	23.05	65.52	14.75	71.35	1377.58	83.45	26.39	67.64	15.12	77.73	374.5	65.89	22.64	74.93	12.59	92.29	960.48	58.6	25.87	69.65	12.85	71.14	1563.72	51.58	30.14	63.75	10.36	78.92	426.75
ENSOCUG00000001320	ENSOCUT00000001321,ENSOCUT00000060582	13.4	5.41	19.35	2.71	21.06	2.1	3.6	3.59	19.79	2.39	23.8	16.47	5.62	5.82	19.97	2.33	23.58	23.32	13.4	5.89	21.11	3.1	27.65	26.67	11.65	3.59	24.17	3.24	18.61	10.66	10.49	5.32	20.56	1.85	26.08	47.25
ENSOCUG00000001322	ENSOCUT00000031381	0	1.22	0	0	0	0	0	0	0.06	0	0.12	0	0	0	0	0	0	0	0	0	0	0.04	0	0	0	0	0.05	0	0	0	0	0.04	0	0.22	0	0
ENSOCUG00000001324	ENSOCUT00000013597	261.08	493.43	356	126.95	364.96	279.85	58.74	390.28	404.92	141.9	325.18	68.86	176.89	415.97	373.79	159.96	296.57	79.78	229.44	373.41	379.9	175.63	246.25	121.53	216.62	594.02	418.66	181.95	273.62	55.82	223.41	457.84	337.82	152.43	204.57	25.18
ENSOCUG00000001326	ENSOCUT00000001326,ENSOCUT00000042101	30.74	8.16	13.21	4.37	20.25	12.68	17.47	2.66	12.2	5.22	14.81	5.35	27.15	4.42	8.57	10.03	15.29	2.14	30.72	2.37	12.92	6.11	14.1	2.3	29.97	3.41	11.18	4.83	17.95	1.01	29.32	1.81	9.64	12.59	15.51	4.63
ENSOCUG00000001327	ENSOCUT00000001327	0	0	0.04	1.32	0	0	0	0	0	0.8	0	0	0	0	0	3.77	0	0	0	0.08	0	0.75	0.08	0	0	0.07	0	0.98	0	0	0	0.03	0	0.92	0.04	0
ENSOCUG00000001328	ENSOCUT00000001333,ENSOCUT00000046223,ENSOCUT00000052182,ENSOCUT00000055541	2.96	3.11	4.26	1.52	4.69	0.45	0.14	2.08	4.51	1.02	3.84	3.01	0.69	4	5.5	2.47	4.86	0.52	3.26	3.4	5.93	1.93	5.65	3.34	2.27	4.98	5.32	2.19	4.52	2.44	1.78	3.1	4.03	1.18	4.7	3.32
ENSOCUG00000001331	ENSOCUT00000001330	0	0	0.18	0	0	0	0	0	0	0	0.37	0	0.89	0.17	0.41	0	0.29	2.47	0.51	0.87	1	0.21	0.55	0	1.03	0.44	0	0.14	0.5	0	0	0.23	0.41	0.26	0.29	0
ENSOCUG00000001333	ENSOCUT00000001332	0	0	0	0	0	0	0	0	0	0	0	0	0	0	0	0	0	0	0	0	0	0	0	0	0	0	0	0	0	0	0	0	0	0	0	0
ENSOCUG00000001334	ENSOCUT00000001334,ENSOCUT00000035732	136.18	112.64	353.38	27.91	221.81	248.4	151.3	95.24	300.25	37.8	186.23	61.54	146.59	63.25	334.5	42.78	191.78	38.25	126.53	60.79	314.82	49.8	167.12	136.62	145.9	82.33	351.94	60.53	191.14	38.74	146.51	59.15	288.68	40.6	130.18	122.36
ENSOCUG00000001335	ENSOCUT00000001336	0.76	460.23	0.91	1	0.61	0.2	1	202.52	0.69	1.06	0.98	0	0.56	211.61	0.34	0.43	0.55	0	0.76	203.14	0.75	1.22	0.62	0	0.33	303.68	0.54	0.67	0.63	0	0.38	191.63	0.35	0.54	0.44	0.75
ENSOCUG00000001336	ENSOCUT00000001335,ENSOCUT00000002641,ENSOCUT00000027361,ENSOCUT00000054250	44.11	93.47	27.83	3.74	34.29	13.34	29.03	36.61	21.77	4.77	29.09	9.58	40.33	32.44	24.35	8.64	25.53	16.01	42.17	34.36	21.54	7.56	27.35	6.4	40.73	35.68	19.6	6.87	27.37	9.76	39.76	32.43	17.37	8.51	21.73	22.54
ENSOCUG00000001337	ENSOCUT00000001337,ENSOCUT00000056509	34.77	54.89	144.49	0.89	89.65	1.4	3.2	58.79	100.97	0.16	48.69	2.83	8.7	68.9	128.19	1.01	47.93	4.38	21.64	66.24	105.82	0.11	25.08	0	15.83	98.17	86.04	0.07	40.11	0	13.13	83.04	74.03	1.35	17.89	0.68
ENSOCUG00000001338	ENSOCUT00000001338	64.82	59.14	58.03	46.45	62.85	64.79	58.44	80.56	62.79	62.26	74.43	60.69	85.65	49.47	76.75	47.28	67.84	112.29	63.5	56.9	84.33	54.38	77.82	121.71	90.58	53.28	66.31	91.31	64.6	30.97	76.95	77.48	73.62	59.4	81.29	31.31
ENSOCUG00000001341	ENSOCUT00000001341	0.22	0	0	0	0.25	0	0	0	0.17	0	0.39	0	0	0	0.14	0	0	0	0.23	0.09	0.73	0	0	1.7	0	0	0.23	0	0	0	0.93	0	0.34	0	0	0
ENSOCUG00000001342	ENSOCUT00000025212,ENSOCUT00000029109,ENSOCUT00000040011,ENSOCUT00000045520,ENSOCUT00000046563,ENSOCUT00000051867,ENSOCUT00000063486	0	0	0.07	3.08	0.77	0.05	0	0	0.11	2.08	0.17	0	0	0	0.28	1.01	0.11	0	0.05	0	0.19	1.74	0.04	0	0.07	0	0	0.81	0.18	0	0	0	0.04	2.55	0.13	0
ENSOCUG00000001343	ENSOCUT00000001342,ENSOCUT00000039276,ENSOCUT00000050813,ENSOCUT00000051793,ENSOCUT00000055309,ENSOCUT00000061317,ENSOCUT00000061738,ENSOCUT00000063432,ENSOCUT00000063581,ENSOCUT00000064578	24.64	15.14	68.14	31.6	112.94	66.96	5.42	9.95	83.29	23.32	116	44.23	15.01	17.48	88.2	34.49	126.25	22.59	27.39	15.18	80.3	27.5	155.44	39.2	18.24	13.27	81.85	31.41	127.97	25.33	20.89	12.59	50.82	29.62	109.38	31.63
ENSOCUG00000001345	ENSOCUT00000001345	0	0	0	0	0	0	0	0	0	0	0	0	0	0	0	0	0	0	0	0	0	0	0	0	0	0	0	0	0	0	0	0	0	0	0	0
ENSOCUG00000001346	ENSOCUT00000001346	0	0	0	0	0	0	0	0	0	0	0	0	0	0	0	0	0	0	0	0	0	0	0	0	0	0	0	0	0	0	0	0	0	0	0	0
ENSOCUG00000001347	ENSOCUT00000001347	0	0	0	0	0	0	0	0	0	0	0	0	0	0	0	0	0	0	0	0	0	0	0	0	0	0	0	0	0	0	0	0	0	0	0	0
ENSOCUG00000001349	ENSOCUT00000001350,ENSOCUT00000042237,ENSOCUT00000042248,ENSOCUT00000046996,ENSOCUT00000051507,ENSOCUT00000060207,ENSOCUT00000062192,ENSOCUT00000062540	76.65	18.42	73.56	8.65	47.94	12.58	19.42	11.15	62.56	7.07	41.82	29.15	41.05	17.79	76.01	11.99	39.55	26.09	64.32	17.98	71.86	13.64	30.59	29.79	46.17	13.98	64.43	13.51	34.92	14.08	47.51	15.1	52.79	12.21	23.96	19.68
ENSOCUG00000001351	ENSOCUT00000033498	0	25.17	2.81	0.03	2.92	0.46	0.03	2.92	4.22	0.03	1.96	0.52	0	2.4	0.6	0.11	0.53	0.67	0	3.37	1.95	0.28	0.38	4.04	0	4.78	1	0.02	0.13	1.76	0.03	2.29	3.15	0.18	0.26	0.37
ENSOCUG00000001352	ENSOCUT00000001352,ENSOCUT00000034071,ENSOCUT00000045341,ENSOCUT00000050705,ENSOCUT00000064320,ENSOCUT00000064575	31.59	29.57	28.18	22.83	54.81	91.27	12.16	19.61	30.28	24.47	84.83	10.28	25.6	18.1	30.01	16.52	94.1	11.45	29.53	22.46	33.89	20.22	126.92	15.59	28.77	29.04	30.67	20.64	86.43	3.04	22.89	21.71	26.59	17.01	107.96	35.14
ENSOCUG00000001353	ENSOCUT00000030750,ENSOCUT00000051747,ENSOCUT00000053451	1.3	17.14	8.25	1.98	54.85	233.94	1.34	21.4	9.8	0.57	99.77	36.46	6.29	15.06	11.34	1.43	118.78	28.16	5.09	20.66	16.75	1.14	151.79	13.28	2.02	14.79	11.86	1.38	117.08	17.31	0.84	18.7	11.66	0.25	146.69	36.4
ENSOCUG00000001355	ENSOCUT00000001355,ENSOCUT00000035906,ENSOCUT00000037306,ENSOCUT00000038442,ENSOCUT00000040399,ENSOCUT00000041109,ENSOCUT00000044766,ENSOCUT00000046322,ENSOCUT00000046561,ENSOCUT00000054742	0	9.02	0.35	0.06	0.59	0	0	1.73	0.61	0	0.27	0	0	3.07	0.73	0.62	0.2	0	0	2.19	0.87	0.71	0.9	0	0.2	2.48	0.7	0.32	0.19	0	0	2.5	0.17	0.66	0.14	0
ENSOCUG00000001357	ENSOCUT00000001357,ENSOCUT00000034852,ENSOCUT00000039587,ENSOCUT00000044490,ENSOCUT00000057349,ENSOCUT00000059971	301.15	229.5	321.21	75.91	340.38	163.09	57.37	151.25	348.99	73.53	368.43	232.98	178.23	189.54	362.06	102.98	352.1	238.26	291.72	170.87	371.14	100.43	401.15	295.29	236.73	163.33	359.31	102.7	361.01	179.59	207.88	178.88	307.6	88.86	346.5	116.42
ENSOCUG00000001360	ENSOCUT00000001363,ENSOCUT00000045858,ENSOCUT00000050839,ENSOCUT00000056849	0.62	0.99	0.69	0.19	1.99	0	0	0.44	1.07	0	1.03	0.76	0.05	1.07	1.22	0.23	1.04	1.96	0.56	1.06	0.8	0.44	0.9	0	0.32	0.85	0.86	0.4	0.76	0	0.46	0.5	0.78	0.3	0.63	0
ENSOCUG00000001361	ENSOCUT00000001360	0	0	0	0	0	0	0	0	0	0	0	0	0	0	0	0	0	0	0	0	0	0	0	0	0	0	0	0	0	0	0	0	0	0	0	0
ENSOCUG00000001362	ENSOCUT00000001361,ENSOCUT00000049352,ENSOCUT00000052528	15.68	8.67	18.28	10.04	18.39	23.23	9.85	11.47	14.16	15.7	15.74	21.16	19.91	9.95	19.6	11.28	14.4	20.78	15.68	10.74	14.77	14.16	19.88	4.88	22.18	14.53	19.24	14.77	19.3	35.42	15.98	13.63	13.67	15.8	17.16	8.41
ENSOCUG00000001363	ENSOCUT00000001362	0	0	0	0	0	0	0	0	0	0	0	0	0	0	0	0	0	0	0	0	0	0	0	0	0	0	0	0	0	0	0	0	0	0	0	0
ENSOCUG00000001366	ENSOCUT00000001367,ENSOCUT00000059156	5.5	6.81	2.14	0.77	1.56	0.54	1.58	3.5	1.77	0.38	2.23	0	2.96	6.97	0.4	0.54	1.3	0	5.99	9	2.23	0.51	1.01	0	4.74	6.31	0.66	0.25	1.11	0	2.95	10.42	1.62	0.2	1.34	0
ENSOCUG00000001367	ENSOCUT00000001366	0	0	0	0	0	0	0	0	0	0	0	0	0	0	0	0	0	0	0	0	0	0	0	0	0	0	0	0	0	0	0	0	0	0	0	0
ENSOCUG00000001368	ENSOCUT00000001368,ENSOCUT00000049066,ENSOCUT00000062369	0.97	0	0.45	0	0.67	0.39	0.68	0.05	0.32	0	0.41	0.64	0.86	0	0.81	0.08	0.74	0	0.47	0.03	0.4	0.07	0.38	0	0.69	0.06	0.75	0	0.2	0	1.09	0	0.67	0	0.28	0.68
ENSOCUG00000001370	ENSOCUT00000001369,ENSOCUT00000040529,ENSOCUT00000057960	0.96	0.19	18.3	0	292.01	649.22	0.69	0.14	72.57	0	446.81	139.84	10.85	0	40.8	0	509.1	47.46	28.73	0	112.75	0	1047.17	40.89	5.94	0.95	71.47	0	467.07	146.21	0.87	0.05	51.14	0	991.3	116.21
ENSOCUG00000001372	ENSOCUT00000001375,ENSOCUT00000056657	0.44	1.2	0	91.12	0.04	0	0	19.68	0	92.9	0	0	0.4	7.82	0.02	221.55	0	0	0.31	11.02	0	227.14	0	0	0.4	54.09	0.08	157.05	0	0	0.18	7.15	0.03	183.29	0.02	0
ENSOCUG00000001373	ENSOCUT00000001372	0.19	0.59	8.19	0	11.65	14.42	0.33	0.54	5.87	0	13.11	8.4	0.31	1.05	6.04	0	11.93	7.93	1.38	0.68	10.83	0	12.35	10.85	0.13	0.58	7.46	0	12.96	6.11	0.22	1.2	7.24	0	12.6	2.76
ENSOCUG00000001374	ENSOCUT00000001373,ENSOCUT00000051930	0.32	0.17	0.47	0	1.52	0.6	0.17	0	0.09	0	3.86	0.36	0	0.07	0.54	0	3.43	0	0.18	0	0.67	0	4.34	0	0.05	0.06	0.48	0	2.86	0.46	0.03	0.02	0.07	0.12	4.08	0.39
ENSOCUG00000001375	ENSOCUT00000001374	39.94	6.13	60	2256.63	58.69	21.59	2	7.41	79.87	2777.47	42.36	7.11	10.1	8.24	50.07	258.56	42.97	11.44	24.19	3.81	46.88	8.38	24.94	11.7	11.08	2.04	50.24	0.42	22.01	5.07	19.12	8.99	40.36	622.23	14.28	2.11
ENSOCUG00000001376	ENSOCUT00000001379	0.11	0.47	0.23	0.01	0.55	0	0	0.11	0.02	0.02	0.3	0	0.1	0.36	0.07	0.04	0.16	0	0.04	0.62	0.08	0	0.17	0	0.02	0.45	0.22	0	0.1	0	0	0.33	0.05	0	0.02	0
ENSOCUG00000001377	ENSOCUT00000001376	0	0	0	0	0	0	0	0	0	0	0	0	0	0	0	0	0	0	0	0	0	0	0	0	0	0	0	0	0	0	0	0	0	0	0	0
ENSOCUG00000001378	ENSOCUT00000001377,ENSOCUT00000034637	0	0	0	0	0.05	0	0	0	0	0	0	0	0	0	0	0	0	0	0	0	0	0	0	0	0	0	0	0	0	0	0.05	0.04	0	0	0	0
ENSOCUG00000001380	ENSOCUT00000001381,ENSOCUT00000037387	0	0.1	0	0	0.79	5.04	0	0.04	0.66	0	1.83	9	0.15	0.03	0.1	0	2.06	11.07	0.07	0.12	0.31	0	1.9	2.43	0.11	0.12	0.43	0	1.31	4.95	0	0	0.36	0	2.61	1.83
ENSOCUG00000001382	ENSOCUT00000001383	46.06	49.83	63.38	18.37	79.94	21.64	0.71	28.97	64.66	19.49	75.74	47.65	17.72	36.78	58.55	22.69	77.9	45.2	52.28	38.31	56.94	26.7	80.22	85.51	25.74	40.6	68.01	31.35	77.44	57.88	37.2	38.46	70.29	23.39	79.35	20.46
ENSOCUG00000001383	ENSOCUT00000001382,ENSOCUT00000047220	62.01	89.12	59.88	47.77	60.09	60.96	57.9	89.31	56.19	60.53	73.33	59.62	63.73	94.94	62.66	74.75	65.65	97.47	62.68	72.96	66.14	61.35	69.26	92.31	61.73	81.02	61.87	76.94	67.93	75.15	63.38	84.26	57.81	54.84	73.11	40.72
ENSOCUG00000001384	ENSOCUT00000001389,ENSOCUT00000042427,ENSOCUT00000061276,ENSOCUT00000061587	2.19	3.55	2.34	0.4	3.83	1.07	0.05	1.04	2.01	0.43	4.29	0.6	0.87	2.01	2.03	0.48	4.08	2.07	2.07	2.04	2.49	0.63	5.71	2.01	1.37	1.42	2.08	0.35	3.14	1.01	1.35	1.47	1.94	0.31	4.71	0.72
ENSOCUG00000001385	ENSOCUT00000021075,ENSOCUT00000036603,ENSOCUT00000061462	0.16	0	0	0	0	0	0	0	0	0	0	0	0	0	0.19	0	0.21	0	0	0	0	0	0	0	0	0	0	0	0	0	0	0	0	0	0	0
ENSOCUG00000001386	ENSOCUT00000001390	6.26	0.92	5.08	2.46	9.04	2.72	1.53	1.56	7.35	2.04	9.42	3.19	3.1	1.74	4.27	2.6	9.73	4.2	7.23	2.08	6.66	4.16	11.7	4.59	4.17	1.36	6.4	3.3	9.26	5.91	4.92	1.85	5	2.18	9.55	3.35
ENSOCUG00000001387	ENSOCUT00000001386	0.79	0.21	1.17	0.18	5.64	13.69	0.05	0.23	1.06	0	7.06	1.92	0.38	0.34	0.93	0	7.93	0	0.39	0.27	1.29	0.11	11.72	1.6	0.15	0.24	0.5	0.05	9.51	1.22	0.26	0.22	0.8	0.16	12.62	0.52
ENSOCUG00000001388	ENSOCUT00000001385	0	0	0	0	0	0	0	0	0	0	0	0	0	0	0	0	0	0	0	0	0	0	0	0	0	0	0	0	0	0	0	0	0	0	0	0
ENSOCUG00000001389	ENSOCUT00000001387	0	1.02	0	0.32	0.92	1.33	0.05	0.45	0.04	0.41	1.79	0.71	0.05	0.88	0	0.09	1.91	0	0.03	0.81	0.11	0.16	2.25	0	0.22	0.66	0	0.26	0.99	0	0	0.85	0.09	0.03	1.72	0.51
ENSOCUG00000001390	ENSOCUT00000001393,ENSOCUT00000034041,ENSOCUT00000035099	63.4	42.06	47.37	18.62	59.27	5.35	9.87	28.9	52.19	19.7	59.77	29.5	20.66	38.95	51.56	24.88	59.68	22.66	62.78	31.02	62.42	24.69	79.33	24.87	39.39	37.33	56.23	21.99	58.63	22.28	44.79	37.06	40.6	17.06	56.39	26.9
ENSOCUG00000001391	ENSOCUT00000001388	12.97	15.63	10.91	3.95	15.21	6.61	2.02	7.25	10.03	5.55	17.3	8.83	6.2	10.72	9.72	6.01	18.02	17.63	10.23	8.56	10.45	5.7	19.78	3.27	8.87	8.6	10.71	4.47	19.88	7.49	7.28	8.75	13.37	4.32	22.03	3.16
ENSOCUG00000001392	ENSOCUT00000001391,ENSOCUT00000058834	33.65	7.34	7.2	7.69	9.06	5.25	1.65	4.69	9.07	5.25	9.32	5.85	11	8.35	6.38	9.07	12.04	16.41	29.04	6.11	8.3	9.59	13.57	10.86	20.51	7.61	8.79	8.82	11.11	9.48	19.02	5.9	6.22	7.07	12.41	0.29
ENSOCUG00000001393	ENSOCUT00000022144	0	1.32	1.66	0	54.3	200.02	0.59	2.42	5.24	0	96.7	18.33	5.52	1.58	9.47	0	98.15	0	4.07	1.31	17.56	0	194.69	0	1.44	2.47	3.64	0	115.96	7.8	0	0.35	2.86	0	181.65	46
ENSOCUG00000001397	ENSOCUT00000001398	24.9	24.73	33.65	20.74	29.47	21.11	35.77	15.12	36.68	25.58	27.16	15.77	33.7	21.59	36.99	23.94	24.01	12.75	30.23	27.32	41.43	27.62	26.25	12.31	34.06	30.05	40.94	28.67	28.97	5.45	32.47	23.61	37.04	29.67	21.84	66.2
ENSOCUG00000001398	ENSOCUT00000001400,ENSOCUT00000047964,ENSOCUT00000055289	26.55	10.86	25.54	7.49	28.72	23.71	21.32	8.54	25.91	9.28	26	27.26	24.2	13.6	25.52	11.14	23.61	18.9	24.39	12.2	24.17	10.48	24.77	16.77	24.86	10.46	25.84	10.78	23.83	13.51	25.45	15.44	25.2	10.86	22.04	33.17
ENSOCUG00000001401	ENSOCUT00000001403,ENSOCUT00000036900,ENSOCUT00000044048,ENSOCUT00000062078	113.97	69.94	71.05	24.47	59.9	140.48	228.99	57.2	67.25	27.19	68.07	111.52	171.89	64.16	64.15	24.71	65.16	78.72	116.15	54.96	66.79	24.2	75.6	74.22	130.22	54.33	64.36	27.12	67.95	75.74	108.66	63.46	62.61	23.57	78	249.18
ENSOCUG00000001402	ENSOCUT00000001399,ENSOCUT00000001402,ENSOCUT00000043625,ENSOCUT00000044025,ENSOCUT00000047446,ENSOCUT00000048734,ENSOCUT00000056010,ENSOCUT00000061396,ENSOCUT00000062474	108.42	69.11	76.45	46.11	91.93	44.22	18.39	46.17	84.19	49.35	87.4	83.24	64.18	52.59	77.19	38.59	93.96	146.54	98.5	46.97	75.47	40.19	85.15	100.71	75.05	53.03	77.83	50.88	77.05	103.22	89.44	56.69	86.25	42.81	87.8	37.63
ENSOCUG00000001405	ENSOCUT00000001405,ENSOCUT00000036529	3.49	7.6	3.24	15.41	5.16	1.37	0.61	3.27	1.97	7.56	3.59	0.82	1.24	1.98	2.88	10.2	3.25	0	2.09	2.13	3.07	10.62	3.13	0.39	2.04	2.69	2.38	10.19	3.45	0.28	3.51	1.73	2.42	9.53	2.43	0.75
ENSOCUG00000001406	ENSOCUT00000001404,ENSOCUT00000062115	36.99	15.25	27.19	4.98	31.73	10.91	5.46	12.77	27.24	5.43	30.6	13.16	25.25	11.49	29.55	6.67	26.76	20.29	34.19	12.87	25.73	6.37	27.94	13.55	31.94	14.45	24.16	6.31	30.29	16.23	33.43	13.03	27.67	7.47	31.29	10.86
ENSOCUG00000001407	ENSOCUT00000001407,ENSOCUT00000036163,ENSOCUT00000039380,ENSOCUT00000049835,ENSOCUT00000059486,ENSOCUT00000063466	1.21	0.48	6.94	0.04	12.58	3.96	0.2	0.54	6.4	0.1	10.65	3.52	0.39	0.79	7.9	0.13	10.15	2.04	1.22	0.82	8.62	0.04	9.34	2.27	1.01	0.66	5.98	0.01	8.7	3.94	0.89	0.5	3.87	0.14	7.27	1.15
ENSOCUG00000001408	ENSOCUT00000001406	2.72	172.67	0	27.49	0.26	1.18	1.86	137.37	0.49	24.43	0.56	0	2.42	108.91	0.07	27.93	0.28	0	0.73	118.44	0.13	24.22	0.35	0	1.47	155.29	0.54	29.02	0.34	0	1.73	100.2	0.21	28.37	0.31	0
ENSOCUG00000001409	ENSOCUT00000001409,ENSOCUT00000045514,ENSOCUT00000048717,ENSOCUT00000056672	28.77	12.88	55.23	5.23	63.46	17.52	2.38	10.8	55.37	3.7	51.93	32.21	11.3	15.24	62.96	6.74	55.23	32.86	27.45	14.67	48.92	5.88	52.57	38.92	21.05	13.13	54.76	5.92	51.11	32.67	22.33	11.29	38.08	5.42	39.56	11.66
ENSOCUG00000001410	ENSOCUT00000001410	0	0	0	0	0.14	0.21	0	0	0	0	0.41	0	0	0	0	0	0.19	0	0	0	0	0	0.22	0	0.07	0	0	0	0.58	0	0	0.05	0	0	0.21	0
ENSOCUG00000001411	ENSOCUT00000030005	0.28	0	0	0	0	0	0	0	0.07	0	0	0	0	0	0	0	0	0	0.06	0	0	0	0	0	0	0	0	0	0	0	0	0	0	0	0.21	0
ENSOCUG00000001412	ENSOCUT00000001412	192.76	64.98	1069.38	24.74	1058.16	584.47	516.05	79.31	774.98	39.95	917.33	221.39	266.22	52.72	759.7	8.33	516.65	326.12	231.03	47.59	765.28	12.83	328.15	356.48	278.07	29.43	652.19	8.44	458.15	124.14	345.31	68.78	898.87	4.48	472.36	256.53
ENSOCUG00000001414	ENSOCUT00000001414,ENSOCUT00000033818	123.18	82.23	115.46	35.83	108.95	117.32	55.02	64.78	119.69	37.75	112.23	118.29	98.93	71.91	115.08	47.4	103.78	153.36	113.64	66.12	123.13	46.89	109.16	150.59	102.59	61.68	122.56	50.94	108.57	106.61	106.78	65.36	108.96	43.8	99.24	84.96
ENSOCUG00000001415	ENSOCUT00000001415	0.69	50.07	6.65	8.58	2.99	0.42	0.28	4.21	4.37	9.72	3.74	0.29	0.29	6.12	4.66	19.87	1.98	0	0.55	4.09	3.28	18.43	1.85	0	0.67	9.13	3.31	33.62	2.19	0	1.04	4.83	3.37	13.21	1.95	0.31
ENSOCUG00000001418	ENSOCUT00000001418,ENSOCUT00000037114,ENSOCUT00000047633,ENSOCUT00000058414	45.14	48.92	48.5	30.02	47.62	32.88	10.17	40.68	42.23	40.74	59.7	44.09	31.07	41.65	49.34	27.81	63.67	63.36	40.07	36.87	45.39	29.3	56.41	44.58	38.88	43.55	43.57	36.39	52.43	26.64	29.48	52.79	42.98	28.78	59.8	13.23
ENSOCUG00000001419	ENSOCUT00000031458,ENSOCUT00000058525	90.54	38.43	27.53	5.22	18.55	12.62	27	26.6	29.17	6.96	18.45	30	52.99	30.6	19.77	8.2	14.53	28.33	75.54	27.6	29.33	7.19	12.41	40.16	68.35	36.86	28.42	6.61	13.1	26.95	69.03	32.78	26.17	5.17	8.87	4.42
ENSOCUG00000001420	ENSOCUT00000001424,ENSOCUT00000040599,ENSOCUT00000041017,ENSOCUT00000061722	6.84	7.66	10.47	1.86	29.03	7.01	0.08	3.39	15.75	1.87	36.37	5.98	1.04	6.69	13.33	3.6	41.28	6.01	7.93	5.79	18.12	3.26	50.68	4.87	3.98	7.66	16.44	2.99	34.8	3.91	3.43	5.33	10.01	1.93	44.13	4.61
ENSOCUG00000001422	ENSOCUT00000001421,ENSOCUT00000034956	38.84	29.58	38.08	10.24	35.16	37.06	10.37	19.54	40.64	11.72	35.85	42.53	26.6	21.56	40.89	13.95	39.11	50.56	38.76	21.12	43.44	13.63	37.7	64.47	36.3	21.43	42.32	17	32.97	45.15	29.99	20.4	37.1	12.25	36.48	14.68
ENSOCUG00000001424	ENSOCUT00000001422,ENSOCUT00000049291	3.77	0	0.89	0	22.22	0	1.67	0	32.24	0	9.11	0	1.72	0	31.49	0	5.62	0	5.48	0	13.43	0	3.35	4.11	5.2	0	14.7	0	8.7	0	14.93	0	17.11	0	0	0
ENSOCUG00000001425	ENSOCUT00000001425,ENSOCUT00000006886,ENSOCUT00000045607,ENSOCUT00000059226,ENSOCUT00000061554	41.07	28.82	48.76	12.57	47.83	39.9	11.57	20.06	50.94	12.68	52.38	33.42	24.64	20.29	48.52	17.27	51.76	42	42.97	21.54	49.22	14.83	53.19	41.7	34.1	23.21	56.93	15.33	48.09	34.03	40.73	22.67	45.03	15.18	52.3	28.87
ENSOCUG00000001426	ENSOCUT00000001427,ENSOCUT00000059275	5.52	31.22	10.46	0.66	9.19	6.66	8.14	7.92	7.77	0.32	9.23	3.51	3.87	8	5.34	1.46	7.25	5.69	5.63	7.86	6.2	1.58	5.91	3.08	5.3	7.52	7.28	0.86	6.4	11.76	5.35	7.38	6.57	1.66	5.82	2.7
ENSOCUG00000001427	ENSOCUT00000001426	94.76	75.2	93.9	24.71	77.07	35.65	123.75	63.84	91.38	26.66	86.73	153.92	101.43	58.42	87.99	27.33	75.46	101.17	88.59	54.82	92.72	28.43	71.93	73.75	92.5	54.93	87.85	30.71	60.97	69.47	109.73	64.88	95.1	23.64	63.84	153.59
ENSOCUG00000001428	ENSOCUT00000001431	0.87	14.83	12.34	3.18	23.59	25.35	1.17	11.9	15.44	3.66	25.91	105.07	1.17	12.1	15.07	4.12	30.43	9.64	1.4	12.73	13.78	6.19	35.97	24.5	0.76	12.9	13.69	3.89	30.49	14.61	0.69	11.9	9.85	2.33	29.07	63
ENSOCUG00000001429	ENSOCUT00000001433	0.45	361.92	96.33	0.33	20.06	1.68	0.03	179.25	19.94	1.65	9.87	4.49	0.06	459.47	73.87	0.25	15.37	4.32	0.82	287.53	44.97	0.51	9.26	8.54	0.57	439.44	24.37	1.28	10.06	10.2	0.41	444.85	42.06	0.42	6.84	1.03
ENSOCUG00000001430	ENSOCUT00000001429	31.96	31.28	41.81	14.09	36.98	35.27	23.21	26.35	40.92	16.82	43.86	39.46	33.55	27.42	43.81	18.16	41.41	64.14	33.97	24.76	43.74	19.88	41.42	57.48	31.53	25.36	46.2	20.45	41.85	36.72	34.48	29.52	42.56	16.94	37.92	18.52
ENSOCUG00000001432	ENSOCUT00000001432,ENSOCUT00000063121	227.4	6.38	58.6	0.86	66.27	8.61	83.42	4.18	41.11	1.67	47.61	7.8	207.8	6.73	51.32	2.89	49.72	37.37	187.6	7.64	41.82	2.8	39.1	3.97	227.6	5.11	46.1	2.38	53	24.23	213.58	4.55	48.05	1.36	36.31	8.31
ENSOCUG00000001434	ENSOCUT00000001435,ENSOCUT00000035158,ENSOCUT00000043191	14.93	71.73	24.05	2.15	33.63	5.53	3.04	25.81	27.98	4.83	26.42	4.73	5.22	23.21	23.46	5.36	21.75	5.36	17.24	19.79	23.91	6.83	23.51	1.85	7.19	37.48	20.23	4.92	22.53	0	9.41	23.46	20.27	5.5	19.04	1.43
ENSOCUG00000001435	ENSOCUT00000001434,ENSOCUT00000045743,ENSOCUT00000061532	39.06	46.47	54.73	23.96	55.43	66.76	34.82	37.45	54.79	27.29	53.74	65.87	45.58	32.19	51.71	36.6	52.89	47.78	42.95	31.57	51.14	34.02	51.99	55.48	41.18	35.85	59.44	39.88	53.9	58.68	43.81	34.8	53.97	30.55	52.25	56.17
ENSOCUG00000001436	ENSOCUT00000001438,ENSOCUT00000050313,ENSOCUT00000059814	4.48	167.46	162.86	691.95	63.23	9.62	1.41	131.54	127.4	696.54	59.02	20.84	3.78	119.94	144.75	621.88	57.66	21.59	6.52	120.24	146.83	541.87	32.18	49.67	4.22	144.42	110.03	364.68	50.59	37.64	5.96	120.08	114.68	650.01	25.61	2.84
ENSOCUG00000001437	ENSOCUT00000001436	38.62	0.78	0.49	0.17	2.63	0	27.46	0.61	0.39	0	1.82	0.39	34.12	0.59	0.67	0.05	2.26	0	21.14	0.03	0.43	0.22	1.7	1.29	31.77	0.08	0.68	0.17	2.19	0	26.47	0.35	0.82	0.1	0.7	0
ENSOCUG00000001438	ENSOCUT00000001437	15.27	13.91	17.67	4.28	17.26	15.12	5.48	8.31	13.96	3.74	18.53	10.72	10.85	8.49	18.25	4.66	18.14	11.8	16.81	8.01	17.39	4.96	22.38	10.2	16.17	8.85	19.37	5.66	20.6	17.54	14.48	9.46	13.98	4.3	23.34	7.8
ENSOCUG00000001439	ENSOCUT00000001443	57.15	23.35	100.17	6.56	64.43	8.24	1.94	10.13	117.95	6.92	52.65	6.86	13.42	14.13	99.01	5.08	42.21	3.89	52.06	15.41	109.49	9.82	36.78	16.11	39	20.91	97.19	7.51	32.98	5.06	34.13	13.44	75.35	4.61	21.67	2.17
ENSOCUG00000001440	ENSOCUT00000001440,ENSOCUT00000043958,ENSOCUT00000048955,ENSOCUT00000056208	0	0	0	0	0.11	0	0	0	0	0	0	0	0	0	0.06	0	0	0	0	0	0	0	0	0	0	0	0	0	0	0	0	0	0.03	0	0	0
ENSOCUG00000001443	ENSOCUT00000030256,ENSOCUT00000037266,ENSOCUT00000041332,ENSOCUT00000044295,ENSOCUT00000047271,ENSOCUT00000053816,ENSOCUT00000058146,ENSOCUT00000061729,ENSOCUT00000063324	18.34	11.1	22.75	7.71	23.05	11.38	5.49	5.26	20.84	7.69	23.29	3.81	12.16	7.49	20.25	7.58	21.12	1.02	15.88	8.51	21.77	8.14	23.4	3.96	13.28	9.09	23.56	8.28	18.12	1.42	15.47	7.18	16.96	7.11	18.03	10.8
ENSOCUG00000001444	ENSOCUT00000001445,ENSOCUT00000036333,ENSOCUT00000036738,ENSOCUT00000037785,ENSOCUT00000041094,ENSOCUT00000042625,ENSOCUT00000050609,ENSOCUT00000054692,ENSOCUT00000058194,ENSOCUT00000062582	36.72	14.55	30.55	4.66	35.97	21.94	14.41	8.11	34.55	5.46	34.36	40.97	20.44	8.67	30.98	5.98	34.25	26.32	29.44	9.59	31.57	5.62	35.09	33.6	25.97	10.87	33.77	7.76	31.1	16.78	25.71	10.54	21.67	5.1	23.58	34.85
ENSOCUG00000001445	ENSOCUT00000001444	0	0	0	0	0	0	0	0	0	0	0	0	0	0	0	0	0	0	0	0	0	0	0	0	0	0	0	0	0	0	0	0	0	0	0	0
ENSOCUG00000001446	ENSOCUT00000001446,ENSOCUT00000022442,ENSOCUT00000050709,ENSOCUT00000053367,ENSOCUT00000054608	19.59	28.77	22.5	3.28	24.64	0.65	0.43	9.49	19.99	3.56	19.65	2.48	1.57	21.94	23	6.26	21.23	1.06	16.83	20.35	23.62	5	26.73	0	9.14	27.49	20.82	5.43	18.1	0	6.37	14.14	18.67	3.47	18.26	0.53
ENSOCUG00000001447	ENSOCUT00000001457	33.17	20.3	39.09	9.05	44.15	11.29	2.7	11.17	41.37	7.18	32.4	26.46	15.31	15.56	40.68	7.19	25.79	30.27	32.08	16	45.93	7.73	22.37	36.21	23.09	17.36	41.02	9.16	29.45	24.95	21.58	15.02	27.15	6.23	16.2	6.63
ENSOCUG00000001448	ENSOCUT00000028014,ENSOCUT00000044928	11.81	5.64	9.72	2.08	10.55	3.81	1.75	3.71	9.6	2.35	11.02	8.19	9.85	3.26	8.73	2.23	13.22	11.28	10.31	4.45	10.48	1.83	13.6	4.87	9.31	4.59	10.76	2.36	10.34	6.71	9.15	3.93	8.73	1.35	10.64	7.22
ENSOCUG00000001452	ENSOCUT00000001451	0	0.25	0	0	0	0	0.6	0.49	0.9	0	0.6	1.54	0	0.19	0.81	0	0	0	0	0	2.09	0	0	0	1.26	0	0	0	0	0	0	0.51	0.87	0	0	9.61
ENSOCUG00000001454	ENSOCUT00000001456	5.57	11.72	51.67	3.72	39.61	16.6	10.21	11.45	36.82	4.97	25.55	6.99	11.1	10.14	64.15	2.7	47.55	6.48	4.25	7.06	29.86	3.6	47.15	14.73	6.09	4.99	24.8	1.55	24.49	4.73	7.01	9.75	30.44	2.44	11.86	2.85
ENSOCUG00000001455	ENSOCUT00000001455,ENSOCUT00000001469,ENSOCUT00000044126,ENSOCUT00000048395,ENSOCUT00000050537,ENSOCUT00000058692,ENSOCUT00000059903,ENSOCUT00000061959	211.82	296.13	262.05	125.56	390.74	1676.79	402.46	294.64	290.05	160.83	684.36	898.2	328.18	267.68	313.14	180.66	774.47	392.25	230.7	241.09	326.5	163.02	763.64	368.68	235.7	286.68	315.4	139.95	696.99	317.92	233.4	234.88	275.81	127.56	848.93	1327.72
ENSOCUG00000001456	ENSOCUT00000024443,ENSOCUT00000036192,ENSOCUT00000048467,ENSOCUT00000054602	60.48	47.7	67.03	18.93	72.03	33.41	8.48	40.44	63.75	25.54	87.09	72.76	32.9	49.89	70.55	23.86	92.87	105.85	53.37	43.14	69.32	23.08	93.08	72.47	50.5	42.74	66.24	24.25	77.25	76.78	49.25	57.61	69.51	20.15	99.61	43.53
ENSOCUG00000001457	ENSOCUT00000001454	0	0.19	0.49	0	0	0	0	0.53	0	0	0	0	0	0.61	0.27	0	0	0	0	0.29	0	0	0	0	0	0.13	0	0	0	0	0	0.23	0	0	0	0
ENSOCUG00000001459	ENSOCUT00000001458	18	22.07	18.8	5.27	18.57	21.74	7.77	14.87	16.75	4.37	15.95	14.71	15.55	12.87	16.86	5.56	14.75	27.88	13.01	12.74	14.87	5.29	15.01	12.24	15.86	13.08	15.78	7.61	16.78	16.61	13.82	14.87	15.94	5.19	14.11	8.53
ENSOCUG00000001460	ENSOCUT00000001460,ENSOCUT00000038729,ENSOCUT00000045301	17.3	12.96	10.8	5.92	11.11	15.73	10.4	9.58	11.42	6.65	15.14	7.81	14.92	9.18	10.75	7.37	14.28	6.02	16.59	8.85	12.47	7.21	14.68	5.2	16.26	9.11	12.81	7.04	14.38	11.05	14.98	9.75	11.21	7.14	13.27	10.43
ENSOCUG00000001461	ENSOCUT00000001464,ENSOCUT00000056611	52.08	15.44	14.76	0.73	18.61	2.82	4.24	6.8	27.59	0.84	15.9	4.81	18.3	9.91	16.07	1.19	17.15	8.72	43.53	9.27	23.7	0.93	12.69	13.08	29.29	8.65	33.74	0.69	11.01	4.31	39.43	9.55	23.86	0.72	6.89	5.13
ENSOCUG00000001462	ENSOCUT00000001461,ENSOCUT00000038343	0	0	1.09	0	1.42	0.57	0.07	0.06	0.8	0	1.68	0	0.43	0.5	2.36	0	2.6	0	0.16	0.73	1.46	0	2.56	0	0	0.57	1.63	0	2.56	0	0	0.12	1.52	0	2.88	1.08
ENSOCUG00000001463	ENSOCUT00000001462	0	0	0	0	0	0	0	0	0	0	0	0	0	0	0	0	0	0	0	0	0	0	0.2	0	0	0	0	0	0	0	0	0	0	0	0	0
ENSOCUG00000001464	ENSOCUT00000001459,ENSOCUT00000001465,ENSOCUT00000053477	50.84	34.64	62.29	10.88	55.95	29.95	12.54	24.25	52.99	8.58	67.31	31.3	32.14	39.32	61.53	13.58	69.23	35.6	51.91	30.52	57.35	13.84	73.79	29.64	45.52	34.02	51.86	15.25	60.71	18.55	39.99	34.98	52.58	12.19	68.74	23.37
ENSOCUG00000001465	ENSOCUT00000001466	0.48	0.54	4.52	0	4.12	0.31	0.02	0.24	6.58	0.01	2.3	0.16	0.11	0.7	7.78	0.03	2.85	0.61	0.64	0.37	9.77	0	3.48	0.52	0.27	0.65	6.92	0	2.78	0.6	0.61	0.4	4.88	0.03	2.39	0.08
ENSOCUG00000001466	ENSOCUT00000001463	91.25	68.17	62.77	93.06	70.24	160.66	193.58	88.06	72.79	138.52	62.68	129.42	147.92	76.74	68.1	112.03	67.47	130.68	98.78	72.65	75.97	108.08	69.28	130	106.4	69.7	68.25	112.3	71.69	75.05	88.86	77.15	68.36	108.81	80.67	156.35
ENSOCUG00000001467	ENSOCUT00000022264,ENSOCUT00000028962,ENSOCUT00000034210,ENSOCUT00000051980,ENSOCUT00000052286,ENSOCUT00000053641,ENSOCUT00000054414	6.8	10.57	24.68	3.86	31.13	1.02	0.13	5.63	21.47	3.6	24.13	0.86	0.91	9.96	31.9	8.11	20.66	1.21	5.39	9.96	21.66	10.37	15.09	1.04	3.67	7.62	20.69	11.11	26.89	1	3.9	9.42	17.79	6.33	12.16	0
ENSOCUG00000001468	ENSOCUT00000001468,ENSOCUT00000052442,ENSOCUT00000063139	316.79	328.51	529.97	115.76	555.7	190.06	18.39	151.89	549.16	113.07	514.21	949.69	112.47	197.13	477.49	134.74	461.94	497.6	295.62	179.26	510.12	138.43	474.4	693.49	205.61	225.8	481.27	131.96	426.6	608.16	236.83	200.11	513.37	108.09	456.8	296.74
ENSOCUG00000001469	ENSOCUT00000001467	53.27	31.82	46.94	16.46	48.54	21.96	22.35	25.08	52.25	15.31	59.09	51.81	42.71	30.6	47.12	13.78	52.1	44.54	51.58	24.8	52	15.78	57.76	31.86	43.81	26.6	47.88	15.56	46.59	51.75	43.58	35.55	47.18	15.45	59.33	30.79
ENSOCUG00000001473	ENSOCUT00000001472	2.32	5.39	109.81	0	301.12	497.55	17.38	13.59	87.14	0.49	285.3	497.34	17.1	9.17	127.89	0.09	400.22	81.79	16.02	12.94	122.11	0.41	658.22	254.63	11.15	8.71	87.26	0.08	411.13	681.04	7.95	10.99	139.79	0	517.66	1410.93
ENSOCUG00000001475	ENSOCUT00000001478	18.29	28.47	47.69	16.71	41.55	33.97	12.57	23.88	48.87	19.68	36.49	47.1	21.53	21.99	50.08	18.96	36.35	62.46	17.05	21.34	42.89	17.46	28.24	46.36	18.99	24.77	44.81	19.57	32	34.95	21.94	24.89	47.38	17.95	25.42	19.64
ENSOCUG00000001477	ENSOCUT00000001476	0	31.04	0	27.66	0.41	0	0	28.54	0	43.89	0	0	0	20.76	0	46.87	0	0	0.12	18.75	0	50.71	0	0	0.26	15.02	0	53.59	0	0	0	32.56	0	43.18	0	0
ENSOCUG00000001478	ENSOCUT00000001477,ENSOCUT00000033495,ENSOCUT00000051771,ENSOCUT00000059769,ENSOCUT00000061154	33.98	35.38	37.5	22.94	39.24	6.25	0.98	22.4	48.37	24.73	36.43	4.61	6.61	39.17	39.06	28.6	33.81	4.68	26.69	31.15	45.81	29.85	33.24	13.42	19.22	45.46	44.77	28.56	31.77	2.84	15.64	42.13	36.9	19.3	28.97	2.51
ENSOCUG00000001479	ENSOCUT00000030970	90.43	16.65	100.96	15.78	83.37	67.04	43.07	17.66	100.59	16.84	71.39	61.8	52.01	14.83	83.24	8.19	63.88	79.59	60.78	14.97	87.19	10.89	53.99	82.07	61.7	12.98	90.93	8.41	53.01	66.71	104.29	17.13	88.81	10.35	44.81	18.44
ENSOCUG00000001480	ENSOCUT00000001481,ENSOCUT00000038502,ENSOCUT00000047279	22.78	24.57	31.62	13.72	30.8	11.45	7.56	19.92	32.32	13.58	32.2	19.43	12.27	23.92	34.2	16.26	32.15	21.18	25.66	23.08	33.54	14.96	32.93	12.68	20.55	26.67	30.13	14.55	26.17	15.81	20.31	25.13	31.07	12.45	31.5	5.45
ENSOCUG00000001481	ENSOCUT00000001483,ENSOCUT00000060394,ENSOCUT00000063998	12.84	7.85	6.25	0.15	7.81	5.66	2.54	2.2	4.04	0.27	11.16	4.32	3.35	3.6	5.66	1.63	11.18	1.94	10.7	3.41	6.31	1.73	16.97	3.24	7.72	3.36	4.06	0.97	13.69	3.81	9.94	3.25	3.68	2.61	11.7	2.69
ENSOCUG00000001484	ENSOCUT00000001484,ENSOCUT00000034641	0.23	0	0	0	109.42	111.51	0	0	2.45	0	234.48	3.32	4.54	0.08	9.36	0.18	241.73	0	7.24	0	21.29	0.05	402.21	0.69	1.65	0.04	1.13	0.07	195.31	0.53	0.08	0	0.25	0	393.04	11.99
ENSOCUG00000001485	ENSOCUT00000001486	0.09	659.89	36.84	0	18.64	0.82	0	15.48	43.14	0	12.47	4.55	0.12	7.01	27.56	0.1	10.31	6.09	0.09	18.37	42.03	0.02	5.56	5.92	0	80.41	41.68	0.04	4.78	2.01	0	2.61	20.44	0	0.68	0
ENSOCUG00000001488	ENSOCUT00000001487	13.11	2.52	14.13	1.49	14.73	6.11	3.88	2.96	10.36	2.26	12.28	20.04	12.38	4.02	11.16	1.22	20.53	26.54	17.03	2.98	15.68	1.44	22.84	20.87	13.19	2.32	11.93	1.6	19.39	15.95	12.93	4.68	14.82	1.33	20.66	14.11
ENSOCUG00000001489	ENSOCUT00000001494,ENSOCUT00000033473,ENSOCUT00000034318,ENSOCUT00000036984	2.17	8.46	49.71	4.84	51.6	0	0.71	3.98	52.43	6.31	34.29	0	1.26	8.97	53.88	10.13	26.05	0.66	2.69	8.02	48.16	11.39	20.26	0	1.48	7.06	42.12	11.56	33.7	0.43	0.94	6.37	40.08	5.9	18.38	0.18
ENSOCUG00000001490	ENSOCUT00000001490,ENSOCUT00000033440	39.14	31.12	2.51	21.23	2.79	0.76	48.63	29.22	5.31	42.4	2.28	2.93	31.46	9.37	1.99	25.28	1.66	0	49.22	16.13	3.58	43.5	1.07	0.61	43.61	25.89	4.44	40.19	1.81	0	31.37	10.39	2.23	26.16	1.06	2.36
ENSOCUG00000001491	ENSOCUT00000001492	0	1.47	0	0.04	0	0	0	0.28	0	0.15	0	0	0	0.81	0	0.15	0	0	0	0.54	0	0.1	0	0	0	0.75	0	0.2	0	0	0	0.97	0	0.04	0	0
ENSOCUG00000001493	ENSOCUT00000001491	0	0.07	0	0	0	0	0	0.08	0	0	0	0	0	0	0	0	0	0	0	0	0	0	0	0	0	0	0	0	0	0	0	0	0	0	0.16	0
ENSOCUG00000001495	ENSOCUT00000021235	0	0	0	0	0	0	0	0	0	0	0	0	0	0	0	0	0	0	0	0	0	0	0	0	0	0	0	0	0	0	0	0	0	0	0	0
ENSOCUG00000001496	ENSOCUT00000001496	45.14	46.36	77.32	26.95	234.17	314.53	2.88	41.05	97.46	29.95	369.2	114.55	23.57	53.36	110.09	33.95	395.84	85.69	60.13	45.27	134.81	27.22	597.28	104.79	38.55	43.56	106.64	33.59	392.15	124.43	29.53	56.72	84.47	32.71	583.92	61.46
ENSOCUG00000001497	ENSOCUT00000001497,ENSOCUT00000045318	5.43	14.97	14.2	445.29	21.03	22.09	5.26	13.8	22.31	399.97	32.51	44.73	5.31	14.09	10.69	155.71	22.78	48	4.33	16.15	15.16	63.38	34.05	30.18	3.97	12.87	14.63	41.31	15.84	59.11	11.49	9.81	15.95	186.92	39.13	49.22
ENSOCUG00000001498	ENSOCUT00000001498	32.57	31.04	39.36	22.22	44.29	32.1	13.55	25.61	44.01	21.63	33.88	36.58	32	27.89	41.38	24.04	38.91	63.43	31.92	23.74	42.03	22.84	42.57	57.87	33.27	24.76	43.85	26.28	36.27	31.04	29.68	28.41	42.48	24.43	39.04	23.55
ENSOCUG00000001499	ENSOCUT00000001503	1.86	1.71	19.11	0.27	16.68	1.95	5.1	1.83	17.09	0.53	12.71	15.25	1.13	2.29	19.17	0.16	12.28	22.91	1.67	2.44	14.36	0.47	6.44	3.44	1.93	1.45	13.54	0.49	9.47	10.53	1.5	2.08	16.93	0.1	6.3	3.33
ENSOCUG00000001500	ENSOCUT00000001499,ENSOCUT00000053287,ENSOCUT00000056238	69.25	66.04	92.66	34.81	82.52	134.39	102.29	66.35	112.23	42.51	83.62	122	111.63	52.97	100.21	36.97	83.7	147.2	84.16	54.49	104.68	35.98	86.11	183.96	83.41	48.54	124.32	39.55	80.7	166.8	76.17	54.7	102.29	32.2	71.66	110.31
ENSOCUG00000001501	ENSOCUT00000001500	10.89	14.62	13.81	3.3	17.75	3.1	0.61	5.67	10.95	2.85	14.28	0.98	5.63	9.31	9.41	9.08	15.89	3.77	11.79	10.39	12	17.21	14.14	1.3	7.94	15.12	10.6	14.57	15.13	1.5	8.82	9.68	10.9	8.13	16.07	1.05
ENSOCUG00000001504	ENSOCUT00000001508,ENSOCUT00000043562	111.11	44.83	113.65	41.18	91.06	70.95	10.22	35.53	110.14	37.59	92.86	114.26	58.52	48.77	109.67	42.45	93.65	137.41	121.15	44.9	122.42	46.65	78.79	113.1	91.81	44.33	131.23	39.06	77.4	96.33	93.19	45.63	110.33	37.92	69.04	24.21
ENSOCUG00000001508	ENSOCUT00000001510	0	0	0	0	0.03	0	0	310.81	0	0	0	0	0	421.95	0	0	0	0	0	554.05	0	0	0	0	0	445.08	0	0	0	0	0	308.48	0.03	0	0.1	0
ENSOCUG00000001510	ENSOCUT00000001507	0	1.26	0	0	0	0	0	1.25	0	0	0	0	0	2.45	0	0	0	0	0	0.74	0	0	0	0	0	0.48	0	0	0	0	0.14	1.01	0	0	0	0
ENSOCUG00000001512	ENSOCUT00000001511	0	0.67	0.21	0	0	0	0	0.91	0	0	0	0	0	0.3	0	0	0	0	0	0.69	0	0	0	0	0	1.39	0	0	0	0	0	0.53	0	0	0	0
ENSOCUG00000001513	ENSOCUT00000022754,ENSOCUT00000042605	84.06	55.14	91.37	24.92	74.07	14	2.35	28.21	91.43	24.69	71.26	58.17	25.45	36.69	99.5	33.95	68.44	95.84	79.15	36.56	104.9	36.5	66.62	82.55	58.29	44.15	89.16	37.8	66.99	72.32	51.22	39.24	88.05	28.69	68.23	17.92
ENSOCUG00000001514	ENSOCUT00000001512	0.95	0	0	0	0	0	0	0	0	0	0.83	0	0	0.3	0	0.84	0	0	0	0	0	0	0	0	0	0	0	0.78	0	0	0	0	0	0	0	0
ENSOCUG00000001515	ENSOCUT00000001515,ENSOCUT00000052826	0.57	1.75	9.1	0.13	2.54	0	45.43	0.14	2.67	0.15	0.49	0	4.69	0.45	4.78	0.32	1.15	0	9.21	1.04	6.07	5.4	2.8	0	5.29	0.17	1.28	0.39	0.26	0	7.41	3.9	2.43	2.19	2.58	0
ENSOCUG00000001517	ENSOCUT00000001516,ENSOCUT00000062759	114.6	58.01	85.01	23.62	95.27	46.33	37.16	49.73	87.4	31.46	92.29	114.95	80.2	53.91	85.09	28.97	106.62	162.99	98.17	52.57	94.13	28.43	100.2	137.42	101.64	49.58	85.31	41.1	93.23	71.84	93.84	58.83	98.01	29.32	111.76	59.38
ENSOCUG00000001518	ENSOCUT00000001519,ENSOCUT00000034190,ENSOCUT00000041739	0.14	0.09	0.19	0	0.1	0	0	0	0.21	0	0.35	0	0.21	0.03	0.3	0	0.15	0	0.12	0.02	0.1	0.02	0.14	0	0.1	0.19	0.36	0.05	0.03	0	0.3	0.02	0.22	0	0.14	0
ENSOCUG00000001519	ENSOCUT00000001518	0.23	1.68	22.68	2.5	19.09	5.26	0	0.88	24.84	1.87	20.02	1.87	0.64	1.06	20.26	1.72	16.28	0	0.78	1.18	19.11	1.53	13.23	6.21	0.58	1.41	24.21	1.3	16.92	2.71	0.63	0.98	15.04	1.97	10.93	0.57
ENSOCUG00000001522	ENSOCUT00000001522	1.09	0	0	0	0.27	0	0	0	0.28	0.29	1.25	0	0	0	0.45	0.2	0.49	0	0.73	1.28	0.26	0.19	1.13	0	0.52	0	0	0.56	1.49	0	0.91	0	0	0	0.55	0
ENSOCUG00000001523	ENSOCUT00000001523,ENSOCUT00000034644,ENSOCUT00000036854,ENSOCUT00000043653,ENSOCUT00000043769,ENSOCUT00000054380,ENSOCUT00000059446	22.84	15.1	19.44	18.5	24.56	2.58	0.58	13.45	22.19	16.26	24.83	1.4	8.52	18.72	14.86	18.22	23.13	16.67	17.37	15.58	16.37	20.53	20.27	2.57	11.93	18.09	16.64	19.36	23.92	5.9	12.71	17.86	16.66	15.54	22.35	0.41
ENSOCUG00000001524	ENSOCUT00000033055	28.71	9.42	10.59	4.5	16.17	12.31	11.1	9.1	20.02	6.81	15.54	20.29	24.39	7.97	9.42	6.36	13.57	41.59	37.23	7.19	12.85	3.52	11.86	27.32	29.55	8.25	14.66	4.56	8.84	16.49	31.26	5.96	16.69	4.68	10.25	4.17
ENSOCUG00000001525	ENSOCUT00000001528,ENSOCUT00000046292	3.43	3.77	44.01	0.34	15.67	0.71	0.02	1.43	26.65	0.49	7.09	1.11	0.57	2.69	27.09	0.44	5.32	0	4.15	2.25	31.16	0.63	4.56	0	2.44	3.52	26.18	0.62	4.07	0.92	2.19	2.08	37.96	1	4.27	0
ENSOCUG00000001526	ENSOCUT00000028378	1.69	0.25	6.15	0	3.33	3.76	0.31	0.79	6.24	0	2.71	3.51	0.75	1	8.05	0.12	3.81	0.97	1.29	1.01	5.28	0	3.29	0	0.68	0.76	6.56	0.04	4.29	0.64	1.45	0.96	4.99	0	1.84	0.54
ENSOCUG00000001530	ENSOCUT00000001530,ENSOCUT00000039162,ENSOCUT00000041484,ENSOCUT00000041542,ENSOCUT00000044573,ENSOCUT00000048387,ENSOCUT00000049385,ENSOCUT00000049458,ENSOCUT00000055422,ENSOCUT00000057906	70.96	48.61	99.45	15.5	83.64	91.73	69.88	41.27	80.12	16.96	90.4	61.12	70.87	41.96	87.63	19.99	88.33	66.3	72.38	38.52	82.84	20.29	111.72	80.7	66.8	33.73	78.04	18	92.7	37.78	70.5	40.44	78.55	15.54	94.41	121.38
ENSOCUG00000001532	ENSOCUT00000001532	7.45	18.88	49.53	17.1	54.04	30.64	3.61	16.73	52.97	12.49	56.96	6.44	11.96	25.04	56.62	12.24	56.19	17.38	14.21	21.05	41.55	12.87	87.42	19.32	13.07	16.32	36.82	12.7	67.08	9.84	7.12	20.97	47.02	11.17	67.91	19.36
ENSOCUG00000001535	ENSOCUT00000001536,ENSOCUT00000027430	12.16	20.15	21.87	8.98	22.7	14.84	3.47	8.53	16.34	8.89	20.71	7.9	7.54	11.91	18.21	12.93	22.52	6.57	11.94	12.02	19.18	12.15	27	6.79	9.49	13.96	18.35	13.9	21.57	13.8	9.87	14.26	16.44	10.89	23.17	9.81
ENSOCUG00000001536	ENSOCUT00000001534,ENSOCUT00000040440	18.68	174.56	100.02	1187.88	69.48	34.93	42.91	181.87	146.35	1314.37	63.48	90.93	30.87	83.42	106.92	663.93	42.04	61.86	12.89	21.14	79.08	538.67	13.35	26.02	24.4	35.74	130.7	551.21	21.81	56.34	46.7	74	225.82	829.05	16.9	86.61
ENSOCUG00000001537	ENSOCUT00000001537	8.87	12.58	12.6	5.72	12.07	7.12	9.41	8.65	11.03	5.01	14.78	147.77	5.71	7.63	11.65	8.19	11.47	13.24	8.62	7.79	13.46	7.59	15.72	59.13	7.41	7.5	13.6	7.9	12.58	80.92	6.06	8.98	10.5	4.89	11.33	19.97
ENSOCUG00000001539	ENSOCUT00000001540,ENSOCUT00000060375	1.26	17.72	4.49	0.07	45.18	20.88	0.26	7.82	2.99	0	57.45	19.95	1.47	18.94	8.15	0.06	74.11	3.96	3.86	12.98	9.01	0	94.57	3.42	1.75	16.41	5.33	0.05	62.75	11.29	1.93	14.16	4.75	0.24	92.42	14.1
ENSOCUG00000001540	ENSOCUT00000001539	5.35	15.27	0.63	2.15	2.95	1.83	1.06	16.63	0.69	2.87	3.59	0	4.55	16.22	1.16	2.92	2.83	0	6.07	12.7	0.91	4.77	2.64	0	2.3	12.2	0.6	6.01	3.76	0	3.4	12.75	0.58	2.45	2.76	1.55
ENSOCUG00000001542	ENSOCUT00000001542	6.1	1.65	13.18	10.51	11.44	0.55	2	1.37	11.26	8.21	6.43	5.32	4.02	2.55	11.84	7.19	9.37	8.63	7.28	2.62	12.23	8	4.55	3.73	6.81	1.85	11.36	6.6	7.03	5.7	4.46	2.28	10.52	6.55	4.38	0.6
ENSOCUG00000001543	ENSOCUT00000001543,ENSOCUT00000040340	0.24	0.94	32.85	0	23.02	2.14	0	0.44	27.44	0	17.62	2.6	0.09	2.05	25.69	0.03	11.59	2.56	0.28	1.27	25.92	0	12.49	1.24	0.17	1.18	27.41	0	9.99	4.28	0.1	1.07	24.09	0.06	10.01	0.8
ENSOCUG00000001545	ENSOCUT00000001544	9.68	5.64	8.52	3.94	11.8	7.52	7.94	5.8	9.23	4.18	8.53	8.21	9.65	4.15	9.83	4.29	10.35	9.41	9.84	6.24	9.06	3.72	7.03	18.48	8.13	4.91	11	4.69	10.12	10.17	7.51	4.72	7.69	3.73	6.62	4.05
ENSOCUG00000001546	ENSOCUT00000001546	1.34	10.57	4.22	2.33	6.56	4.35	0.16	5.66	5.94	2.01	8.3	48.24	0.72	6.93	7.88	1.7	10.03	2.15	0.74	7.13	5.34	2.72	13.42	28.79	0.87	8.31	4.53	1.27	8.96	53.24	1.26	7.24	4.52	0.48	9.19	32.32
ENSOCUG00000001548	ENSOCUT00000001550	3.75	8.27	11.33	0	5.52	0.68	0.27	3.31	10.06	0.14	3.43	3.8	0.36	6.41	10.34	0	2.49	0.77	2.35	5.59	10.83	0.14	1.08	3.33	1.25	6.84	12.63	0.11	1.38	2.04	1.12	5.17	7.44	0	0.4	0.86
ENSOCUG00000001551	ENSOCUT00000024222,ENSOCUT00000049645,ENSOCUT00000055260	61.43	54.82	161.04	14.35	124.7	122.82	30.14	45.5	125.05	16.31	111.5	95.27	50.03	39.52	159.57	21.5	110.44	109.47	49.84	36.22	139.38	13.98	107.38	113.4	49.88	32.23	134.86	15.26	106.38	66.46	53.79	40.06	113.52	13.16	84.57	56.89
ENSOCUG00000001552	ENSOCUT00000001552	4.98	5.11	9.11	3.4	8.16	0.95	0.43	2.64	9	2.3	6.41	1.99	1.54	5.43	8.01	3.74	4.9	2.94	5.41	5.14	10.1	4.12	4.73	2.8	3.78	5.12	8.97	3.03	5.37	3.11	3.43	4.51	7.9	2.94	5.61	0.16
ENSOCUG00000001553	ENSOCUT00000001553	52.38	73.21	56.16	113.52	85.63	12.87	0.53	41.64	52.14	78.02	67.11	4.58	16.08	56.65	59.75	173.91	81.05	5.88	31.65	62.51	58.72	204.88	53.85	10.17	6.81	49.5	50.09	179.78	78.8	3.11	35.03	51.01	55.55	131.38	65.2	2.29
ENSOCUG00000001554	ENSOCUT00000023345,ENSOCUT00000050632	12.9	1.28	13.83	0.06	10.82	2.31	0.72	0.78	13.76	0.1	10.98	1.54	2.83	1.97	12.92	0.14	11.19	2.48	14.53	1.93	11.07	0.14	10.39	1.01	8.86	1.4	10.08	0.11	10.34	2.48	6.95	1.51	7.11	0.03	7.16	0.56
ENSOCUG00000001555	ENSOCUT00000025673,ENSOCUT00000039506	11.82	403.77	46.08	0.16	86.99	5.61	7.02	594.15	38.6	0.7	52.05	0.92	12.14	469.56	45.45	0.61	44.61	0	17.6	511.01	25.63	1.35	30.78	0.75	7.96	1070.15	21.44	1.4	48.91	0	13.28	373.14	27.33	0.71	18.91	5.17
ENSOCUG00000001560	ENSOCUT00000001562	45.89	38.87	59.19	17.08	62.58	90.17	10.16	27.82	68.05	17.13	65.94	50.31	31.46	29.69	63.9	19.3	67.01	46.94	41.31	24.96	65.59	16.1	68.3	56.34	36.04	27.93	64.06	18.04	64.83	42.49	39.19	25.71	48.45	15.09	57.58	19.85
ENSOCUG00000001561	ENSOCUT00000001560	3.88	34.73	0.51	0.28	0.76	0.23	2.17	35.7	0.16	0.48	0.53	0	6.55	63.36	0	1.26	0.27	0	5.51	38.84	0.74	0.32	0.16	0	3.22	33.6	0.42	1.57	0.14	2.39	4.24	45.93	0	0.62	1.24	0
ENSOCUG00000001565	ENSOCUT00000001565	73.25	85.17	79.83	46.33	83.83	145.04	84.71	75.28	79.89	44.7	86.94	113.67	96.92	58.26	86.03	54.56	87.69	144.86	86.64	53.04	81.9	49.07	96.63	116.37	79.65	65.65	78.84	47.17	87.36	136.79	86.33	61.2	106.69	54.18	99.14	73.03
ENSOCUG00000001568	ENSOCUT00000026387	21.87	21.65	30.98	12.8	29.76	25.89	31.18	13.61	27.72	15.73	25.69	16.38	31.27	15.72	27.91	10.85	22.15	73.21	26.39	13.77	26.99	13.09	22.45	37.11	23.31	14.76	23.51	21.01	27.15	20.02	26.11	20.12	23.26	12.57	23.56	23.91
ENSOCUG00000001569	ENSOCUT00000001567	0	0	0	5.99	0.16	0	0	0	0	9.63	0.46	0	0	0	0	2.65	0.07	0	0	0	0	5.73	0.49	0	0	0	0	6.09	0	0	0	0	0	4.04	0.24	0
ENSOCUG00000001570	ENSOCUT00000023031,ENSOCUT00000023857,ENSOCUT00000037453,ENSOCUT00000041146,ENSOCUT00000041278,ENSOCUT00000042389,ENSOCUT00000047998,ENSOCUT00000048086,ENSOCUT00000051423,ENSOCUT00000054067	6.98	1047.7	3.71	2025.68	5.09	3.56	5.46	806.83	3.28	1633.81	3.45	1.68	8.66	688.6	3.15	1497	3.96	2.59	14.81	740	3.64	1677.5	3.46	2.34	14.08	1530.07	3.58	1449.2	3.22	1.71	9.25	679.03	3.22	1520.66	3.2	1.41
ENSOCUG00000001571	ENSOCUT00000001571,ENSOCUT00000035023,ENSOCUT00000038993	56.46	403.2	109.01	157.19	119.27	70.21	15.12	132.17	104.27	162.72	114.88	123.17	42.31	146.48	107.13	182.87	109.21	125.73	59.25	132.95	102.91	175.56	120.76	136.5	49.8	158.76	101.62	162.91	113.82	145.04	47.48	147.75	97.29	185.51	103.89	41.72
ENSOCUG00000001573	ENSOCUT00000021720,ENSOCUT00000051206	0.18	0.15	1.56	0	6.96	0.22	0	0.1	1.85	0	4.45	0.31	0.06	0.13	3.31	0	4.42	0	0.35	0.13	3.18	0	5.58	0	0.18	0.07	2.95	0	4.63	0	0.07	0.08	1.04	0	2.83	0.22
ENSOCUG00000001574	ENSOCUT00000001577,ENSOCUT00000047699,ENSOCUT00000050917,ENSOCUT00000053105,ENSOCUT00000061624	34.34	35.16	54.08	29.02	48.62	31.6	11.64	22.1	50.35	25.93	52.35	51.49	25.05	28.3	53.3	30.03	44.81	58.24	39.67	25.26	56.27	32.64	44.51	53.9	34.61	24.61	56.94	39.79	42.79	44.34	31.75	24.45	50.84	27.66	38.83	13.57
ENSOCUG00000001575	ENSOCUT00000001573	61.76	440.26	10.64	35.05	39.41	49.97	34.48	181.35	21.53	43.16	32.36	72.55	57.14	120.4	15.51	35.44	38.22	33.68	54.45	123.04	21.18	29.5	34.97	94.63	55.82	153.42	25.67	32.24	54.43	95.69	45.89	124.05	14.75	40.24	32.57	26.73
ENSOCUG00000001576	ENSOCUT00000001574	75.93	33.67	70.77	29.9	77.71	23.87	3.2	17.47	69.83	26.72	83.02	78.56	14.17	29.26	75.35	36.27	67.79	130.12	63.53	30.26	81.8	33.72	72.37	124.01	47.42	25.33	86.01	34.15	68.25	63.18	45.57	30.13	86.86	32.02	75.15	25.89
ENSOCUG00000001577	ENSOCUT00000001575	0	0	0	0	0	0	0	0	0	0	0	0	0	0	0	0	0	0	0	0	0	0	0	0	0	0	0	0	0	0	0	0	0.17	0	0	0
ENSOCUG00000001578	ENSOCUT00000001583,ENSOCUT00000051412,ENSOCUT00000054681	62.07	23.98	68.44	13.23	58.58	32.25	54.48	19.39	70.78	14.93	50.84	27.71	57.87	24.37	61.64	13.95	48.9	23.21	58.64	24.3	68.66	14.5	41.97	30.86	52.76	23.62	68.41	12.45	42.67	16.51	57.68	16.79	52.31	11.47	32.91	83.82
ENSOCUG00000001581	ENSOCUT00000001578,ENSOCUT00000026081,ENSOCUT00000045956,ENSOCUT00000058836	6.92	2.13	3.73	1.04	4.03	4.51	15.83	4.94	3.07	1.5	3.33	6.42	9.45	3.55	3.39	1.5	3.84	1.4	6.39	4.37	3.56	2.95	4.69	2.43	6.26	2.48	2.47	2.81	4.13	2.74	7.56	2.82	3.59	1.23	3.76	18.66
ENSOCUG00000001582	ENSOCUT00000001582,ENSOCUT00000039093	0.39	0.16	1.96	0.32	4.08	3.33	0.27	0.14	2.55	0	6.54	8.55	0.66	0.21	2.77	0.05	5.73	0.49	1.12	0.27	2.69	0.13	8.24	2.13	1.19	0.38	1.56	0.04	6.5	1.3	0.62	0.13	2.24	0.02	7.74	4.66
ENSOCUG00000001583	ENSOCUT00000001581,ENSOCUT00000062767	10.98	14.61	8.94	3.72	8.59	6.68	6.23	10.85	8.41	4.9	7.13	2.59	8.27	7.6	7.99	3.96	9.31	4.99	7.19	6.62	6.63	3.84	6.93	6.5	8.26	7.36	7.87	5.42	7.16	1.65	8.04	9.21	6.92	4.54	6.62	1.96
ENSOCUG00000001585	ENSOCUT00000001585,ENSOCUT00000033703,ENSOCUT00000054468,ENSOCUT00000063569	35.54	21.21	31.99	7.82	31	28.45	17.1	19.24	29.58	8.48	34.74	12.44	34.44	22.37	31.07	10.17	32.1	13.17	35.38	20.66	31.04	9.11	36.75	27.97	35.63	19.43	31.93	12.41	32.19	12.31	33.28	20.85	30.33	10.72	34.58	11.23
ENSOCUG00000001586	ENSOCUT00000001587,ENSOCUT00000037106,ENSOCUT00000041543	11.06	18.24	13.63	17.22	11.27	26.45	16.39	20.94	10.91	24.37	11.14	13.86	17.24	19.09	11.67	19.64	12.33	21.26	11.29	17.05	11.11	15.77	13.55	18.31	12.04	21.08	12.99	17.35	14.05	8.99	14.04	23.61	11.63	23.19	14.19	14.89
ENSOCUG00000001587	ENSOCUT00000001589,ENSOCUT00000046703	0.15	3.36	2.29	0.43	2.76	0.35	0.16	1.27	1.53	0.33	1.47	0.84	0.02	2.38	2.81	3.56	2.6	0.93	0.09	2.2	1.82	4.91	2.19	0.8	0.15	2.91	1.91	4.23	2.33	0.92	0.09	1.32	0.99	2.8	0.81	0
ENSOCUG00000001588	ENSOCUT00000001586	14.72	13.37	17.67	4.91	22.54	7.39	0.38	5.64	21.21	4.3	23.79	7.81	3.21	8.91	18.69	4.9	23.48	18.88	13.04	7.89	19.27	5.99	23.01	13.26	10.81	9.13	19.08	6.66	21.85	9.35	10.03	8.83	15.66	4.11	20.33	1.97
ENSOCUG00000001590	ENSOCUT00000001591,ENSOCUT00000040162,ENSOCUT00000047303,ENSOCUT00000049504,ENSOCUT00000062935	43.86	93.84	59.28	28.54	55.66	77.06	38.56	66.97	62.2	40.01	64.57	38.75	45.73	58.06	54.89	46.46	60.57	36.75	36.65	60.09	58.89	30.78	71.89	48.97	35.97	80.48	59.07	24.94	65.88	36.14	41.07	53.12	55.05	33.43	65.23	92.36
ENSOCUG00000001591	ENSOCUT00000001590,ENSOCUT00000049582,ENSOCUT00000060431	11.31	5.54	22.73	1.55	19.73	11.41	4.79	3.02	19.41	0.87	21.2	12.88	7.06	3.87	19.78	1.53	18.3	4.3	11.15	4.79	20.02	1.05	22.09	5.11	9.55	4.85	18.61	1.26	18.72	6.94	8.29	4.28	16.95	0.72	18	7.04
ENSOCUG00000001592	ENSOCUT00000001594	27.41	20.52	26.6	16.22	26.73	13.9	13.59	15.6	31.68	14.91	29.58	18.88	14.68	18.38	28	21.43	28.87	17.61	25.87	17.89	30.44	21.06	35.58	12.54	21.49	15.1	30.29	22.15	30.81	13.9	19.7	14.42	21.48	15.68	22.5	22.28
ENSOCUG00000001594	ENSOCUT00000001593,ENSOCUT00000045434	29.09	5.08	10.11	15.17	32.15	8.68	0.72	2.76	55.4	13.08	40.65	17.58	5.25	6.4	17.4	19.44	44.68	29.7	21.78	3.66	49.52	18.01	51.3	19.66	15.37	6.59	112.77	22.17	45.93	37.29	11.59	5.5	50.62	9.1	22.38	5.58
ENSOCUG00000001595	ENSOCUT00000001596	119.08	13.89	74.04	3.93	98.69	33.66	1.27	8.19	101.09	4	74.7	44.06	13.81	14.83	91.66	5.52	77.86	23.52	105.5	14.67	87.34	7.49	63.31	151.17	52.17	15.81	122.98	6.55	90.6	38.64	51.59	13.78	68.9	2.76	48.8	2.24
ENSOCUG00000001596	ENSOCUT00000001595	0	53.08	27.64	0.53	14.77	5.23	0	17.81	21.74	0.28	22.49	2.6	0.32	19.22	20.3	0.67	22.55	0	1.48	24.06	24.26	0.37	28.45	2.17	0.56	44.33	13.68	0.33	23.44	0	0.71	21.76	15.86	0.34	36.36	3.49
ENSOCUG00000001597	ENSOCUT00000001598	0.48	145.57	2.36	0	0.35	0.33	0	162.78	2.32	0	0.15	0	0.11	209.03	2.48	0	0.12	0	0.12	134.2	2.33	0	0.32	0	0.13	97.86	1.45	0	0.29	0	0.39	161.41	1.81	0	0.58	0
ENSOCUG00000001598	ENSOCUT00000001602,ENSOCUT00000045381,ENSOCUT00000056122	32.87	43.1	274.66	12.16	248.73	31.47	6.33	48.64	353.7	11.35	202.64	19.67	16.43	53.35	228.93	19.65	167.96	24.61	48.1	46.97	315.21	19.39	103.97	24.43	36.48	41.7	309.12	15.72	143.94	11.04	50.44	57.45	267.68	14.28	77.94	2.82
ENSOCUG00000001599	ENSOCUT00000001597	8.56	21.33	35.98	0.51	19.06	2.69	1.2	8.99	32.91	0.59	18.86	3.21	2.98	16.95	34.61	0.98	15.24	0.88	10.25	15.81	36.38	2.08	9.88	2.29	3.76	28.68	29.16	1.33	11.25	1.75	5.94	16.65	38.97	0.7	14.11	0.49
ENSOCUG00000001601	ENSOCUT00000001604,ENSOCUT00000043859,ENSOCUT00000053515,ENSOCUT00000056597,ENSOCUT00000062283	5.63	3.36	23.02	2.81	22.17	8.18	2.08	3.19	22.68	2.96	16.51	2.56	3.56	4.81	21.92	3.23	18.34	3.77	7.2	4.73	22.92	3.9	16.81	5.43	6.53	3.39	20.57	2.52	14.87	5.81	6.64	4.45	18.76	2.84	17.01	1.4
ENSOCUG00000001603	ENSOCUT00000001601	0.13	0.09	2.19	0	1.2	0.36	0.11	0.14	1.97	0	1.34	0	0.06	0.19	1.71	0.04	1	0	0.3	0.18	1.74	0	1.05	0	0.51	0.83	2.27	0	0.75	0	0.8	0.41	1.89	0	0.68	0
ENSOCUG00000001604	ENSOCUT00000001603	7.43	6.78	7.53	2.26	11.33	2.8	0.26	3.11	7.64	1.84	9.21	4.54	1.09	5.19	7.72	4.06	12.28	6.35	7.44	4.03	9.56	3.53	16.18	6.73	5.26	5.74	8.5	3.27	11.68	3.82	3.17	4.98	6.14	2.13	12.48	2.2
ENSOCUG00000001605	ENSOCUT00000001605	61.06	46.13	63.72	38.58	60.8	80.24	37.17	52.38	57.24	44.3	64.21	50.35	59.63	36.96	59.9	38.19	61.7	57.72	61.62	35.45	61.81	36.82	60.8	66.53	62.42	35.02	64.85	41.8	66.75	46.61	60.34	43.91	62.8	36.27	67.84	42.87
ENSOCUG00000001606	ENSOCUT00000001606	4039.32	2249.65	2370.93	980.06	2135.72	1314.44	9295.44	2277.7	1971.07	1152.7	1902.81	2963.21	8608.5	2624.22	2284.96	1078.89	2011.78	5743.91	6227.66	2812.45	2421.24	1213.8	2116.84	4718.5	5923.39	2154.36	1901.24	939.52	1997.73	3315.97	5298.79	2575.24	2599.69	1071.7	1886.78	2894.65
ENSOCUG00000001607	ENSOCUT00000001608,ENSOCUT00000030978,ENSOCUT00000041238,ENSOCUT00000045975,ENSOCUT00000051200	1.43	7.38	42.56	2.29	20.96	1.24	5.39	9.99	48.39	2.03	22.98	0.53	1.27	8.89	37.5	4.08	13.37	3.02	2.33	8.28	42.57	2.67	8.61	0	2.02	4.11	29.68	3.22	7.42	0	1.24	7.56	53.35	2.06	6.68	2.84
ENSOCUG00000001609	ENSOCUT00000001609	0.17	0.01	0.05	0.01	0	0	0	0	0	0	0.02	0	0.1	0	0.01	0	0.01	0	0.09	0.03	0	0	0.02	0	0.06	0	0.03	0	0.01	0	0.13	0.01	0.01	0	0	0
ENSOCUG00000001610	ENSOCUT00000001616,ENSOCUT00000036775,ENSOCUT00000041429,ENSOCUT00000043121,ENSOCUT00000053659,ENSOCUT00000061079,ENSOCUT00000061175	9.48	9.46	9.73	3.39	13.84	1.4	0.02	5.12	11.03	3.01	13.62	5.48	1.07	9.25	11.43	5.35	13.69	7.21	7.54	9.42	12.55	6.76	16.2	4.96	4.47	10.56	11.01	4.12	13.12	4.58	4.25	7.1	8.41	3.46	14.67	1.94
ENSOCUG00000001612	ENSOCUT00000001614	0	1.6	0	0	0	0	0	1.61	0	0	0	0	0	2.63	0	0	0	0	0	2.57	0	0	0	0	0	1.69	0	0	0	0	0	1.89	0	0	0	0
ENSOCUG00000001613	ENSOCUT00000001611	2.94	4.36	9.7	2.59	6.71	1.57	0.05	2.27	8.52	2.46	5.92	4.01	0.39	4.53	8.61	3.99	6.03	4.68	2.42	4.47	8.26	3.58	4.9	2.43	1.89	5.45	7.68	3.31	5.71	3.71	1.45	4.07	5.13	2.76	3.44	1.17
ENSOCUG00000001616	ENSOCUT00000021792,ENSOCUT00000040416,ENSOCUT00000045791,ENSOCUT00000052041	72.39	41.09	13.31	0.35	12.67	3.08	4.46	19.98	15.88	0.41	9.34	1.47	13.76	25.15	18.21	0.38	10.53	1.03	67.61	23.86	15.28	0.24	8.31	0.89	40.75	50.39	16.76	0.25	9.7	1.36	31.57	23.89	18.26	0.32	6.48	0.53
ENSOCUG00000001617	ENSOCUT00000001617	0.09	1.64	0.27	0.09	1.48	0.16	0	0.07	0.76	0	1.64	0	0.04	0.95	0.77	0.18	1.27	0	0.4	0.81	1.34	0.12	1.83	0	0.13	1.44	0.91	0.24	1.65	0	0.04	0.61	0.31	0	1.64	0.46
ENSOCUG00000001618	ENSOCUT00000001618,ENSOCUT00000043087,ENSOCUT00000047833	6.63	0.39	5.02	1.96	3.7	0.05	0.65	0.49	2.59	1.59	2.81	0	0.96	1.14	4.95	7.2	4.6	0	9.06	0.95	5.09	9.46	3.98	0	4.36	1.45	4.04	5.52	2.72	0	5.19	0.85	4.36	4.46	1.66	0.2
ENSOCUG00000001620	ENSOCUT00000001622,ENSOCUT00000042074,ENSOCUT00000045475,ENSOCUT00000054579,ENSOCUT00000057966,ENSOCUT00000064095,ENSOCUT00000064515	85.39	115.67	106.37	83.24	96.24	87.73	20.86	107.99	112.01	95.62	88.36	55.36	55.73	137.04	108.49	93.68	76.16	47.36	86.21	126.32	121.77	82.85	65.73	66.48	70.25	154.5	118.98	98.02	71.3	46.17	82.66	122.48	98.62	89.68	50.68	18.89
ENSOCUG00000001622	ENSOCUT00000001623	6.46	22.63	15.41	4.04	14.47	3.84	0.37	16.32	12.41	4.05	16.86	10.09	1.76	27.51	13.93	5.26	14.2	4.86	6.25	20.2	13.42	4.77	16.08	9.45	5.9	31.25	10.98	8.24	14.79	8.02	7.59	25.11	10.3	3.34	15.9	4.74
ENSOCUG00000001623	ENSOCUT00000001621	0.32	0.07	0.17	0	4.14	0.23	0	0.45	0.74	0.17	5.54	2.41	0.29	0.99	0.58	0.23	4.44	3.71	0.99	0.7	0.99	0.44	11.19	0	0.23	1.06	1.42	0.21	5.54	0	0	0.66	0.13	0.06	4.37	0
ENSOCUG00000001627	ENSOCUT00000001628,ENSOCUT00000035882,ENSOCUT00000048232	0.47	0.02	0.34	0.07	8.68	14.45	0.06	0.1	0.48	0.21	9.46	5.32	0.19	0.02	0.6	0.21	14.58	0.6	0.63	0.03	0.98	0.22	19.87	0.52	0.41	0.05	0.26	0.03	10.46	2.37	0.08	0.04	0.04	0.16	15.24	1.33
ENSOCUG00000001628	ENSOCUT00000001632,ENSOCUT00000033515,ENSOCUT00000039555	29.26	29.39	40.11	11.79	54.4	5.88	1.54	9.74	39.92	9.79	47.53	19.79	4	22.52	39.95	18.58	52.82	11.81	27.05	21.09	43.94	14.22	63.79	8.63	15.97	23.06	38.1	12.48	45.2	21.84	12.6	17.27	25.51	12.09	26.8	6.31
ENSOCUG00000001629	ENSOCUT00000001627	107.4	94.04	129.22	41.06	125.77	112.35	73.83	82.59	136.57	49.9	155.84	184.62	102.53	82.29	133.34	41.57	146.18	232.36	115.69	78.49	144.6	48.9	194.96	254.78	106.39	77.24	135.04	51.14	157.06	164.63	99.66	99.96	134.87	45.01	192.67	172.81
ENSOCUG00000001630	ENSOCUT00000001626	0	0	0	0	0	0	0	0	0	0	0	0	0	0	0	0	0	0	0	0	0	0	0	0	0	0	0	0	0	0	0	0	0	0	0	0
ENSOCUG00000001631	ENSOCUT00000001629	0.6	0	1.33	0	1.79	1.42	0	0	0.89	0	0.92	0.61	0.73	0	0.83	0	1.39	0	0.5	0	1.16	0	1.66	0	0.62	0.34	1.49	0	1.6	0	0.83	0.22	0.61	0	1.28	0
ENSOCUG00000001633	ENSOCUT00000001634,ENSOCUT00000050222	43.54	24.63	43.43	13.14	38.32	25.09	31.81	18.05	44.05	13.18	32.64	39.23	40.62	20.48	41.77	15.44	35.55	37.43	40.03	21.41	44.65	17.38	28.03	47.19	32.81	20.53	40.8	17.95	33.26	47.1	42.14	19.68	38.85	16.25	23.33	16.98
ENSOCUG00000001636	ENSOCUT00000028419	30.94	19.07	27.09	6.5	22.13	15.05	14.39	19.39	24.14	5.43	27.71	16.61	30.54	23.24	28.52	8.08	31.9	30.99	29.11	19.52	28.71	7.47	34.29	30.24	29.44	19.57	27.64	8.92	30.98	19.81	30.47	24.42	25.98	6.9	34.5	22
ENSOCUG00000001638	ENSOCUT00000001638,ENSOCUT00000036708,ENSOCUT00000037343,ENSOCUT00000046066,ENSOCUT00000052444	0	8.04	0.17	0	0.12	0.08	0	4.77	0.29	0	0.36	0.32	0	13.23	0	0	0.26	1.22	0.37	9.21	0.2	0	0.27	0	0.11	8.43	0.61	0	0.3	0	0	6.8	0.08	0	0.1	0
ENSOCUG00000001639	ENSOCUT00000001637	0	0	0	0	0	0	0	0	0	0	0	0	0	0	0	0	0	0	0	0	0	0	0	0	0	0	0	0	0	0	0	0	0	0	0	0
ENSOCUG00000001641	ENSOCUT00000001641	0	0	0	0	0	0	0	0	0.07	0	0	0	0	0	0.16	0	0	0	0	0	0	0.18	0	0	0	0	0.06	0.09	0	0	0.28	0.14	0.16	0	0	0
ENSOCUG00000001645	ENSOCUT00000001644,ENSOCUT00000040583,ENSOCUT00000044258,ENSOCUT00000050599	232.07	189.86	284.11	115.86	260.17	223.75	79.11	134.88	284.91	133.66	276.11	268.37	163.03	120.2	318.64	134.83	251.62	259.58	217.83	117.54	288.22	133.38	224.98	249.24	180.65	124.28	248.64	142.3	216.41	203.23	191.96	122.08	263.09	125.77	216.91	102.55
ENSOCUG00000001646	ENSOCUT00000001645	169.71	198.55	173.45	104.74	150.12	221.46	411.57	202.26	172.29	140.41	172.69	213.13	259.57	158.64	164.7	114.05	168.9	299.07	163.54	147.56	169.87	101.39	148.76	247.23	192.38	146.48	178.34	108.23	158.08	242.01	182.22	164.93	189.52	97.33	149.82	333.32
ENSOCUG00000001647	ENSOCUT00000001646,ENSOCUT00000039884,ENSOCUT00000048116,ENSOCUT00000057897	0	0.55	0	91.56	0	0	0	1.98	0	75.19	0	0	0	0.84	0.04	134.94	0	0	0	1.68	0.05	107.18	0	0	0	1.76	0	129.31	0	0	0	1.79	0	121.58	0	0
ENSOCUG00000001648	ENSOCUT00000029524	0	0.54	0	0.05	0.05	0	0	0.15	0	0.05	0	0	0	0.36	0.04	0.08	0	0	0	0.19	0	0.07	0	0	0	0.28	0	0.25	0	0	0	0.25	0	0.04	0	0
ENSOCUG00000001651	ENSOCUT00000001651,ENSOCUT00000039460	4.56	8.19	1.44	0.66	12.18	0.22	0.19	2.1	4.39	0.68	5.56	1.82	0.49	5.31	4.29	1.12	9.34	2.56	5.87	4.3	12.12	1.16	15.94	1.11	1.35	6.03	7.2	0.26	10.06	0.56	1.55	1.63	5.24	0.35	9.66	0.24
ENSOCUG00000001652	ENSOCUT00000001652,ENSOCUT00000035900,ENSOCUT00000036392	15.52	21.65	1.12	1.54	2.02	0.73	7.71	14.55	1.76	2.21	0.65	0.86	7.72	28.2	0.34	0.05	0.5	0	11.25	19.28	1.16	0.39	0.44	0	5.69	16.58	0.38	0.22	0.71	0	8.9	24.46	1.26	0.08	0.36	0.46
ENSOCUG00000001655	ENSOCUT00000001655	8	7.39	1.33	0	22.27	1.03	0.55	1.89	2.03	0.42	9.91	0.35	2.04	1.74	1.51	0	33.7	6.79	6.93	3.16	2.4	0	18.68	0	2.97	1.93	2.08	0.04	19.45	8.08	4.71	1.18	0.8	0.23	17.92	6.81
ENSOCUG00000001656	ENSOCUT00000001656,ENSOCUT00000043377,ENSOCUT00000048154	35.96	20.64	27.57	25.89	37.15	16.49	33.84	17.99	37.67	46.36	36.36	30.63	36.32	17.61	34.61	16.44	38.36	52	34.12	16.42	35.46	17.3	34.13	46.92	38.99	16.22	41.09	20.57	37.15	28.81	38.66	22	37.76	26.1	40	25.17
ENSOCUG00000001657	ENSOCUT00000001657	5.02	4.3	3.53	4.11	7.46	1.68	0	6.88	7.06	4.54	6.5	5.74	4.82	5.31	6.63	5.61	7.41	8.86	5.58	3.62	5.65	7.66	7.03	7.66	3.23	3.34	8.16	10.25	5.16	2.93	4.59	3.18	2.91	4.72	3.23	0
ENSOCUG00000001659	ENSOCUT00000001659,ENSOCUT00000037458	0	459.79	0	0	0	0	0	1104.47	0	0	0	0	0	1285.89	0	0.67	0	0	0.54	1575.99	0	1.05	0	0	0	1269.05	0	0.41	0	0	0.33	861.97	0.24	0	0	1.73
ENSOCUG00000001660	ENSOCUT00000001662,ENSOCUT00000024589,ENSOCUT00000044518	0.5	0.92	8.66	21.75	6.6	0.73	0.44	0.22	8.97	19.71	5.83	0.16	0.28	0.83	7.23	29.73	3.66	0.92	0.34	0.37	9.67	28.12	2.77	0	0.29	0.45	10.81	33.52	3.58	0	0.76	0.47	7.3	24.12	1.99	1.28
ENSOCUG00000001661	ENSOCUT00000001661	98.57	268.81	186.22	155.39	177.13	77.89	33.56	295.65	169.54	143.45	148.98	20.79	75.26	326.64	150.45	166.63	128.5	26.51	105.29	235.82	163.89	205.38	97.88	41.34	92.31	213.18	172.14	247.79	115.38	14.09	104.78	312.08	145.62	204.7	81.89	16.21
ENSOCUG00000001662	ENSOCUT00000001660,ENSOCUT00000045940,ENSOCUT00000059544	0.91	0.04	9.26	0	5.32	0.58	0	1.4	14.94	0	2.58	2.09	0	0.34	13.99	0	3.01	0	0.82	0.15	24.15	0	9.4	5.18	0.37	0.53	12.01	0	2.25	3.04	0.72	0.64	6.44	0	7.44	0.33
ENSOCUG00000001663	ENSOCUT00000001663	0	0.13	0	0	0.14	0.21	0	0	0	0	0.41	0	0	0	0	0	0.32	0	0	0	0	0	0.07	0	0	0	0.06	0	0	0	0	0	0.06	0	0.07	0
ENSOCUG00000001665	ENSOCUT00000001669,ENSOCUT00000041339,ENSOCUT00000046041,ENSOCUT00000052881,ENSOCUT00000063273	4	3.42	6.92	1.26	14.25	7.41	0.27	1.77	7.78	1	25.22	6.26	1.57	2.33	8.01	1.59	27.52	1.57	5	2.9	10.47	0.95	39.75	8.74	3.9	2.43	7.56	1.46	26.83	23.02	4.09	1.99	6.73	0.57	44.39	9.53
ENSOCUG00000001667	ENSOCUT00000001670	300.7	135.36	258.8	76.53	278.59	395.03	57.96	105.16	227.45	93.44	335.74	193.89	177.22	120.44	273.54	73.91	326.1	148.41	287.27	102.13	245.44	77.64	357.22	187.8	223.3	116.6	235.36	74.24	325.05	151.8	238.08	117.1	218.14	82.46	325.4	73
ENSOCUG00000001669	ENSOCUT00000001666,ENSOCUT00000042022,ENSOCUT00000055137,ENSOCUT00000058176,ENSOCUT00000058982,ENSOCUT00000064838	14.08	6.39	12.6	3.91	15.31	11.72	6.77	3.72	9.21	4.04	13.7	5.79	12.02	5.9	12.15	3.74	13.27	7.65	12.53	5.15	11.97	4.09	11.99	4.41	11.46	4.81	10	4.17	11.57	7	14.42	6.94	10.81	3.9	15.32	5.6
ENSOCUG00000001670	ENSOCUT00000001668,ENSOCUT00000028903	45.7	35.82	55.14	41.03	49.43	41.15	43.24	24.05	50.28	49.6	45.59	38.44	51.85	20.8	47.78	32.71	48.14	37.94	42.78	22.29	51.46	28.9	48.96	24.99	43.28	21.68	50.1	44.71	46.62	35.81	43.38	24.53	55.01	31.51	44.83	31.2
ENSOCUG00000001671	ENSOCUT00000001672,ENSOCUT00000061640	22.62	12.18	11.65	4.39	8.52	1.47	12.09	13.2	16.45	5.38	8.08	0.41	17.63	15.78	10.55	1.67	6.81	0	17.14	16.85	11.54	3.21	2.83	0.72	17.22	15.86	14.4	2.79	6.17	2.61	20.62	17.34	16.04	5.97	3.12	1.15
ENSOCUG00000001672	ENSOCUT00000001671	35.25	29.37	46.76	24.58	53.09	18.75	5.3	26.81	70.19	36.97	86.81	54.6	8	10.22	30.85	16.77	37.98	13.61	15.61	12.49	30.46	15.17	31.59	11.51	14.76	14.65	27.71	17.01	32.81	3.86	28.4	26.29	54.72	25.59	61.88	15.25
ENSOCUG00000001673	ENSOCUT00000001674	35.58	205.6	11.54	45.31	16.91	25.63	26.08	191.57	12.63	65.21	16.42	23.23	41.37	248.05	13.4	49.69	22.04	10.58	29.98	171.86	11.73	42.99	18.75	16.17	29.78	217.44	10.96	43.65	14.26	19.35	31.06	235.41	13.18	53.19	18.86	24.02
ENSOCUG00000001675	ENSOCUT00000001675,ENSOCUT00000056148	20.6	13.78	43.09	3.3	44.07	11.42	1.6	7.23	45.87	3.29	35.62	13.3	8.53	10.05	37.03	4	35.11	29.42	23.3	11.76	39.53	4.72	34.56	25.13	16.98	10.35	42.52	3.93	34.37	13.16	17.19	8.29	31.15	3.91	29.58	5.43
ENSOCUG00000001676	ENSOCUT00000001679,ENSOCUT00000039136,ENSOCUT00000040488,ENSOCUT00000044411,ENSOCUT00000046874,ENSOCUT00000049143,ENSOCUT00000063944	15.81	26.08	4.18	0.71	6.34	0.9	5.81	12.12	2.8	1.45	7.09	1.66	10.27	25.95	3.91	1.43	5.21	3.97	16.95	20.54	4.73	0.82	7.67	9.67	11.37	17.25	3.76	1.24	4.38	2.35	10.78	20.86	3.33	1.02	6.68	8.32
ENSOCUG00000001677	ENSOCUT00000001676,ENSOCUT00000063072	29.61	9.88	56.53	26.12	45.44	22.64	17.07	8.3	49.53	26.4	74.44	4.92	27.77	9.52	75.69	41.52	67.2	5.11	24.03	7.84	52.02	44.44	38.87	3.78	25.25	6.94	54.36	37.38	72.78	4.34	28.97	7.8	54.57	23.58	51.06	16.86
ENSOCUG00000001678	ENSOCUT00000001682,ENSOCUT00000040991,ENSOCUT00000048150,ENSOCUT00000052653	160.82	130.01	178.92	39.86	182.45	97.08	56.77	92.64	179.92	45.98	197.3	136.65	93.13	98.51	157.9	48.74	160.42	92.62	143.15	94.61	181.03	48.42	200.34	131.2	124.7	84.8	177.8	49.08	171.65	73.49	136.85	90.1	149.13	48.75	154.76	91.26
ENSOCUG00000001679	ENSOCUT00000001681	0	0	0	0	0	0	0	0	0	0	0	0	0	0	0	0	0	0	0	0	0	0	0	0	0	0	0	0	0	0	0	0	0	0	0	0
ENSOCUG00000001680	ENSOCUT00000001678	0.4	0.15	0.67	0.04	1.63	0.58	0.41	0.17	1.26	0.09	1.4	0	0	0.2	0.85	0.03	1.59	0	0.39	0.14	0.59	0.09	1.75	0	0.5	0.16	0.74	0.15	1.07	0	0.19	0.03	0.35	0.11	0.87	0
ENSOCUG00000001681	ENSOCUT00000001677,ENSOCUT00000028698,ENSOCUT00000055892	34.06	11.1	33.58	6.4	76.52	69.77	13.05	7.2	42.06	7.87	97.15	31.42	14.22	9.52	35.26	5.26	86.13	25.96	33.18	15	54.38	12.68	189.03	34.15	29.82	10.04	43.37	12.02	124.34	12.61	25.47	9.69	33.99	9.67	127.53	98.63
ENSOCUG00000001683	ENSOCUT00000001683,ENSOCUT00000051775	74.63	85.91	126.76	64.07	107.38	125.94	48.91	73.67	112.48	67.52	120.26	87.62	64.94	56.23	105.8	48.69	132.68	134.06	96.51	70.92	136.22	78.14	135.62	130.95	96.24	78.6	139.45	72.18	139.26	103.36	86.41	74.75	128.41	59.77	145.01	63.59
ENSOCUG00000001684	ENSOCUT00000001684	46.28	48.77	48.73	20.32	49.65	36.38	6.72	26.72	46.51	17.86	53.33	43.66	27.22	32.19	42.22	18.81	56.86	113.83	46.72	33.28	37.93	23.94	46.05	38.55	38.54	31.44	40.09	22.92	45.8	19.64	43.59	40.85	48.23	17.54	52.2	24.82
ENSOCUG00000001685	ENSOCUT00000001685,ENSOCUT00000022234	44.17	71.31	82.84	1.03	96.16	104.84	13.21	31.35	109.77	0.93	62.32	36.94	17.39	33.88	76.22	4.38	69.6	27.48	33.08	30.98	98.91	4.38	33.31	78.87	30.66	52.17	143.69	4.24	54.42	34.2	39.89	22.98	94.03	4.11	30.74	13.16
ENSOCUG00000001686	ENSOCUT00000001687,ENSOCUT00000034582,ENSOCUT00000035735,ENSOCUT00000038744,ENSOCUT00000047447,ENSOCUT00000064634	14.44	11.63	16.98	3.97	29.66	12.68	35.93	9.05	19.39	3.87	21.09	97.53	18.82	10.25	21.11	4.48	24.5	28.15	15.88	9.26	27.98	4.44	26.22	29.19	13.57	9.88	21.99	3.23	23.58	30.4	18.77	7.7	21.72	2.4	27.25	106.55
ENSOCUG00000001687	ENSOCUT00000001692,ENSOCUT00000038155	8.93	3.75	8.84	1.97	7.91	3.72	4.35	2.69	8.51	2.4	8.47	2.64	7.79	3.14	8.7	2.14	7.33	9.26	9.97	4.11	10.13	2.37	7.71	5.18	8.13	3.14	10.4	2.03	7.97	9.54	9.45	3.91	9.61	1.62	6.2	3.58
ENSOCUG00000001688	ENSOCUT00000001686	0	2.37	22.2	0	28	4.93	0	1.45	11.28	0	15.23	5.5	0.73	3.07	20.43	0	32.01	14.12	0	5	13.98	0	24.01	6.12	0.29	2.02	14.39	0	21.17	0	0.67	1.06	17.1	0	9.4	3.94
ENSOCUG00000001689	ENSOCUT00000001689,ENSOCUT00000061257,ENSOCUT00000061806	14.36	0.76	1.06	0	0.58	0	0.05	0.15	0.26	0.09	0.38	0	2.82	0.96	0.3	0.42	0.56	0.98	15.95	1.06	0.62	0.45	1.24	0	6.23	1.3	0.48	0.14	0.36	0	7.21	0.76	0.37	0.13	0.25	0
ENSOCUG00000001691	ENSOCUT00000020996,ENSOCUT00000039755,ENSOCUT00000045490,ENSOCUT00000046078	82.62	24.15	85.95	39.34	72.62	10.09	7.57	16.58	84.56	40.53	55	21.08	14.13	26.65	77.53	35.87	44.1	45.82	77.36	24.05	84.51	39.92	36.54	29.77	36.09	27.89	87.77	39.92	49.44	18.26	37.55	24.85	56.05	40.9	25.91	3.93
ENSOCUG00000001692	ENSOCUT00000001690	144.81	165.45	81.05	50.59	91.34	38.61	29.85	97.04	68.02	54.3	86.17	52.4	67.96	110.07	90.15	65.47	84.29	129.54	147.53	96.58	67.75	56.83	104.75	69.22	108.39	112.08	78.92	92.45	85.72	62.97	96.46	121.58	58.28	56.32	87.17	29.72
ENSOCUG00000001693	ENSOCUT00000001706	7.45	5	7.88	2.14	9.43	1.82	1.28	2.07	8.91	1.95	8.27	1.64	3.46	3.79	7.83	2.53	7.78	2.75	8.08	3.32	9.67	2.68	9.25	2.5	5.41	3.93	9.37	2.68	7.49	0.82	5.81	2.92	7.76	1.72	6.89	1.46
ENSOCUG00000001694	ENSOCUT00000001694	0	0	0	0	0	0	0	0	0	0	0	0	0	0	0	0	0	0	0	0	0	0	0	0	0	0	0	0	0	0	0	0	0	0	0	0
ENSOCUG00000001695	ENSOCUT00000001693	0	0	0	0	0	0	0	0	0	0	0	0	0	0	0	0	0	0	0	0	0	0	0	0	0	0	0	0	0	0	0	0	0	0	0	0.22
ENSOCUG00000001696	ENSOCUT00000001695	11.28	13.77	9.39	4.25	17.27	2.75	5	10.54	15.15	3.87	12.18	9.95	8.87	9.14	13.41	3.75	18.87	29.4	11.98	9.42	12.13	6.13	16.86	3.31	7.86	10.55	11.7	4.24	13.73	6.76	9.67	10.71	9.96	3.2	18.59	6.05
ENSOCUG00000001697	ENSOCUT00000001696,ENSOCUT00000036940,ENSOCUT00000050060,ENSOCUT00000052792,ENSOCUT00000058828	15.45	11.87	30.64	17	47.6	5.1	0.15	7.02	36.55	12.55	36.89	2.97	3.08	14.39	33.08	22.33	37.7	5.14	18.63	14.68	36.64	27.34	33.03	9.87	12.59	17.77	42.96	25.49	39.76	4.87	7.6	12.38	29.82	22.92	25.13	1.03
ENSOCUG00000001698	ENSOCUT00000001697,ENSOCUT00000045033,ENSOCUT00000047181,ENSOCUT00000048974,ENSOCUT00000062662	19.5	16.12	24.62	4.77	33.31	4.57	0.2	8.01	26.45	5.49	29.17	9.8	3.81	13.18	25.11	7.22	29.7	18.33	17.12	11.92	26.98	6.57	32.1	20.75	10.36	13.3	25.65	7.93	27.1	13.74	12.77	13.98	22.85	5.76	31.43	5.86
ENSOCUG00000001699	ENSOCUT00000001698,ENSOCUT00000042251,ENSOCUT00000047538,ENSOCUT00000050259,ENSOCUT00000060694	11.6	14.72	17.69	4.92	23.93	11.88	3.79	6.19	19.58	5.53	24.65	10.17	5.77	11.49	17.47	9.87	23.28	19.11	12.41	8.38	17.69	5.53	24.48	12.69	8.6	9.41	18.8	7.58	24.69	13.79	9.8	11.57	14.56	4.9	23.31	3.89
ENSOCUG00000001701	ENSOCUT00000001699	0	17.81	7.42	1.34	14.18	0	0	12.76	9.04	1.84	10.33	0	0	17.78	5.95	1.98	7.26	0	0.15	17.57	6.87	2.11	6.31	0	0.05	14.49	4.27	1.53	9.2	0	0	17.14	6.32	1.33	10.07	0
ENSOCUG00000001702	ENSOCUT00000001701,ENSOCUT00000042701,ENSOCUT00000050934,ENSOCUT00000057700	0	0	0	0	0	0	0	0	0	0	0	0	0	0	0	0	0	0	0	0	0	0	0	0	0	0	0	0	0	0	0	0	0	0	0	0
ENSOCUG00000001703	ENSOCUT00000001703,ENSOCUT00000040881	0.6	0.33	0.78	0.19	1.25	0.8	0.54	0.1	1.19	0.07	0.78	0.41	0.04	0.12	0.66	0	0.79	0.8	0.15	0.16	1.02	0.07	0.64	0	0.03	0.12	0.23	0.11	0.78	0	0.17	0.21	0.67	0.03	0.26	0
ENSOCUG00000001704	ENSOCUT00000001702	0	0	0	0	0	0	0	0	0	0	0	0	0	0	0	0	0	0	0	0	0	0	0	0	0	0	0	0	0	0	0	0	0	0	0	0
ENSOCUG00000001710	ENSOCUT00000001710,ENSOCUT00000034469,ENSOCUT00000050908	23.02	11.43	3.82	0.62	3.76	2.58	3.38	5.99	3.4	1.44	3.71	2.46	16.27	10.58	3.48	1.06	4.43	1.05	31.26	9.49	3.59	0.73	5.57	0	21.72	7.59	2.96	1.18	3.99	1.04	19.95	10.09	2.62	0.89	4.77	1.17
ENSOCUG00000001711	ENSOCUT00000001714,ENSOCUT00000039068,ENSOCUT00000059482	14.99	4.48	47.94	1.02	46.37	11.32	4.46	3.31	52.07	0.39	35.91	7.91	7.47	7.47	39.69	0.41	32.22	12.07	11.78	5.77	49.3	0.9	26.94	11.96	10.57	4.91	51.62	1.19	30.79	8.57	17.76	4.97	44.97	0.51	21.72	6.28
ENSOCUG00000001712	ENSOCUT00000001711,ENSOCUT00000054124	22.65	24.25	20.35	16.37	28.07	10.11	7.77	21.79	24.55	18.61	36.26	24.79	18	25.42	23.58	22.11	31.75	13.39	20.47	19.66	24.97	19.03	32.6	19.93	21.53	20.53	24.54	18.69	26.9	18.87	19.11	26.53	25.55	17.47	39.53	12.38
ENSOCUG00000001714	ENSOCUT00000028016,ENSOCUT00000048823,ENSOCUT00000055441,ENSOCUT00000059357	0	69.83	0	0	0.08	0	0	8.52	0	0	0	0	0	6.93	0	0	0	0	0	11.84	0	0.05	0	0	0	16.66	0	0	0	0	0	10.9	0	0	0	0
ENSOCUG00000001715	ENSOCUT00000001715,ENSOCUT00000051478,ENSOCUT00000053677	3.47	3.43	5.55	0.69	6.76	1.52	0.53	1.44	7.34	0.47	6.76	2.31	1.34	2.29	5.96	1.5	7.5	3.08	3.43	2.18	6.26	1.29	5.75	1.07	2.58	2.79	5.99	1.93	4.62	2.49	2.26	2.59	8.22	1.02	7.25	0.17
ENSOCUG00000001716	ENSOCUT00000001716,ENSOCUT00000040466,ENSOCUT00000041096,ENSOCUT00000061217	0	1.15	0.11	94.62	0.57	0	0	0.35	0.14	96.48	0.18	0	0	0.58	0	54.29	0.31	0	0	1.13	0.2	13.66	0.16	0	0	0.61	0.35	3.03	0.36	0	0	1.72	0.13	73.23	0.11	0
ENSOCUG00000001717	ENSOCUT00000001717	2.82	9.58	0.67	0.04	0.69	1.15	2.69	3.72	0.3	0.13	0.98	0.5	2.58	1.47	0.3	0.12	1.2	0	2.19	1.67	0.28	0.11	0.84	0	1.55	1.29	0.07	0.08	0.89	0.63	2.48	1.66	0.17	0.23	0.53	0.27
ENSOCUG00000001718	ENSOCUT00000001718,ENSOCUT00000048338	93.95	109.01	96	88.89	116.53	46.5	4.3	67.23	107.61	83.64	123.73	70.17	26.51	87.9	110.52	142.42	129.47	91.88	92.07	77.24	104.45	130.3	130.51	86.7	59.55	94.22	104.41	132.79	121.42	74.74	55.64	86.47	94.17	110.3	127.44	21.54
ENSOCUG00000001719	ENSOCUT00000001721,ENSOCUT00000036230,ENSOCUT00000053202,ENSOCUT00000055810	1.49	2.04	0.98	0.11	0.56	0.12	0.3	1.28	1.33	0.22	0.66	0.26	0.36	3	0.38	0.05	0.16	0	1.44	2.79	1.63	0.03	0.35	2.06	0.6	1.78	0.95	0.03	0.35	1.66	0.79	2.82	0.62	0.08	0.09	0.14
ENSOCUG00000001720	ENSOCUT00000001719	0	0	0	0	0	0	0	0	0	0	0	0	0	0	0	0	0	0	0	0	0	0	0	0	0	0	0	0	0	0	0	0	0	0	0	0
ENSOCUG00000001722	ENSOCUT00000001722	0	0.13	0.14	0	1.4	0.11	0	0.04	0.12	0.02	1.33	0.57	0	0.1	0.12	0.04	1.64	0	0	0.17	0.22	0	2.33	0.38	0.02	0.08	0.1	0	1.8	0	0	0.01	0.08	0.02	0.79	0.37
ENSOCUG00000001723	ENSOCUT00000001723	6.69	0.17	8.68	0.86	8.75	0.52	1.4	0.22	9.33	0.96	5.02	2.53	1.18	0.28	9.05	1.09	5.86	1.33	5.38	0.22	12.66	1.14	5.87	1.66	3.05	0.19	9.53	0.74	5.17	0.2	4.26	0.11	6.75	0.73	3.26	2.02
ENSOCUG00000001724	ENSOCUT00000001724	3.56	0.43	38.45	0	52	1.98	27.87	0.33	27.29	0	38.4	4.08	6.77	2.44	25.54	0	35.18	3.2	10.88	1.4	24.62	0	17.86	16.39	12.06	1.58	20.74	0	34.66	4.77	19.7	0.85	34.95	0	26.65	0
ENSOCUG00000001725	ENSOCUT00000001727,ENSOCUT00000055224	13.78	21.6	109.46	3.15	180.27	19.33	4.77	11.56	116.91	4.07	117.02	4.83	9.61	17.01	106.06	3.73	100.67	6.79	16.21	18.49	108.34	4.14	54.2	10.75	12.81	13.2	103.84	3.09	93.61	7.47	19.43	12.52	78.98	2.51	41.13	1.45
ENSOCUG00000001726	ENSOCUT00000001725,ENSOCUT00000044552	27.71	0.86	6.9	0.09	7.23	1.52	18.63	0.24	8.98	0.21	4.54	0.9	30.71	0.69	7.66	0.05	3.39	0	20.43	0.46	4.2	0	1.89	0	19.11	0.48	7.24	0.1	2.03	0	19.08	0.9	8.32	0	0.4	1.12
ENSOCUG00000001727	ENSOCUT00000001726	4.61	21	14.32	10.5	14.29	14.96	7.5	23.99	23.88	21.39	11.57	11.39	5.57	18.76	13.61	10.91	11.32	8.27	4.75	16.69	16.72	14.2	8.67	8.8	4.97	20.54	27.51	26.12	9.05	6.72	5.11	18.98	20.47	12.31	6.53	19.66
ENSOCUG00000001729	ENSOCUT00000001728	33.65	31.22	55.95	11.09	65.61	22.86	10.81	26.13	48.85	20.07	58.51	8.27	24.62	20.39	52.86	16.07	59.71	8.15	29.3	19.65	43.78	13.67	46.57	8.96	24.81	30.03	34.62	20.82	52.6	2.94	30.96	24.87	37.58	14.46	45.61	5.16
ENSOCUG00000001730	ENSOCUT00000001731,ENSOCUT00000040738,ENSOCUT00000062295	34.08	23.93	55.67	19.32	58.63	71.51	5.88	16.66	57.91	23.06	70.71	47.74	15.03	19.84	54.66	18.42	58.91	31.16	26.51	15.82	58.67	17.39	62.77	44.13	25.01	23.43	69.19	27.99	65.13	45.46	28.26	24.06	52.66	18.5	73.27	16.75
ENSOCUG00000001732	ENSOCUT00000001732	36.28	19	34.3	8.37	42.7	11.73	14.58	14.07	36.26	9.28	44.32	9.02	25.65	16.89	33.61	8.08	43.23	12.55	35.95	14.95	36.37	7.96	37.96	10.01	28.83	15.99	38.41	7.83	36.81	4.47	40.13	17.13	39.81	9.84	44.89	15.87
ENSOCUG00000001734	ENSOCUT00000001735,ENSOCUT00000038999,ENSOCUT00000040268,ENSOCUT00000041646,ENSOCUT00000060006	14.67	13.14	50	3.88	47.51	60.38	2.71	11.88	59.87	5.21	51.3	27.11	10.08	11.03	51.11	4.89	52.47	26.17	13.25	10.6	52.76	6.03	53.59	38.16	14.46	9.27	59.41	8.59	49.16	16.04	10.76	9.66	49.91	5.82	44.46	12.4
ENSOCUG00000001735	ENSOCUT00000001734	419.02	737.43	652.54	302.46	540.79	1601.87	950.85	764.12	577.24	349.59	629.04	860.35	754.55	686.05	633.13	334.96	630.7	709.18	475.15	620.91	639.82	313.79	782.39	737.49	590.37	697.46	642.52	329.69	678.32	593.44	448.26	706.82	641.64	300.35	801.16	1901.71
ENSOCUG00000001736	ENSOCUT00000023418	38.02	46.41	35.23	21.1	32.85	30.84	33.58	31.87	40.34	28.77	30.63	21.62	41.73	30.59	32.39	27.62	27.23	27.77	30.63	29.6	38.93	22.5	30.01	30.56	37.93	39.23	40.44	25.09	32.25	16.68	30.27	34.07	35.63	25.5	29.4	15.47
ENSOCUG00000001738	ENSOCUT00000001739	4.3	1.28	2.38	0.53	3.84	0.56	0.18	0.68	2.56	0.55	3.26	1.6	1.03	1.26	2.87	0.79	3.28	1.77	3.43	1.35	2.99	0.67	4.97	1.14	2.46	1.15	3.43	0.66	3.15	0.58	3.21	1.37	2.97	0.11	3.83	0.74
ENSOCUG00000001739	ENSOCUT00000001738,ENSOCUT00000037749,ENSOCUT00000058950	0.28	0.22	7.29	0	15.29	9.39	0.04	0.41	12.31	0	18.9	5.08	0.18	0.46	11.56	0	22.18	3.34	0.89	0.93	14.61	0	46.31	5.05	0.2	0.95	12.39	0	23.02	8.62	0.16	0.9	10.78	0	35.92	2.6
ENSOCUG00000001741	ENSOCUT00000001740,ENSOCUT00000041630,ENSOCUT00000043315,ENSOCUT00000044047,ENSOCUT00000052216,ENSOCUT00000053229	33.77	9.19	38.96	12.74	51.04	42.2	1.16	6.49	41.69	8.09	54.87	50.41	10.53	9.45	40.27	8.58	57.17	44.98	31.14	10.39	41.49	12.3	69.19	61.76	25.41	9.61	44.96	9.59	54.9	42.71	26.43	9.31	34.76	10.53	52.51	14.11
ENSOCUG00000001742	ENSOCUT00000001743,ENSOCUT00000034315	4.64	4.79	5.72	1.67	7.47	0.85	0.63	2.59	5.29	1.13	7.26	6.52	1.04	4.53	5.79	1.68	7.71	2	5.7	3.89	7.22	1.79	10.06	1.21	3.33	4.57	5.7	1.48	6.75	4.06	3.88	3.74	4.89	1.03	9.47	9.82
ENSOCUG00000001746	ENSOCUT00000001747	0.29	0.36	0.53	0.1	1.68	0.16	0	0.14	0.19	0.19	1.61	1.12	0	0.52	0.09	0.16	2.1	0	0.23	0.32	0.53	0.15	3.58	0	0.14	0.11	0.53	0.05	2.65	0	0.04	0.05	0.09	0.09	2.19	0.72
ENSOCUG00000001748	ENSOCUT00000022180	3.07	2.75	6.76	0.55	16.49	3.52	0.34	2.38	13.31	0.42	10.84	12.67	1.05	5.05	11.16	1.73	13.32	14.24	3.25	4.38	16.87	2.32	12.61	18.75	1.86	4.59	18.48	1.47	13.17	10.3	3.28	3.11	10.89	0.86	7.45	2.08
ENSOCUG00000001750	ENSOCUT00000001751,ENSOCUT00000039216,ENSOCUT00000039657,ENSOCUT00000057157,ENSOCUT00000057407	9.24	3.11	18.9	2.34	18.78	17.02	6.02	3.34	18.2	2.12	20.94	9.47	5.88	4.58	17.61	2.44	20.75	5.67	6.65	4.66	17.29	2.76	24.97	7.76	6.07	3.12	17.01	2.89	19.91	5.97	7.94	3.55	15.43	1.95	20.56	45.46
ENSOCUG00000001751	ENSOCUT00000001750	62.01	10.96	30.89	24.34	50.3	4.35	9.18	5.79	33.46	25.26	35.26	35.69	24.1	10.9	31.98	25.05	44.31	51.21	63.52	13.07	30.48	46.93	27.74	21.5	41.79	13.56	30.09	62.09	37.4	20.3	43.92	12.39	30.22	32.39	32.54	24.45
ENSOCUG00000001752	ENSOCUT00000001752,ENSOCUT00000059796	12.68	5.53	108.67	2.85	153.65	10.27	2.61	3.25	60.01	16.49	88.81	6.6	7.82	5.76	73.58	6.98	90.36	3.31	6.4	3.91	55.2	0.92	68.81	4.77	6.69	3.75	49.2	5.74	97.74	1.46	8.13	4.16	46.74	1.96	63.9	3.69
ENSOCUG00000001753	ENSOCUT00000001754,ENSOCUT00000048143,ENSOCUT00000049622	38.5	17.13	42.04	13.81	42.6	6.59	0.84	10.72	61.63	10.65	41.97	17.45	7.11	16.1	47.59	16.53	37.84	24.61	32.04	15.51	64.01	14.16	39.82	28.51	28.07	23.33	64.1	15.96	38.62	22.65	23.19	13.23	41.82	11.48	33.97	5.45
ENSOCUG00000001754	ENSOCUT00000001756,ENSOCUT00000057934,ENSOCUT00000058287	17.41	9.58	37.56	2.15	38.09	10.98	10.45	6.41	27.91	4.63	27.26	18.22	12.57	8.06	38.95	8.06	25.25	5.32	15.22	7.99	28.25	6.18	18.04	11.29	13.53	6.32	22.82	6.71	27.05	11.59	23.48	7.13	23.15	6.69	16.16	13.2
ENSOCUG00000001757	ENSOCUT00000001757,ENSOCUT00000042505	1.45	0	2.25	0	0.68	0.2	1.13	0	0.99	0	1.73	0	1.83	0.32	1.5	0	0.37	0	1.71	0	2.11	0.19	0.85	0	0.52	0.17	0.61	0	0.12	0	0.6	0.1	0.77	0.11	0.54	0
ENSOCUG00000001758	ENSOCUT00000001758,ENSOCUT00000049381	32.85	24.4	28.25	6.73	23.96	5.25	8.38	8.89	23.35	6.7	20.72	13.68	17.81	15.63	27.09	9.28	23.43	33.39	35.21	15.37	28.34	9.42	31.87	24.02	28.09	14.5	27.31	8.89	26.2	21.27	24.93	20.03	26.63	10.53	24.11	13.06
ENSOCUG00000001759	ENSOCUT00000001759,ENSOCUT00000035940,ENSOCUT00000060208	4.11	23.62	0.26	0	0.18	0.09	0.64	12.39	0.31	0	0.26	0	4.81	17.77	0.34	0.04	0.33	0	8	23.27	0.64	0.13	0.05	0.93	3.66	19.11	0.27	0.12	0	0	5.24	24.17	0.97	0.04	0.06	0
ENSOCUG00000001761	ENSOCUT00000001761	0.07	0	2.82	0.1	7.78	6.89	0.2	0	1.57	0.12	2.89	0.68	0.48	0.17	1.09	0	4.08	0	0	0.06	2.21	0	7.91	1.13	0.16	0	1.21	0	5.85	0.87	0.31	0.08	3.03	0.05	6.23	4.02
ENSOCUG00000001764	ENSOCUT00000001765	1.35	0	0	0	0.98	0	0	0	0	0.96	0	0	0	0	0	0	0	0	0	0.86	0	0	0	0	0	0.57	0	0.64	0.91	0	0	0	0	0	3.67	0
ENSOCUG00000001765	ENSOCUT00000001763	160	0.55	18.61	0.08	67.29	3.75	0.42	0.86	9.92	0	37.85	0	19.5	0.99	18.74	0.33	42.22	0	138.45	1.21	10.52	0.06	36.01	0	92	1.15	9.15	0	34.46	0	96.88	1.7	13.93	0	44.25	0.59
ENSOCUG00000001766	ENSOCUT00000001767,ENSOCUT00000057825	0	0	0	1076.46	0	0	0	0.23	0	951.1	0	0	0	0.29	0	1322.06	0	0.5	0	2.13	0	1373.94	0	0	0	0.1	0	1442.45	0	0.33	0.02	0.04	0	1349.23	0.03	0
ENSOCUG00000001768	ENSOCUT00000001766,ENSOCUT00000001768,ENSOCUT00000041065,ENSOCUT00000054920	65.59	51.32	104.79	61.69	73.07	30.02	6.37	38.23	92.06	46.45	73.28	34.19	28.32	44.29	92.96	87.21	71.55	55.68	63.58	39.96	102.66	100.38	77.77	36.14	50.2	41.28	91.65	135.96	65.94	44	57.92	43.46	84.4	106.82	77.9	18.46
ENSOCUG00000001769	ENSOCUT00000001770,ENSOCUT00000061664	0	0	0.5	0	0.73	0	0	0	0	0	0	0	0	0.09	0.18	0	0.88	0	0	0	0.35	0	0.35	0	0	0	0.31	0	0.9	4.27	0	0	0.65	0	0.96	1.48
ENSOCUG00000001770	ENSOCUT00000001769	0	0	0	0	0	0	0	0	0	0	0	0	0	0	0	0	0	0	0	0	0	0	0	0	0	0	0	0	0	0	0	0	0	0	0	0
ENSOCUG00000001772	ENSOCUT00000001772	112.07	118.01	52.04	14.42	51.51	36.75	6.35	34.66	45.97	17.38	54.96	6.92	46.56	33.86	44.4	18.9	54.74	9.3	90.08	35.86	46.08	21.93	64.81	4.29	84.71	92.89	40.1	26.02	53.37	6.15	67.06	37.28	41.81	18.47	61.36	3.63
ENSOCUG00000001776	ENSOCUT00000001776,ENSOCUT00000038668	21.21	9.73	13.9	3.49	16.82	1.6	1.27	4.73	15.9	3.84	12.23	22.29	3.62	6.89	14.36	4.78	12.12	13.73	23.28	7.29	19.38	5.82	13.14	16.45	11.98	7.7	18.44	5.8	10.49	11.41	8.23	5.93	11.79	3.31	8.42	5.55
ENSOCUG00000001777	ENSOCUT00000001778,ENSOCUT00000033972,ENSOCUT00000041338,ENSOCUT00000055064	27.66	26.01	26.52	10.05	28.68	7.13	2.38	12.64	27.62	8.74	32.46	13.04	7.02	18.14	31.01	13.71	35.43	29.41	25.42	17.34	27.16	14.11	32.09	34.07	17.87	20.25	28.99	14.51	31.85	7.04	19.6	20.22	25.57	13.12	33.42	2.97
ENSOCUG00000001779	ENSOCUT00000001780	29.78	47.5	30.06	14.42	45.13	16.24	1.09	29.42	32.05	12.61	27.33	6.43	8.16	36.76	30.45	17.06	27.34	7.93	25.73	33.89	29.89	17.12	23.54	11.99	17.32	49.25	28.73	19.23	26.14	6.55	18.62	37.57	29.18	18.3	19.93	1.66
ENSOCUG00000001780	ENSOCUT00000001779	0	0	0	0	0	0	0	0	0	0	0	0	0	0	0	0	0	0	0	0	0	0	0	0	0	0	0	0	0	0	0	0	0	0	0	0
ENSOCUG00000001781	ENSOCUT00000001785,ENSOCUT00000045790,ENSOCUT00000046831	0.08	1.48	8.06	5.27	7.5	0.92	0.06	1.64	5.67	3.76	4.75	8.75	0.05	3.08	7.41	6.25	5.29	1.49	0.47	3.33	8.39	5.24	7.22	3.8	0.23	2.46	4.88	6.43	5.18	3.13	0.07	2.38	6.36	4.01	6.67	3.81
ENSOCUG00000001782	ENSOCUT00000029997,ENSOCUT00000036034	28.71	51.18	54.19	21.1	69.81	63.21	11.93	47.01	69.6	24.41	71.03	75.66	30.88	31.77	77.05	20.55	75.86	133.1	33.99	31.08	72.37	15.97	77.18	49.34	28.37	43.17	74.24	29.68	87.76	85.88	30.56	40.22	59.83	15.46	83.2	15.89
ENSOCUG00000001783	ENSOCUT00000001782	16.19	15.18	16.6	6.48	21.14	19.85	4.5	17.33	18.49	8.68	23.91	4.11	9.56	18.46	17.68	10.58	20.51	3.95	14.82	14.16	19.23	7.62	20.24	10.26	9.92	19.37	20.14	9.97	19.23	2.61	12.32	18.87	13.27	7.69	16.92	2.57
ENSOCUG00000001785	ENSOCUT00000001783	23.57	0.78	0	0.97	0.09	0.13	16.72	4.59	0	0.37	0.1	0	28.15	5.82	0	1.25	0	0	29.14	6.48	0	1.55	0.09	0	22.17	3.89	0.08	0.6	0.48	0	25.25	6.09	0.14	0.43	0.27	0
ENSOCUG00000001786	ENSOCUT00000001784	40.72	30.37	41.83	13.03	51.71	16.91	2.94	22.36	47.55	9.53	57.48	19	18.87	31.25	52.82	11.57	69.15	64.08	43.56	25.09	45.45	13.2	79.18	42.73	32.6	24.06	48.18	14.43	68.63	35.08	34.84	30.65	40.79	10.75	78.42	14.28
ENSOCUG00000001787	ENSOCUT00000001790,ENSOCUT00000052377,ENSOCUT00000057029,ENSOCUT00000064376	46.63	32.19	30.36	7.27	43.06	85.29	29.08	28.19	38.13	9.92	49.31	140.75	41.37	24.05	35.53	8.3	48.39	31.9	38.87	20.4	33.03	7.35	53.56	55.87	37.12	22.61	37.01	9.84	50.05	83.54	34.99	24.54	26.9	7.51	47.16	68.37
ENSOCUG00000001788	ENSOCUT00000001787,ENSOCUT00000047044,ENSOCUT00000054167,ENSOCUT00000058240	31.62	7.14	1.17	0.04	3.83	2.51	5.79	1.62	1.1	0.16	6.2	5.14	9.39	2.25	1.96	0.58	8.38	2.25	27.08	3.59	2.72	0.39	9.06	0.28	22.84	4.22	1.19	0.29	6.41	0.21	18.3	1.94	1.28	0.42	10.81	1.52
ENSOCUG00000001789	ENSOCUT00000001788	10.34	9.18	13.72	4.08	16.09	8.66	4.08	4.21	13.67	3.15	15.43	4.81	8.67	8.09	13.9	3.79	14.66	11.27	10.19	7.28	14.22	3.64	15.15	10.44	10.52	5.96	12.64	3.51	12.27	5.32	11.49	6.75	14.4	4.09	12.71	3.81
ENSOCUG00000001790	ENSOCUT00000001791,ENSOCUT00000033951	83.83	38.44	54.5	24.15	62.68	61.46	51.43	35.01	60.79	30.39	61.25	76.29	62.7	24.81	52.74	26.13	58.53	80.81	69.96	25.43	59.35	24.61	56.43	69.8	62.13	26.37	60.59	30.36	51.42	50.66	72.32	28.67	57.01	21.68	48.58	30.3
ENSOCUG00000001792	ENSOCUT00000001793,ENSOCUT00000037258	0	0.03	0	1.46	0.06	0	0	0.09	0.03	1.37	0	0	0	0.18	0	0.92	0	0	0.03	0.1	0.09	0.48	0	0	0	0.1	0.03	0.57	0.09	0	0	0.07	0.03	0.82	0.03	0
ENSOCUG00000001793	ENSOCUT00000001794,ENSOCUT00000044921,ENSOCUT00000047171,ENSOCUT00000047329,ENSOCUT00000061249	0	0.69	0	0	0	0	0	0.07	0	0	0	0	0	0	0	0	0	0	0	0.04	0	0	0	0	0	0.04	0	0.1	0	0	0	0	0	0.06	0	0
ENSOCUG00000001794	ENSOCUT00000001792	0	0	0	0	0	0	0	0	0	0	0	0	0	0	0	0	0	0	0	0	0	0	0	0	0	0	0	0	0	0	0	0	0	0	0	0
ENSOCUG00000001798	ENSOCUT00000001799,ENSOCUT00000034560,ENSOCUT00000048904	16.3	21.34	16.11	2.45	34.28	1.61	0.26	8.64	21.3	2.17	18.34	17.71	1.51	16.16	19.14	6.06	26.01	29.91	14.32	15.15	30.71	5.89	27.79	22.7	5.49	19.84	21.68	4.46	25.07	25.54	5.46	9.79	16.87	2.25	23.6	8.15
ENSOCUG00000001799	ENSOCUT00000001800,ENSOCUT00000035937,ENSOCUT00000036457,ENSOCUT00000039768,ENSOCUT00000041497,ENSOCUT00000048751,ENSOCUT00000052241,ENSOCUT00000057539,ENSOCUT00000060427,ENSOCUT00000062260	79.77	29.1	278.69	7.81	368.69	133.49	4.82	13.69	376.31	9.75	397.25	533.37	23.63	25.05	307.15	13.56	372.68	442.24	77.37	23.77	373.63	16.46	417.78	427.93	49.79	17.86	441.09	12.15	311.87	351.96	73.52	23.11	312.37	12.39	365.51	213.86
ENSOCUG00000001801	ENSOCUT00000001802,ENSOCUT00000052702	2.85	0.83	9.95	1.08	6.09	0.13	0.02	2.87	7.91	0.53	3.77	0.9	0.33	2.61	7.71	3.17	4.24	0.5	2.88	3.35	9.62	1.11	3.08	1.29	4.04	5.41	6.3	0.72	3.46	2.3	2.6	7.57	5.84	1.2	3.61	0.14
ENSOCUG00000001802	ENSOCUT00000001185,ENSOCUT00000046790,ENSOCUT00000048122	32.62	3.76	31.08	2.01	23.69	4.25	71	7.94	18.38	2.27	21.1	7.2	43.85	3.99	22.58	3.23	13.85	24.32	45.63	5.16	24.02	4.54	14.23	44.64	46.82	3.53	20.52	4.07	16.31	9.82	72	8.77	26.01	4.84	19.22	0.51
ENSOCUG00000001803	ENSOCUT00000001803	9.17	4.97	11.99	1.79	43.5	27.04	3.13	1.98	10.75	1.57	81.05	12.85	5.88	4.16	12.58	1.38	88.88	0	10.67	3.45	18.06	2.01	122.72	1.68	9.64	4.73	11.32	2.48	83.27	14.36	7.54	4.09	9.45	1.21	140.62	67.48
ENSOCUG00000001804	ENSOCUT00000001805	11.28	10.07	16.55	6	16.82	3.95	2.83	8.02	17.34	5.99	16.67	8.6	7.95	9.43	17.31	7.46	17.76	5.27	11.47	8.85	19.32	6.61	15.52	7.16	10.96	7.79	16.6	6.32	14.42	9.94	12.05	9.36	17.59	5.71	17.44	7.55
ENSOCUG00000001806	ENSOCUT00000001806,ENSOCUT00000050160,ENSOCUT00000053997	12.28	5.13	9.14	1.85	12.27	0.5	0.16	3.87	11.53	1.93	9.13	8.46	0.41	6.14	11.61	5.88	12.34	16.79	8.72	6.26	14.31	4.52	15.72	17.93	2.47	7.26	11.16	3.08	10.19	7.79	2.41	3.37	6.62	2	11.67	0.61
ENSOCUG00000001807	ENSOCUT00000001807,ENSOCUT00000056197,ENSOCUT00000061000	4.71	6.98	10.47	5.9	19.47	1.14	0.5	2.81	11.91	5.94	8.44	14.83	1.2	6.79	14.47	13.29	13.85	11.68	5.53	6.27	15.74	13.62	12.35	13.14	3.19	7.19	16.58	10.9	15.11	12.52	2.77	4.64	9.6	5.41	12.11	15.96
ENSOCUG00000001808	ENSOCUT00000001812,ENSOCUT00000061204	23.13	36.92	52.27	1.15	77.32	4.75	0.86	21.14	55.18	1.57	48.78	4.04	3.13	52.15	102.31	1.58	74.07	7.9	24.39	44.04	65.94	1.16	54.76	8.43	12.25	39.38	68.62	0.57	60.76	3.38	11.4	39.12	49.75	1.71	45.99	2.33
ENSOCUG00000001810	ENSOCUT00000001808,ENSOCUT00000036172,ENSOCUT00000036586,ENSOCUT00000040987,ENSOCUT00000043577,ENSOCUT00000052600,ENSOCUT00000055586	5.81	68.45	36.89	38.23	31.44	25.01	8.59	69.98	37.91	33.68	34.18	32.3	6.64	82.88	28.23	60.67	24.01	24.22	7.01	55.29	26.39	65.11	20.49	36.67	7.6	40.74	26.74	81.98	29.25	19.31	7.84	75.54	32.91	49.11	26.99	16.32
ENSOCUG00000001811	ENSOCUT00000001811	0	0	0	0	0	0	0	0.67	0.21	0	0	0	0	0.08	0	0	0	0	0	0	0	0	0	0	0	0	0	0	0	0	0	0	0	0	0	0.65
ENSOCUG00000001812	ENSOCUT00000001809	8.57	6.78	7.27	2.21	8.53	1.44	0.85	2.63	5.26	1.21	6.61	2.19	4.17	5.06	5.92	2.67	8.68	4.55	9.34	5.49	7.63	3.08	9.34	3.93	5.18	4.22	5.65	1.31	7.16	3.01	6.29	4.36	5.56	1.76	8.39	1.27
ENSOCUG00000001813	ENSOCUT00000001813,ENSOCUT00000033663,ENSOCUT00000049674,ENSOCUT00000054224,ENSOCUT00000058815	0	0.72	0	156.45	0.16	0	0	0.37	0	179.29	0.06	0	0.24	0.34	0.13	350.01	0	3.86	0.52	0.7	0	286.93	0.05	0	0.1	0.2	0	398.34	0	0	0	0.65	0.04	146.88	0	0
ENSOCUG00000001814	ENSOCUT00000001814,ENSOCUT00000045093,ENSOCUT00000059005	16.9	10.87	50	5.63	48.26	26.69	0.93	10.23	40.42	4.22	65.91	13.12	6.5	16.03	51.78	4.71	62.25	9.27	30.84	15.19	48.19	5.27	72.22	4.37	14.38	13.33	35.83	4.27	64.54	10.57	8.53	17.43	39.79	4.88	82.11	5.87
ENSOCUG00000001816	ENSOCUT00000001816,ENSOCUT00000039998	3.23	3.19	4.91	0.47	15	1.15	0.12	0.93	4.49	0.53	8.23	9.82	0.37	2.35	5.6	0.76	10.41	6.86	2.32	2.7	6.31	0.95	11.51	3.77	0.95	2.38	4.89	0.46	12.13	4.41	1.93	1.24	2.81	0.45	9.92	2.14
ENSOCUG00000001817	ENSOCUT00000001817,ENSOCUT00000036633,ENSOCUT00000039112,ENSOCUT00000044772,ENSOCUT00000059425	27.01	20.19	23.91	13.94	31.74	6.58	3.23	9.45	27.76	11.39	28.71	6.81	8.97	17.34	23.79	19.3	26.97	17.86	25.23	17.1	27.51	15.72	26.1	11.1	16.41	17.57	26.91	15.11	24.83	6.39	16.68	15.05	24.35	15.19	27.67	5.91
ENSOCUG00000001818	ENSOCUT00000001818,ENSOCUT00000039459,ENSOCUT00000052143,ENSOCUT00000062650	38.39	39.27	59.48	11.31	61.17	10.14	1.42	20.06	58.04	12.26	57.29	28.14	10.92	29.03	65.2	23.6	57.97	52.51	38.55	28.36	61.76	19.98	65.75	47.75	29.18	34.49	58.71	27.64	56.57	29.97	24.55	29.34	48.29	14.53	60.18	8.41
ENSOCUG00000001819	ENSOCUT00000001819,ENSOCUT00000048117	20.24	18.83	32.27	11.76	31.96	19.99	13.65	16.18	27.02	10.08	31.48	10.68	23.67	12.17	35.79	13.51	32.78	95.09	22.98	12.55	39.84	9.93	27.33	26.47	27.15	15.41	43.68	10.81	35.01	37.51	22.68	14.44	29.4	9.73	31.73	14.33
ENSOCUG00000001820	ENSOCUT00000001820,ENSOCUT00000034049	227.84	95.43	183.2	43.09	156.93	153.01	102.15	79.26	166.73	42.98	131.53	52.35	200.58	67.8	163.24	49.06	147.06	94.24	228.92	56.75	175.49	49.08	133.01	55.08	214.01	62.2	167.25	48.84	144.85	34.13	184.29	75.13	189.65	50.98	144.28	43.16
ENSOCUG00000001821	ENSOCUT00000001822	54.89	47.79	62.23	19.73	69.35	10.14	9.32	38.29	62.13	20.1	78.99	36.95	24.56	60.44	62.36	29.9	71.79	61.44	53.07	53.4	63.24	25.16	73.89	36.91	42.09	60.36	60.69	30.31	64.27	29.7	46.83	58.06	60.81	22.03	75.64	18.78
ENSOCUG00000001822	ENSOCUT00000001823,ENSOCUT00000034112,ENSOCUT00000045900	0.15	0	2.28	0	1.41	1.02	0.19	0	1.37	0	0.92	0.37	0.28	0	2.24	0	1.83	0.88	0.7	0.02	1.18	0	1.15	1.51	0.25	0	1.25	0	0.83	0	0.3	0	1.73	0	0.42	0.94
ENSOCUG00000001823	ENSOCUT00000001821,ENSOCUT00000037025,ENSOCUT00000049873,ENSOCUT00000055308,ENSOCUT00000060719,ENSOCUT00000061290	5.05	1	4.29	0.19	2.53	1.15	11.66	0.85	3.14	0.32	2.14	0.83	5.84	0.95	3.98	0.63	1.61	0	6.83	0.97	2.12	0.19	1.57	0	6.38	0.97	2.1	0	2.45	0	4.94	1.31	2.2	0.28	1.21	1.95
ENSOCUG00000001824	ENSOCUT00000001824	2.82	3.03	2.04	0.11	4.94	1.2	0	0.88	1.74	0.15	3.11	0	1.09	1.84	1.84	0.67	3.11	5	0.98	2.1	1.41	0.56	3.14	1.24	1.62	2	1.35	0.43	2.98	0.47	2.01	1.59	1.38	0.84	4.32	0
ENSOCUG00000001825	ENSOCUT00000001825,ENSOCUT00000041735,ENSOCUT00000044252,ENSOCUT00000053153	1.99	1.94	9.09	0.09	51.13	12.92	0	1.29	17.36	0.11	57.72	11.23	0.43	3.37	12.18	0.36	87.01	11.05	3.29	2.95	20.77	2.07	158.21	7.17	1.02	3.22	14.96	0.56	78.72	8.62	1.22	2.44	8.9	0.18	136.1	4.29
ENSOCUG00000001826	ENSOCUT00000001827	0	1.75	0.06	1.01	1.65	0.25	0	0.43	0.23	0.46	3	0	0.14	1.65	1.18	2.02	2.28	0	0.4	1.58	0.7	2.33	5.51	0	0.16	1.12	0.2	2.41	3.6	0	0	1.44	0.05	1.03	3.57	0
ENSOCUG00000001827	ENSOCUT00000001826,ENSOCUT00000039825,ENSOCUT00000052711	50.33	31.76	36.43	42.46	41.32	40	29.38	24.29	36.41	39.69	47.91	25.18	43.71	22.84	35.4	45.85	50.2	14.03	55.62	20.47	41.75	36.96	55.55	13.55	43.94	24.86	41.2	47.17	48.37	14.13	47.63	23.82	38.86	41.13	49.21	29.36
ENSOCUG00000001828	ENSOCUT00000001828,ENSOCUT00000034345,ENSOCUT00000046577	18.18	22.53	77.39	1.75	68.36	103.86	21.42	30.15	59.95	2.83	66.49	129.16	25.75	21.81	63.2	3.54	58.2	83.09	26.59	24.58	78.31	3.65	68.11	116.27	20.84	33.16	84.72	4.3	60.46	107.72	33.41	31.06	60.17	2.4	68.21	79.81
ENSOCUG00000001829	ENSOCUT00000023628,ENSOCUT00000057902	32.14	21.29	28.41	5.79	32.3	15.38	5.19	8.94	29.63	5.91	29.18	9.72	13.02	15.62	29.52	7.91	31.98	3.61	25.91	14.58	31.37	7.73	35.6	11.23	20.75	14.52	29.91	8.15	27.45	6.98	20.7	12.3	19.3	6.57	23.95	11.61
ENSOCUG00000001830	ENSOCUT00000001829	0.41	0.14	5.38	0.14	16.36	1.62	0.09	0.22	8.15	0.16	18.83	6.16	0.38	0.3	9.64	0.17	19.46	7.3	1.39	0.48	15	0.22	24.49	1.58	0.59	0.47	18.73	0.16	14.73	4.82	0.77	0.54	5.54	0	17.41	2.03
ENSOCUG00000001831	ENSOCUT00000001831	0	0	0	0	0.06	0	0	0	0.06	0	0	0.74	0	0	0.02	0	0.05	0	0	0.03	0	0.04	0.06	0	0	0	0	0.02	0.06	0	0	0.02	0.05	0.02	0	0
ENSOCUG00000001832	ENSOCUT00000001832,ENSOCUT00000041828,ENSOCUT00000046466,ENSOCUT00000064648	117.53	76.25	57.99	324.99	43.65	45.76	42.65	62.77	56.82	376.24	42.62	51.43	78.83	76.4	51.59	245.58	45.41	73.19	110.7	70	50.98	225.65	39.44	43.37	91.17	70.85	51.47	207.95	40.26	37.73	94.21	83.06	51.99	302.6	41.98	11.48
ENSOCUG00000001833	ENSOCUT00000001835,ENSOCUT00000037939,ENSOCUT00000043019,ENSOCUT00000043746,ENSOCUT00000047594,ENSOCUT00000050081,ENSOCUT00000064422	1.3	15.22	66.47	1.16	29.87	13.09	0.1	11.74	55.73	0.19	40.62	9.86	0.76	12.05	76.95	1.26	31.51	8	0.94	15.31	67.8	1.86	32.98	9.79	0.22	10.92	48.99	1.7	39.35	7.86	0.53	14.6	48.36	0.13	33.57	3.78
ENSOCUG00000001834	ENSOCUT00000001834,ENSOCUT00000036302,ENSOCUT00000039287,ENSOCUT00000055554	6.04	6.82	23.77	2.26	29.92	3.06	0.78	4.52	20.75	1.56	24.83	7.34	3.05	7.9	20.56	1.97	29.06	10.59	6.33	5.63	28.32	2.59	30.8	5.23	6.08	5.85	28	2.19	29.9	10.26	4.96	6.41	24.09	2.18	27.8	18.73
ENSOCUG00000001836	ENSOCUT00000031224,ENSOCUT00000051540	0.95	1.57	24.47	0.61	23.68	16.07	1.42	1.85	27.3	0.26	26.25	15.37	1.36	3.58	19.21	0.27	24.37	1.79	2.52	3.25	19.34	0.15	29.59	5.92	2.81	2.79	23.07	0.07	23.63	8.48	2.51	3.4	15.79	0.32	22.76	19.39
ENSOCUG00000001837	ENSOCUT00000025139,ENSOCUT00000063980	84.83	78.48	105.64	29.95	102.65	82.26	6.28	49.72	95.88	26.44	103.07	70.57	38.99	75.66	105.32	39.92	105.33	68.16	85.94	64.45	105.37	35.83	129.52	75.07	65.98	67.98	109.52	42.87	114.46	83.06	60.57	58.34	77.9	33.26	92.16	18.71
ENSOCUG00000001838	ENSOCUT00000001833,ENSOCUT00000042741,ENSOCUT00000044119,ENSOCUT00000053201,ENSOCUT00000057115,ENSOCUT00000060531,ENSOCUT00000063552	177.86	67.27	104.61	44.54	119.34	102.81	42.22	49.62	77.6	32.47	71.74	117.38	129.83	82.18	101.21	42.73	94.65	221.04	159.34	56.19	108.4	47.41	95.11	220.19	123.62	50.95	92.19	33.17	64.29	154.75	122.01	63.03	79.96	42.42	70.57	27.49
ENSOCUG00000001839	ENSOCUT00000001838,ENSOCUT00000034056,ENSOCUT00000050309,ENSOCUT00000052247,ENSOCUT00000062595	11.57	14.29	8.55	4.77	18.97	1.31	1.09	5.06	9.29	4.31	15.89	5.2	4.03	7.12	9.7	7.88	17.11	9.71	11.33	6.77	10.58	6.17	13.24	8.21	8.06	8.88	9.85	5.23	16.7	6.09	7.88	5.34	9.03	5.96	15.21	0.99
ENSOCUG00000001842	ENSOCUT00000001842,ENSOCUT00000047114,ENSOCUT00000050471	55.43	13.19	64.58	1.55	61.24	37.3	10.8	9.68	92.38	1.56	63.59	41.61	37.84	9.5	68.08	1.73	67.31	51.41	60.66	10.14	87.1	2.09	78.92	41.35	49.34	8.26	93.2	1.3	56.25	32.3	39.99	11.26	81.48	1.25	68.97	21.5
ENSOCUG00000001843	ENSOCUT00000001840,ENSOCUT00000061718	26.32	30.32	29.72	19.58	43.52	11.05	0.19	13.77	34.15	20.53	38.3	19.03	6.02	27.27	31.44	28.71	41.05	21.96	25.91	25.64	35.46	23.9	40.45	20.99	20.34	24.77	34.29	19.24	37.09	15.89	14.74	22.52	30.86	19.21	35.15	4.99
ENSOCUG00000001844	ENSOCUT00000001845	27.01	2.62	14.58	0.07	7.05	0.91	65.24	10.96	4.14	0	4.49	0	17.35	8.75	5.76	0	4.51	0	12.77	8.03	5.85	0.16	1.43	0	14.87	8.14	2.14	0.05	1.47	0	38.5	8.86	4.28	0	2.08	0
ENSOCUG00000001847	ENSOCUT00000001846,ENSOCUT00000047612	476.81	869.04	457.66	1421.98	553.25	530.23	184.35	685.23	516.24	1375.91	597.25	153.26	297.6	604.54	454.87	1335.16	591.51	182.8	433.33	578.27	491.54	1454.61	679.24	339.75	366.55	832.38	509.53	1273.86	594.82	137.8	356.71	633.48	469.62	1436.8	596.87	112.43
ENSOCUG00000001849	ENSOCUT00000001849	0.16	7.67	5.74	0	0.06	0	0.07	10.82	3.55	0	0.28	0.37	0.36	6.51	4.8	0	0.05	0	0.21	6.84	7.41	0	0.25	0	0.23	4.32	2.54	0	0.22	0	0.4	9.71	3.35	0	0.48	0
ENSOCUG00000001850	ENSOCUT00000001850	0.04	0.17	16.89	0	5.51	0.24	0.12	0	55.11	0	7.87	0	0.2	0.13	9.43	0	0.15	0	0	0.07	65.07	0	4.38	0.66	0.06	0.18	15.43	0	0.36	0	0.04	0.02	21.29	0	0.03	0
ENSOCUG00000001851	ENSOCUT00000001851	14.21	6.12	30.96	3.84	28.24	10.11	8.17	3.8	28.38	2.5	22.78	6.09	10.18	4.28	26.74	3.73	20.62	7.7	10.7	5.14	25.73	4.16	18.61	13.31	11.29	3.68	26.01	3.84	21.01	7.03	14.76	3.51	19.31	2.27	13.99	9.19
ENSOCUG00000001853	ENSOCUT00000001853,ENSOCUT00000055181	1.67	0.7	61.27	0	32.25	32.85	0.45	0.75	56.52	0.09	25.16	25.79	1.25	1.06	64.91	0.05	33.54	9.2	2.21	0.79	63.44	0.09	34.04	32.51	1.54	0.74	61.72	0.11	27.18	10.83	1.45	1.2	59.79	0.06	41.22	17.17
ENSOCUG00000001855	ENSOCUT00000024291,ENSOCUT00000038261,ENSOCUT00000057024	0.4	154.53	0.95	0.27	1.39	0.3	1.44	24.69	0.83	0.31	0.46	0	0	14.51	0.82	1.59	1.45	0	0.09	16.38	0.97	1.1	1.55	0	0.19	26.28	0.18	1.63	1.64	0	0	13.57	0.24	1.94	1.41	0
ENSOCUG00000001856	ENSOCUT00000001857	0	1.5	0.58	0.95	2.02	0	2.91	89.52	1.14	5.37	1.53	0	0	23.33	1.36	4.27	0.47	1.12	0	19.05	0.69	4.76	0.93	0	0	15.54	0.81	3.39	0.87	0	0	33.01	2.54	1.65	1.58	0
ENSOCUG00000001857	ENSOCUT00000001856,ENSOCUT00000026803,ENSOCUT00000040569	6.27	1.78	6.27	3.84	8.84	0.99	0.24	0.54	8.42	2.92	6.78	5.97	1.14	2.24	6.65	1.61	7.39	7.16	5.59	1.94	8.89	1.47	9.53	9.03	3.32	2.21	7.22	1.74	7.45	3.15	2.94	1.31	5.44	3.96	6.86	1.17
ENSOCUG00000001858	ENSOCUT00000001858	0	0.65	0.05	0	0	0	0	0.22	0	0	0.16	0	0	0.4	0	0.1	0.16	0	0	0.67	0.04	0.1	0.05	0	0.13	0.51	0	0	0.29	0	0	0.32	0.04	0.37	0.14	0
ENSOCUG00000001859	ENSOCUT00000001859,ENSOCUT00000046776	35.01	39.91	47.39	17.84	31.58	35.14	11.85	33.18	34.93	16.77	34.18	36.31	29.42	33.31	42.51	19.03	37.06	44.97	31.06	31.91	46.07	14.79	31.76	12.15	34.61	50.4	36.45	18.47	32.12	53.44	30	28.26	36.96	13.47	24.3	27.4
ENSOCUG00000001860	ENSOCUT00000001860	0	2.38	4.65	0	26.34	1.6	0.08	1.1	10.79	0	15.96	4.37	0.26	2.52	10	0	20.75	5.05	0.32	3.75	12.51	0	12.14	17.45	0.27	2.71	25.26	0	27.94	11.12	0.08	5.57	10.15	0	9.5	0.94
ENSOCUG00000001861	ENSOCUT00000001868,ENSOCUT00000061381	2.65	8.46	3.6	0.94	5.89	1.54	0.69	2.46	3.39	0.9	4.62	3.68	0.9	4.74	4.14	1.06	6.42	5.25	3.19	3.89	6.16	1.07	11.61	2.56	1.62	5.13	3.98	0.9	5.97	1.52	1.84	1.97	3.08	0.89	8.42	3.28
ENSOCUG00000001863	ENSOCUT00000001863,ENSOCUT00000064664	19.15	2.08	148.18	0.9	54.47	55.1	0.59	2.28	99.85	1.91	68.65	104.77	6.49	3.25	134.81	0.58	76.45	141.94	18.17	3.08	202.31	0.24	83.58	151.32	17.44	2.17	96.4	1.21	69.02	83.2	15.55	2.27	119.06	0.32	57.15	36.96
ENSOCUG00000001864	ENSOCUT00000001861	0.2	17.39	0	0.4	0.1	0.15	0	11.77	0	0.62	0.06	0	0	28.65	0	0.55	0.22	0	0.13	54.05	0.05	0.72	0.1	0	0.05	31.69	0.09	1.3	0.13	0	0.22	28.39	0.04	1.15	0.3	0.64
ENSOCUG00000001866	ENSOCUT00000001865	0	0	0	0	0.14	0	0	2.24	0	0	0	0	0	9.88	0	0	0	0	0	7.48	0	0	0	0	0.13	7.21	0	0	0	0	0	9.25	0	0	0.28	0
ENSOCUG00000001867	ENSOCUT00000001867,ENSOCUT00000048653	2.22	0.04	68.8	0.75	38.97	10.46	0.77	0	86.4	0.6	24.2	9.2	1.96	0	104.68	0.15	34.83	19.85	2.36	0	108.87	0.06	14.49	27.44	1.78	0	134.34	0.15	10.71	17.36	2.43	0	81.41	0.46	1.53	0.57
ENSOCUG00000001868	ENSOCUT00000001874	12.67	7.68	15.78	7.45	20.04	11.77	1.43	5.3	17.17	6.37	24.28	7.92	5.36	7.96	18.05	7.28	22.15	7.34	11.29	6.82	20.03	7.86	25.37	10.01	8.29	7.48	16.73	6.71	19.99	8.93	14.72	8.47	16.98	5.33	28.21	3.76
ENSOCUG00000001869	ENSOCUT00000023672	66.54	0	0.73	0	0.18	0	42.12	0	1.7	0	0.1	0	51.57	0	2.57	0	0.51	0	60.78	0	1.63	0	0.09	0	63.3	0	0.84	0	0.16	0	45.64	0	1.47	0	0	0
ENSOCUG00000001870	ENSOCUT00000001869	14.83	1.1	0.59	0	1.6	0.8	23.76	0.52	1.5	0	2.48	0	9.42	0	1.03	0	3.21	0	18.55	0.19	3.3	0.38	0.74	18.27	12.32	0.44	5.18	0.73	2.79	0	21.67	0.5	2.48	0	0.72	2.35
ENSOCUG00000001871	ENSOCUT00000001870	0	0	0	0	0	0	0	0	0	0	0	0	0	0	0	0	0	0	0	0	0	0	0	0	0	0	0	0	0	0	0	0	0	0	0	0
ENSOCUG00000001873	ENSOCUT00000001877,ENSOCUT00000045005,ENSOCUT00000047344,ENSOCUT00000055234,ENSOCUT00000055350,ENSOCUT00000060294	15.9	83.15	19.35	18.91	36.42	56.64	4.63	41.59	17.45	16.15	44.43	12.36	10.55	38.67	18.29	26.26	45.73	7.31	12.62	39.58	19.72	21.86	72.1	9.57	11.83	44.83	15.95	30.19	49.71	7.31	11.33	33.03	12.18	16.95	63.35	59.18
ENSOCUG00000001874	ENSOCUT00000001886	4.8	4.29	8.73	1.39	8.04	0.88	1.03	2.83	7.49	1.65	5.8	1.33	2.5	3.81	6.23	1.65	5.5	1.84	4.68	3.19	6.87	1.64	6.28	1.77	4.1	3.9	6.79	1.84	6.77	1.49	3.96	3.16	6.42	1.54	6.47	2.05
ENSOCUG00000001875	ENSOCUT00000021189,ENSOCUT00000039796,ENSOCUT00000064314	1.32	7.71	19.38	38.84	27.47	2.24	0.1	12.83	19	35.82	20.65	4.59	0.17	17.7	21.45	46.88	15.45	4.37	1.42	21.31	17.47	44.08	11.35	7.19	0.72	18.63	15.1	51.6	20.08	2.89	0.68	20.32	19.23	50.16	14.15	1.45
ENSOCUG00000001876	ENSOCUT00000001872,ENSOCUT00000064817	0	0.91	0.47	0	1.45	0	0	0	1.89	0	1.62	0	0	0	0.57	0	0.4	0	0.13	1.3	0.84	0	1.43	0	0.35	0.72	1.35	0	1.58	4.59	0	0.32	1.81	0.2	1.08	0
ENSOCUG00000001877	ENSOCUT00000001876	125.93	146.11	164.77	22.35	194.88	84.79	26.09	107.84	164.86	31.75	211.11	137.21	89.3	116.7	187.95	31.08	211.05	148.11	115.6	97.88	197.04	27.56	275.78	157.02	114.42	107.68	185.39	41	207.07	124	101.04	117.8	151.09	16.87	194.75	74.58
ENSOCUG00000001879	ENSOCUT00000001884	3.02	5.76	1.8	1.09	2.78	1.74	0.42	4.32	2.72	1.18	3.77	0.9	2.22	3.7	2.64	1.14	3.18	2.47	3.12	3.77	1.96	1.97	4.15	2.55	2.51	3.6	1.72	1.69	3.1	3.31	2.76	3.98	2.06	0.83	3.16	1.79
ENSOCUG00000001880	ENSOCUT00000001878,ENSOCUT00000040322	67.56	98.02	75.94	40.47	68.13	28.88	40.7	65.25	87.79	43.28	83.97	52.8	70.57	70.59	65.54	40.07	78.66	112.26	67.37	63.64	86.34	43.01	96.74	78.91	69.93	71.8	76.56	44.94	80.96	67.25	61.73	82.69	74.97	36.9	93.63	27.37
ENSOCUG00000001881	ENSOCUT00000001882,ENSOCUT00000053615,ENSOCUT00000057469	15.07	14.28	24.35	4.21	25.51	6.55	0.5	5.2	25.06	3.96	32.28	11.01	3.66	8.39	17.32	6.36	29.4	9.9	14.11	13.84	21.03	4.42	22.23	17.99	8.7	11.15	18.05	5.72	25.18	18.51	11.93	9.99	17.49	7.57	31.6	2.57
ENSOCUG00000001882	ENSOCUT00000001879	21.13	6.14	11.82	3.82	20.8	18.07	2.02	5.53	17.49	3.75	23.63	21.83	11.38	5.73	16.92	5.09	34.47	18.28	14.94	6.06	13.4	5.45	40.6	18.98	15.11	3.42	13.61	5.71	27.71	19.34	17.55	7.65	15.66	5.66	36.03	15.28
ENSOCUG00000001883	ENSOCUT00000001880	12.98	35.14	0.48	1.49	0.16	0	1.16	15.31	0	2.12	0.38	0	3.8	19.88	0.18	0.49	0.2	0	7.91	15.4	0.11	0.38	0.51	0	6.57	25.59	0	0.37	0.45	0	5.39	19.94	0	0.62	0.55	0
ENSOCUG00000001884	ENSOCUT00000001890,ENSOCUT00000034549,ENSOCUT00000053993	17.16	19.29	22.37	9.49	18.3	3.79	5.65	12.95	23.39	11.61	19.72	16.39	10.82	27.66	25.33	16.33	14.9	6.31	20.74	23.55	20.39	12.95	17.23	20.34	13.92	25.95	18.59	19.69	15.17	7.74	17.35	21.69	22.12	11.94	17.53	6.66
ENSOCUG00000001885	ENSOCUT00000001881	2.28	15.1	1.41	9.39	1.7	0.59	7.88	15.88	1.89	13.34	1.44	2.43	6.93	7.4	2.27	7.38	1.98	2.95	1.97	8.65	1.4	12.81	1.02	1.28	3.29	8.74	1.85	9.53	1.26	2.28	1.99	8.28	1.9	10.12	0.86	1.23
ENSOCUG00000001886	ENSOCUT00000001885,ENSOCUT00000043546	24.3	21.02	106.16	1.93	69.88	34.82	24.6	16.66	73.85	3.58	116.91	50.34	30.24	17.26	120.88	4.06	84.39	62.53	25.17	13.67	86.87	4.41	70.25	43.29	28.62	15.82	91.68	4.8	118.69	38.76	22.56	16.19	85.51	2.77	93.27	56.56
ENSOCUG00000001887	ENSOCUT00000023352	10.94	10	27.54	3.06	48.3	3.65	0.12	3.87	57.24	2.5	36.7	4.47	0.39	8.44	35.6	6.22	38.82	13.95	11.57	7.06	52.55	6.46	32.11	6.43	3.57	11.56	56.66	3.77	32.99	2.76	2.79	5.59	36.8	2.79	23.5	1.17
ENSOCUG00000001888	ENSOCUT00000001883	202.7	252.8	176.15	43.18	130.06	203.11	170.91	178.12	185.57	56.22	148.61	124.01	222.21	239.61	175.4	44.83	153.98	110.28	209.38	205.64	165.13	44.61	180.71	93.1	195.85	174.11	154.5	42.87	161.89	119.73	214.2	264.25	167.72	42.49	194.14	176.99
ENSOCUG00000001889	ENSOCUT00000030085,ENSOCUT00000035043,ENSOCUT00000047485	387.64	49.23	183.6	60.89	182.94	234	104.8	51.67	212.11	74.47	238.31	124.22	292	60.9	190.13	56.25	185.02	163.02	382.67	56.48	216.02	74.96	253.08	175.36	386.05	53.58	200.26	88.37	202.64	131.92	370.01	61.22	171.61	84.29	249.01	59.42
ENSOCUG00000001890	ENSOCUT00000001888	24.56	0.43	1.26	0.84	0.48	0.11	31.83	0.4	0.86	0.84	0.67	0.3	42.28	1.37	2.03	2.5	2.77	2.87	15.36	0.47	0.5	2.68	0.88	0	22.44	0.6	1.47	1.97	1.78	1.9	24.75	0.55	1.9	1.68	2.06	11.52
ENSOCUG00000001891	ENSOCUT00000001894,ENSOCUT00000039130	0	0.03	0.07	0.09	0.19	0	0.12	0.13	0.19	0.03	0.26	2	0	0	0.17	0.05	0.5	0	0	0	0	0.04	0.2	0	0	0	0	0.22	0.27	0	0	0	0.08	0	0.23	0
ENSOCUG00000001892	ENSOCUT00000001892,ENSOCUT00000036475	17.78	31.16	28.44	5.38	35.88	5.31	0.26	12.79	26.46	5.75	29.65	11.64	3.18	14.48	28.64	7.99	31.06	17.46	15.34	15.19	30.43	7.73	28.92	16.31	11.32	21.41	27.94	6.96	28.66	9.04	11.39	10.84	26.51	7.11	29.94	4.25
ENSOCUG00000001894	ENSOCUT00000023061,ENSOCUT00000046350	43.32	7.83	10.13	1.39	21.74	23.02	26.62	5.94	20.1	0.5	16.87	8.13	32.52	5.85	6.39	1.12	12.4	10.96	34.63	6.84	10	0.77	10.6	16.24	45.68	4.05	22.36	0.36	13.07	12.41	29.7	5.54	16.17	0.73	15.32	15.7
ENSOCUG00000001897	ENSOCUT00000001899	33.51	9.83	29.74	5.8	24.22	25.18	49.83	13.13	26.93	6.89	30.49	32.83	30.37	12.29	20.75	5.42	23.62	11.77	13.68	7.74	14.58	4.55	19.97	17.8	23.05	8.65	22.15	5.04	22.86	18.79	35.37	10.5	25.62	3.67	22.77	64.72
ENSOCUG00000001898	ENSOCUT00000001897,ENSOCUT00000049050,ENSOCUT00000051087	6.05	0.4	4.85	4.53	1.44	0.86	0.79	4.18	8.48	3.45	2.75	0	1.81	3.64	7.03	6.67	1.54	0	3.06	4.91	4.8	4.76	0.36	0	2.97	3.74	3.08	4.41	0.3	0	4.71	2.17	3.41	3.42	0.03	0.16
ENSOCUG00000001901	ENSOCUT00000001900	0	0	0	0	0	0	0	0.28	0	0	0	0	0	0	0.12	0	0	0	0	0.08	0	0	0	0	0	0.09	0	0	0	0	0	0.31	0	0	0.44	0
ENSOCUG00000001902	ENSOCUT00000001902,ENSOCUT00000034982,ENSOCUT00000061309,ENSOCUT00000064107	10.45	7.72	13.44	6.39	17.32	17.03	8.68	5.5	12.34	7.08	17.66	6.19	11.52	5.94	13.6	6.11	21.89	10.03	10.64	6.53	13.99	7.8	24.7	10.45	9.43	5.7	12.86	7.22	18.89	3.54	9.92	7.28	14.01	5.95	24.06	33.93
ENSOCUG00000001903	ENSOCUT00000001908,ENSOCUT00000047352,ENSOCUT00000059186	0.95	1.15	0.87	0.02	3.67	0.84	0.08	1.12	1.54	0.07	2.35	0.13	0.86	2.1	1.23	0	4.04	8.64	1.16	2.81	0.73	0.1	1.42	0	1.01	0.94	1.15	0.07	4.05	0	1.08	0.98	1.15	0.05	1.61	0
ENSOCUG00000001904	ENSOCUT00000001903	0	0	0.02	0	0	0.13	0	0	0.04	0	0	0	0	0	0	0	0	0	0	0	0.05	0	0.06	0	0	0	0	0	0.1	0	0	0	0	0	0.16	0.7
ENSOCUG00000001907	ENSOCUT00000001907	7.32	14.62	20.67	3.71	16.16	1.64	8.4	9.84	21.08	3.73	10.87	0.76	7.63	10.67	19.7	3.85	11.65	3.92	7.86	9.52	20.4	4	7.02	0.42	7.35	8.31	18.77	4.78	9.27	1.29	8.42	9.99	16.36	4.69	5.57	1.77
ENSOCUG00000001908	ENSOCUT00000001906,ENSOCUT00000035294,ENSOCUT00000035324,ENSOCUT00000038249,ENSOCUT00000038858,ENSOCUT00000043030,ENSOCUT00000048206,ENSOCUT00000061059	14.03	9.19	14.98	4.36	16.41	11.43	9.54	6.15	14.63	4.46	13.84	14.92	11.84	5.96	17.37	3.86	16.03	11.59	14.52	5.68	16.82	5.22	13.27	15.78	16.48	7.44	16.44	6.19	14.35	6.24	14.73	6.58	14.34	4.23	13.11	8.89
ENSOCUG00000001909	ENSOCUT00000001909	0	0.09	0	0	0.2	0.32	0	0.13	0	0	0.46	0.24	0.02	0.09	0	0	0.69	0	0.11	0.12	0.02	0	0.47	0	0	0.1	0	0	0.47	0.31	0	0.13	0	0	0.56	0.26
ENSOCUG00000001910	ENSOCUT00000001916,ENSOCUT00000038838,ENSOCUT00000049209,ENSOCUT00000051316,ENSOCUT00000061459,ENSOCUT00000062381,ENSOCUT00000063463	1.76	0.51	1.19	0.07	5.32	3.79	0.22	0.22	2.49	0.08	4.23	4.56	0.6	0.56	1.57	0.07	4.89	0.29	1.61	0.51	2.34	0.14	10.22	3.14	0.75	0.43	1.62	0.02	5.3	2.4	1.7	0.47	1.62	0.09	7.69	1.09
ENSOCUG00000001911	ENSOCUT00000001910,ENSOCUT00000027508,ENSOCUT00000033363,ENSOCUT00000034957,ENSOCUT00000044184,ENSOCUT00000049382,ENSOCUT00000052518,ENSOCUT00000063850,ENSOCUT00000064136	76.52	36.58	82.56	17.18	85.39	76.22	82.96	36.56	91.39	21.77	79.02	161.57	76.11	39.05	90.46	24.52	76.83	100.44	66.39	37.53	87.81	18.59	59.94	123.17	73.75	31.16	92.08	19.02	63.79	70.84	60.77	35.82	90.74	16.49	54.86	163.18
ENSOCUG00000001912	ENSOCUT00000001925,ENSOCUT00000042189	103.28	5.22	43.26	0.71	55.43	46.79	30.82	5.26	80.98	0.87	40.09	11.8	63.39	6.51	45.44	1.66	44.44	17.55	87.02	6.94	58.96	1.68	32.38	17.25	80.84	5.71	98.33	1.95	35.68	9.99	74.15	5.97	53.42	0.45	18.82	14.48
ENSOCUG00000001913	ENSOCUT00000001918	17.15	20.29	8.87	19.29	7.27	2.37	5.76	12.42	9.03	16.44	6.02	3.45	11.19	19.04	7.05	13.42	7.1	2.42	11.78	12.84	9.18	14.42	4.51	6.26	11.72	23.01	11.19	17.08	6.98	5.58	11.23	17	8.49	12.93	4.29	5.04
ENSOCUG00000001914	ENSOCUT00000031870	6.09	24.55	54.78	13.32	51.69	31.31	13.79	15.61	73.6	14.43	43.22	20.62	10.89	20.43	54.93	16.05	40.08	34.76	8.83	21.51	55.23	15.83	24.25	17.17	8.91	17.28	75.88	17.11	31.98	8.75	7	22.32	65.63	15.34	16.36	5.53
ENSOCUG00000001915	ENSOCUT00000001912,ENSOCUT00000047051	61.95	57.09	76.01	2.34	68.19	132.3	44.48	67.89	61.39	2.7	72.94	83.29	54.56	64.85	51.21	3.99	70.03	72.67	61.25	56.93	58.56	4.76	78.24	96.21	62.62	45.81	60.33	3.22	70.28	58.41	63.2	65.13	65.59	2.86	82	94.68
ENSOCUG00000001916	ENSOCUT00000001913	0.12	0	0.1	0	0.79	0.13	0.1	0.43	0.37	0	0.72	0	0.11	0.07	0.15	0	1.67	0	0.16	0	0.17	0.12	0.55	0	0.08	0	0.4	0	0.97	0	0.69	0.06	0.14	0	0.45	0
ENSOCUG00000001918	ENSOCUT00000001914,ENSOCUT00000039076	2.3	1.38	2.49	0.83	4.63	1.87	2.96	3.08	2.94	0.77	3.17	3.83	1.66	1.83	2.4	0.54	2.9	14.76	3.57	1.09	3.74	0.15	2.92	4.25	2.39	1.52	2.86	0.71	2.4	11.38	2.78	2.5	2.66	0.51	2.32	1.37
ENSOCUG00000001919	ENSOCUT00000001919	39.59	39.87	35.25	13.26	38.91	40.2	25.13	27.21	39.21	17.26	44.5	37.06	36.42	25.41	39.9	18.49	45.33	55.93	39.23	22.44	41.7	15.59	44.59	39.08	38.32	25.05	39.6	16.14	44.17	23.58	39.57	27.86	37.21	17.36	44.59	25.19
ENSOCUG00000001920	ENSOCUT00000023764,ENSOCUT00000044915	5.08	2.45	23.65	2.06	35.34	8.72	0.23	0.88	16.34	1.67	26.27	3.89	0.74	2.39	12.84	2.73	24.91	2.61	2.85	2.24	13.22	3.06	27.74	6.19	1.65	1.27	12.58	1.88	23.21	6.31	3.9	1.22	11.54	1.48	18.3	2.18
ENSOCUG00000001921	ENSOCUT00000001922,ENSOCUT00000037500,ENSOCUT00000037684,ENSOCUT00000044905,ENSOCUT00000047635,ENSOCUT00000048145,ENSOCUT00000055059,ENSOCUT00000056433,ENSOCUT00000059749	3.29	1.34	3.89	0.62	9.45	1.97	0.18	0.8	3.65	0.71	6.49	4.42	0.5	1.79	5.06	1.1	6.41	3.58	2.84	1.76	4.81	0.64	10.13	5.41	1.34	2.49	4.87	0.6	5.84	2.9	1.5	1.8	4.08	0.39	7.63	0.93
ENSOCUG00000001923	ENSOCUT00000001920	2.33	4.41	14.72	0.04	6.83	6.5	0.31	5.54	5.46	0.14	5.33	1.07	1.7	7.49	14.18	1.2	9.59	3.08	3.13	7.39	12.16	1.65	6.24	0.89	2.04	6	6.61	0.95	6.78	0	2.8	7.6	8.01	0.67	8.66	3.72
ENSOCUG00000001924	ENSOCUT00000001923	7.97	8.36	11.33	2.21	12.53	5.2	0	3.29	9.02	1.7	16.35	7.61	1.44	5.71	9.43	3.94	13.03	11.74	8.72	6.89	10.97	3.41	11.42	2.54	5.22	6.89	9.33	4.62	10.87	2.91	4.89	7.61	9	2.72	12.11	2.86
ENSOCUG00000001925	ENSOCUT00000001926,ENSOCUT00000036252,ENSOCUT00000043570,ENSOCUT00000050501,ENSOCUT00000052303,ENSOCUT00000056389,ENSOCUT00000059821	17.18	6.62	22.19	5.29	17.13	9.58	5.02	4.21	26.8	5.18	16.24	16.17	9.68	6.3	16.62	5.67	15.81	20.85	13.96	7.05	24.02	5.55	15.95	25.9	12.97	6.3	27.03	4.93	14.24	14	14.27	7.33	24.32	5.48	14.45	5.97
ENSOCUG00000001929	ENSOCUT00000001933,ENSOCUT00000041545,ENSOCUT00000051502	0.07	0	0.37	155.24	0.8	0.05	0	0.1	0.25	153.36	0.82	0	0	0.16	0.09	230.92	0.43	0	0	0.44	0.2	315.84	0.14	0	0	0.06	0.39	318.51	0.36	0	0	0	0.45	237.01	0.3	0
ENSOCUG00000001931	ENSOCUT00000001932	19.82	6.06	10.23	2.7	10.16	14.79	19.12	6.51	9.83	3.79	10.31	8.56	21.95	5.94	9.8	3.87	12.25	15.34	21.83	5.21	10.74	3.68	10.59	7.95	21.93	5.49	11.18	3.14	9.96	2.53	18.54	6.74	13.72	3.5	12.69	20.71
ENSOCUG00000001933	ENSOCUT00000001935	12.3	4.29	6.11	2.26	13.71	2.64	0.19	2.21	10.29	2.07	9.86	4.07	2.18	4.45	6.52	6.62	9.02	4.1	9.32	4.02	8.5	5.06	8.77	4.19	3.23	4.09	9.73	6.04	9.28	3.69	4.34	3.4	5.62	5.34	6.35	0.83
ENSOCUG00000001934	ENSOCUT00000001931	0	0	0	0	0	0	0	0	0	0	0	0	0	0	0	0	0	0	0	0	0	0	0	0	0	0	0	0	0	0	0	0	0	0	0	0
ENSOCUG00000001935	ENSOCUT00000001934	0	0	0	0	0	0	0	0	0	0	0	0	0	0	0	0	0	0	0	0	0	0	0	0	0	0	0	0	0	0	0	0	0	0	0	0
ENSOCUG00000001937	ENSOCUT00000001939,ENSOCUT00000034204,ENSOCUT00000053242,ENSOCUT00000053742,ENSOCUT00000054762	40.59	28.34	55.55	1.41	57.92	14.74	4.71	17.19	49.35	2.1	41.25	19.27	17.4	20.59	47.98	3.48	38.01	25.52	34.23	19.88	44.37	3.37	30.9	9.43	24.15	16.31	40.89	2.6	33.2	17.76	30.26	19.83	35.92	3.07	24.19	4.24
ENSOCUG00000001938	ENSOCUT00000001943,ENSOCUT00000053357	106.74	45.96	74.27	76.42	63.6	34.62	32.6	44.82	78.68	76.73	58.83	36.44	64.89	51.7	71.56	66.01	56.33	27.5	89.68	31.01	66.91	27.71	49.28	44.96	72.66	56.17	63.97	18.09	49.91	19.48	83.5	39.06	56.1	64.52	44.23	26.27
ENSOCUG00000001941	ENSOCUT00000001940	4	1.65	3.93	0.6	2.6	1.82	0.67	1.89	1.95	0.2	3.35	1.15	3.09	1.54	2.61	0.14	4.02	6.62	3.03	1.9	3.36	0.33	3.4	0	3.49	2.12	3.98	0.19	3.09	0	3.63	3.43	3.28	0.3	3.31	1.85
ENSOCUG00000001943	ENSOCUT00000001944,ENSOCUT00000003447	49.93	39.64	51.98	34.13	49.01	13.11	2.61	24.95	53.67	32.35	53.19	40.81	16.21	29.7	50.34	52.31	51.79	42.24	46.75	29.57	53.78	52.31	60.52	38.18	38.25	32.16	52.86	44.78	50.42	36.48	36.16	28.5	48.92	43.68	59.04	11.3
ENSOCUG00000001944	ENSOCUT00000001941	0	0	0	0	0.26	0	0	0.04	0.22	0	0.2	0	0	0	0	0	0.19	0	0.08	0.02	0.25	0	0.22	0	0	0.05	0	0	0.27	0	0	0	0.03	0	0.13	0
ENSOCUG00000001945	ENSOCUT00000001946	0	0.16	0	0	0	0	0	0.17	0	0	0	0	0	0.28	0	0	0	0	0	0	0	0	0	0	0	0.65	0	0	0	0	0	0	0	0	0	0
ENSOCUG00000001946	ENSOCUT00000001945,ENSOCUT00000034321	0	0	0	0	0	0	0	0	0	0	0	0	0	0	0	0	0	0	0	0.01	0	0	0	0.92	0	0	0	0	0	0	0	0	0	0	0	0
ENSOCUG00000001949	ENSOCUT00000001951,ENSOCUT00000043405	23.52	33.87	36.24	24.59	32.3	15.92	21.3	26.47	32.26	25.05	30.97	23.09	22.98	31.42	35.75	25.42	34.26	68.65	25.1	33.48	35.66	23.82	31.09	31.86	22.53	32.88	36.56	25.32	33.24	20.16	27.17	35.94	39.81	21.6	28.17	22.66
ENSOCUG00000001950	ENSOCUT00000001948,ENSOCUT00000034491,ENSOCUT00000037246	0	0.38	0	0.64	0	0	0	41615.8	0	6.56	0	0	0	39616.8	0	0.46	0	10.38	0.96	59565	0	0.74	0	1.8	0.08	45440.3	0.04	0.3	0.08	2.74	4.39	40763.8	0.14	0	0	0
ENSOCUG00000001951	ENSOCUT00000001950	9.34	4.07	14.01	10.06	11.54	2.48	6.46	3.31	10.65	3.98	6.98	6.53	9.27	3.17	11.18	4.07	10.2	0	8.96	5.19	16.56	5.08	9.23	9.67	9.62	4.21	11.36	1.78	5.97	11.09	8.55	3.26	13.7	3.07	11.13	3.12
ENSOCUG00000001952	ENSOCUT00000001952	10.62	2.74	4.53	0	12.21	9.3	0	1.26	4.02	0	25.35	3.51	2.51	2.64	6.32	0.49	19.39	1.93	6.05	1.07	7.24	0.17	31.84	5.02	3.84	1.76	4.89	0.17	21.32	7.67	5.36	3.35	3.6	0.4	35.68	3.77
ENSOCUG00000001954	ENSOCUT00000001954	0.05	0.06	4.64	0.12	6.22	4.55	0.28	0.1	3.04	0.46	5.9	5.19	0.08	0.05	3.47	0.1	5.82	0	0.09	0.05	3.15	0.24	5.06	0	0.23	0.06	2.63	0	5.3	3.17	0.19	0.12	2.81	0.05	4.55	6.01
ENSOCUG00000001955	ENSOCUT00000001953	0	0	0	0	0	0	0	0	0	0	0	0	0	0	0	0	0.24	0	0	0	0	0	0	0	0	0	0	0	0	0	0	0	0	0	0	0
ENSOCUG00000001956	ENSOCUT00000001957	8.81	7.16	10.76	3.28	13.42	7.51	4.57	10.43	20.64	4.61	26.61	8.97	8	9.06	17.78	4.74	25.66	17.59	9.79	7.92	16.15	4.86	23.11	16.83	7.49	7.99	13.56	3.99	21.21	5.39	11.18	8.22	17.83	4.2	24.06	4.37
ENSOCUG00000001957	ENSOCUT00000001955	55.23	59.99	72.24	41.92	79.05	25.57	0.94	28.32	69.78	39.12	90.22	73.98	16.62	28.91	74.05	49.88	86.72	57.37	57.73	34.4	74.38	45.88	107.29	55.78	41.37	49.33	76.36	43.38	86.39	49.15	26.18	33.22	71.12	34.55	94.87	25.46
ENSOCUG00000001961	ENSOCUT00000001961,ENSOCUT00000054401	3.27	4.78	1.18	0.49	0.38	1.03	4.71	4.13	0.78	0.24	1.02	5.16	1.68	7.57	1.32	0.09	0.69	0	2.69	6.92	1.26	0	1.17	0	0.58	5.25	0.62	0.08	0.21	0	1.95	7.33	0.79	0	1.47	2.49
ENSOCUG00000001962	ENSOCUT00000001962	1.73	2.1	1.51	0.06	2.51	4.28	1.62	1.31	1	0	2.68	2.09	2.67	0.91	1.57	0.15	2.99	1.61	1.6	0.53	0.79	0.05	4.11	0	1.11	0.79	0.43	0.19	3.31	0	0.76	1.44	0.94	0.11	4.06	0
ENSOCUG00000001963	ENSOCUT00000001968,ENSOCUT00000034690,ENSOCUT00000040647,ENSOCUT00000041436,ENSOCUT00000051275,ENSOCUT00000052891,ENSOCUT00000057999	26.84	35.51	177.92	22.47	94.6	6.61	1.34	24.84	152.3	20.22	72.68	27.39	4.46	40.9	187.46	28.03	58.98	43.39	20.03	42.75	162.61	30.7	32.64	45.11	14.8	35.56	163.15	31.84	62.51	32.88	15.2	37.6	89.63	25.85	23.14	3.2
ENSOCUG00000001964	ENSOCUT00000001965,ENSOCUT00000034162,ENSOCUT00000042854,ENSOCUT00000043890,ENSOCUT00000062957,ENSOCUT00000064717,ENSOCUT00000064858	10.35	14.43	45.51	6.22	30.32	20.06	3.26	8.42	40.99	9.18	24.65	12.51	6.14	10.51	34.71	6.95	22	16.47	10.65	11.82	47.5	6.96	24.76	18.59	9.41	12.16	46.39	7.68	20.26	20.52	9.02	10.53	30.65	6.3	17.16	8.01
ENSOCUG00000001965	ENSOCUT00000001963	0	0.13	0.04	0	0	0	0	0.04	0	0	0	0	0.09	0.03	0.06	0	0	0	0	0.06	0.07	0	0	0	0.11	0	0	0	0	0	0.34	0.03	0	0	0	0
ENSOCUG00000001966	ENSOCUT00000017492,ENSOCUT00000062074	11.39	6.91	5.26	1.35	8.43	11.53	10.35	3.76	5.48	1.27	12.8	7.98	15.48	6.17	5.56	2.61	18.06	8.48	13.94	5.52	6.01	3.22	21.44	3.34	14.75	3.8	5.8	2.2	16.48	3.58	13.29	5.97	5.3	2.07	19.85	71.43
ENSOCUG00000001967	ENSOCUT00000001964	0.94	1.48	0.85	1.32	1.38	0	0	1.86	1.33	0.24	1.11	0.75	0.4	1.73	0.54	0.49	1.19	2.62	0.67	1.02	0.64	0.37	1.12	0	0.31	1.54	0.76	0	0.43	0	0.51	2.51	0.97	0.27	0.88	0
ENSOCUG00000001968	ENSOCUT00000001971	7.96	1.08	61.23	0	54.2	83.7	19.8	1.13	69.26	0.11	54.43	32.61	12.1	0.88	48.82	0	56.03	0	5.22	1.08	43.83	0	52.23	0	11.29	0.72	58.99	0.04	39.77	9.96	11.69	1.27	56.75	0	39.72	131.23
ENSOCUG00000001969	ENSOCUT00000001967	0	6.09	9.01	0	25.41	7.75	0	3.81	6.84	0	22.4	4.54	0.6	8.15	15.41	0	18.49	0	0.78	5.15	6	0.17	13.35	0	0.47	2.8	5.81	0	11.21	0	0.27	3.92	11.87	0	15.48	2.44
ENSOCUG00000001970	ENSOCUT00000001969	4.48	0.32	1.23	0.48	1.65	0.58	0.66	0.3	1.23	0.2	1.81	0.44	3.45	0.47	0.77	0.16	2.46	1.71	7.11	0.44	1.47	0.36	2.58	0	5.96	0.56	1.29	0.51	1.85	0	4.17	0.66	1.06	0.27	2.22	1.74
ENSOCUG00000001971	ENSOCUT00000001973,ENSOCUT00000038310,ENSOCUT00000050179	4.82	10.3	12	5.17	25.7	5.41	4.09	3.7	10.91	5.75	15.72	6.06	3.23	7.98	11.47	7.02	17.62	3.35	4.7	6.46	14.99	6.1	27.83	7.04	3.12	8.6	11.35	5.55	20.74	6.46	3.11	4.17	8.37	6.38	21.79	12.1
ENSOCUG00000001972	ENSOCUT00000001970,ENSOCUT00000063601	49.35	49.48	80.45	48.84	80.4	57.69	86.89	53.28	93.73	48.48	80.83	316.73	50.81	58.02	81.67	54.6	71.8	45.12	59.74	44.14	91.02	56.21	60.7	104.9	49.02	51.07	92.44	51.05	69.23	67.52	55.71	61.95	95.23	52.74	61.23	261.09
ENSOCUG00000001973	ENSOCUT00000001974,ENSOCUT00000052850	0.22	3.2	0	0	0.24	0.37	0.19	1.46	0	0	0.19	0	0.2	2.5	0	0	0.22	1.93	0.15	1.55	0.24	0	0.43	0	0.39	1.62	0	0	0.53	0	0.27	1.55	0.06	0.13	0.66	0
ENSOCUG00000001975	ENSOCUT00000001976	5.96	8.56	3.76	2.85	5.52	0.61	2.64	3.32	3.22	3.19	3.93	7.95	3.27	2.96	4.02	3.32	4.9	13.4	4.89	3.86	3.97	2.39	3.66	2.48	4.14	4.77	3.48	2.35	3.45	3.79	3.37	3.88	3.1	2.79	2.99	6.66
ENSOCUG00000001978	ENSOCUT00000001978	0	0	0	0	0	0	0	0	0	0	0	0	0	0	0	0	0	0	0	0	0	0	0	0	0	0	0	0	0	0	0	0	0	0	0	0
ENSOCUG00000001979	ENSOCUT00000001979,ENSOCUT00000035363	18.06	67.33	27.09	38.87	28.35	14.12	6.39	27.98	26.77	38.3	22.92	17.87	8.4	45.48	22.91	53.96	20.96	30.89	16.77	42.17	27.81	55.49	25.17	14.46	13.12	52.16	23.99	50.47	20.46	19.86	13.11	40.22	26.51	63.13	21.16	17.03
ENSOCUG00000001980	ENSOCUT00000001987	0	0	0.1	0	0.23	0.09	0	0.03	0	0	0.44	0	0	0	0.02	0	0.66	0	0	0.03	0.23	0	1.61	0	0	0.05	0.05	0	0.64	0	0	0.02	0	0	0.92	0
ENSOCUG00000001981	ENSOCUT00000001981,ENSOCUT00000029834,ENSOCUT00000058475	33.97	22.71	34.12	8.69	39.62	12.64	4.61	14.19	37.16	7.53	36.59	22.03	17.02	20.21	33.07	10.93	39.41	18.36	29.29	18.94	31.45	14.08	40.27	23.9	21.28	19.98	35.16	12.19	41.74	26.04	23.18	20.39	27.77	9.79	38.62	4.99
ENSOCUG00000001982	ENSOCUT00000001988	39.03	30.93	47.73	11.68	47.38	21.89	9.8	18.35	47.26	12.86	51.22	32.69	20.27	25.75	46.16	16.91	46.19	27.54	38.17	24	48.62	17.23	51.87	41.89	28.06	25.86	49.09	18.16	46.98	21.03	30.88	23.42	38.04	14.48	39.92	13.9
ENSOCUG00000001984	ENSOCUT00000006914,ENSOCUT00000058922	10.34	10.86	15.1	0.9	12.63	2.85	0.32	6.21	12.28	0.64	11.96	7.94	4.08	8.28	14.32	2.59	10.99	4.96	8.59	7.4	14.71	2.4	6.48	12.52	5.66	8.13	15.37	2.65	10.89	6	5.9	7.08	11.1	1.93	4.41	1.84
ENSOCUG00000001985	ENSOCUT00000001983,ENSOCUT00000048950	10.28	38.32	7.6	2.08	12.58	5.23	1.05	22.4	10.75	1.5	12.36	15.96	3.18	39.19	9.88	2.19	10.65	12.49	8.79	39.21	12.59	3.32	16.4	19.22	6.1	46.06	11	1.11	11.55	8.25	4.43	39.85	9.9	1.65	13.23	5.09
ENSOCUG00000001986	ENSOCUT00000001990,ENSOCUT00000037226,ENSOCUT00000050846	4.56	0.86	27.32	0.14	13.57	6.26	2.01	0.53	21.96	0.3	10.94	9.28	2.55	0.6	25.68	0.02	13.09	4.48	3.5	0.55	21.37	0.02	9.4	6.45	3.69	0.23	25.34	0.22	9.17	6.6	4.82	0.49	20.86	0.05	6.75	8.73
ENSOCUG00000001987	ENSOCUT00000001985	0.41	0.99	5.45	0	6.63	1.07	0	0.4	2.57	0	4.74	1.89	0.25	1.29	5.22	0	6.26	2.42	0.55	0.75	6.88	0	9.07	0	0	0.76	5.11	0.07	3.76	0	0.11	0.58	3.18	0	10.17	0.68
ENSOCUG00000001988	ENSOCUT00000001984	13.13	0	0.25	0	0.07	0	0.44	0	0	0	0	0	17.49	0	0	0	0	0	12.54	0	0	0	0	0	12.45	0	0	0	0	0	2.4	0	0	0	0	0
ENSOCUG00000001989	ENSOCUT00000016879	0	0	0.57	0	37.25	48.36	0.03	0	2.14	0	54.36	3.02	1.54	0.11	2.63	0	56.76	0	2.36	0.01	6.55	0	75.28	2.79	0.52	0	1.63	0	62.66	1.28	0.03	0	0.6	0	70.95	9.17
ENSOCUG00000001990	ENSOCUT00000001993,ENSOCUT00000047345,ENSOCUT00000060356	41.52	25.99	43.87	11.9	42.87	19.88	11.46	15.97	40.64	12.42	43.17	39.94	26.64	18.75	38.11	13.16	41.43	30.59	37.25	20.09	43.19	11.41	44.63	29	32.42	21	43.05	14.09	39.35	47.24	39.76	20.76	46.18	9.9	46.29	41.04
ENSOCUG00000001991	ENSOCUT00000001986	0	0.04	0.09	0	2.51	7.67	0.05	0	0.27	0.13	4.84	34.1	0.16	0.13	0.49	0	6.17	1.01	0.31	0.11	0.83	0	11.16	2.62	0.12	0	0.15	0	5.65	11.35	0.14	0.09	0.28	0.03	10.94	23.37
ENSOCUG00000001992	ENSOCUT00000001989	7.6	9.18	53.98	0.8	49.34	22.9	3.93	7.3	58.19	0.9	52.91	23.29	4.38	10.55	44.59	0.95	42.57	22.31	5.26	5.63	33.14	0.83	22.26	14.79	12.36	12.02	73.24	1.78	59.43	27.75	9.33	10.39	42.06	0.64	34.95	28.17
ENSOCUG00000001993	ENSOCUT00000001991,ENSOCUT00000046580,ENSOCUT00000050655	24.66	3.47	13.31	0.57	12.06	5.6	0.13	2.39	15.56	1.22	11.19	7.6	5.15	3.83	12.77	0.42	10.2	9.63	20.34	3.39	10.38	0.85	10.96	8.29	12.67	2.65	10.19	0.64	8.02	3.64	13.17	4.16	11	0.34	8.06	4.13
ENSOCUG00000001994	ENSOCUT00000001996,ENSOCUT00000033741,ENSOCUT00000050947,ENSOCUT00000060606	6.15	5.51	6.65	2.35	11.44	0.26	0	3.27	6.09	2.14	8.02	1.82	1.27	7.8	8.24	3.24	10.9	2.01	8.28	5.71	8.46	3.45	10.36	3.53	4.04	6.19	6.86	3.64	7.8	2.65	3.71	6.54	8.17	1.41	8.8	0.56
ENSOCUG00000001995	ENSOCUT00000001992,ENSOCUT00000040346	0.61	2.31	9.61	11.91	44.33	68.35	0	1.43	10.16	3.12	54.41	78.48	2.94	2.43	10.43	10.24	69	5.42	3.71	2.92	22.98	66.07	132.39	21.01	0.88	1.96	15.93	42.13	88.14	19.69	0.89	2.5	14.63	16.14	109.68	39.85
ENSOCUG00000001996	ENSOCUT00000001995	54.86	89.26	88.18	22	121.37	121.16	42.98	74.68	74.71	26.67	113.26	138.87	45.9	86.1	79.55	36.34	114.45	197.31	40.55	67.23	78.03	39.38	144.12	246.27	60.37	73.92	93.55	36.54	113.6	75	43.25	102.9	86.09	29.52	159.65	70.95
ENSOCUG00000001998	ENSOCUT00000001997	13.37	10.01	16.68	2.49	16.46	7.86	5.24	4.91	14.43	2.63	12.6	3.18	11.49	7.61	17.49	3.57	14.87	3.41	11.56	6.6	15.62	3.67	14.91	2.7	10.5	6.65	16.41	4.01	14.76	1.69	12.75	6.49	12.53	2.13	12.7	6.81
ENSOCUG00000001999	ENSOCUT00000002001	28.04	212.65	36.09	0.92	43.75	13.03	7.53	177.93	31.96	4.98	34.33	6.59	15.96	142.07	26.56	2.99	29.28	2.24	31.97	128.64	27.5	1.67	29.01	7.74	23.67	182.43	28.26	1.08	25.33	6.41	21.56	189.88	25.62	0.59	20.37	2.08
ENSOCUG00000002000	ENSOCUT00000001999	11.27	3.05	6.12	0.11	6.75	0.75	2.53	1.58	4.34	0.46	6.03	0	3.62	4	5.63	0.52	6.03	2.97	8.55	2.88	6.23	3.19	6.53	1.28	4.33	3.01	5.29	0.94	4.55	0	9	3.37	2.36	0.87	3.69	0
ENSOCUG00000002001	ENSOCUT00000002002	181.64	152.63	275.05	57.14	250.57	44.99	387.92	104.19	245.29	66.53	260.93	3171.68	177.64	129.89	241.45	69.76	229.08	197.6	206.28	122.14	274.51	63.02	249.14	1394.98	173.13	124.84	247.03	58.36	231.58	2121.47	161.46	125.46	236.3	56.92	242.13	1281.78
ENSOCUG00000002002	ENSOCUT00000002000	0	0.15	0	0	0	0	0	0	0	0	0	0	0	0	0	0	0	0	0	0	0	0	0	0	0	0	0	0	0	0	0	0	0	0	0	0
ENSOCUG00000002003	ENSOCUT00000002003	34	22.5	32.43	15.75	32.19	41.23	41	19.45	24.2	20.57	24.33	28.25	46.28	21.12	33.75	20.14	29.46	46.66	29.59	16.78	26.03	19.29	24.75	39.11	38.04	19.75	31.13	17.63	27.97	28.02	30.75	23.62	28.08	17.81	22.56	54.73
ENSOCUG00000002004	ENSOCUT00000025945,ENSOCUT00000036796,ENSOCUT00000036872,ENSOCUT00000041486,ENSOCUT00000052462	59.1	19.71	42.31	4.74	41.52	23.48	47.44	20.02	41.35	7.2	46.09	32.72	43.19	14.81	36.96	7.28	39.67	38.68	60.21	15	38.94	9.11	38.25	24.65	47.24	12.86	40.06	12.14	40.74	19.76	50.14	14.16	34.44	5.45	38.29	17.6
ENSOCUG00000002006	ENSOCUT00000002008,ENSOCUT00000056760,ENSOCUT00000058530	86.65	56.23	93.56	21.11	108.03	97.04	7.11	31.97	105.18	20.98	104.46	78.72	43.22	39.08	81.01	27.03	98.27	84.78	81.7	37.85	97.92	27.77	113.41	98.47	66.94	39.93	105.11	30.59	109.97	65.64	61.85	40.74	96.91	22.96	105.28	27.67
ENSOCUG00000002007	ENSOCUT00000002010,ENSOCUT00000033226	34.18	32.97	37.53	8.3	40.09	7.19	4.31	20.68	31.61	10.24	39.9	20.84	15.41	26.3	34.5	13.07	39.65	49.43	31.13	23.15	37.57	10.08	40.29	30.03	27.15	31.21	31.88	16.68	34.88	25.04	25.02	30.95	32.34	10.74	41.95	14.84
ENSOCUG00000002008	ENSOCUT00000002012,ENSOCUT00000057185	7.35	4.4	8.01	1.21	11.11	6.05	1.43	2.59	8.11	1.14	12.41	3.91	4	3.54	7.81	1.39	13.74	1.63	7.74	2.97	7.81	1.47	15.65	3.14	5.83	3.71	9.19	1.96	12.84	2.42	6.06	2.39	6.56	0.96	13.59	4.31
ENSOCUG00000002009	ENSOCUT00000002009,ENSOCUT00000043197	4.25	14.92	26.92	0.46	14.8	9.75	9.87	6.21	35.84	0.79	17.1	26.16	4.61	4.96	27.78	3.25	13.09	47.44	6.18	6.21	34.39	5	8	47.83	5.52	5.75	33.34	3.96	9.54	18.28	14.16	5.95	41.05	3.26	7.35	6.33
ENSOCUG00000002011	ENSOCUT00000002007,ENSOCUT00000037759	27.52	4.98	29.86	5.87	31.06	8.02	1.77	2.3	28.64	5.6	34.97	17.27	5.04	3.93	21.57	5.9	35.93	3.82	24.24	3.89	28.29	5.62	32.92	9.07	15.12	4.41	30.71	4.16	29.52	4.41	17.6	3.19	28.47	4.68	33.08	17.4
ENSOCUG00000002013	ENSOCUT00000002013,ENSOCUT00000045001,ENSOCUT00000055526	23.86	29.9	26.19	7.84	32.27	71.45	20.1	18.73	22.63	10.3	38.21	37.78	24.7	27.63	27.54	9.64	43.22	29.5	26.75	24.25	26.47	10.1	50.9	32.53	25.81	24.61	27.16	12.92	46.36	27.45	25.97	30.5	24.5	7.77	47.87	68.5
ENSOCUG00000002014	ENSOCUT00000002014,ENSOCUT00000034879	99.02	44.5	95.89	88.13	130.45	59.64	13.69	47.69	94.14	85.49	133.05	64.07	56.08	47.74	82.73	92.63	133.19	33.21	105.28	47.21	94.56	118.07	153.43	33.69	79.21	54.88	84.37	132.24	121.48	36.24	109.6	62.92	95.22	79.2	157.24	31.36
ENSOCUG00000002017	ENSOCUT00000002017,ENSOCUT00000042060,ENSOCUT00000051559	32.27	10.54	5.54	41.17	3.46	4.7	45.64	14.82	5.8	55.35	5.74	3.3	43.77	13.11	6.46	45.04	5.01	1.55	34.93	9.21	5.06	22.28	1.89	0.85	40.36	7.72	5.13	17.81	3.34	0	27.2	11.99	5.09	31.36	1.67	3
ENSOCUG00000002018	ENSOCUT00000002019,ENSOCUT00000036663,ENSOCUT00000052709,ENSOCUT00000058737	14.41	4.81	13.75	1.45	29.46	8.24	0.12	1.95	15.73	1.73	28.28	10.34	1.44	4.73	12.46	2.42	30.52	9.89	9.74	3.87	14.58	2.72	29.66	16.35	4.97	3.95	14.78	1.96	27.15	10.99	5.73	3.41	9.73	1.85	22.33	1.4
ENSOCUG00000002019	ENSOCUT00000002018	0	0	0	0	0	0	0	0	0	0	0	0	0	0	0	0	0	0	0	0	0	0	0	0	0	0	0	0	0	0	0	0	0	0	0	0
ENSOCUG00000002020	ENSOCUT00000002021,ENSOCUT00000038393	0	0.23	2.15	0	13.14	7	0.13	0.18	1.22	0	9.47	0.47	0.14	0.3	1.91	0	10.83	0	0.69	0.29	2.24	0.03	13.81	0.78	0.94	0.18	1.76	0.03	11.27	0	0.17	0.16	1.52	0.09	9.73	0.25
ENSOCUG00000002021	ENSOCUT00000002020	0	0	0	0.17	0	0	0.22	0	0	0.21	0.21	0	0	0	0	0.59	0.71	0	0	0	0.19	0	0.21	0	0.19	0	0	0.27	0.18	0	0.42	0.14	0.47	0.48	0	0
ENSOCUG00000002022	ENSOCUT00000002024,ENSOCUT00000035447,ENSOCUT00000059445	59.36	23.97	115.43	18.73	86.46	15.62	2.5	13.74	105.94	16.76	74.49	33.9	17.48	22.22	104.6	20.16	75.1	55.8	52.05	20.93	115.27	22.04	69.71	42.01	37.13	24.81	107.14	22.36	62.42	38.79	34.08	20.35	101.66	18.19	62.72	7.7
ENSOCUG00000002023	ENSOCUT00000002022,ENSOCUT00000037346	29.67	18.3	37.36	13.13	30.32	20.84	29.34	17.58	29.31	12.35	33.12	32.66	35.53	17.28	30.05	15.04	27.01	56.76	30.57	15.68	33.66	13.93	31.58	27.73	34.25	15.92	34.48	15.35	28.14	35.05	38.35	18.69	42.45	14.02	41.48	32.64
ENSOCUG00000002024	ENSOCUT00000002023,ENSOCUT00000039892,ENSOCUT00000055509,ENSOCUT00000060909	0	0	0	0.08	0.21	0	0	0.72	0	0	0.49	0	0	0	0	0	0.33	0	0.19	0.11	0.1	0	0.1	0	0.18	0.34	0	0	0	0	0	0.45	0	0	0.11	2.81
ENSOCUG00000002025	ENSOCUT00000002025,ENSOCUT00000023502,ENSOCUT00000052584,ENSOCUT00000054227,ENSOCUT00000058540,ENSOCUT00000061824,ENSOCUT00000064795	165.01	155.16	224.61	79.07	196.97	68.99	28.43	106.88	234.49	79.39	176.24	18.53	73.4	119.55	217.57	84.08	167.89	21.35	172.02	125.37	231.17	111.51	138.2	36.95	130.53	157.77	229.8	109.54	154.15	17.57	130.99	146.66	229.24	98.36	140.37	18.57
ENSOCUG00000002026	ENSOCUT00000002028	0	0.04	0.04	0	18.41	0	0	0	0.71	0	8.79	0	0.05	0	0.16	0.03	8.32	0	0.25	0.08	0.19	0	6.17	0	0.11	0.07	0.11	0.05	8.54	0	0	0.11	0.26	0	8.65	0
ENSOCUG00000002027	ENSOCUT00000002029	53.61	37.99	54.06	20.9	47.57	68.71	62.87	28.17	58.1	24.43	52.89	67.9	63.33	30.72	52.78	21.08	46.61	63.52	55.15	28.14	57.36	22.6	54.87	81.88	50.09	26.13	56.39	23.18	54.62	75.39	57.84	34.39	51.84	22.17	48.95	56.67
ENSOCUG00000002028	ENSOCUT00000002036,ENSOCUT00000035111,ENSOCUT00000048754,ENSOCUT00000055233,ENSOCUT00000060088	0	86.72	5.26	0.76	5.99	37.65	0	56.67	2.9	0.64	9.23	52.02	0.95	45.7	5.12	0.69	14.66	3.27	0.77	39.75	1.77	0.35	11.99	4.71	0.04	49.67	0.73	0.45	5.05	21.39	0	40.48	0.38	0.04	15.95	32.36
ENSOCUG00000002029	ENSOCUT00000002035	0	0	0	0	0.01	0.02	0	0	0	0	0	0	0	0	0.01	0	0.02	0	0	0	0.05	0.02	0.1	0	0	0.01	0	0	0	0	0	0	0	0	0.08	0.27
ENSOCUG00000002030	ENSOCUT00000002026	14.46	28.02	5.75	10.2	5.21	3.94	10.56	49.16	11.05	9.29	4.08	10.42	13.19	18.44	6.2	10.22	2.89	8.19	13.96	22.57	7.94	8.44	1.51	9.91	11.57	30.83	10.44	7.49	2.83	10.82	11.66	25.9	11.04	7.25	0.67	4.11
ENSOCUG00000002031	ENSOCUT00000002030,ENSOCUT00000037718	68.42	25.75	98.31	20.64	82.92	5.71	2.76	20.47	134.98	16.12	51.79	9.12	18.45	23.9	115.53	23.18	61.03	24.88	66.9	24.72	118.03	28.82	45.86	10.57	43.05	27.03	118.49	31.64	46.2	9.52	40.93	25.12	112.68	21.41	38.32	4.66
ENSOCUG00000002032	ENSOCUT00000002027	0.41	5.51	0.17	0	0.15	0	0	0.97	0.16	0	0.36	0	0.57	1.34	0.32	0.17	0.14	0	0.56	0.93	0	0	0.48	0	0.3	1.9	0.07	0	0.21	0	1.29	0.98	0	0.06	0.08	0
ENSOCUG00000002033	ENSOCUT00000002032,ENSOCUT00000040050,ENSOCUT00000049358,ENSOCUT00000058362,ENSOCUT00000064549	12.73	5.55	17.02	2.7	20.38	7.64	14.22	4.69	19.94	3.25	21.18	14.41	16.48	5.92	16.68	2.96	20.11	25	18.49	6.3	22.82	2.46	21.1	22.45	18.58	4.93	24.11	1.88	20.61	12.77	12.42	4.81	25.04	2.49	24.54	43.99
ENSOCUG00000002037	ENSOCUT00000023901,ENSOCUT00000053252	20.64	10.23	26.03	5.58	43.18	19.07	0.98	5.93	29.88	5.32	47.35	42.34	5.27	9.76	30.71	7.05	49.32	52.24	21.37	9.08	34.83	6.17	71.57	51.77	11.35	9.06	32.14	4.61	47.85	43.59	9.48	7.32	22.89	4.51	52.4	9.22
ENSOCUG00000002038	ENSOCUT00000002037	124.78	3.22	182.88	0	82.76	26.5	5.6	0.36	112.42	0	94.8	4.2	45.27	0.27	150.77	0.18	98	0.81	100.78	0.7	113.41	0	60.56	2.1	100.96	0.73	80.13	0.05	77.5	3.21	124.3	0.68	91.21	0	70	2.25
ENSOCUG00000002039	ENSOCUT00000002043,ENSOCUT00000042011,ENSOCUT00000064386	0	0.04	0	0.26	0	0	0	6.43	0.01	5.14	0	0	0	0.03	0	0.6	0	0	0	13.11	0.01	3.34	0	0	0	18.6	0.02	2.99	0	0	0	5.43	0.03	2.43	0	0
ENSOCUG00000002040	ENSOCUT00000002038	0	0	0	0	0	0	0	0	0	0	0	0	0	0	0	0	0	0	0	0.13	0	0	0	0	0	0	0	0	0	0	0	0	0	0	0	0
ENSOCUG00000002041	ENSOCUT00000002039,ENSOCUT00000035722,ENSOCUT00000064424	236.88	214.33	185.44	90.92	175.04	429.08	234.98	226.76	193.68	124.65	189.78	214.97	265.18	219.88	198.69	111.35	202.05	246.02	234.11	197.79	208.37	83.72	235.84	238.97	241.81	220.72	227.99	122.41	207.09	177.44	219.48	248.53	198.79	124.86	215.41	209
ENSOCUG00000002042	ENSOCUT00000002042,ENSOCUT00000034773,ENSOCUT00000040986,ENSOCUT00000050068,ENSOCUT00000053003,ENSOCUT00000053722,ENSOCUT00000062516	1.1	2.32	2.04	0.43	3.58	0.45	0.11	0.82	2.06	0.38	2.19	1.3	0.22	2.87	2.8	0.79	3.27	0	0.88	1.9	3.9	0.9	2.67	3.71	0.55	2.58	3.16	0.66	3.93	3.31	0.72	2.62	1.9	0.62	2.67	1.84
ENSOCUG00000002043	ENSOCUT00000026813,ENSOCUT00000039878	97.13	47.33	80.57	18.39	67.85	39.36	130.09	52.62	61.26	26.82	73.28	200.76	110.9	56.72	66.57	24.55	70.94	77.79	95.03	49.78	62.74	22.9	72.68	91.08	100.59	52.68	56.72	25.89	68	44.51	101.91	63.41	65.08	24.83	80.51	160.74
ENSOCUG00000002047	ENSOCUT00000002050,ENSOCUT00000034934,ENSOCUT00000052884	0.16	0.02	0.04	0.09	0.38	0.93	0	0.09	0.27	0	1.82	0.52	0.09	0.06	0.08	0.07	1.63	0	0	0	0.16	0.05	1.4	0	0.04	0.09	0.02	0.09	0.85	0	0.08	0.02	0.05	0.03	0.88	0.13
ENSOCUG00000002050	ENSOCUT00000002047,ENSOCUT00000043996	6.38	6.1	7.42	2.37	11.57	7.88	0.44	4.36	6.95	2.1	13.84	6.32	2.75	5.69	5.17	2.89	13.01	12.54	6.38	4.77	6.45	3.27	14.4	8.28	5.25	6.11	6.3	3.19	12.3	7.31	5.92	7.3	7.24	1.59	17.53	5.34
ENSOCUG00000002051	ENSOCUT00000002051	0	0	0	0	0.08	0	0	0	0.36	0	0.37	0	0	0	0	0.13	0	0	0	0	0	0	0	0	0.08	0.11	0	0	0.08	0	1.31	2.72	2.03	1.12	3.49	0.81
ENSOCUG00000002052	ENSOCUT00000002059	25.43	4.93	30.46	0.19	20.61	5.01	0.73	2.73	25.22	0.05	14.89	3.87	5.39	5.78	27.41	0.21	17.3	4.39	21.34	5.38	28.73	0.29	17.59	12.64	16	4.76	31.67	0.37	15.94	4.25	14.06	3.43	19.01	0.23	9.98	0.81
ENSOCUG00000002053	ENSOCUT00000002052	54.12	115.75	77.61	38.5	68.02	36.81	23.33	123.98	75.26	42.37	73.58	23.12	47.3	144.3	79	46.57	78.88	16.71	50.57	101.61	84.95	51.95	83.28	43.32	48.28	119.11	81.89	59.96	71.13	9.2	58.33	177.86	76.12	64.32	77.66	9.69
ENSOCUG00000002054	ENSOCUT00000002053,ENSOCUT00000041041,ENSOCUT00000043718,ENSOCUT00000059856,ENSOCUT00000061542	16.16	8.01	11.3	5.05	12.42	9.34	12.01	4.33	9.28	3.82	14.88	6.74	13.41	6.75	9.79	3.59	14.1	10.01	14.14	6.16	9.78	3.62	17.9	6.68	14.29	6.49	9.88	3.26	15.61	6.97	11.66	5.18	10.09	3.62	14.69	7.72
ENSOCUG00000002055	ENSOCUT00000002055,ENSOCUT00000048408,ENSOCUT00000050019,ENSOCUT00000052800,ENSOCUT00000061434	5.94	12.26	19.25	0.26	15.84	6.58	2.21	6.05	20.03	0.26	11.43	9.87	2.24	7.03	16.53	0.2	13.18	8.3	4.34	8.08	18.45	0.29	10.99	6.34	3.35	11.46	18.39	0.21	9.56	5.97	4.48	7.02	13.45	0.2	7.57	13.74
ENSOCUG00000002056	ENSOCUT00000002054	0	0	0	1016.16	0.21	1.25	0	0.81	0	917.28	0.73	0	0	0.17	0	1199.72	0.19	0	0	1.64	0	1538.9	1.31	0	0	0	0	1285.1	0	0	0	0	0	1255.34	1.27	1.38
ENSOCUG00000002057	ENSOCUT00000033474	0.06	0	0	11319.4	0.08	0	0	3.12	0	10791.7	0.1	0	0	2.44	0	7966.99	0.11	12.72	0	14.03	0	6459.73	0	1.69	0	0.53	0	6220.21	0	1.29	0.23	0.58	0	8821.03	0.42	0
ENSOCUG00000002058	ENSOCUT00000002056	0	0	0	0	0	0	0	0	0	0	0	0	0	0	0	0	0	0	0	0	0	0	0	0	0	0	0	0	0	0	0	0	0	0	0	0
ENSOCUG00000002059	ENSOCUT00000002064,ENSOCUT00000037609,ENSOCUT00000045955,ENSOCUT00000046660,ENSOCUT00000049642	8.65	7.58	16.13	2.45	16.43	8.09	4.78	4.87	16.97	3.29	19.87	9.39	4.64	6.57	14.75	3.76	14.87	15.94	8.49	6.69	15.8	3.92	16.69	9.94	7.9	7.09	16.46	3.99	15.57	11.64	7.41	7.16	14.43	2.61	17.7	6.72
ENSOCUG00000002060	ENSOCUT00000002058,ENSOCUT00000034530,ENSOCUT00000036014,ENSOCUT00000038339,ENSOCUT00000038740,ENSOCUT00000040895,ENSOCUT00000060068	66.35	152.54	103.5	27.93	156.42	21.41	15.89	97.58	101.43	28.69	127.38	75.25	28.57	122.38	126.36	54.08	124.95	123.79	70.17	127.28	131.42	45.55	92.95	131.3	53.24	133.1	126.71	47.17	122.64	89	47	110.07	94.78	39.54	104.84	25.09
ENSOCUG00000002062	ENSOCUT00000002061	0	0	0	0	0	0	0	0	0	0	0	0	0	0	0	0	0	0	0	0	0	0	0	0	0	0	0	0	0	0	0	0.13	0	0	0	0
ENSOCUG00000002063	ENSOCUT00000002073,ENSOCUT00000051728,ENSOCUT00000052898	133.38	62.31	196.79	24.07	195.2	141.57	15.73	41.55	209.63	24.87	191.53	154.32	69.25	59.34	208.52	29.33	184.33	160.12	128.26	52.85	209.88	28.52	187.39	163.76	102.17	54.58	216.81	33.59	185.9	136.58	107.14	53.96	160.82	27.34	138.78	63.14
ENSOCUG00000002064	ENSOCUT00000002062	0	0.98	0	0	0.3	0.11	0	0	0.08	0	0.51	0	0	0.18	0	0	0.27	0	0	0.27	0.14	0	0.46	0	0	0.14	0	0	0.14	0	0	0.1	0	0	0.83	0
ENSOCUG00000002065	ENSOCUT00000002065	10.55	5.02	60.11	6.71	47.36	10.47	1.23	4.25	51.83	2.55	41.96	20.95	4.39	7.82	57.39	8.3	44.69	16.14	15.14	7.9	56.07	6.97	37.93	17.1	6.91	5.26	51.64	6.29	36.04	15.48	9.46	6.41	43.04	6.81	31.34	7.25
ENSOCUG00000002066	ENSOCUT00000002067,ENSOCUT00000062429	11.67	2.92	18.45	0.85	25.58	51.1	8.61	2.91	22.53	0.97	26.14	30.78	15.22	4.13	24.42	0.75	37.89	18.25	8.56	3.62	24.45	1.3	34.12	25.24	10.41	2.04	26.22	1.16	30.89	22.91	11.06	2.83	18.12	0.56	34.25	24.9
ENSOCUG00000002069	ENSOCUT00000002066	0	0.37	0.46	0	0	0	0	0	0	0	0	0	0	0.33	0	0	0	0	0	0.44	0	0	0.44	0	0	0.52	0.38	0	0	0	0	0	0.34	0	0	0
ENSOCUG00000002071	ENSOCUT00000002071,ENSOCUT00000043392	43.81	44.08	110.58	28.98	87.74	161.78	53.52	43.48	97.44	41.45	96.38	48.87	49.3	41	99.87	40.92	102.94	64.71	45.19	43.64	108.29	35.68	120.49	59.25	49.33	41.48	105.36	104.22	112.38	34.33	47.98	42.76	94.19	31.78	108.33	86.59
ENSOCUG00000002072	ENSOCUT00000002074	64.08	12.17	17.67	5.03	14.46	4.27	14.25	11.81	14.31	4.63	9.6	3.84	55.79	10.15	21.93	5.32	13.29	10.06	66.53	10.41	21.02	5.87	9.11	8.69	62.35	13.82	20.86	4.99	11.75	8.21	50.62	10.06	16.19	4.51	5.59	7.91
ENSOCUG00000002073	ENSOCUT00000002072,ENSOCUT00000039900,ENSOCUT00000044833,ENSOCUT00000057258	83.15	65.74	72.15	180.72	81.45	119.3	49.8	55.84	71.65	193.27	65.47	86.34	83.76	60.12	67.06	145.18	77.1	108.18	77.04	49	81.54	159.6	88.76	65.55	78.46	61.82	84.49	187.24	67.91	73.78	83.62	55.53	72.27	131.94	74.63	60.18
ENSOCUG00000002074	ENSOCUT00000002070	960.64	958.95	845.08	364.01	756.68	885.46	2111.21	722.93	674.3	375.49	638.45	795.89	1715.47	888.82	744.63	369.87	621.57	1386.11	1165.88	855.41	718	306.62	568.87	991.23	1491.75	829.25	722.76	338.75	670.4	880.64	1278.94	948.01	844.53	420.35	612.02	790.04
ENSOCUG00000002075	ENSOCUT00000002075	13.14	4.64	14.75	1.03	15.92	4.41	1.21	2.81	12.77	0.96	13.22	8.18	6.92	4.94	13.06	2.2	12.21	9.13	12.14	4.85	11.21	2.22	11.35	9.32	12.92	4.11	13.31	1.89	14.25	8.77	11.73	4.63	10.95	1.77	10.57	1.39
ENSOCUG00000002076	ENSOCUT00000002076,ENSOCUT00000043806,ENSOCUT00000047121	143.94	28.77	51.85	11.24	40.91	15.04	109.29	9.98	43.87	8.84	31.06	16.68	129.23	12.91	54.63	9.72	31.35	25.41	146.26	15.77	53.7	7.75	21.12	22.68	131.32	13.16	52.49	7.12	25.62	13.69	129.16	10.09	50.51	8.01	20.22	32.48
ENSOCUG00000002078	ENSOCUT00000002083	0	0	0	0	0	0	0	0	0	0	0	0	0	0	0	0	0	0	0	0	0	0	0	0	0	0	0	0	0	0	0	0	0	0	0	0
ENSOCUG00000002080	ENSOCUT00000002081,ENSOCUT00000045634	6.81	5.94	3.28	1.81	2.52	2.49	4.61	4.23	3.55	1.88	3.64	2.65	5.67	5	2.03	1.22	2.33	5.02	6.62	5.67	2.4	1.83	2.73	5.05	5.66	4.36	2.18	2.27	1.81	0.96	4.39	6.22	2.97	1.25	2.5	5.69
ENSOCUG00000002083	ENSOCUT00000002084,ENSOCUT00000034446	10.1	3.21	2.17	0.08	6.13	0.55	0.4	1.02	2.67	0.29	4.97	0.56	1.57	1.03	2.81	0.11	4.09	0	8.02	1.43	2.09	0.04	3.79	0.63	5.43	1.78	1.72	0.04	2.82	0	4.44	2.17	1.14	0.17	2.05	0
ENSOCUG00000002084	ENSOCUT00000002088,ENSOCUT00000049579	25.06	17.78	26.38	9.65	32.9	3.37	2.38	8.96	27.4	9.42	32.98	8.26	4.37	21.07	26.28	11.05	33.85	5.85	22.81	18.75	28.3	13.79	38.3	6.17	12.08	21.96	25.06	13.01	30.22	4.72	12.93	20.46	23.19	7.96	37.02	24.86
ENSOCUG00000002085	ENSOCUT00000002085,ENSOCUT00000039165,ENSOCUT00000050778,ENSOCUT00000054987,ENSOCUT00000054990,ENSOCUT00000055344,ENSOCUT00000060830,ENSOCUT00000061237	20.87	25.77	37.38	1.82	39.8	5.6	0.16	11.16	39.2	0.98	38.22	12.49	3.43	22.23	37.58	1.11	40.17	15.41	26.75	19.22	40.06	1.18	38.67	19.45	13.62	21.41	36.52	1.35	37.1	24.87	9.51	14.55	36.56	1.08	35.7	3.19
ENSOCUG00000002086	ENSOCUT00000002082	27.22	4.34	127.57	20.24	251.63	430.53	4.85	8.2	199.48	24.83	348.5	63.68	33.91	5.45	194.09	21.55	435.28	54.53	56.36	16.86	212.94	25.64	478.79	60.02	38.74	21.64	253.55	40.82	357.4	47.5	32.28	6.51	145.21	19.67	467.21	27.62
ENSOCUG00000002089	ENSOCUT00000002086	0.21	1.25	107.72	0	4.25	0.47	0	1.37	122.49	0	10.41	0	0	0	536.66	0	53.48	0	0	0	405.23	0	22.03	0	0	0	347.58	0	8.7	0	0	0.11	123.45	0	0.32	0
ENSOCUG00000002090	ENSOCUT00000031848	6.68	16.43	210.1	0.51	286.58	6.1	0.67	7.4	235.31	0.74	262.33	42.31	3.27	12.12	194.95	2.68	144.27	59.89	6.85	10.72	213.99	1.64	89.8	84.85	4.65	9.46	196.95	2.4	169.82	41.77	8.21	11.61	170.71	1.37	148.11	4.63
ENSOCUG00000002093	ENSOCUT00000002091,ENSOCUT00000044049,ENSOCUT00000046101	28.2	37.34	40.8	14.22	46.96	109.29	43.87	37.63	48.86	12.83	48.56	72.65	40.1	38.15	45.3	9.85	59.35	103.14	26.2	32.5	57.47	10.2	79.84	91.75	28.17	26.22	56.86	11.07	65.64	40.9	32.46	36.56	51.42	12.31	60.11	43.51
ENSOCUG00000002094	ENSOCUT00000002094,ENSOCUT00000037454,ENSOCUT00000049902,ENSOCUT00000062924	31.72	17.73	46.33	11.87	42.54	47.9	20.29	11.9	41.03	16.78	47.61	31.03	25.33	16.03	48.01	11.32	50.7	28.79	31.63	15.99	46.36	14	59.17	35.08	29.13	14.79	45.77	17.1	49.52	30.23	28.35	16.1	45.13	11.42	52	47.23
ENSOCUG00000002095	ENSOCUT00000002097,ENSOCUT00000063183	2.75	37.05	27.02	40.34	32.26	13.12	4.88	23.95	28.39	54.41	26.68	18.52	3.27	26.6	17.23	62.39	15.32	23.86	2.96	26.89	21.29	59.06	14.23	9.09	3.25	36.98	21.65	59.33	18.98	8.99	4.76	24.32	30.6	56.4	12.71	14.28
ENSOCUG00000002097	ENSOCUT00000002096	0	0	0	0	0	0	0	0	0	0	0	0	0	0	0	0	0	0	0	0	0	0	0	0	0	0	0	0	0	0	0	0	0	0	0	0
ENSOCUG00000002098	ENSOCUT00000002098,ENSOCUT00000053014,ENSOCUT00000063833	36.67	13.62	28.29	37.55	23.47	6.28	18.82	11.82	34.2	33.07	20.41	5.81	28.05	10.98	27.52	17.3	18.01	15.76	33.32	10.04	27.66	18.66	14.32	17.21	29.04	8.93	31.06	8.39	11.7	6.03	31.67	8.03	27.44	44.62	11.11	2.08
ENSOCUG00000002099	ENSOCUT00000002105,ENSOCUT00000040288,ENSOCUT00000043442,ENSOCUT00000048732,ENSOCUT00000058293	46.28	17.22	38.6	4.48	102.77	206.44	6.69	12.59	47.96	3.64	163.58	39.07	28.57	13.76	42.78	6.12	179.76	48.64	42.14	13.39	60.26	4.73	303.42	56.67	33.99	14.07	49.48	7.77	192.21	30.04	28.82	12.5	33.35	4.38	216.89	18.71
ENSOCUG00000002100	ENSOCUT00000023832,ENSOCUT00000036283,ENSOCUT00000050270,ENSOCUT00000052808	76.31	43.54	41.71	16.75	46.37	3.4	5.4	28.06	39.93	13.92	38.33	10.5	21.32	36.64	41.6	18.46	44.07	21.5	79.09	35.38	41.09	18.23	38.77	14.17	49.12	38.91	43.76	18.13	41.35	23.07	44.97	34.27	34	15.58	37.69	2.28
ENSOCUG00000002102	ENSOCUT00000002103,ENSOCUT00000034827,ENSOCUT00000037305,ENSOCUT00000037837,ENSOCUT00000039611,ENSOCUT00000048796,ENSOCUT00000050849,ENSOCUT00000057034,ENSOCUT00000057781,ENSOCUT00000062170	5.27	5.28	15.83	4.91	17.48	5.13	2.41	4.81	15.64	4.71	16.39	9.7	2.83	5.64	13.62	4.55	16.09	28.81	5.99	5.88	17.19	6.22	18.7	15.48	5.31	4.08	17.15	6.51	17.21	15.24	6.35	5.09	16.69	6.8	19.5	6.73
ENSOCUG00000002103	ENSOCUT00000031744	0.55	0.36	0.23	0.09	0	0	0.24	0	0	0	0.24	0	0.38	0.16	0.76	0	1.01	0	0.18	0	0.1	0	0.53	0	0.39	0.06	0.65	0	0.56	0	0	0.36	0.5	0	0.21	0.67
ENSOCUG00000002104	ENSOCUT00000002102	0	0	0	0	0	0	0	0	0	0	0	0	0	0	0	0	0	0	0	0	0	0	0	0	0	0	0	0	0	0	0	0	0	0	0	0
ENSOCUG00000002105	ENSOCUT00000002107,ENSOCUT00000044438,ENSOCUT00000054255	21.96	8.74	35.67	3.11	37.46	5.07	0.68	3.64	52.52	3.25	31.98	18.14	2.53	7.27	43.94	6.95	30.77	26.43	18.88	7.82	55.1	8.1	33.87	19.35	8.49	8.46	55.5	9.3	26.31	18.94	6.43	5.79	26.81	5.69	17.45	2.51
ENSOCUG00000002106	ENSOCUT00000002106,ENSOCUT00000058330,ENSOCUT00000064789	8.81	11.7	7.14	1.55	9.47	8.41	3.4	8.32	9.45	2.97	8.29	10.16	6.67	12.48	8.47	3.48	9.07	14.59	11.19	10.4	11.26	3.5	9.47	11.98	10.85	10.31	13.73	4.97	9.08	14.74	5.9	10.07	9.69	2.5	7.6	1.82
ENSOCUG00000002107	ENSOCUT00000002104,ENSOCUT00000035010,ENSOCUT00000037859	1801.78	628.08	866.19	272.18	772.37	514.1	413.64	526.73	802.46	337.82	1036.37	859.67	979.99	554.56	871.46	298.19	1037.82	1009.2	1498.26	512.85	917.88	342.16	1163.99	879.22	1235.67	520.43	846.9	367.72	1015.86	779.09	1283.62	617.84	904.55	294.4	1324.07	474.44
ENSOCUG00000002108	ENSOCUT00000002108	5.07	14.48	6.18	2.88	4.09	5.18	18.42	7.68	4.5	3.71	2.97	5.51	8.72	4.49	5.38	3.31	3.34	3.03	5.49	4.99	4.36	4.38	2.54	5.25	8.04	5.56	5.35	3.5	4.71	5.01	8.05	6.25	3.71	3.49	2.08	12.25
ENSOCUG00000002110	ENSOCUT00000031401	54.05	28.32	67.09	17.35	59.13	75.64	60.92	21.72	65.04	20.4	64.96	88.5	56.28	16.85	66.58	17.39	61.7	69.34	47.25	17.23	68.2	18.63	72.64	80.73	46.15	15.62	68.01	17.89	63.24	62.64	48.72	19.33	67.71	14.57	57.02	104.43
ENSOCUG00000002111	ENSOCUT00000002110	0	0	0	0	0	0	0	0	0	0	0	0	0	0	0	0	0	0	0	0	0	0	0	0	0	0	0	0	0	0	0	0	0	0	0	0
ENSOCUG00000002112	ENSOCUT00000002117,ENSOCUT00000040100,ENSOCUT00000046061	0	0.29	0.35	0.02	0.35	0.03	0.02	0.07	0.52	0	0.19	0.23	0	0.32	0.27	0.05	0.07	0	0.03	0.17	0.21	0.04	0.06	0	0	0.01	0.12	0	0.08	0	0	0.09	0.22	0	0.07	0
ENSOCUG00000002114	ENSOCUT00000002114,ENSOCUT00000054288,ENSOCUT00000063389,ENSOCUT00000063801	0.18	22.02	4.79	1.53	9.36	0.07	0.05	16.29	3.3	1.2	6.15	0.5	0.11	24.68	7.82	5.49	7.24	1.96	2.02	21.21	13.81	12.04	9.91	3.36	0.97	17.1	13.51	7.14	12.32	3.85	0.47	16.91	10.73	4.6	7.61	0
ENSOCUG00000002115	ENSOCUT00000002113,ENSOCUT00000053533	29.3	20.24	52.51	8.13	70.45	16.62	0.24	11.12	95.3	7.11	77.39	48.11	9.99	18.29	54.94	9.68	73.2	73.52	26.68	16.65	76.67	10.38	70.28	49.79	19.66	18.66	107.02	10.81	57.06	44.63	19.6	15.79	73.2	9.21	58.89	13.09
ENSOCUG00000002117	ENSOCUT00000002116,ENSOCUT00000054244	21	14.99	41.23	5.02	45.59	13.97	5.34	9.46	32.73	4.89	38.82	13.76	8.59	12.05	25.57	5.95	32.68	7.21	15.2	10.76	28.24	6.18	33.91	10.82	16.44	11.64	27.94	5.29	34.37	37.53	15.53	9.46	30.1	4.95	31.06	15.57
ENSOCUG00000002118	ENSOCUT00000002118,ENSOCUT00000064340	0.95	1.51	2.52	0	3.46	2.43	0.11	0.88	2.33	0.05	3.52	1.24	0.33	2.11	2.31	0.11	3.73	0	0.52	1.81	2.33	0.16	3.29	0	0.36	1.68	2.24	0.13	3.78	1.19	0.3	1.25	1.65	0.04	3.4	1.26
ENSOCUG00000002119	ENSOCUT00000002109,ENSOCUT00000002120,ENSOCUT00000035813,ENSOCUT00000036988,ENSOCUT00000046656,ENSOCUT00000048787,ENSOCUT00000049006,ENSOCUT00000060143	246.1	132.39	4.48	78.35	4.42	1.78	238.03	11.25	9.61	66.01	2.84	2.39	321.82	17.01	4.85	100.18	5.58	9.92	578.72	22.61	3.88	199.67	1.64	0.86	277.02	23.67	3.88	279.17	1.83	5.59	300.41	10.76	2.69	99.29	1.5	0
ENSOCUG00000002120	ENSOCUT00000002123,ENSOCUT00000034553,ENSOCUT00000035873,ENSOCUT00000041935,ENSOCUT00000049945,ENSOCUT00000055336,ENSOCUT00000055866,ENSOCUT00000060374,ENSOCUT00000062887,ENSOCUT00000064289	44	71.12	19.91	27.15	36.91	18.54	1.71	39.56	29.02	21.78	30.37	20.84	13.05	38.76	22.77	25.75	32.44	16.17	35.69	37.66	23.04	24.45	30.76	25.05	29.4	50.47	24.3	25.16	31.4	13.21	21.69	42.37	16.68	22.75	22.83	8.23
ENSOCUG00000002121	ENSOCUT00000002126,ENSOCUT00000041575	72	62.87	61.63	22.98	68.88	108.99	110.67	60.48	65.82	41.46	73.54	167.94	87.92	47.96	70.9	31.45	74.45	61.53	63.1	43.41	66.16	29.31	87.14	114.45	77	44.11	70.88	35.34	78.84	88.01	72.78	57.74	59.81	28.62	75.3	231.06
ENSOCUG00000002122	ENSOCUT00000002119	204.91	75.52	224.17	79.15	226.22	207.75	144.58	90.54	220.08	78.26	231.73	369.53	196.17	79.56	223.89	77.97	236.43	319.4	210.49	70.2	240.47	81.05	249.5	391.11	212.21	61.37	242.43	77.9	226.98	328.45	227.4	96.58	244.65	78.45	246.41	396.01
ENSOCUG00000002123	ENSOCUT00000002122,ENSOCUT00000062921	8.81	0.37	4.1	0.02	3.38	2.05	1.06	0.32	1.76	0	4.14	3.31	2.92	0.34	2.55	0.05	5.98	1.47	7.86	0.41	2.72	0.01	7.23	0.85	5.07	0.19	2.85	0.11	6.3	1.29	8.19	0.7	3.39	0	6.89	0.41
ENSOCUG00000002125	ENSOCUT00000002124	0	0	0.13	0.19	0.19	0.07	0.03	0	0.07	0.15	0.14	0	0	0.02	0.23	0.11	0.21	0	0	0.01	0.07	0.05	0.25	0	0.02	0.01	0.34	0	0.17	0	0	0	0.1	0	0.05	0
ENSOCUG00000002126	ENSOCUT00000002125,ENSOCUT00000035372,ENSOCUT00000045924,ENSOCUT00000050261,ENSOCUT00000060990	10.53	3.25	21.1	3.52	12.94	7.19	7.03	3.09	15.82	1.85	10.93	5.55	12.36	3.59	18.85	3.11	13.09	3.78	10.26	3.01	13.97	3.72	11.53	19.64	10.01	3.94	14.1	2.63	9.11	10	8.22	5.54	13.62	1.95	8.92	5.27
ENSOCUG00000002127	ENSOCUT00000002127,ENSOCUT00000037271,ENSOCUT00000049649,ENSOCUT00000056064	8.51	7.95	6.92	1.41	9.1	1.18	0.15	3.43	9.93	2.01	8.21	3.91	1.31	6.17	8.29	3.58	10.33	0.78	8.56	6.42	8.7	2.78	12.16	6.16	5.65	7.29	8.08	3.37	8.53	4.42	3.77	4.34	6.38	1.43	11.46	2.81
ENSOCUG00000002128	ENSOCUT00000030414	6.93	0.44	9.46	0.19	4.83	1.98	3.19	0.51	19.87	0.17	7.41	7.98	7.46	0.45	16.84	0.1	5.13	12.41	9.88	0.56	18.21	0.1	2.77	11.19	6.89	0.45	17.24	0.06	3.53	6.41	5.57	0.35	11.56	0.07	1.52	1.05
ENSOCUG00000002129	ENSOCUT00000002129,ENSOCUT00000049392	298.35	105.65	534.06	126.79	417.27	50.97	12.01	76.56	419.03	119.52	342.88	418.31	54.83	113.15	377.77	182.49	286.95	472.66	275.61	106.52	358.34	192.57	244.46	550.42	186.66	116.56	326.62	138.91	240.29	368.5	157.27	96.16	328.23	175.04	236.44	86.02
ENSOCUG00000002131	ENSOCUT00000002130	7.85	301.34	12.25	2.85	17.79	4.39	29.73	159.52	12.76	5.07	13.99	5.8	23.05	67.56	33.18	10.03	30.3	122.94	13.73	84.28	11.86	12.19	12.79	9.66	12.49	104.36	17.13	7.1	16.66	0	13.24	80.39	15.73	6.68	9.47	3.74
ENSOCUG00000002132	ENSOCUT00000002141	20.52	35.41	27.53	10.91	42.42	32.84	3.32	20.04	35.13	10.46	43.35	20.58	9.68	24.95	33.54	11.93	42.85	24.14	19.73	23.45	32.77	10.51	52.49	24.44	19.69	20.53	34.87	16.2	41.69	27.79	14.02	22.56	23.98	6.48	37.48	8.64
ENSOCUG00000002134	ENSOCUT00000002131	105.77	98.05	148.3	3.7	151.56	112.74	201.58	109.32	134.3	5.93	128.06	76.61	140.39	101.17	171.91	5.13	125.21	103.95	102.6	67.19	158.2	6.2	84.85	46.77	106.35	45.87	148.38	5.17	101.97	30.24	178.9	103.15	155.11	4.58	76.62	68.35
ENSOCUG00000002135	ENSOCUT00000002134	10.65	101.41	10.9	2.7	13.15	7.28	6.46	40.26	12.29	5.8	12.22	2.69	11.6	25.66	28.13	7.89	24.36	13.59	13.19	30.84	14.46	8.94	11.01	1.12	9.39	39.05	16.79	7.44	13.87	2.56	7.63	28.56	13.71	4.69	9.72	7.68
ENSOCUG00000002137	ENSOCUT00000026076,ENSOCUT00000040373,ENSOCUT00000059284,ENSOCUT00000062328	66.79	78	89.39	796.47	67.63	19.15	28.76	103.1	100.35	685.85	68.21	69.8	50.31	75.55	95.68	749.28	69.33	95.7	65.23	71.22	99.39	810.45	55.5	85.3	59.28	83.45	109.18	607.86	61.63	65.28	64.86	78.73	99.38	565.53	63.28	31.45
ENSOCUG00000002138	ENSOCUT00000002136	0	0	0	0	0	0	0	0	0	0	0	0	0	0	0	0	0	0	0	0	0	0	0	0	0	0	0	0	0	0	0	0	0	0	0	0
ENSOCUG00000002139	ENSOCUT00000002139,ENSOCUT00000060117	2.59	229.53	5.36	0.77	8.55	3.65	9.19	132.38	5.65	2.66	6.62	4.13	8.28	75.41	17.96	5.98	18.05	147.33	3.95	82.6	7.86	7.59	8.99	15.49	4.27	96.21	9.13	4.37	11.72	10.52	1.59	83.33	8.87	2.86	5.4	0
ENSOCUG00000002140	ENSOCUT00000002143	0.5	8.6	26	0	48.9	10.09	0.49	2.24	45.82	0.13	33.95	42.91	0.81	6.73	30.52	0.43	36.85	47.94	1.68	6.11	50.84	0.15	34.5	56.65	0.75	5.56	55.36	0.2	33.35	42.01	0.14	3.7	34.73	0.13	26.15	11.71
ENSOCUG00000002141	ENSOCUT00000002138	0	0	0	0	0	0	0	0	0	0	0	0	0	0	0	0	0	0	0	0	0	0	0	0	0	0	0	0	0	0	0	0	0	0	0	0
ENSOCUG00000002142	ENSOCUT00000002140,ENSOCUT00000035286	2.78	0.59	2.21	1.22	2.39	0	0	0.26	2.51	1.96	0.31	0.82	1.14	1.1	1.68	0.4	1.68	0	2.16	0.49	5.32	0.99	0.56	0	1.63	0.08	1.69	1.55	1.22	0	1.05	0.55	0.87	0.97	0.67	0
ENSOCUG00000002143	ENSOCUT00000002147,ENSOCUT00000056735,ENSOCUT00000056875,ENSOCUT00000059676,ENSOCUT00000060492,ENSOCUT00000061190	13.27	13.69	21.13	4.79	18.44	1.71	2.18	7.83	18.83	5.27	16.99	9.14	5.49	14.25	18.81	7.32	18.07	13.59	12.24	11.77	19.8	6.42	14.61	10.77	10.46	14.32	22.17	7.46	17.15	10.57	10.73	11.59	18.66	5.53	16.25	2.57
ENSOCUG00000002144	ENSOCUT00000002145	4.61	7.17	10.22	6.58	17.59	6.44	0.46	5.97	15.79	7	19.17	3.84	0.86	8.62	17.61	9.99	21.48	1.85	3.95	6.2	14.44	9.04	20.91	4.8	2.84	6.97	15.52	8.22	21.03	6.11	2.17	8.22	11.1	7.18	14.4	4.12
ENSOCUG00000002145	ENSOCUT00000002144	8.97	7.11	9.46	1.79	11.81	3.09	0.44	2.17	11.87	2.05	13.08	4.75	1.35	6.29	10.14	2.86	12.8	4.36	9.63	5.25	11.64	3.45	11.92	5.27	4.51	6.15	11.11	3.52	10.21	7.49	3.4	3.74	6.67	2.3	10.1	2.18
ENSOCUG00000002146	ENSOCUT00000002142	0	0	0	0	0	0	0	0	0	0	0	0	0	0	0	0	0	0	0	0	0	0	0	0	0	0	0	0	0	0	0	0	0	0	0	0
ENSOCUG00000002147	ENSOCUT00000002146	68.63	47.54	34.45	20.18	27.21	4.09	5.52	21.63	31.68	20.13	22.24	8.34	26.71	23.01	37.59	30.82	22.61	15.09	62.69	21.06	34.51	29.04	14.14	9.25	39.83	22.01	31.11	21.96	16.96	9.64	41.86	20.01	24.65	21.12	11.42	4.2
ENSOCUG00000002148	ENSOCUT00000002149	29.56	50.74	38.45	20.11	42.14	13.85	2.49	31.08	41.41	23.2	39.08	22.38	11.41	42.3	39.33	31.87	37.75	28.6	30.83	36.03	44.06	36.67	38.56	36.87	22.68	42.99	41.79	32.63	35.59	22.08	22.03	41.33	35.01	23.59	31.16	6.74
ENSOCUG00000002149	ENSOCUT00000002148,ENSOCUT00000064092	25.26	43.32	16.59	24.84	19.38	24.47	16.28	39.29	13.94	33.69	14.86	11.35	28.74	45.65	18.79	35.86	19.21	18.41	26.51	43.89	16.73	28.67	17.1	27.86	26.65	43.7	14.72	29.58	16.78	13.69	29.42	52.59	15.87	47.66	19.2	11.54
ENSOCUG00000002150	ENSOCUT00000002150	1867.63	1405.9	1082.36	603.88	993.27	2299.22	3081.87	1311.04	982.99	759.74	999.66	1708.49	2726.88	1169.98	952.28	654.18	966.15	2431.6	2010.36	1198.77	964.04	637.36	971.81	1909.19	2437.6	1120.89	934.67	687.77	1057.54	1675.86	2023.27	1460.49	1192.29	795.66	1082.55	2392.37
ENSOCUG00000002151	ENSOCUT00000002152,ENSOCUT00000022686	29.46	16.25	44.45	15.29	52.85	80.63	12.02	12.73	33.14	9.17	37.29	24.3	22.86	13.62	27.07	12.17	39.44	10.41	29.38	16.96	50.28	23.45	71.74	25.2	27.81	16.06	44.99	27.36	59.39	44.02	16.17	11.62	29.04	10.37	52.48	60.51
ENSOCUG00000002152	ENSOCUT00000002151	8.48	8.01	16.01	2.83	14.56	2.62	1.28	7.56	9.74	4.83	17.44	5.79	3.95	9.96	10.55	4.76	19.68	0	6.34	10.13	14.69	3.96	16.23	13.79	8.64	14.5	8.4	7.59	17.75	12.3	6.83	13.91	9.64	4.8	18.66	5.17
ENSOCUG00000002153	ENSOCUT00000002153,ENSOCUT00000045170,ENSOCUT00000046515,ENSOCUT00000056101	19.42	5.96	46.26	3.65	61.51	37.77	9.52	5.15	58.12	3.55	63.68	47.65	14.41	6.59	49.2	2.69	67.21	35.46	18.99	6.64	49.58	3.15	66.63	35.93	16.64	3.86	54.2	3.9	60.68	32.08	17.58	5.36	47.25	2.51	53.18	35.05
ENSOCUG00000002154	ENSOCUT00000002162,ENSOCUT00000051683,ENSOCUT00000053798	24.76	38.88	16.42	12.21	22.63	2.15	0.76	20.08	18.23	15.28	23.07	8.02	5.55	30.63	18.35	16.71	23.11	13.6	22.55	24.89	18.89	15.88	25.84	11.69	14.15	34.79	19.25	16.83	23.49	7.19	14.11	30.86	15.81	12.27	25.18	4.92
ENSOCUG00000002155	ENSOCUT00000002156,ENSOCUT00000057930	120.56	89.7	98.25	37.85	104.99	122.15	75.02	70.08	103.22	43.01	94.44	100.93	121.52	72.58	106.33	45.07	94.22	110.9	112.08	62.08	108.55	45.03	97.31	131.93	105.42	67.86	110.96	51.96	94.93	97.44	107.49	65.67	84.92	42.08	77.36	94.65
ENSOCUG00000002156	ENSOCUT00000002157,ENSOCUT00000034452,ENSOCUT00000051276	19.88	27.45	25.85	10.45	35.2	6.62	0.23	11.37	29.51	9.58	34.34	11.69	2.44	16.16	28.95	16.36	34.62	15.69	16.82	16.9	28.63	16.66	34.58	7.79	9.19	18.25	28.37	17.9	32.64	11.16	10.67	15.43	22.07	13.78	28.73	4.74
ENSOCUG00000002157	ENSOCUT00000002159,ENSOCUT00000033419,ENSOCUT00000035396,ENSOCUT00000048758,ENSOCUT00000049441,ENSOCUT00000052386,ENSOCUT00000056034,ENSOCUT00000062055,ENSOCUT00000063013	62.28	72.46	184.09	10.78	170.43	60.46	11.14	44.57	209.74	10.97	134.64	22.82	34.82	56.4	160.96	11.29	111.69	18.16	67.01	52.06	183.87	10.85	79.31	17.76	50.64	52.89	207.78	12.46	104.13	9.43	85.64	66.91	209.22	13.7	71.94	13.83
ENSOCUG00000002158	ENSOCUT00000002154,ENSOCUT00000038335,ENSOCUT00000047637,ENSOCUT00000060192	41.46	24.07	51.43	4.6	44.81	10.14	0.74	15.18	43.25	2.77	40.22	22.28	12.82	21.48	47.61	8.12	41.56	30.41	50.59	19.2	55.3	5.83	38.42	37.04	25.28	18.66	46.35	5.47	36.67	28.61	26.51	22.68	38.64	6.21	27.02	4.17
ENSOCUG00000002159	ENSOCUT00000002158	25.59	26.78	28	6.28	35.79	3.29	1.06	8.97	28.68	4.55	33.59	10.69	7.05	14.96	29.22	9.48	28.11	9.08	18.96	15.41	27.01	8.26	26.94	6.8	16.31	15.29	26.31	9.19	32.17	12	16.94	14.01	24.37	5.9	25.79	2.02
ENSOCUG00000002160	ENSOCUT00000002155,ENSOCUT00000047390	34.71	47.4	62.51	16.97	61.18	60.46	25.49	27.27	68.59	11.91	69.71	33.49	33.98	25.5	63.33	10.97	74.94	24.37	33.09	30.59	74.23	9.9	91.62	40.47	29.28	32.43	65.05	12.95	72.94	41.89	35.87	29.97	53.05	9.52	75.7	122.83
ENSOCUG00000002163	ENSOCUT00000002164	18.34	17.98	17.37	5.76	20.88	20.86	7.43	12.27	16.94	5.52	22.42	10.09	12.37	13.4	18.1	7.64	22.71	7.86	14.94	12.35	19.25	7.23	27.15	11.7	15	12.15	19.28	7.17	22.93	6.93	12.67	13.44	14.21	5.8	22.43	22.02
ENSOCUG00000002165	ENSOCUT00000002166	48.68	25.67	44.47	8.8	46.24	26.78	24.84	17.95	41.53	9.99	52.34	64.95	38.11	19.55	40.32	11.11	43.7	33.25	38.78	18.97	46.21	10.7	62.63	40.33	40.81	16.77	43.94	12.54	49.06	54.33	43.35	18.38	37.39	9.89	45.52	63.19
ENSOCUG00000002166	ENSOCUT00000002165,ENSOCUT00000040163	36.59	44.16	64.11	38.01	48.38	113.23	95.06	44.16	62.97	46.42	58.06	180.41	54.23	40.79	51.67	36.31	49.59	79.18	34.54	41.87	55.56	32.8	59.28	91.07	39.38	40.24	58.8	30.9	51.93	57.86	40.81	53.95	54.9	40.6	55.36	327.56
ENSOCUG00000002167	ENSOCUT00000002167,ENSOCUT00000062776	22.77	13.41	36.5	6.39	34.62	3.4	0.62	8.06	36.53	6.46	33.38	15.95	6.04	14.56	35.97	9.64	34.67	34.09	24.23	15.06	41.6	10.1	32.6	27.16	16.48	15.63	37.28	9.7	30.45	19.11	17.38	12.67	33.1	7.09	30.43	2.97
ENSOCUG00000002171	ENSOCUT00000002171,ENSOCUT00000033807,ENSOCUT00000056038	32.77	33.61	27.46	17.61	35.16	12.03	2.04	12.83	28.17	15.78	49.42	15.52	15.94	16.28	26.44	18.9	48.75	17.09	29.6	16.22	32.15	18.97	70.51	18.46	40.61	23.81	35.69	35.73	69.65	26.77	20.18	17.38	24.39	15.7	65.37	11.31
ENSOCUG00000002172	ENSOCUT00000002172	19.83	45.79	38.96	5.71	44.81	39.26	16.31	16.18	23.6	5.3	44.5	22.88	17.73	13.86	27.25	7.45	44.01	12.6	15.62	15.94	23.15	5.42	51.62	13.86	14.55	11.62	22.4	5.09	44.15	15.89	14.79	14.04	23.13	4.17	51.72	63.14
ENSOCUG00000002173	ENSOCUT00000002177,ENSOCUT00000033505,ENSOCUT00000035452,ENSOCUT00000063144	2.58	6.87	66.55	0.8	27.67	19.41	2.9	7.52	47.73	0.94	16.63	16.66	3.17	7.01	72.62	0.83	18.52	33.42	2.64	6.55	67.99	1.08	12.5	35.72	1.87	3.66	58.68	0.73	15.86	24.7	2.74	7.99	52.81	0.51	8.53	13.27
ENSOCUG00000002176	ENSOCUT00000002178,ENSOCUT00000058373	116.47	131.05	235.81	57.8	278.77	72.34	30.4	87.53	242.84	58.63	362.41	173.49	57.97	128.45	238.26	62.72	341.67	43.88	115.87	128.8	269.06	69.24	519.94	47.4	118.46	175.76	354.95	95.33	600.18	52.54	87.16	129.7	196.79	50.96	393.96	94.13
ENSOCUG00000002177	ENSOCUT00000002176,ENSOCUT00000041557,ENSOCUT00000049731	3.48	11.19	20.04	11.06	69.4	104.35	12.57	6.99	21.94	6.11	99.68	90.16	15.76	6.42	25.03	7.44	102.95	1.66	5.18	9.37	38.83	11.19	139.89	5.73	6.41	6.55	28.81	8.59	105.68	10.68	7.29	7.43	26.83	8.85	164.24	930.33
ENSOCUG00000002178	ENSOCUT00000002175,ENSOCUT00000047743,ENSOCUT00000052022	12.42	7.76	9.61	1.38	14.76	9.96	7.29	4.78	9.41	1.74	11.79	2.64	9.51	6.52	9.43	1.35	13.7	4.89	11.75	6.27	10.23	1.74	17.45	4.22	9.19	5.14	7.73	1	13.89	1.61	9.76	4.67	11.13	1.44	14.94	3.77
ENSOCUG00000002179	ENSOCUT00000002179,ENSOCUT00000045349,ENSOCUT00000060510	23.15	16.35	20.95	7.96	25.01	31.32	30.63	15.83	24.03	9.86	28.53	8.52	24.39	12.45	20.42	10.21	28.89	10.29	23.33	11.72	23.5	8.65	26.7	15.05	25.68	12.72	25.55	10.91	28.55	6.41	24.28	13.59	25.54	8.87	29.39	19.59
ENSOCUG00000002180	ENSOCUT00000030646	75.01	8.36	24.31	1.21	22.99	14.86	12.84	5.89	30.71	1.22	25.88	13.92	47.1	8.02	31.89	1.54	31.27	13.05	72.43	8.84	35.05	1.98	27.59	20.42	54.75	6.46	31.29	1.22	22.16	15.15	61.09	6.21	26.19	0.81	17.75	9.14
ENSOCUG00000002181	ENSOCUT00000002183	33.48	16.96	41.36	5.28	54.15	7.6	1.57	6.95	45.47	4.96	59.42	9.97	5.47	18.18	45.14	9.38	57.48	10.02	32.37	17.91	48.74	9.12	70.27	12.62	15.78	16.46	46.18	8.1	51.07	8	15.65	13.29	24.09	6.43	39.56	2.21
ENSOCUG00000002182	ENSOCUT00000002181	6.57	3.73	7.16	0.89	9.33	4.17	0.58	1.44	5.48	0.64	10.01	1.49	2.16	3.44	6.61	1.7	11.59	3.26	5.81	2.97	8.03	1.4	17.29	1.91	4.1	3.46	6.94	1.61	11.47	5.17	5.54	3.46	6.87	1	14.46	0.23
ENSOCUG00000002183	ENSOCUT00000002182,ENSOCUT00000043077,ENSOCUT00000043652,ENSOCUT00000052786	19.99	22.31	24.02	4.06	21.38	12.93	16.3	10.97	26.94	4.82	15.42	15.14	28.01	12.54	43.88	7.6	26.02	72.77	18.61	11.88	27.21	8.64	11.93	18.89	21	10.89	25.09	9.42	16.35	25.7	19.18	11.51	18.28	5.13	10.19	5.51
ENSOCUG00000002185	ENSOCUT00000002185,ENSOCUT00000052587	0.03	0.23	0.23	0.12	2.61	4.79	0	0.3	0.96	0.03	3.82	0.97	0.22	0.02	0.11	0.1	4.71	0	0.09	0	0.43	0.09	6.98	0	0.02	0.08	0.9	0.02	3.46	0.39	0	0	0.06	0.04	6.74	2.59
ENSOCUG00000002186	ENSOCUT00000002186,ENSOCUT00000036569,ENSOCUT00000040889,ENSOCUT00000057233,ENSOCUT00000058589	20.05	7.57	10.03	4.67	16.91	3.8	3.68	5.42	10.47	3.32	15.29	9.3	11.37	5.39	6.57	5.76	15.79	5.05	15.75	6.48	11.69	4.74	10.56	23.28	12.03	7.22	11.94	7.44	11.83	11.35	14.21	5.96	12.49	6.5	16.56	8.2
ENSOCUG00000002187	ENSOCUT00000002187	372.53	265.73	477.77	92.32	458.19	646.77	300.6	195.2	456.45	134.92	438.69	340.52	377.39	243.68	496.21	138.82	441.32	328.99	353.36	241.85	475.81	139.44	381.08	470.27	310.75	196.71	462.19	108.18	417.49	322.89	380.16	241.41	385.57	135.27	364.25	246.92
ENSOCUG00000002188	ENSOCUT00000009425,ENSOCUT00000059954,ENSOCUT00000060298,ENSOCUT00000064243	16.54	13.5	27.72	1.69	24.57	7.88	25.37	6.71	20.98	2.44	17.96	23.3	23.79	9.3	24.77	3.51	15.12	47.61	15.83	9.69	22.89	3.63	11.98	37.31	18.29	7.94	19.89	3.91	15.99	24.35	22.65	7.7	21.68	4.17	10.93	8.25
ENSOCUG00000002189	ENSOCUT00000002189,ENSOCUT00000039549,ENSOCUT00000040106,ENSOCUT00000046161,ENSOCUT00000052146,ENSOCUT00000057026	0.11	1.85	22.89	0	8.23	2.07	0.1	1.74	18.62	0	14.22	8.04	0.1	2.33	15.26	0	13.78	0	0.88	3.77	16.91	0	15.36	1.67	0.23	2.1	12.42	0	14.19	1.96	0.09	3.6	17	0	14.51	11.17
ENSOCUG00000002190	ENSOCUT00000002190,ENSOCUT00000036479,ENSOCUT00000038575,ENSOCUT00000042325,ENSOCUT00000046860,ENSOCUT00000056334	1.69	4.26	88.48	1.87	69.05	1.61	0	2.94	109.98	1.02	57.48	27.94	0.64	4.13	130.15	2.57	55.32	39.91	2.25	5.15	112.53	3.18	30.8	47.25	1.37	3.73	112.38	3.56	49.28	27.95	0.87	3.51	88.81	1.92	31.74	0.32
ENSOCUG00000002192	ENSOCUT00000002196,ENSOCUT00000036666,ENSOCUT00000039507,ENSOCUT00000049993,ENSOCUT00000061266	0.35	2.89	2.28	0.44	2.36	0.27	0	1.76	2.67	0.63	1.49	1.62	0.05	3.42	2.51	1.11	2.38	2.52	0.49	2.51	3.1	0.39	3.28	0	0.14	4.27	3.33	0.82	2.22	2.57	0.1	1.75	2.25	0.11	1.6	0
ENSOCUG00000002193	ENSOCUT00000002195	19.78	18.02	19.85	10.96	21.54	20.87	7.85	12.19	20.91	13.18	24.91	16.77	14.11	19.68	22.97	14	23.8	11.85	21.7	15.94	20.05	12.14	25.06	16.9	18.84	16.36	20.53	10.31	24.29	9.79	19.06	17.69	17.91	10.74	21.28	15.84
ENSOCUG00000002194	ENSOCUT00000002194,ENSOCUT00000034127,ENSOCUT00000047147	30.57	23.13	29.46	11.85	34.87	33.48	20.71	13.48	30.7	12.63	32.37	26.08	23.22	16.11	29.57	10.91	33.89	40.37	32.39	17.21	33.79	13.48	34.21	29.51	22.54	15.06	30.73	9.41	29.03	16.65	21.28	14.1	26.09	8.21	30	12.03
ENSOCUG00000002196	ENSOCUT00000002193	0	0	0	0	0	0	0	0	0	0	0	0	0	0	0	0	0	0	0	0	0	0	0	0	0	0	0	0	0	0	0	0	0	0	0	0
ENSOCUG00000002197	ENSOCUT00000002200,ENSOCUT00000034486,ENSOCUT00000047062,ENSOCUT00000053086	28.81	0.98	7.34	0.06	19.3	1.77	1.49	0.75	12.57	0.07	13.65	15.14	7.2	1.72	9.53	0.4	16.99	6.75	29.06	1.52	16.53	0.28	25.11	9.86	14.4	0.98	10.91	0.22	19.47	9.7	14.66	1.56	8.25	0.14	17.71	4.92
ENSOCUG00000002198	ENSOCUT00000002202,ENSOCUT00000047689,ENSOCUT00000052827,ENSOCUT00000063497	5.26	5.66	4.88	3.47	6.42	0.98	1.43	6.34	4.43	2.85	7.66	3.2	3.22	7.93	4.53	4.42	6.78	4.34	4.67	5.8	5.48	4.01	7.66	1.12	5.3	6.9	5.42	4.44	6.11	1.43	4.23	7.86	5.1	3.29	8.18	3.82
ENSOCUG00000002199	ENSOCUT00000002198	0	50.79	0	10.7	0	0	0	50.58	0	14.13	0	0	0	56.89	0	19.19	0	0	0	46.23	0	17.72	0	0	0	64.42	0	20.56	0	0	0	52.54	0	14.96	0	0
ENSOCUG00000002200	ENSOCUT00000002197	36.32	31.53	30.05	22.81	47	47.19	69.63	39.09	26.27	38.3	34.11	44.24	55.93	29.64	27.34	22.17	46.21	55.6	38.64	25.31	29.14	22.34	39.85	32.07	39.05	26.03	31.42	28.51	39.03	24.5	42.56	28.57	32.38	26.89	49.39	58.86
ENSOCUG00000002202	ENSOCUT00000002201,ENSOCUT00000035322,ENSOCUT00000049875,ENSOCUT00000057541,ENSOCUT00000063748	11.14	6.54	26.45	1.61	18.99	9.88	3.94	4.45	19.29	2.17	14.21	4.28	6.8	5.97	22.78	2.84	12.85	9.7	12.08	6.97	24.18	1.75	12.12	3.13	10.73	6.7	19.79	1.76	10.55	5.23	8.98	4.06	16.27	1.28	7.41	3.68
ENSOCUG00000002203	ENSOCUT00000002203,ENSOCUT00000038175,ENSOCUT00000042463,ENSOCUT00000056099	3.86	48.31	373.51	0	247.24	114.84	6.61	37.9	325.6	0	334.43	146.38	14.21	57.51	259.25	0	261.89	34.88	15.14	58.56	242.89	0	334.51	70.5	10.99	41.06	176.76	0	347.06	39.33	7.77	61.38	320.13	0	338.17	165.12
ENSOCUG00000002204	ENSOCUT00000002206,ENSOCUT00000044164,ENSOCUT00000062321	0.16	0.85	15.12	0	20.07	43.11	1.41	0.35	9.37	0	22.75	19.89	1.99	1.22	11.4	0	32	0	0.88	0.32	9.02	0	26.76	3.09	0.2	0.38	8.99	0	24.41	4.15	0.75	0.32	11.61	0	31.53	35.43
ENSOCUG00000002205	ENSOCUT00000002204	14.81	7.94	17.75	7.38	15.4	15.07	4.18	5.3	11.74	7.53	11.44	10.95	10.21	7.55	12.42	8.94	11.02	10.15	16.26	11.8	15.14	8.17	14.54	14.77	12.55	9.66	10.41	7.55	10.81	5.29	9.05	7.63	8.63	5.83	10.32	4.76
ENSOCUG00000002206	ENSOCUT00000002207,ENSOCUT00000034270,ENSOCUT00000045583,ENSOCUT00000049996	4.68	0.42	10.34	4.86	7.37	1.18	1.33	1.03	10.49	5.24	6.55	1	2.79	1.61	7.18	4.72	5.02	1.55	4.95	2.26	8.29	4.71	3.67	0.95	3.58	1.18	11.53	4.86	3.86	0.73	4.51	0.87	9.25	6.04	2.78	2.29
ENSOCUG00000002207	ENSOCUT00000002205	8.47	12.28	16.82	6.72	18.15	9.48	2.1	9.79	18.83	5.06	16.11	15.51	7.76	9.98	22.28	9.47	21.62	11.96	16.69	5.69	11.59	9.82	20.05	15.53	18.92	5.92	19.06	8.31	15.35	15.82	14.65	7.87	12.61	6.38	24.37	11.66
ENSOCUG00000002208	ENSOCUT00000002208	2.8	0	0	0	0	2.51	0	0	0.44	1.76	0.48	0	0.51	0	0	0.31	0	0	0	0.22	0	0	0	0	1.2	0	0	0.57	0.38	0	0	0	0	0	0.85	0
ENSOCUG00000002210	ENSOCUT00000002210	45.94	12.12	131.32	67.68	143.53	48.8	2.73	10.04	156.28	54.98	151.65	156.7	12.35	19.39	126.18	88.59	153.23	211.45	44.28	19.92	163.2	90.27	204.65	126.16	26.66	12.75	150.5	76.64	151.48	54.66	38.14	17.69	129.08	78.8	148.78	20.92
ENSOCUG00000002211	ENSOCUT00000002212	1.12	1.17	0.24	0.2	1.32	0.86	0	0.09	0.23	0.28	1.79	0	0.27	0.56	0.22	0.92	2.14	0	0.12	0.46	0.21	1.86	2.02	0	0.68	0.22	0.4	1.17	3.68	0	1.37	0.72	0.04	0.57	2.59	0
ENSOCUG00000002212	ENSOCUT00000002213	17.4	14.3	18.19	6.47	21.64	18.91	8.09	12.96	18.94	5.64	24.84	18.2	16.31	13.83	21.46	8.12	22.64	30.76	15.75	14.06	23.3	5.79	27.32	23.39	18.12	15.46	20.49	5.18	21.9	16.25	17.97	16.25	19.25	8.02	26.57	8.91
ENSOCUG00000002215	ENSOCUT00000002214	6.09	4.01	18.27	0	44.46	84.31	7.09	7.15	19.96	0	56.28	83.6	13.6	11.43	24.56	0	84.63	201.38	12.59	5.35	18.28	0	109.07	127.92	9.81	6.3	29.93	0.39	75.27	102.14	19.63	9.25	23.92	0.46	119.6	14.97
ENSOCUG00000002216	ENSOCUT00000002215	2.86	2.07	10.8	0.87	16.67	0	0.72	0.71	9.16	0.83	11.31	1.94	0.78	2.32	9.3	3.64	10.56	3.74	2.88	3.07	8	3.75	7.3	0.54	2.12	3.35	7.21	3.17	9.9	0.41	1.2	2.01	10.04	3.08	8.67	0
ENSOCUG00000002217	ENSOCUT00000002216,ENSOCUT00000056076,ENSOCUT00000057757,ENSOCUT00000058598	94.02	65.85	100.57	25.19	120.66	11.32	10.18	58.06	121.13	25.14	106.23	44.94	23.19	68.28	121.47	28.55	97.04	37.47	78.9	60.28	111.66	30.7	88.07	43.78	53.51	73.12	105.5	37.29	90.67	38.73	49.62	84.24	89.37	24.38	89.13	8.91
ENSOCUG00000002218	ENSOCUT00000034088	7.85	7.22	13.22	3.63	15.97	11.07	7.12	4.38	17.94	3.02	21.55	4.71	6.19	5.56	11.81	4.97	18.51	2.14	5.78	3.47	12.26	2.29	20.56	2.77	6.46	5.64	16.31	4.68	19.23	0.35	5.54	4.68	12.68	2.99	19.97	41.19
ENSOCUG00000002219	ENSOCUT00000002218	18.03	14.52	21.86	10.95	19.17	25.93	18.34	14.98	19.65	11.41	24.63	11.2	23.86	15.79	20.77	13.83	23.26	12.69	16.74	13.86	24.41	9.79	25.12	10.97	20.49	20.6	20.7	13.23	22.01	14.26	20.27	18.28	20.43	12.68	24.65	19.44
ENSOCUG00000002220	ENSOCUT00000002221	16.35	35.75	35.98	22.54	41.21	11.38	9.87	27.81	37.4	37.27	29.31	9.17	12.34	22.6	37.02	25.4	27.48	4.61	13.71	18.59	36.89	25.68	20.96	21.26	13.12	18.88	32.38	36.39	24.99	2.03	15.24	15.41	30.21	22.8	26.37	2.57
ENSOCUG00000002222	ENSOCUT00000002219	0	0	0	0	0	0	0	0	0	0	0	0	0.42	0	0	0	0	0	0	0	0	0.17	0	0	0.23	0	0	0	0	0	0	0	0	0	0	1.58
ENSOCUG00000002223	ENSOCUT00000002224	12.35	6.1	13.7	2.21	11.06	5.33	11.7	4.76	16.24	2.21	12.37	7.72	8.99	5.78	15.17	2.12	15.72	0	12.2	2.52	11.31	2.29	14.95	0	9.43	3.74	15.77	1.86	13.28	1.64	11.42	3.18	13.26	2.13	17.72	8.29
ENSOCUG00000002224	ENSOCUT00000002223	64.54	22.99	43.53	7.86	43.31	9.23	0.75	13.33	37.21	10.64	42.82	32.8	18.47	15.57	32.11	11.22	44.48	36.11	47.44	16.4	42.54	11.61	40.71	22.11	42.99	17.66	38.67	11.64	41.1	32.81	42.13	16.56	43.11	9.81	43.19	7.96
ENSOCUG00000002225	ENSOCUT00000029839,ENSOCUT00000035689,ENSOCUT00000050366,ENSOCUT00000054314,ENSOCUT00000055032,ENSOCUT00000062251	93.51	43.85	78.96	9.31	100.77	32.48	8.93	25.35	95.94	10.12	102.54	65.13	40.69	50.32	93.67	12.57	110.64	67.05	89.52	42.78	101.73	13.25	126.81	69.83	61.85	41.26	92.39	12.85	105.72	43.93	70.17	47.49	75.7	10.43	104.42	23.27
ENSOCUG00000002226	ENSOCUT00000002228,ENSOCUT00000036253,ENSOCUT00000058517	43.86	10.44	25.58	10.86	25.14	12.64	0.93	6.66	37.13	9.46	27.13	15.34	13.73	9.51	28.62	12.3	26.26	19.52	36.3	8.53	36.54	9.52	28.73	20.82	20.17	9.6	35.61	7.01	23.93	15.01	22.43	9.59	24.88	12.43	23.85	4.11
[truncated: 27,957 more rows]
