# Supplementary material for: Comparative transcriptomic profiling of drug-metabolizing enzymes and drug transporters in rabbit ocular subtissues, liver, and duodenum
Source: Drug Metab Dispos. 2025 May 20;53(7):100099. doi: 10.1016/j.dmd.2025.100099 (PMC12405909; doi:10.1016/j.dmd.2025.100099)
Supplement: Supplementary Table 4 [file mmc4.xlsx]

## Sheet: Table S4
Table S4. Merged differential expression analysis results for contrasts of all tissues vs. liver. For each contrast the log2 fold-change and FDR-adjusted P-value are presented. C: cornea, D: duodenum, ICB: iris-ciliary body, RC: retina-choroid complex, VH: vitreous humor.
gene_id	gene_symbol	candidate_gene	C_lfc	C_padj	ICB_lfc	ICB_padj	RC_lfc	RC_padj	VH_lfc	VH_padj	D_lfc	D_padj
ENSOCUG00000000025	SLCO2A1	YES	-5.50528	1.08787e-72	-4.19011	1.09201e-44	-4.65842	1.13644e-54	-5.64263	7.84537e-55	-2.14914	8.44654e-13
ENSOCUG00000000153	AKR7L	YES	-2.36106	1.75745e-29	-2.45122	6.7858e-32	-3.33168	2.73137e-57	-2.06011	4.55999e-21	-0.792839	0.000293433
ENSOCUG00000000176	CYP26C1	YES	6.38087	6.75554e-11	8.46651	2.68242e-18	5.76725	2.61435e-09	5.01898	1.90051e-06	-0.510299	0.46711
ENSOCUG00000000178	CYP26A1	YES	-0.471365	0.407436	-5.51915	3.25572e-25	-4.19866	1.85503e-15	-5.53346	4.16469e-21	-9.88358	2.05654e-59
ENSOCUG00000000245	ABCF2	YES	1.2259	2.30191e-12	0.609743	0.000744487	0.806141	5.07193e-06	1.32906	1.38764e-13	0.720257	7.42086e-05
ENSOCUG00000000356	GBA1	YES	0.320831	0.527117	-0.200006	0.80024	-0.59593	0.174161	-1.02412	0.0181742	-0.0859131	0.948811
ENSOCUG00000000440	CYP7B1	YES	-7.30275	1.54e-195	-6.57377	9.4929e-171	-5.61855	6.66883e-127	-7.67924	7.97812e-126	-5.96423	1.68525e-140
ENSOCUG00000000441	SULT2A1	YES	-16.5366	8.16151e-62	-13.4788	2.2315e-110	-14.7872	7.52496e-103	-12.1888	4.72629e-51	-7.83618	9.46949e-47
ENSOCUG00000000479	PAOX	YES	-0.712223	0.0173091	-1.11602	0.000117319	-1.41981	7.07836e-07	0.141067	0.694241	-1.15322	8.72579e-05
ENSOCUG00000000541	SLC35F4	YES	0.549931	0.657143	0.375992	0.935268	7.4096	0.000172319	5.59193	0.00348165	0.144431	0.948811
ENSOCUG00000000590	RDH11	YES	-1.0654	0.000839286	-0.363373	0.361155	0.63414	0.049492	-0.345518	0.369656	-0.139843	0.886255
ENSOCUG00000000592	RDH12	YES	4.17315	0.000201939	3.18605	0.00185084	9.67523	2.81317e-15	8.96488	1.87726e-13	3.33325	0.00218014
ENSOCUG00000000626	AS3MT	YES	-3.24873	3.90516e-41	-2.90972	1.40618e-34	-3.84457	6.46526e-58	-2.78747	3.16212e-24	-1.55742	8.21709e-11
ENSOCUG00000000678	AOPEP	YES	1.86814	8.98799e-15	-0.438196	0.113497	-0.711629	0.00547073	-0.152157	0.692172	-0.37259	0.224935
ENSOCUG00000000718	SLC1A2	YES	-7.60713	4.32876e-16	-7.40098	4.97586e-18	-1.34455	0.0439046	-1.2328	0.050958	-3.21764	3.19592e-05
ENSOCUG00000000724	SLC7A7	YES	-0.968821	0.0187235	-1.11084	0.00635244	-0.0731281	0.930278	-0.910386	0.0458358	3.20038	2.49708e-15
ENSOCUG00000000754	CYP39A1	YES	-2.72426	1.4358e-12	-1.93379	3.97363e-07	-3.18934	1.00253e-16	-4.53912	3.32663e-28	-5.20514	7.0046e-41
ENSOCUG00000000757	SLC6A5	YES	-0.0319223	0.982955	0.0474628	0.957519	0.270973	0.374561	-0.00615676	0.63656	0.0571278	0.995237
ENSOCUG00000000819	ABHD17B	YES	0.962859	0.000631178	-0.202994	0.620228	0.893875	0.00138229	0.172098	0.655396	0.106509	0.905666
ENSOCUG00000000829	CYP2S1	YES	1.00126	0.04205	0.642134	0.215928	2.35322	1.94876e-06	3.00997	2.31559e-09	5.3352	4.95105e-26
ENSOCUG00000000832	ABHD6	YES	-1.83046	8.13889e-08	-0.25737	0.572687	0.0867628	0.901136	-0.837388	0.023182	0.0496539	0.952451
ENSOCUG00000000978	LOXL1	YES	2.21475	4.89507e-16	3.07521	1.67804e-29	2.29831	2.99859e-17	2.46811	3.62365e-19	0.947365	0.000792752
ENSOCUG00000000997	SUOX	YES	-1.83472	1.19857e-21	-1.15369	1.65191e-09	-2.15201	1.08642e-29	-1.64962	7.51746e-15	-3.05175	5.13389e-56
ENSOCUG00000001090	MMP27	YES	0.396352	1.79231e-11	0.0779434	0.000238352	0.0529596	0.000432045	-0.00711573	0.00872341	-0.0387673	0.00012854
ENSOCUG00000001092	MMP8	YES	-0.0497679	0.976372	-0.00665089	0.893958	0.00221968	0.901136	-0.0297833	0.80408	-0.0547933	0.934882
ENSOCUG00000001111	NAA10	YES	0.36341	0.315144	-0.576463	0.110299	-0.806336	0.0187506	0.532257	0.141195	-0.373995	0.384572
ENSOCUG00000001144	SLC6A6	YES	6.72843	3.80043e-47	6.81861	1.9565e-48	7.80852	6.8299e-63	7.01606	7.0527e-51	6.26447	9.03582e-41
ENSOCUG00000001227	DDO	YES	-6.68521	2.05304e-50	-2.75584	1.13022e-11	-3.56049	2.86871e-18	-1.47811	0.000310726	-2.14563	1.55829e-07
ENSOCUG00000001230	XDH	YES	2.37081	1.40825e-06	-4.22807	3.04015e-17	-5.58609	1.39157e-27	-5.383	1.22764e-15	1.37738	0.00535441
ENSOCUG00000001299	MICAL2	YES	1.51381	0.000247136	-2.40745	1.05751e-08	-0.434411	0.348296	-1.20892	0.00855675	2.881	5.79916e-12
ENSOCUG00000001322	DAO	YES	-0.0941241	0.000201303	-0.0326468	0.470278	-0.0505923	0.288657	-0.0686926	0.000349544	0.0233188	0.919708
ENSOCUG00000001334	SLC3A2	YES	0.915971	0.0125091	1.22071	0.000772052	0.346639	0.427619	0.388835	0.335337	0.0903484	0.948811
ENSOCUG00000001372	ABCB11	YES	-10.1225	1.0312e-43	-14.705	1.56622e-57	-15.6385	2.19326e-51	-16.3825	2.96047e-34	-3.92226	1.31337e-08
ENSOCUG00000001398	NAT10	YES	0.488141	0.0393948	-0.231468	0.413838	-0.325397	0.196835	0.289351	0.270195	-0.465775	0.0603479
ENSOCUG00000001429	MAOA	YES	-1.81796	0.000353398	4.41252	1.73498e-19	2.15669	6.85438e-06	1.44311	0.00334346	8.14825	1.46091e-61
ENSOCUG00000001436	MAOB	YES	-8.03259	2.69144e-139	-3.73341	3.38716e-32	-5.3274	1.11115e-63	-5.76497	6.94739e-71	-2.86654	1.96991e-19
ENSOCUG00000001440	NOX3	YES	-0.0158376	0.982955	0.068227	0.992748	0.0614975	0.9891	-0.00710989	NA	-0.0185905	0.948811
ENSOCUG00000001536	ENSOCUG00000001536	YES	-5.60053	2.57314e-54	-4.16841	4.55449e-31	-6.24168	3.95928e-67	-4.6904	3.99018e-37	-4.08299	1.42015e-29
ENSOCUG00000001570	ENSOCUG00000001570	YES	-8.25009	0	-10.447	0	-10.3914	0	-10.2807	1.23732e-272	-1.53365	6.28236e-13
ENSOCUG00000001571	LAP3	YES	-2.87638	6.44618e-58	-2.30522	3.76619e-38	-2.24001	2.87532e-36	-1.65701	2.1682e-19	-0.675293	0.000359759
ENSOCUG00000001627	SLC6A11	YES	-0.0186439	0.992816	-0.0980039	0.923151	4.77958	4.86162e-14	3.63352	1.38467e-08	-2.24293	0.00164405
ENSOCUG00000001647	LIPC	YES	-17.3197	4.60526e-51	-14.4829	2.17691e-51	-18.2421	3.86e-58	-14.3528	1.14662e-33	-7.05112	2.66623e-52
ENSOCUG00000001651	LNPEP	YES	0.404876	0.48943	1.29672	0.0069786	2.13111	9.96912e-06	-0.342416	0.555675	1.82186	0.000213738
ENSOCUG00000001662	SLC7A11	YES	5.74317	2.08358e-05	10.944	7.98258e-18	9.18449	1.05738e-12	7.8874	7.89759e-09	6.51217	1.29891e-06
ENSOCUG00000001677	CYB561A3	YES	-1.12116	0.00120228	-0.787692	0.027661	-0.811928	0.0197309	-2.51517	1.53449e-12	-2.65	1.75854e-14
ENSOCUG00000001680	MMP21	YES	0.809537	0.149107	1.26565	0.0166888	2.17486	3.80078e-05	0.476472	0.450654	-0.0335441	0.980047
ENSOCUG00000001685	SLC7A8	YES	2.14139	7.20728e-09	3.42676	2.08687e-20	2.46715	2.15713e-11	2.76669	9.57307e-14	2.8115	4.55919e-14
ENSOCUG00000001810	TPST2	YES	-3.66302	8.90496e-50	-2.37719	2.58262e-22	-2.64781	2.58273e-27	-2.00915	4.65408e-15	-0.460839	0.106111
ENSOCUG00000001821	ENSOCUG00000001821	YES	-0.332169	0.134724	-0.233048	0.339415	-0.0869229	0.826607	-0.623435	0.00321847	0.373001	0.0994882
ENSOCUG00000001844	PYCR1	YES	8.25199	9.79761e-21	4.86732	2.17336e-08	3.87247	5.67898e-06	0.772921	0.158635	6.47719	3.15542e-13
ENSOCUG00000001853	SLC15A2	YES	3.43394	1.17302e-19	8.27442	4.30635e-110	7.25852	5.14092e-85	7.44489	2.92315e-87	2.94899	8.74449e-15
ENSOCUG00000001915	PYCR2	YES	3.30867	1.23993e-49	2.6115	1.42807e-31	2.78987	7.94622e-36	3.87191	8.75263e-65	3.42589	6.39088e-53
ENSOCUG00000002014	PON2	YES	-1.37081	2.15677e-12	-1.68824	3.13861e-18	-1.1624	2.60486e-09	-2.01302	1.7395e-22	-1.65397	2.65914e-17
ENSOCUG00000002029	ABCC12	YES	-0.160977	0.950628	0.0477337	0.932854	0.212235	0.872984	0.274615	0.348604	0.0125902	0.948811
ENSOCUG00000002039	ABCC11	YES	-13.7921	1.60922e-15	-9.39586	1.32279e-15	-14.6221	2.61265e-18	-9.94591	2.44381e-08	-0.174483	0.843514
ENSOCUG00000002121	ABCF1	YES	0.60483	0.061739	-0.456102	0.18067	-0.319253	0.384976	1.11425	0.000271952	0.0152708	0.987136
ENSOCUG00000002135	TAP1	YES	-0.15776	0.85402	-0.244626	0.653993	-0.494766	0.223624	-0.880928	0.0228805	1.99099	4.53967e-08
ENSOCUG00000002151	SDR39U1	YES	-0.274365	0.499006	-0.345062	0.359536	0.0535701	0.935726	0.514637	0.138406	-0.765158	0.0210446
ENSOCUG00000002153	ATAT1	YES	1.3959	3.70212e-20	2.30481	1.71332e-54	2.61727	5.66151e-70	2.62992	1.0293e-60	0.0832755	0.796899
ENSOCUG00000002243	UST	YES	0.242228	0.634442	0.839278	0.0246519	0.205046	0.71597	-0.0231864	0.958142	-1.89423	6.21124e-07
ENSOCUG00000002249	DHRS7	YES	-2.87885	3.48816e-19	-0.793518	0.0168988	-1.72474	6.10669e-08	-2.73388	3.85423e-14	0.0613177	0.948811
ENSOCUG00000002261	CPN1	YES	-10.1866	7.32577e-127	-5.46834	1.19595e-61	-8.71277	1.47024e-138	-15.4022	2.50926e-46	-9.36467	9.52372e-141
ENSOCUG00000002281	CYP2U1	YES	-5.13743	2.39181e-21	-3.73452	7.29287e-13	-2.96056	8.15934e-09	-5.15488	2.91041e-15	-0.715785	0.180784
ENSOCUG00000002380	NIT1	YES	-2.31896	1.34981e-52	-1.91274	6.04075e-37	-2.48897	2.95829e-61	-1.79603	7.81923e-28	-0.545692	0.00085581
ENSOCUG00000002403	PPOX	YES	0.57066	0.183591	-0.229866	0.704309	-0.471793	0.28493	0.198416	0.682587	0.401559	0.433991
ENSOCUG00000002419	OGDH	YES	-0.455712	9.29323e-06	0.0513474	0.799781	-0.519683	2.80706e-07	-0.164541	0.165164	0.45794	1.012e-05
ENSOCUG00000002427	SLC6A17	YES	7.16628	1.66921e-09	11.3807	8.13138e-24	11.8808	5.29476e-26	8.92418	8.79586e-14	5.88254	1.42641e-06
ENSOCUG00000002481	MMP13	YES	0.655288	0.686472	0.350977	0.967064	3.03189	0.0394782	1.38415	0.0252009	5.11783	0.00171857
ENSOCUG00000002489	TAP2	YES	-0.207334	0.684019	-1.39744	1.59063e-05	-1.37796	1.91239e-05	-2.14671	1.00914e-09	0.742172	0.0325197
ENSOCUG00000002519	ARMT1	YES	-1.36296	2.88035e-05	-1.13232	0.000504529	-0.9461	0.00372093	-1.0595	0.00196506	-0.935335	0.00550576
ENSOCUG00000002539	SLC22A1	YES	-14.5576	1.63714e-63	-12.5879	6.4299e-152	-15.4574	1.5579e-69	-11.8448	8.41681e-49	-3.27872	1.17383e-18
ENSOCUG00000002542	SLC22A2	YES	0.155123	0.982955	-0.050136	0.792379	0.253702	0.935726	-0.0142348	0.394972	0.835025	0.0603289
ENSOCUG00000002546	PDHA2	YES	-0.0542131	0.946858	-0.0601518	0.814192	-0.0606002	0.804054	-0.0342167	NA	-0.0571908	0.905666
ENSOCUG00000002563	ENSOCUG00000002563	YES	-1.55888	2.1599e-08	-2.13595	1.11365e-14	-2.48694	3.00656e-19	-2.18989	3.56125e-13	-0.475866	0.136541
ENSOCUG00000002574	STEAP4	YES	0.610678	0.283959	0.981238	0.0668517	-0.418769	0.488296	-1.96918	0.000325906	-5.4265	3.90617e-21
ENSOCUG00000002744	HS3ST5	YES	5.10247	1.35276e-07	2.82111	0.00208038	6.30022	6.13167e-11	4.21023	5.41413e-05	4.4113	5.63836e-06
ENSOCUG00000002754	ABCC3	YES	-6.2033	2.68357e-137	-6.3138	1.74831e-146	-5.9802	2.61809e-132	-10.9699	5.19742e-68	-2.24857	2.86338e-20
ENSOCUG00000002788	FMO1	YES	-9.31335	7.04476e-55	-7.93604	9.45719e-43	-8.1384	9.015e-45	-8.80229	3.66197e-39	-0.871467	0.122645
ENSOCUG00000002795	FMO4	YES	-2.78331	1.0783e-40	-3.31525	1.65469e-57	-4.03382	1.82334e-83	-5.67176	2.08354e-78	-0.373134	0.126386
ENSOCUG00000002798	ABHD12	YES	0.554135	0.176728	0.199576	0.757287	0.819708	0.0325169	0.43962	0.291295	0.964532	0.0138425
ENSOCUG00000002930	MMP20	YES	0.0551081	0.991784	-0.0202092	0.893958	-0.0207277	0.90696	-0.00998269	0.670131	0.144462	0.833598
ENSOCUG00000002942	DHRS1	YES	-2.13385	8.18264e-23	-3.01052	3.81346e-44	-3.49235	8.46689e-59	-2.27609	9.91361e-25	-0.5954	0.0116735
ENSOCUG00000003063	ALDH5A1	YES	-2.22458	6.72652e-21	-2.64368	5.0292e-29	-1.96678	8.69999e-17	-2.09064	1.89532e-16	-0.840626	0.000691706
ENSOCUG00000003084	CPB1	YES	-0.755308	0.0712781	-0.964678	0.00434233	-0.96908	0.00408227	-0.524789	0.388132	10.4899	2.6295e-07
ENSOCUG00000003263	SLCO5A1	YES	-3.45023	6.48045e-09	-4.12347	2.27919e-12	-0.564856	0.319657	-1.03712	0.068185	-4.08752	1.22643e-11
ENSOCUG00000003313	LOX	YES	5.32174	3.10892e-48	3.25288	4.47532e-19	2.4343	2.10362e-11	0.559493	0.222622	3.29314	3.18145e-19
ENSOCUG00000003370	MSRA	YES	-2.74291	8.35567e-46	-3.9285	2.60963e-92	-3.78111	9.48817e-86	-3.23985	2.5911e-50	-1.16727	2.51713e-09
ENSOCUG00000003377	CYP27A1	YES	-2.59746	1.91927e-23	-2.44403	5.76686e-21	-3.3816	1.20482e-38	-2.85253	9.95088e-27	-2.3461	2.53976e-19
ENSOCUG00000003401	SLC35B3	YES	1.21969	8.85116e-24	0.563548	5.8915e-06	0.198197	0.161798	-0.452842	0.0135708	0.950386	7.80149e-15
ENSOCUG00000003423	SDR9C7	YES	-0.481115	0.0488871	-0.488288	0.0194657	-0.481883	0.0298039	-0.37332	0.370854	-0.441357	0.10993
ENSOCUG00000003426	WSCD1	YES	-0.51959	0.285641	1.73666	9.06243e-05	3.61782	5.92471e-16	4.20652	8.60342e-21	-0.890082	0.0587018
ENSOCUG00000003441	FAAH	YES	-3.41722	1.63288e-09	-4.44897	6.6953e-15	-1.77968	0.0010717	-2.36565	2.17656e-05	-0.736754	0.209682
ENSOCUG00000003484	ABCD4	YES	-0.176702	0.83765	-0.236286	0.703423	-0.543221	0.203605	-1.02834	0.00876214	0.139568	0.885298
ENSOCUG00000003503	MMP26	YES	-0.0149966	0.982955	0.0374972	0.965473	0.0325679	0.935726	-0.0060026	NA	-0.0186076	0.948811
ENSOCUG00000003610	FMO3	YES	-10.6899	3.33147e-67	-20.3847	6.51234e-64	-20.3333	9.48934e-64	-16.8756	6.06322e-42	-9.78078	1.55802e-60
ENSOCUG00000003640	SLC6A4	YES	3.00896	3.05951e-06	4.23102	9.02223e-11	3.99983	7.40284e-10	2.14651	0.00132357	7.42318	2.9141e-29
ENSOCUG00000003648	XPNPEP1	YES	-0.33465	0.00433356	-0.417879	0.000308936	-0.640538	8.95037e-09	0.0008208	0.957721	0.341257	0.00301327
ENSOCUG00000003680	GSTA4	YES	1.97325	1.2939e-34	0.473023	0.00631462	0.19283	0.343527	0.414996	0.0375531	-2.00018	3.4703e-31
ENSOCUG00000003700	METAP1D	YES	-1.28889	0.00309334	-1.69311	0.000107471	-1.86443	1.8887e-05	-0.886761	0.0522857	-1.47207	0.000910239
ENSOCUG00000003854	TPMT	YES	-5.16249	1.09108e-48	-5.90985	1.93265e-64	-4.68485	8.69135e-43	-4.21428	3.5356e-26	-2.57887	4.0414e-14
ENSOCUG00000003858	GNMT	YES	-5.30174	3.3226e-35	-10.5365	2.15144e-129	-11.737	3.04553e-153	-10.0793	9.67211e-86	-8.23942	1.9586e-81
ENSOCUG00000003884	GSTCD	YES	0.519659	0.206945	0.909827	0.0150348	1.84943	3.42771e-07	0.26564	0.616021	0.963904	0.0121736
ENSOCUG00000003961	TXNRD1	YES	-0.389479	0.306893	-0.782914	0.0209328	-1.05032	0.00141267	-0.762566	0.0248576	-0.3747	0.367674
ENSOCUG00000003969	ABHD10	YES	-0.905077	1.17648e-07	-0.571306	0.000889284	-0.0425951	0.901136	-0.703517	0.00057667	-0.694809	5.97231e-05
ENSOCUG00000004068	CHST8	YES	-2.10332	0.000748772	2.04105	0.000138383	0.782308	0.142216	0.447402	0.467823	-0.617639	0.316831
ENSOCUG00000004089	MMP28	YES	6.18383	1.61226e-27	4.75378	5.02969e-17	4.46853	2.89667e-15	-0.38654	0.879691	5.18885	1.10266e-19
ENSOCUG00000004119	GUSB	YES	-5.08992	5.90107e-104	-5.23999	7.63655e-111	-6.22274	7.5599e-155	-6.81263	3.73276e-141	-4.96898	4.0389e-99
ENSOCUG00000004155	ACOX2	YES	-10.0592	1.31634e-219	-7.76466	8.53598e-150	-8.67425	7.64227e-184	-7.54221	5.41222e-117	-4.37937	5.60064e-49
ENSOCUG00000004158	SLC22A5	YES	-0.876954	0.0336686	0.36409	0.49391	-0.789148	0.0546007	-1.64369	6.21874e-05	-0.315764	0.586826
ENSOCUG00000004199	CYP2J1	YES	-1.50669	6.2079e-05	-1.35036	0.000334534	-1.64641	1.07885e-05	-2.8295	7.05631e-13	2.09027	3.94191e-08
ENSOCUG00000004216	SLC6A20	YES	-1.63518	0.0579332	8.07692	1.42059e-27	7.63984	8.53869e-25	3.92677	3.95449e-07	7.3776	4.8817e-23
ENSOCUG00000004222	SLC22A3	YES	1.70397	0.000840097	1.83818	0.000257288	2.42143	1.42482e-06	2.18296	0.000171062	3.89774	2.03718e-14
ENSOCUG00000004224	CHST7	YES	0.322654	0.170249	-1.49627	4.91292e-13	-1.38066	2.12175e-11	-4.19188	1.43146e-13	-1.45994	7.45136e-12
ENSOCUG00000004258	METAP1	YES	-0.0882107	0.85126	-0.572985	0.00776652	-1.12377	4.42628e-08	-0.768284	0.00105067	-0.247689	0.362272
ENSOCUG00000004261	SLC35G1	YES	0.658565	0.0908877	3.20878	9.857e-19	2.61056	5.7349e-13	1.40437	0.000297969	1.82132	7.34749e-07
ENSOCUG00000004263	ADH5	YES	-2.29494	1.79142e-40	-2.07171	2.12991e-33	-2.68131	7.21886e-55	-2.34106	1.99803e-39	-1.96921	5.56836e-30
ENSOCUG00000004336	FAR1	YES	2.82689	4.27547e-24	3.92834	2.75311e-45	4.14721	2.74825e-50	2.92298	6.42784e-24	2.17695	1.08327e-14
ENSOCUG00000004357	ABCC10	YES	1.01455	0.00214151	0.415121	0.272919	0.353283	0.363546	-0.589305	0.100138	0.93434	0.00615336
ENSOCUG00000004396	NQO1	YES	-0.39954	0.0535617	0.125854	0.625814	-0.55021	0.0046191	-0.639157	0.00301679	-0.498367	0.0151734
ENSOCUG00000004444	CHST9	YES	2.36945	0.00613586	4.27083	3.45472e-06	5.38215	7.12114e-09	6.98818	2.70319e-13	2.17155	0.0128835
ENSOCUG00000004447	ALPL	YES	4.77031	9.74811e-24	1.76766	0.000155126	4.61783	1.83726e-22	5.85035	1.12081e-34	-1.24027	0.012144
ENSOCUG00000004458	CREBBP	YES	-0.318248	0.38017	0.262348	0.477165	0.0335627	0.948764	-0.612669	0.0489819	0.0924271	0.931622
ENSOCUG00000004549	CYP51A1	YES	-1.76382	4.14791e-05	-1.6837	9.57561e-05	-1.46253	0.000648481	-3.1305	4.70386e-12	-0.0997941	0.948811
ENSOCUG00000004565	ABCF3	YES	0.165336	0.396973	-0.504849	0.0025712	-0.415851	0.0147884	0.0135448	0.92733	-0.073823	0.885979
ENSOCUG00000004653	METAP2	YES	0.594557	0.0293943	-0.313281	0.315452	-0.302618	0.327201	0.888479	0.000734944	-0.147933	0.77228
ENSOCUG00000004820	ABCD3	YES	-3.47212	2.44784e-27	-2.10656	3.89801e-11	-2.07815	6.42254e-11	-2.82285	6.31937e-18	-1.20015	0.000259454
ENSOCUG00000004879	PTGR1	YES	-5.02806	2.66297e-24	-4.14715	3.61902e-17	-5.36499	1.8532e-27	-4.24894	1.23742e-17	1.03373	0.0397744
ENSOCUG00000004935	CYP24A1	YES	0.0638713	0.982955	-0.144934	0.491087	-0.0925382	0.555619	-0.0939419	0.984445	-0.141868	0.610714
ENSOCUG00000004955	GAL3ST2	YES	2.33069	8.80396e-11	0.235129	0.667177	0.293079	0.527802	-1.15139	0.06925	4.87441	1.40937e-43
ENSOCUG00000004988	LOXL4	YES	1.59186	3.32305e-05	-0.944862	0.0172825	-1.64939	1.99147e-05	-3.00795	1.22321e-08	1.41452	0.000298415
ENSOCUG00000005043	LIPH	YES	-1.17792	3.66505e-05	-8.28939	4.03036e-67	-7.65413	1.36191e-74	-6.62766	3.54556e-23	0.9983	0.000578369
ENSOCUG00000005136	PON1	YES	-10.8052	2.81957e-64	-16.3442	3.35092e-96	-16.1326	6.00077e-98	-13.1667	4.53966e-51	-5.07213	8.4418e-16
ENSOCUG00000005137	ABCA3	YES	-2.42569	3.52811e-15	-0.428981	0.219405	-1.21041	8.22328e-05	-1.49314	1.89007e-06	-0.84254	0.0092593
ENSOCUG00000005152	CES3	YES	-7.75557	3.76799e-41	-14.6438	1.41011e-61	-19.6302	3.84399e-59	-15.7782	3.33809e-36	-0.719687	0.214668
ENSOCUG00000005162	CES4A	YES	-0.605179	0.422264	-2.24252	0.0339013	-0.380788	0.646299	-0.522735	0.84744	0.31394	0.692107
ENSOCUG00000005175	QSOX1	YES	-3.41255	1.29505e-23	-3.96487	2.51366e-31	-4.6061	1.27256e-41	-5.53117	1.47767e-53	-2.98037	3.28539e-18
ENSOCUG00000005177	FMO2	YES	-0.472173	0.263954	-3.26874	3.1116e-16	-1.36919	0.000397221	-7.37825	1.25609e-14	-0.617062	0.149437
ENSOCUG00000005242	QDPR	YES	-2.89149	2.03748e-159	-3.14983	7.20124e-193	-2.91604	6.60933e-166	-1.66579	1.14997e-47	-3.04263	3.86951e-178
ENSOCUG00000005278	CYB561D2	YES	-0.116015	0.886119	-0.799512	0.0132651	-1.09573	0.000504886	-1.20389	0.00134145	-0.544012	0.127076
ENSOCUG00000005300	ABCG5	YES	-17.3462	5.17444e-61	-12.7306	5.07645e-102	-13.5025	4.78363e-70	-14.6182	4.10447e-44	-0.963673	4.44144e-05
ENSOCUG00000005368	AADAC	YES	-5.55141	2.12209e-75	-8.49161	1.53802e-164	-8.94509	7.78543e-177	-9.36188	1.99025e-71	-1.01901	0.000986034
ENSOCUG00000005418	SLC35D3	YES	-2.90389	0.00720874	4.32336	2.59167e-11	2.2124	0.000432333	1.04473	0.12183	3.04348	3.33353e-06
ENSOCUG00000005443	SLC10A2	YES	-0.148203	0.422464	-0.145477	0.364189	-0.150882	0.303165	-0.12908	0.734432	-0.116121	0.461782
ENSOCUG00000005452	CPA6	YES	0.882526	0.398874	10.6757	2.27851e-10	5.7455	0.000570914	-0.0212629	0.139682	3.22321	0.0506628
ENSOCUG00000005464	SLC3A1	YES	-6.47904	1.92056e-21	-6.02433	8.05652e-24	-4.92871	4.73776e-18	-4.88283	9.87008e-10	3.15801	7.60148e-09
ENSOCUG00000005496	SLC7A9	YES	0.767181	0.299019	0.0192733	0.9974	0.569638	0.449805	0.0318811	0.40845	10.6717	2.96625e-31
ENSOCUG00000005535	LTA4H	YES	-0.19856	0.275466	-0.0665225	0.849842	-0.174535	0.368473	-0.261343	0.176029	1.87975	8.14104e-35
ENSOCUG00000005585	SLC7A14	YES	2.96955	0.0327232	1.15696	0.330257	10.1047	4.1829e-13	8.08303	4.70365e-08	6.7652	4.20868e-06
ENSOCUG00000005652	NOX1	YES	9.55878	3.04628e-06	0.275829	0.960266	0.273142	0.935726	-0.0264452	0.149534	4.6026	0.0102844
ENSOCUG00000005666	DHRS9	YES	-10.3749	3.41542e-18	-10.5932	7.15179e-20	-8.53032	1.96132e-19	-6.99409	2.30156e-09	-6.32014	1.13499e-13
ENSOCUG00000005716	SLC28A3	YES	8.46173	1.24546e-25	1.05364	0.128897	0.0849032	0.935726	0.486629	0.430548	3.5298	8.46496e-06
ENSOCUG00000005745	ENSOCUG00000005745	YES	0.00583741	0.99361	0.00797293	0.937671	0.0403616	0.981155	0.0694601	0.587072	-0.0308997	0.948811
ENSOCUG00000005788	SLC22A7	YES	0.758193	0.193676	-2.67004	2.43963e-05	-2.0172	0.000897354	-0.375859	0.569489	-1.06006	0.08229
ENSOCUG00000005825	ENSOCUG00000005825	YES	-14.2076	4.64843e-77	-15.7719	2.06631e-79	-15.7247	1.08686e-77	-17.2134	1.24506e-43	-5.21093	1.70857e-20
ENSOCUG00000005908	SLC35A5	YES	-0.590364	0.224265	0.103233	0.893958	0.521821	0.261827	-1.66533	0.0150173	1.54501	0.00037113
ENSOCUG00000005938	ENSOCUG00000005938	YES	-2.43501	3.13289e-16	-4.02632	7.85321e-41	-4.41797	4.34634e-49	-2.90845	2.11246e-21	-3.4294	2.50611e-30
ENSOCUG00000005956	ALDH18A1	YES	2.16716	8.326e-19	2.01444	1.56115e-16	2.02345	1.06469e-16	2.46851	1.03468e-22	3.80655	1.51448e-54
ENSOCUG00000006006	SLC28A1	YES	-8.50962	3.64611e-23	-9.6002	4.91769e-26	-7.62253	2.01907e-29	-10.5191	2.93638e-15	0.86967	0.100543
ENSOCUG00000006048	MICAL1	YES	2.13637	3.91557e-08	2.27429	5.30202e-09	1.44053	0.000205319	1.12565	0.00586612	4.35361	1.57304e-28
ENSOCUG00000006186	CPXM1	YES	8.79817	3.12092e-103	5.98315	1.1634e-48	5.30663	1.26075e-38	3.35969	5.5692e-15	1.23411	0.00335301
ENSOCUG00000006297	COMT	YES	-2.85564	9.25815e-37	-2.41037	1.0523e-26	-3.23791	6.784e-47	-2.3891	1.52005e-25	-2.74383	8.45244e-34
ENSOCUG00000006404	SLC6A7	YES	-0.549553	0.48065	0.653277	0.357428	3.67677	3.18115e-06	1.64274	0.031849	0.200154	0.908835
ENSOCUG00000006446	CBR4	YES	-0.66876	0.0124927	-0.828304	0.00121076	-0.483706	0.0701298	-1.57946	1.90825e-05	-0.0794548	0.944539
ENSOCUG00000006448	ABCB9	YES	4.86203	1.8207e-24	3.81882	8.93682e-16	3.93227	1.14501e-16	3.7835	3.75227e-14	2.28459	2.05218e-06
ENSOCUG00000006467	NAA50	YES	-0.415649	0.375488	-0.0786139	0.932454	0.072103	0.934311	0.0248844	0.957857	-0.0722283	0.948811
ENSOCUG00000006495	ABHD5	YES	1.06518	7.36855e-05	-0.997764	0.000226177	-0.439394	0.134558	0.12829	0.69924	-1.11768	4.32287e-05
ENSOCUG00000006519	ABHD1	YES	-8.74297	2.35528e-21	-6.54935	1.04075e-24	-6.71444	2.41414e-25	-5.84505	2.65992e-12	-0.881985	0.125407
ENSOCUG00000006596	CHST1	YES	4.71432	4.7867e-26	4.93762	1.67857e-28	4.02637	1.58075e-19	5.46145	2.04771e-33	1.22134	0.00785615
ENSOCUG00000006699	NTAN1	YES	0.511432	0.0406241	0.238962	0.427929	-0.376147	0.161636	0.240008	0.413582	-0.0209923	0.977811
ENSOCUG00000006714	MMP2	YES	5.68663	1.15873e-72	5.35402	1.198e-64	4.81061	1.59197e-52	3.4187	9.80883e-27	3.17997	1.55836e-23
ENSOCUG00000006737	ENSOCUG00000006737	YES	-4.27977	1.64299e-20	-6.07496	1.47837e-39	-8.50507	1.45617e-75	-9.26825	1.13946e-83	-10.9763	1.91411e-122
ENSOCUG00000006744	CES5A	YES	2.52033	0.00970756	3.5376	0.000422844	4.92205	1.30903e-06	5.66788	2.23287e-07	2.72623	0.00651907
ENSOCUG00000006785	PTGR2	YES	-2.19018	2.1426e-18	-1.7635	1.42809e-12	-2.14782	5.99621e-18	-1.39399	6.28196e-08	-1.14182	7.85942e-06
ENSOCUG00000006796	CYP2A10	YES	-10.187	7.5025e-52	-13.0282	3.06573e-79	-13.1368	4.55716e-80	-13.8129	2.1449e-41	-8.35337	6.97154e-36
ENSOCUG00000006953	SLC29A3	YES	0.456298	0.0441505	0.158703	0.620429	-0.525286	0.0141477	-0.827536	0.00445869	0.285271	0.282836
ENSOCUG00000006962	ALDH1L2	YES	2.06559	5.75152e-05	2.59903	5.02216e-07	2.64485	2.9335e-07	0.334565	0.594274	3.57034	1.09647e-11
ENSOCUG00000006983	CPA2	YES	-0.473937	0.348812	-0.41642	0.324916	-0.225224	0.425076	-0.250019	0.974454	13.6418	2.28749e-08
ENSOCUG00000006993	CPA5	YES	-0.0263269	0.982955	-0.0321272	0.893958	0.0270877	0.97162	0.100003	0.617553	0.138538	0.826329
ENSOCUG00000007001	CPA1	YES	-0.415947	0.513242	-0.740116	0.190856	-0.840556	0.123001	0.494057	0.420314	14.0774	2.99807e-19
ENSOCUG00000007053	CYP21A2	YES	-6.15731	7.09335e-13	-6.31302	1.03095e-14	-6.49058	4.87234e-15	-10.1193	1.19111e-09	-7.00276	3.78131e-15
ENSOCUG00000007137	CYB5R4	YES	-0.00643647	0.992816	-0.448583	0.104065	0.40759	0.142068	-1.47764	8.34646e-07	0.138178	0.799585
ENSOCUG00000007242	ABCB10	YES	-1.4119	2.03255e-08	-0.096991	0.868835	-0.0659382	0.901136	-1.76769	6.38656e-10	0.194349	0.636506
ENSOCUG00000007319	GPX7	YES	2.83878	2.16971e-29	2.50173	3.02046e-23	1.85474	1.99217e-13	0.493275	0.116663	0.498726	0.0879035
ENSOCUG00000007335	HS3ST2	YES	4.19482	0.000924447	13.3085	4.69625e-31	11.8527	1.5397e-24	14.2848	9.35916e-36	2.46757	0.0428293
ENSOCUG00000007434	PGLYRP1	YES	-0.475433	0.503655	-1.52477	0.047129	-1.00139	0.161575	-6.66245	0.000590683	-0.593665	0.479421
ENSOCUG00000007487	SLCO1C1	YES	-0.213011	0.699815	3.20783	6.88391e-12	3.61355	1.14323e-14	0.636246	0.202832	0.0490477	0.968682
ENSOCUG00000007555	PGLYRP2	YES	-12.9265	7.91586e-36	-13.2236	5.28289e-40	-17.375	4.90344e-44	-10.5666	2.70697e-23	-8.99269	6.97897e-42
ENSOCUG00000007602	HS3ST1	YES	3.78608	3.44028e-18	3.21292	1.0351e-13	4.4334	8.31453e-25	3.93965	4.86509e-17	4.75939	5.57063e-28
ENSOCUG00000007603	CHST15	YES	0.258681	0.434894	-0.770282	0.00363909	-0.524539	0.0535082	-3.59726	1.05546e-25	-0.371282	0.228203
ENSOCUG00000007620	CYP26B1	YES	1.82583	3.78007e-06	-0.0827223	0.899573	1.88721	1.36427e-06	-0.332679	0.56646	2.3213	4.79938e-09
ENSOCUG00000007699	KMO	YES	-0.320343	0.550798	-1.82286	1.99204e-05	-4.96346	1.92515e-29	-4.82122	5.60418e-20	-6.72892	9.78512e-47
ENSOCUG00000007724	CYP2E1	YES	-17.229	3.15811e-31	-24.7846	2.01902e-39	-19.0616	6.32047e-36	-16.6505	3.15648e-25	-12.1622	2.53594e-19
ENSOCUG00000007796	NDST4	YES	1.02414	0.366903	1.69674	0.148374	8.89683	4.00386e-10	6.49118	3.96897e-05	2.82448	0.0448958
ENSOCUG00000007820	ERAP1	YES	-0.890234	0.000625431	-1.16609	5.20518e-06	-1.37525	6.21595e-08	-2.70385	1.95157e-21	1.11617	1.76251e-05
ENSOCUG00000007858	ENSOCUG00000007858	YES	-1.27746	3.30497e-05	-0.993133	0.00119431	-1.18898	8.56575e-05	-1.50107	3.76606e-05	0.62779	0.0579035
ENSOCUG00000007875	SLC6A19	YES	8.24144	7.53646e-10	-0.0726725	0.457463	1.26928	0.304935	0.405976	0.052616	13.8559	2.31444e-28
ENSOCUG00000007887	ABCC5	YES	-1.65016	0.000754417	-0.367853	0.542488	1.3584	0.00528385	-1.19657	0.0125465	0.957898	0.0625803
ENSOCUG00000007938	ENSOCUG00000007938	YES	-0.312336	0.594968	3.0207	5.13136e-12	2.77632	1.99434e-10	5.37617	3.75896e-34	1.85319	2.73751e-05
ENSOCUG00000008011	ABCA8	YES	-4.94109	6.06118e-65	-1.4021	9.36927e-07	-1.27167	9.46161e-06	-3.96013	2.42594e-38	-3.23685	1.62232e-29
ENSOCUG00000008023	ABCC9	YES	-4.74615	4.17732e-31	1.78463	2.39755e-07	0.762665	0.0317005	-4.26888	4.87128e-13	0.300644	0.550175
ENSOCUG00000008024	SMOX	YES	0.390449	0.0818607	0.243086	0.340419	0.62041	0.00263113	1.3344	1.03567e-10	0.00522269	0.998947
ENSOCUG00000008054	CYP20A1	YES	-0.708521	0.0329202	0.38865	0.289495	0.241711	0.56142	-1.66503	1.87939e-06	-0.122688	0.918744
ENSOCUG00000008060	SDR42E2	YES	-0.0468678	0.982955	4.04241	0.0196952	5.31351	0.00239917	2.54609	0.0231396	0.538619	0.821803
ENSOCUG00000008066	DHRS7C	YES	0.205649	0.864902	1.01699	0.159465	3.96015	2.6225e-05	5.53414	1.10578e-08	-1.93232	0.0363198
ENSOCUG00000008068	BCHE	YES	3.51788	0.000197172	9.26923	5.40078e-23	8.77188	9.7565e-21	8.22502	9.31692e-18	8.93367	3.53977e-21
ENSOCUG00000008094	HGSNAT	YES	-1.37539	3.26696e-14	-0.739559	7.89432e-05	-1.2616	4.32836e-12	-2.08007	3.42108e-28	-1.72561	2.15141e-21
ENSOCUG00000008164	ABCC2	YES	-9.65465	1.03235e-95	-9.17433	2.95759e-91	-6.87217	4.74525e-53	-7.20254	8.6323e-52	-1.14053	0.0115158
ENSOCUG00000008178	PNLIPRP1	YES	-0.0181072	0.982955	-0.0251091	0.893958	-0.0249681	0.901136	-0.00493214	0.69924	0.214321	0.295999
ENSOCUG00000008183	HS6ST2	YES	2.10865	0.00413288	4.8472	4.06197e-10	4.78351	6.35735e-10	1.21627	0.0995338	2.96689	0.000114488
ENSOCUG00000008234	PTGR3	YES	-2.49122	6.63702e-54	-3.24228	9.71652e-91	-3.68711	1.81855e-116	-2.73414	1.03344e-54	-1.3405	1.56685e-16
ENSOCUG00000008236	LPL	YES	1.90046	0.000203375	4.61265	1.67402e-18	4.57175	3.04803e-18	3.29978	3.75943e-10	2.47372	2.39611e-06
ENSOCUG00000008267	CYP4X1	YES	2.1327	0.0204177	4.42893	6.62016e-06	7.24152	2.19746e-13	7.0422	6.18816e-12	5.32854	1.06435e-07
ENSOCUG00000008303	MMP12	YES	-8.95815	3.09241e-06	-10.0138	9.16693e-08	-6.36427	2.55116e-06	-4.48375	0.00627909	-0.127414	0.776401
ENSOCUG00000008325	ALDH2	YES	-5.21496	9.4581e-84	-3.46705	4.21207e-38	-4.16822	2.68891e-54	-3.0534	1.48032e-29	-1.88573	3.82003e-12
ENSOCUG00000008337	PCYOX1L	YES	2.11616	4.21804e-10	2.02533	1.95871e-09	2.41519	6.53413e-13	1.26705	0.000559659	1.07839	0.0025735
ENSOCUG00000008341	ADHFE1	YES	-4.05135	1.48871e-41	-1.93425	7.05947e-11	-2.80085	2.74537e-21	-2.70619	7.51567e-18	-3.3352	5.509e-29
ENSOCUG00000008525	SLC7A6OS	YES	0.00921213	0.992816	0.7116	1.02005e-07	0.233074	0.12979	0.81443	3.4498e-07	-0.56976	5.42128e-05
ENSOCUG00000008540	SLC35D2	YES	-3.73653	3.96795e-24	-5.5053	2.58019e-49	-5.81209	5.30485e-54	-7.26546	2.2498e-27	-0.842739	0.027512
ENSOCUG00000008682	ABCB8	YES	0.67156	0.0159556	0.490835	0.0915068	0.894132	0.000940671	0.435885	0.151863	1.41779	1.22037e-07
ENSOCUG00000008702	GSTO1	YES	-4.44574	1.20695e-54	-4.96498	7.45486e-68	-5.0983	1.98783e-71	-4.37592	1.75779e-50	-0.372578	0.292317
ENSOCUG00000008708	GSTO2	YES	3.65531	3.10628e-08	0.604725	0.360343	1.75456	0.00548083	2.30692	0.00166435	1.24321	0.0560555
ENSOCUG00000008949	TXNRD3	YES	-0.60841	0.0530944	-3.3085	3.97416e-27	-4.09347	2.77422e-38	-3.48105	3.42898e-14	-4.40712	1.07773e-39
ENSOCUG00000008981	SMARCE1	YES	0.13771	0.622484	0.328197	0.100207	-0.182155	0.409275	0.581675	0.00213007	-0.0722324	0.872588
ENSOCUG00000008984	CHST14	YES	0.971893	0.00178157	1.78671	2.47963e-09	1.34385	7.88967e-06	-0.209605	0.667761	0.154047	0.818827
ENSOCUG00000008997	NAA30	YES	-0.971667	1.14917e-07	-0.418924	0.0249298	-0.159884	0.488365	-0.466032	0.0553173	-0.0223604	0.96129
ENSOCUG00000009065	HNMT	YES	-1.41686	0.000451492	-0.658104	0.117853	-1.00561	0.0123333	-1.32891	0.00172189	-0.479613	0.316882
ENSOCUG00000009095	COMTD1	YES	1.20432	0.00628598	-0.038961	0.966968	-0.0615188	0.941224	0.829986	0.0664182	0.644143	0.191771
ENSOCUG00000009144	SLC1A5	YES	4.93928	4.50353e-22	2.65231	1.50315e-07	3.47697	6.87524e-12	3.77384	1.71482e-13	4.16683	4.35128e-16
ENSOCUG00000009153	CYP27C1	YES	7.45952	2.11241e-48	5.78614	8.9684e-30	4.77828	8.07774e-21	5.16136	6.84868e-22	0.72696	0.209981
ENSOCUG00000009279	ABCA1	YES	0.24484	0.597265	-0.918542	0.00646054	-0.265902	0.529358	-3.79827	9.23856e-20	-1.07814	0.00157198
ENSOCUG00000009296	DHTKD1	YES	-4.31024	6.48025e-38	-3.62328	7.30675e-28	-4.36912	1.67022e-39	-5.1248	9.0527e-39	-3.5294	3.57313e-26
ENSOCUG00000009330	FMO5	YES	-6.08477	1.36482e-63	-6.05271	6.53735e-64	-6.41968	2.21337e-71	-6.21429	1.55491e-56	-1.54188	1.96549e-05
ENSOCUG00000009443	SLC7A10	YES	6.59901	1.08492e-09	4.47628	2.55401e-05	9.33292	5.6162e-18	5.50322	1.50273e-06	1.35621	0.122456
ENSOCUG00000009444	ALDH1A1	YES	-0.286251	0.438838	-3.65079	6.80143e-36	-4.46406	8.57595e-53	-2.57401	1.36778e-18	-1.27578	1.91419e-05
ENSOCUG00000009455	FRRS1	YES	-0.739453	0.0089969	0.564037	0.0483814	-0.156557	0.716611	-1.1075	0.000689647	0.376573	0.250808
ENSOCUG00000009512	PLA1A	YES	-9.92116	3.03398e-60	-6.2235	2.62263e-30	-6.67238	2.07619e-34	-15.0044	2.66368e-34	-4.66394	6.15675e-18
ENSOCUG00000009587	ESCO1	YES	0.355203	0.483875	1.00906	0.00775906	1.59265	1.39397e-05	1.26058	0.000926501	1.04872	0.0068501
ENSOCUG00000009597	CEL	YES	-0.227242	0.450294	-3.8488	0.00630869	-0.716774	0.119107	0.162693	0.67921	13.8976	2.3018e-17
ENSOCUG00000009624	SLC10A4	YES	9.57636	1.57371e-17	11.5081	1.59563e-25	10.1568	7.7609e-20	8.46512	7.41305e-13	8.33069	3.68391e-13
ENSOCUG00000009642	XPNPEP3	YES	-0.839666	0.00583517	0.15311	0.774515	0.020797	0.973947	-0.379223	0.282755	-0.757222	0.0160003
ENSOCUG00000009645	ENSOCUG00000009645	YES	2.69539	1.19909e-24	1.34133	4.2653e-07	1.9186	2.90502e-13	1.63969	9.52195e-10	2.40435	9.64043e-20
ENSOCUG00000009657	SDR16C5	YES	9.91855	2.13649e-28	7.50981	4.12201e-17	6.83987	1.5044e-14	7.99714	1.13952e-18	5.0101	2.08231e-08
ENSOCUG00000009797	ABCA4	YES	5.61235	1.06942e-13	9.09668	5.47221e-33	11.0429	1.14359e-47	9.48542	1.20299e-35	0.329529	0.726317
ENSOCUG00000009806	CPO	YES	-0.0527525	0.578839	-0.148731	0.23123	-0.148111	0.225613	-0.11471	0.702089	0.253255	0.324336
ENSOCUG00000009816	SLC35A4	YES	1.71272	4.40092e-60	-0.0140899	0.948125	-0.335794	0.0033577	0.189562	0.240731	0.485958	1.45513e-05
ENSOCUG00000009932	ESCO2	YES	2.61265	2.0868e-10	0.355186	0.508599	1.2083	0.00322953	-1.39836	0.101029	4.73039	1.67773e-31
ENSOCUG00000009952	NDST3	YES	0.656613	0.33441	1.40258	0.02965	3.23973	2.57494e-06	1.11646	0.106267	2.18799	0.00159657
ENSOCUG00000009954	CHST4	YES	3.39813	1.13839e-05	-1.23379	0.060385	-4.54442	2.38973e-05	-3.0195	0.0929443	7.48225	1.38007e-20
ENSOCUG00000009968	ENSOCUG00000009968	YES	-1.14224	2.16729e-11	-1.64674	2.40547e-22	-1.75815	2.30588e-25	-1.41031	2.02968e-15	-0.791849	6.1691e-06
ENSOCUG00000010009	EPX	YES	0.0711631	0.982955	0.0332365	0.94339	0.082082	0.92975	-0.0149537	0.69139	0.0697867	0.974385
ENSOCUG00000010023	ABHD14B	YES	-2.84841	7.28786e-75	-2.48804	6.90619e-60	-2.81886	5.73156e-76	-2.92078	2.13589e-53	-3.1336	6.77041e-91
ENSOCUG00000010056	CYP1A2	YES	-13.9215	6.1304e-58	-15.8486	8.66999e-73	-17.7489	4.24417e-77	-17.5251	8.79648e-46	-11.8555	1.22386e-43
ENSOCUG00000010085	ENSOCUG00000010085	YES	-0.016649	0.982955	-0.0213991	0.893958	0.0331524	0.935726	-0.00307818	NA	0.037128	0.977811
ENSOCUG00000010102	NAA11	YES	0.0629926	0.982955	0.0291913	0.935268	0.0350812	0.979591	-0.00844846	0.69984	-0.0274873	0.948811
ENSOCUG00000010185	ALDH7A1	YES	-1.4776	7.86866e-14	-1.8568	2.35091e-21	-2.51235	7.10131e-38	-1.07713	6.77765e-08	-2.88191	6.43092e-49
ENSOCUG00000010216	ABCC6	YES	-8.1273	5.26561e-117	-5.93632	4.89123e-67	-7.7244	1.61062e-110	-7.80816	1.53408e-80	-4.36393	7.43519e-37
ENSOCUG00000010248	GBA2	YES	0.106888	0.896647	0.099173	0.893958	0.619347	0.0476268	0.160473	0.676379	1.20665	7.05985e-05
ENSOCUG00000010376	MGST3	YES	-2.47776	9.20771e-22	-2.76247	9.7927e-27	-3.24713	2.4155e-36	-3.30033	5.67747e-35	-0.641114	0.0220971
ENSOCUG00000010469	SLC22A23	YES	0.403003	0.190092	-3.02521	1.57691e-28	-2.19899	4.94026e-16	-2.56418	5.9791e-15	0.151104	0.785666
ENSOCUG00000010505	CPD	YES	0.222633	0.570772	0.450534	0.151487	0.928931	0.00109672	-1.77817	9.30892e-09	1.72037	1.14047e-09
ENSOCUG00000010512	RNLS	YES	-1.12328	1.13847e-05	-1.89105	5.03804e-14	-2.46671	1.99995e-22	-1.72916	3.37985e-08	-1.12547	1.18988e-05
ENSOCUG00000010551	SLC7A3	YES	4.73453	3.19404e-07	11.4162	3.68337e-34	9.72504	2.64655e-25	7.22123	3.23115e-14	1.21586	0.124828
ENSOCUG00000010581	MMP24	YES	1.40515	0.0674819	2.37122	0.00615375	7.09722	6.14868e-13	6.51713	9.95123e-11	2.5671	0.00476867
ENSOCUG00000010636	XPNPEP2	YES	4.0443	1.89067e-13	-0.509724	0.39004	-0.337186	0.615156	0.498055	0.386238	6.56797	1.7098e-32
ENSOCUG00000010669	DSEL	YES	1.92229	2.58428e-06	2.75649	1.47449e-11	1.8294	6.57977e-06	2.05662	1.01537e-06	-0.0301277	0.977811
ENSOCUG00000010672	HS2ST1	YES	-0.0864623	0.971456	0.392449	0.233368	0.420684	0.190751	-0.321621	0.409629	-0.702939	0.0320056
ENSOCUG00000010922	GAPDHS	YES	0.194468	0.738917	-0.0122455	0.985839	-0.32697	0.506985	0.822	0.0309746	0.217703	0.748648
ENSOCUG00000010941	CPXM2	YES	8.23731	1.25629e-61	7.09074	3.643e-46	5.37721	2.72047e-27	1.42297	0.00717681	2.31577	3.30606e-06
ENSOCUG00000011201	CYP4B1	YES	-5.96648	2.63848e-28	-10.1673	7.17508e-74	-4.25736	1.81051e-15	-9.40578	1.67479e-41	-1.88236	0.000316845
ENSOCUG00000011208	PCYOX1	YES	-5.28071	3.86235e-39	-2.87595	5.90115e-13	-3.62167	1.35405e-19	-5.91193	2.11198e-44	-2.05354	4.32265e-07
ENSOCUG00000011230	MMP16	YES	-0.479795	0.257047	2.56329	1.089e-14	3.51259	1.82893e-26	1.55943	0.000106786	1.1128	0.00145738
ENSOCUG00000011284	SLC7A2	YES	-5.82982	4.68217e-37	-1.49518	0.000750113	-2.08874	2.766e-06	-3.91307	6.03224e-17	-4.63548	3.28767e-24
ENSOCUG00000011300	CYP4V2	YES	-3.41967	1.76902e-21	-1.71803	1.32147e-06	-2.37629	2.09383e-11	-4.4132	2.54369e-27	0.156533	0.860246
ENSOCUG00000011355	SCPEP1	YES	-0.737519	0.00168466	-0.316915	0.237193	-1.121	8.68159e-07	-2.30619	4.62786e-22	-0.678361	0.00510318
ENSOCUG00000011359	ACAD10	YES	-3.03283	1.06274e-29	-3.53028	8.21214e-40	-3.65044	2.03233e-42	-3.84293	8.59361e-41	-2.60046	4.27773e-22
ENSOCUG00000011389	ENSOCUG00000011389	YES	-2.44075	2.35997e-15	1.42791	3.29233e-06	0.69296	0.0297561	-3.64307	1.54506e-24	-0.167172	0.826562
ENSOCUG00000011414	UGT3A2	YES	-8.94568	2.08929e-09	1.0823	0.106115	0.0282333	0.994664	-0.458749	0.484978	-2.41191	0.00130706
ENSOCUG00000011434	EP300	YES	-0.114431	0.801719	0.515489	0.169783	0.56983	0.11283	-0.344375	0.329222	0.207418	0.785666
ENSOCUG00000011515	NDST1	YES	-1.8348	1.45485e-28	-1.11665	2.26047e-11	-1.14803	5.15521e-12	-2.42881	9.8169e-42	-1.90687	1.71774e-30
ENSOCUG00000011539	HAO1	YES	-12.9409	6.15463e-54	-12.6489	6.12243e-62	-11.7264	4.35599e-57	-12.1524	2.31479e-32	-11.2802	1.86409e-52
ENSOCUG00000011606	SLC35E4	YES	1.55464	0.000149863	1.11136	0.00708432	1.19909	0.00333694	1.60954	0.000167766	0.38304	0.47802
ENSOCUG00000011613	ALDH8A1	YES	-10.7907	2.55395e-51	-20.2109	1.22675e-55	-16.0978	1.73557e-53	-12.9628	4.51432e-31	-9.33245	3.99941e-43
ENSOCUG00000011635	ACAD9	YES	0.00360547	0.995115	-0.664228	0.0216383	-0.286868	0.377305	-0.563532	0.0670105	1.48229	1.25578e-07
ENSOCUG00000011709	SLC35A2	YES	-0.588858	0.0149659	-1.10303	1.71762e-06	-1.42541	4.48412e-10	-2.29102	1.57418e-16	-0.400322	0.135553
ENSOCUG00000011878	SLC35F2	YES	2.00912	0.000711777	7.37501	4.53971e-35	5.12744	7.19047e-18	4.77767	1.82729e-14	5.87777	1.20087e-22
ENSOCUG00000011906	ALDH3A2	YES	-3.84513	0	-3.18799	1.72693e-221	-3.49169	2.65561e-264	-3.71041	2.63487e-207	-1.53242	2.5886e-52
ENSOCUG00000011911	SLC47A2	YES	1.73117	0.0376113	0.388411	0.660127	1.50331	0.0662995	0.653913	0.148234	-0.0115176	0.993943
ENSOCUG00000011934	EPHX1	YES	-4.94304	4.94508e-52	-4.52205	7.19624e-44	-6.30611	1.39325e-83	-5.88117	9.3525e-72	-2.84302	3.89328e-18
ENSOCUG00000012014	SLC15A1	YES	-7.13316	6.08788e-39	-7.89573	2.29103e-49	-6.67578	1.85026e-39	-8.39624	1.77735e-20	3.24887	2.56897e-11
ENSOCUG00000012038	SLCO3A1	YES	4.51362	5.97405e-28	2.09336	3.44719e-07	2.85786	3.1984e-12	0.474187	0.364269	1.72163	3.7442e-05
ENSOCUG00000012086	SLC22A16	YES	-6.1208	1.58364e-33	-2.61228	4.69643e-12	-2.24511	1.99485e-09	-1.31011	0.00160045	-4.73913	5.79237e-30
ENSOCUG00000012131	SULT2B1	YES	2.16223	0.0165947	-0.394011	0.601772	0.116089	0.935726	0.418617	0.183214	10.1301	3.98899e-22
ENSOCUG00000012132	CHST2	YES	2.98584	1.75878e-16	5.21188	1.67256e-47	5.04787	1.25348e-44	7.08113	1.5331e-85	3.16324	2.87771e-18
ENSOCUG00000012283	CYP7A1	YES	-15.4889	3.83756e-12	-12.4006	1.97339e-12	-11.9397	1.11631e-11	-11.9432	1.12263e-07	-9.87273	2.01076e-09
ENSOCUG00000012303	CYP19A1	YES	-0.169906	1.00194e-06	0.0516707	0.783411	-0.0633094	0.839664	-0.0999511	6.87299e-07	0.173965	0.258139
ENSOCUG00000012364	ENSOCUG00000012364	YES	1.44475	1.67682e-06	2.03446	9.8855e-12	0.915412	0.00282566	1.0052	0.00105682	0.296955	0.489957
ENSOCUG00000012380	NPEPL1	YES	0.260589	0.421975	-0.471635	0.0901766	-1.13088	9.26674e-06	0.573606	0.0363212	-0.955577	0.00028265
ENSOCUG00000012387	LCMT1	YES	1.43374	1.07306e-07	0.421484	0.206482	0.511399	0.0783091	1.70037	5.54965e-10	0.25258	0.59664
ENSOCUG00000012432	HS3ST3B1	YES	-3.0023	7.02411e-17	-0.68518	0.063685	-0.851308	0.0177778	-2.78573	4.63576e-13	-2.80617	7.05307e-15
ENSOCUG00000012477	DNPEP	YES	0.301872	0.437323	-0.627024	0.0545911	-0.597425	0.0662131	0.375125	0.282804	1.01275	0.00151016
ENSOCUG00000012486	CYP27B1	YES	0.273387	0.732752	0.291951	0.871315	0.0339496	0.935726	0.199518	0.248361	0.371609	0.67701
ENSOCUG00000012552	SLC10A7	YES	-0.969563	1.09247e-07	-0.32403	0.100298	-0.40375	0.0322456	-1.62033	6.17562e-11	0.391758	0.0477819
ENSOCUG00000012569	NDST2	YES	0.198813	0.6727	-0.0814601	0.893958	-0.228316	0.584427	-0.656402	0.0435122	-0.156435	0.809182
ENSOCUG00000012868	CHST10	YES	4.13951	1.05105e-37	3.58031	9.37082e-29	3.99683	2.11676e-35	3.62879	9.53482e-27	1.7781	6.99053e-08
ENSOCUG00000012924	ACOX1	YES	-3.58067	6.80638e-124	-3.29227	2.60874e-105	-3.58574	1.14392e-124	-2.81604	4.91066e-75	-1.19842	6.78419e-15
ENSOCUG00000012997	EPHX3	YES	4.24561	8.58683e-12	0.894427	0.134799	1.578	0.0077476	1.91555	0.006091	0.679816	0.305727
ENSOCUG00000013025	NAGS	YES	-8.40566	5.02337e-115	-5.81426	3.40759e-77	-6.20648	1.47942e-86	-6.58781	1.23907e-53	-2.48195	1.24385e-15
ENSOCUG00000013099	SLC35F5	YES	-1.85712	1.29825e-11	-0.595357	0.0399303	-1.1695	2.22757e-05	-2.83408	1.34806e-21	0.0416662	0.953238
ENSOCUG00000013158	HS6ST1	YES	0.826999	0.00660394	-0.728259	0.0153033	0.592555	0.0581363	0.209806	0.607644	-0.467985	0.159863
ENSOCUG00000013192	SULT1C2	YES	-7.18493	4.69207e-148	-2.63632	5.51018e-25	-3.56169	3.92268e-44	-4.52459	3.75836e-56	-2.5489	3.55316e-23
ENSOCUG00000013285	KAT2A	YES	0.50721	0.120855	0.245124	0.549155	0.0727685	0.901755	-0.383906	0.257665	-0.429263	0.22874
ENSOCUG00000013333	HS3ST3A1	YES	-2.4553	0.00495758	2.79753	0.000798398	0.391313	0.605197	-0.247154	0.698926	-2.23878	0.00740329
ENSOCUG00000013354	SLC1A6	YES	11.4663	2.35588e-21	9.48323	1.12945e-14	9.32374	2.95754e-14	9.30539	1.35775e-13	5.36381	3.81058e-05
ENSOCUG00000013391	SLC35C2	YES	-1.38751	5.06589e-17	-2.0299	2.08577e-35	-2.15313	1.34486e-39	-2.7623	2.31829e-43	-0.545638	0.00214416
ENSOCUG00000013471	LIPG	YES	-10.2904	1.26468e-57	-6.26359	2.46366e-30	-7.74004	1.78163e-44	-9.88415	3.37309e-32	-3.347	7.1149e-10
ENSOCUG00000013493	SLC7A1	YES	3.51997	9.19564e-30	4.66913	2.06452e-52	3.06893	2.39391e-23	3.2715	3.14843e-21	4.16052	2.78365e-41
ENSOCUG00000013514	MGST1	YES	-4.10676	2.66486e-46	-6.60398	1.24654e-116	-7.8967	1.01555e-164	-6.90116	6.22338e-112	-2.13592	1.69176e-13
ENSOCUG00000013527	ABHD2	YES	0.595214	0.0677775	1.66158	4.34832e-08	1.37696	5.69931e-06	-1.17268	0.000690222	1.56181	3.74226e-07
ENSOCUG00000013787	OGDHL	YES	-2.90096	1.26836e-08	-4.51524	1.58895e-18	-3.5311	4.97701e-12	-3.10747	1.22686e-09	-6.26255	2.22976e-33
ENSOCUG00000013908	KAT5	YES	0.61688	0.00652196	-0.110627	0.702973	0.103815	0.865562	0.844981	0.00016216	-0.15257	0.610641
ENSOCUG00000013971	AOX1	YES	-7.14193	8.07932e-82	-3.14518	1.53365e-17	-4.3132	1.75193e-31	-3.68567	3.97865e-23	-3.32868	3.05728e-19
ENSOCUG00000013984	LIPI	YES	1.33212	0.135879	5.57227	2.11269e-08	3.88105	8.44216e-05	5.82894	2.3102e-08	0.0121147	0.948811
ENSOCUG00000014015	MMP15	YES	0.957645	1.31704e-10	0.0149096	0.966063	-0.216572	0.216197	0.322667	0.0647832	0.840952	2.59516e-08
ENSOCUG00000014041	DHRS7B	YES	0.51492	0.194409	-0.213045	0.734173	-0.235862	0.674086	0.240864	0.593061	-0.232094	0.731718
ENSOCUG00000014066	SLC6A15	YES	4.1106	0.000675251	13.251	5.62259e-35	11.512	3.47458e-26	9.11228	1.96851e-15	5.05236	2.37064e-05
ENSOCUG00000014161	ENSOCUG00000014161	YES	1.57672	0.0694832	6.36564	3.48606e-09	7.65287	1.47658e-12	6.77829	5.61755e-10	5.39921	5.93673e-07
ENSOCUG00000014201	ENSOCUG00000014201	YES	-0.677953	0.000120138	-0.891854	1.85898e-07	-1.37489	4.73687e-16	-0.758563	0.000217462	-1.39256	6.42132e-16
ENSOCUG00000014225	SLCO2B1	YES	-6.84943	1.68109e-108	-4.80022	5.13216e-57	-6.43633	9.34752e-100	-7.95059	9.68162e-81	-3.32448	5.29152e-28
ENSOCUG00000014248	CYB5R3	YES	-1.73511	9.1936e-10	-1.76197	4.83497e-10	-2.72399	5.17804e-22	-3.07777	1.285e-26	-2.20819	9.24568e-15
ENSOCUG00000014255	DUOX2	YES	2.53215	0.000983899	-4.09215	1.07624e-06	-1.57417	0.0225725	-1.71184	0.0143253	-1.01483	0.112362
ENSOCUG00000014277	ABHD4	YES	-1.0547	1.50066e-09	0.201898	0.331786	-0.205831	0.349526	0.683177	0.000122852	0.253699	0.222456
ENSOCUG00000014290	DUOXA2	YES	3.11375	0.00905314	-3.36283	0.00840697	-1.49593	0.0107561	-0.81581	0.340932	-0.223168	0.656279
ENSOCUG00000014298	DUOXA1	YES	8.52497	7.84688e-26	3.09351	9.75067e-05	2.63052	0.000723733	0.742624	0.112712	1.4292	0.0667706
ENSOCUG00000014307	DUOX1	YES	10.0406	6.93279e-43	3.02573	2.24108e-05	4.39251	1.10388e-09	3.38109	2.02782e-05	2.26573	0.00155402
ENSOCUG00000014338	ABCA5	YES	-0.708035	0.000328455	-0.276733	0.218565	0.256462	0.251364	-2.0249	1.10699e-17	-0.470135	0.0254647
ENSOCUG00000014340	SLC28A2	YES	-2.71587	0.0434123	-5.6099	0.0108525	-0.788865	0.0580833	-0.580993	0.579244	9.00215	1.99144e-07
ENSOCUG00000014380	ABCA6	YES	-4.66712	7.79283e-38	-8.98596	1.96612e-128	-7.27527	2.54747e-88	-12.3074	6.52155e-48	-5.66644	1.55842e-54
ENSOCUG00000014385	CPQ	YES	-1.2882	3.25608e-07	-0.0357233	0.940261	-0.928705	0.000253797	-2.82256	3.46395e-24	-1.52591	1.6569e-09
ENSOCUG00000014428	ENSOCUG00000014428	YES	-5.33302	9.65045e-16	-5.01827	2.30576e-14	-5.61264	1.92186e-17	-5.63278	3.7705e-15	-1.82737	0.00383571
ENSOCUG00000014517	NAA60	YES	-0.256838	0.162498	-0.1218	0.619766	-0.500878	0.00172519	-0.0790736	0.737041	-0.15472	0.51751
ENSOCUG00000014534	AANAT	YES	5.20456	0.000255497	10.436	1.9065e-14	10.9759	5.45537e-16	12.9482	3.98815e-22	-0.0803147	0.766823
ENSOCUG00000014570	FRRS1L	YES	3.53139	5.29056e-05	6.36741	6.52903e-13	6.48659	2.24383e-13	5.33381	1.00699e-08	2.48265	0.00364244
ENSOCUG00000014596	LOXL2	YES	2.41274	5.91932e-16	0.595774	0.0625329	-0.746841	0.0155845	-2.65458	3.52495e-12	1.29516	2.17151e-05
ENSOCUG00000014610	ABCC4	YES	0.901065	0.022269	1.99627	2.35272e-07	0.504534	0.23274	-0.244129	0.603583	-0.272517	0.651467
ENSOCUG00000014661	NAAA	YES	-0.716845	0.0124486	0.00384381	0.995614	-0.369997	0.238734	-1.78443	6.79922e-08	0.0556294	0.948811
ENSOCUG00000014709	SLC7A4	YES	3.84119	2.34978e-11	4.40892	9.67886e-15	4.18955	1.53548e-13	4.55309	8.09529e-14	3.46204	1.73519e-09
ENSOCUG00000014731	AOC1	YES	-0.654763	0.158111	-0.49434	0.170978	-0.789711	0.0595467	-0.360305	0.79022	9.94623	1.93664e-06
ENSOCUG00000014748	PDHA1	YES	-1.32592	8.78308e-17	-0.768453	2.00128e-06	-0.773434	1.55942e-06	-0.776746	3.90164e-06	-0.600313	0.000339896
ENSOCUG00000014820	CYBRD1	YES	0.791567	0.100307	2.63738	3.48777e-08	1.59834	0.000682319	-1.03538	0.0312236	3.04139	3.37167e-10
ENSOCUG00000014832	STEAP2	YES	4.34577	1.14296e-11	5.84557	8.39195e-20	5.68734	7.01195e-19	1.49507	0.0301062	0.997897	0.11356
ENSOCUG00000014905	SLC10A6	YES	0.676698	0.128898	1.98761	7.24193e-07	0.573425	0.189911	-0.51616	0.472907	2.20645	6.01214e-08
ENSOCUG00000014936	SLC35G2	YES	-2.93696	2.65578e-10	0.173821	0.847509	0.415375	0.420989	-1.14021	0.0142446	-1.52879	0.000786072
ENSOCUG00000014981	ABCB1	YES	-5.80797	1.2787e-35	-1.20815	0.00860608	-2.09012	4.03477e-06	-7.35752	3.65382e-41	0.618013	0.233254
ENSOCUG00000015001	CYB5R2	YES	9.32168	3.89904e-36	5.00487	1.11647e-11	4.2666	5.66316e-09	5.90618	9.24559e-15	1.2609	0.0734063
ENSOCUG00000015028	SLC6A14	YES	11.5512	5.74423e-10	0.862548	0.342788	0.165687	0.893154	-0.0194985	0.176576	10.2083	1.5e-07
ENSOCUG00000015037	UGT8	YES	-6.90227	2.04582e-59	-4.86123	1.43559e-40	-2.21072	5.04265e-10	-12.1314	2.63611e-26	-0.17103	0.820358
ENSOCUG00000015038	ABCG8	YES	-16.805	3.44349e-53	-17.6703	4.13864e-61	-17.6722	6.18544e-61	-14.0495	9.58993e-39	-1.36167	8.98882e-06
ENSOCUG00000015071	ALDH1L1	YES	-7.03629	2.90265e-52	-8.50226	2.30163e-75	-7.67469	5.81033e-62	-5.38049	7.3495e-31	-11.0189	5.32988e-118
ENSOCUG00000015102	GAL3ST3	YES	8.26328	3.93701e-14	12.6125	3.08646e-33	11.6097	4.73677e-28	12.9901	5.59294e-35	4.12286	0.000394785
ENSOCUG00000015103	ABCB6	YES	-0.576707	0.178322	-2.02272	4.45691e-07	-2.61672	6.01866e-11	-2.51529	8.06908e-10	-1.6195	6.46406e-05
ENSOCUG00000015219	DHRS13	YES	-0.920466	0.0203795	-0.307099	0.534513	-0.0486662	0.948764	-0.139064	0.759082	-0.213029	0.761574
ENSOCUG00000015267	GPX8	YES	3.97903	6.20248e-45	3.96705	7.93995e-45	3.14361	1.03494e-28	2.4768	1.91826e-16	1.4673	5.08093e-07
ENSOCUG00000015278	PIPOX	YES	-6.9884	0	-4.75733	1.18028e-206	-5.45494	8.96534e-265	-4.51792	1.80082e-121	-1.95132	4.88522e-37
ENSOCUG00000015280	ENSOCUG00000015280	YES	-14.577	1.91997e-158	-17.0818	1.72662e-149	-15.3622	3.85471e-182	-19.9989	1.88098e-69	-4.557	3.8127e-22
ENSOCUG00000015307	SLC35F1	YES	5.16442	1.43387e-20	4.68	3.00861e-17	6.02827	1.11723e-27	4.39709	1.73006e-13	3.28002	4.78421e-09
ENSOCUG00000015308	ENSOCUG00000015308	YES	-12.9147	1.55104e-99	-12.2829	3.23427e-110	-6.8811	1.06036e-39	-10.6382	6.10996e-59	-11.022	2.34869e-92
ENSOCUG00000015315	ALDH4A1	YES	-4.57922	2.66975e-141	-4.91784	1.74452e-164	-5.66834	7.21495e-216	-4.31233	1.27677e-108	-6.06673	2.35966e-241
ENSOCUG00000015329	MMP7	YES	-0.0471037	0.85402	-0.0888095	0.515022	-0.284286	0.298344	-0.190168	0.92468	-0.301458	0.3147
ENSOCUG00000015335	SLC35C1	YES	1.91365	3.60811e-09	-0.410283	0.279752	-0.458721	0.207933	-0.229061	0.618899	1.36551	3.72358e-05
ENSOCUG00000015362	NGLY1	YES	-1.91636	2.97201e-21	-1.85583	2.94941e-20	-1.89828	3.77826e-21	-2.06169	2.95045e-21	-0.399035	0.0861704
ENSOCUG00000015365	KAT14	YES	0.0766755	0.624597	-0.197143	0.145384	-0.281835	0.0213448	0.451047	0.000202816	0.197359	0.124831
ENSOCUG00000015370	SLC22A15	YES	2.37033	4.65462e-09	3.95894	4.73423e-23	3.25872	3.60591e-16	2.7405	2.01511e-10	3.03647	5.7282e-14
ENSOCUG00000015456	SLC35D1	YES	-5.42191	1.28379e-33	-4.68298	3.92567e-26	-2.94515	1.88644e-11	-5.56771	1.95602e-28	-1.93067	1.21727e-05
ENSOCUG00000015481	NAA20	YES	0.382947	0.000824986	0.0302442	0.899596	-0.132083	0.304088	0.489292	0.000163352	-0.239196	0.0490561
ENSOCUG00000015511	ABHD12B	YES	0.451529	0.328316	-0.194965	0.673778	-0.0386612	0.800642	-0.203718	0.602874	0.202641	0.734344
ENSOCUG00000015613	TPST1	YES	-0.618945	0.000690755	-1.64487	4.56145e-21	-1.8076	3.65553e-25	-2.85452	1.84086e-47	-3.25567	4.55114e-76
ENSOCUG00000015719	SCO1	YES	-0.816925	3.59182e-07	-1.21806	4.44103e-15	-1.43391	3.16562e-20	-1.0622	1.2365e-07	0.618642	0.000127403
ENSOCUG00000015723	SLC15A3	YES	-2.5566	6.85878e-10	1.13981	0.0049596	0.197368	0.769909	0.515229	0.22796	-0.457251	0.36146
ENSOCUG00000015739	ABHD13	YES	-0.670945	0.0198627	-0.0797255	0.893958	-0.253353	0.466792	-1.26982	0.000227728	0.0217294	0.977811
ENSOCUG00000015748	NPEPPS	YES	-0.916614	8.03522e-11	-0.434756	0.00320931	-0.395154	0.00761336	-0.516782	0.00115867	-0.536014	0.000275536
ENSOCUG00000015805	NOX5	YES	3.12006	0.000198788	0.987715	0.168408	2.01016	0.0102114	1.52417	0.0357294	3.27937	0.000112523
ENSOCUG00000015997	AOC2	YES	0.940935	0.00149423	0.385481	0.247391	0.640295	0.0317175	0.585122	0.148882	1.31066	5.56332e-06
ENSOCUG00000016017	SLC35F3	YES	7.96445	6.37933e-12	11.5836	1.31244e-25	10.6822	1.05623e-21	11.0993	5.16677e-23	5.66513	3.15806e-06
ENSOCUG00000016101	MMP9	YES	2.09254	0.000857766	-0.74763	0.241711	0.309975	0.698073	1.55187	0.0167099	2.03781	0.00139437
ENSOCUG00000016164	CYP1B1	YES	-2.2204	2.73568e-05	8.37248	4.01567e-69	6.44933	8.96413e-42	3.50413	4.23805e-13	2.50088	1.49888e-07
ENSOCUG00000016168	ABCD2	YES	6.55427	3.31443e-35	3.07462	5.76616e-09	4.53461	9.09222e-18	3.84352	2.78529e-11	0.577145	0.353289
ENSOCUG00000016264	ENPEP	YES	-5.13811	1.47925e-47	-2.87244	1.70543e-16	-4.05319	4.54362e-31	-7.19681	1.69882e-49	0.631475	0.104847
ENSOCUG00000016287	ALB	YES	-19.2071	3.99075e-24	-23.0703	2.61962e-31	-20.3451	1.03124e-26	-13.9137	3.84825e-14	-11.8422	1.09687e-10
ENSOCUG00000016422	TPO	YES	5.91987	1.14366e-06	11.6168	1.2503e-24	8.81217	3.15445e-14	8.93232	1.16223e-13	0.578498	0.876128
ENSOCUG00000016499	NQO2	YES	-3.06017	3.57458e-62	-3.79508	1.17403e-95	-4.05823	1.49145e-108	-3.37714	1.39328e-53	-0.0281768	0.969132
ENSOCUG00000016570	SLCO1A2	YES	-4.33002	5.04227e-22	-1.01967	0.0160613	-0.976046	0.0237139	-5.24073	2.30553e-23	-9.86416	5.48612e-59
ENSOCUG00000016573	CPVL	YES	0.259773	0.776139	1.59597	0.0130517	0.652627	0.301656	3.16147	1.51174e-05	2.02933	0.00273336
ENSOCUG00000016605	AKR1B1	YES	3.03373	7.60527e-16	1.92299	3.09536e-07	1.45047	0.00010805	5.74271	4.601e-52	2.22165	4.70304e-09
ENSOCUG00000016649	SDR42E1	YES	-1.67643	1.8235e-08	-2.10008	3.38581e-13	-1.69279	2.84638e-09	-2.13867	7.44819e-07	-1.0269	0.000462474
ENSOCUG00000016685	NOX4	YES	3.67252	6.87096e-10	6.53793	2.39983e-28	4.5618	1.05476e-14	2.1836	0.00115206	1.1679	0.051549
ENSOCUG00000016759	CBR3	YES	2.18148	1.95331e-13	-0.705724	0.0250026	-1.47118	9.97618e-07	0.414767	0.234892	-0.783335	0.014644
ENSOCUG00000016799	CYB5R1	YES	-1.33903	2.76999e-07	0.48881	0.0827294	-0.186935	0.608796	-1.44734	2.65882e-07	-1.87775	6.25427e-13
ENSOCUG00000016829	GPX6	YES	-0.0331057	0.982955	0.029112	0.922049	0.210325	0.681703	0.113857	0.506767	0.0460073	0.977811
ENSOCUG00000016847	ABCB7	YES	-0.767865	2.31515e-10	-1.33238	1.0164e-29	-0.967728	2.29646e-16	-2.24974	5.29537e-43	-0.610426	5.67248e-07
ENSOCUG00000016897	SLC22A17	YES	3.96083	6.55029e-17	5.26664	1.81283e-28	4.31807	9.41333e-20	4.01897	3.44823e-17	4.06754	1.79302e-17
ENSOCUG00000016931	ABCG4	YES	5.09456	8.57925e-14	8.95048	3.59112e-39	9.63994	3.91527e-45	8.39063	2.76255e-34	2.23146	0.000899106
ENSOCUG00000016942	ALDH1A2	YES	2.9728	1.76998e-06	4.65501	1.92266e-13	3.57773	9.92647e-09	-1.07811	0.0972386	2.66754	1.94025e-05
ENSOCUG00000016948	SLCO4C1	YES	3.61857	2.99595e-06	0.464555	0.540649	2.38025	0.00127638	0.635814	0.316653	2.62964	0.00059729
ENSOCUG00000017218	SLC35B4	YES	0.389376	0.22091	1.40012	2.72862e-07	1.45896	7.37734e-08	0.753293	0.0167682	0.313808	0.386499
ENSOCUG00000017243	FAR2	YES	3.11159	2.74806e-06	1.42164	0.0212221	6.23751	1.22773e-20	4.32744	5.60535e-10	7.44945	2.34935e-28
ENSOCUG00000017247	CYP4F22	YES	3.73547	9.47087e-09	-5.68102	2.66054e-09	-4.95634	7.0272e-09	-3.35668	0.00243546	-2.74582	0.000119162
ENSOCUG00000017310	SLC6A2	YES	0.792377	0.477242	4.88786	0.00324194	9.99002	7.59275e-10	-0.0260376	0.11159	2.56964	0.0626995
ENSOCUG00000017344	KAT6B	YES	0.367556	0.163344	1.67785	2.49246e-13	1.5977	2.92594e-12	0.770612	0.00164715	1.15338	8.93676e-07
ENSOCUG00000017363	AKR1A1	YES	-2.77673	9.84318e-32	-2.97416	3.01621e-36	-3.59459	3.91402e-52	-2.32106	5.16562e-22	-1.4066	5.13231e-09
ENSOCUG00000017476	EPHX4	YES	4.14966	2.12896e-08	3.31016	5.31557e-06	5.04892	7.14854e-12	4.92673	2.72147e-10	3.13604	2.30853e-05
ENSOCUG00000017484	PNPO	YES	-4.96505	2.48323e-100	-4.98342	9.17985e-110	-4.30984	7.32048e-85	-3.75513	7.34848e-44	-3.93793	2.32871e-70
ENSOCUG00000017641	ENSOCUG00000017641	YES	-0.0560325	0.955705	6.74481	1.15746e-07	7.27279	7.0841e-09	3.83744	0.00524878	5.42178	4.2453e-05
ENSOCUG00000017659	ANPEP	YES	3.44979	4.23434e-10	3.36319	9.75975e-10	1.84614	0.000535293	-0.209908	0.732393	7.98733	1.93154e-46
ENSOCUG00000017744	CYP1A1	YES	-10.9843	3.13929e-113	-10.4997	1.71683e-108	-11.1177	1.46467e-119	-11.3177	6.21684e-75	-3.20539	7.52035e-12
ENSOCUG00000017790	CYP17A1	YES	0.138674	0.961665	0.455326	0.539529	0.859129	0.260488	-0.0371645	0.509313	-0.659586	0.331672
ENSOCUG00000017858	CPOX	YES	-2.36529	5.55229e-72	-2.21075	3.93878e-64	-1.71213	4.1584e-39	-2.84892	1.20708e-82	-1.61085	2.33207e-34
ENSOCUG00000017891	SLC29A1	YES	0.863948	0.00057729	1.2404	4.47152e-07	1.15493	2.54276e-06	-0.285726	0.349225	1.20726	1.27062e-06
ENSOCUG00000017893	SLC35B2	YES	0.981154	0.00459765	-0.261462	0.601393	-0.646419	0.0798075	-0.430788	0.272927	0.0258678	0.972099
ENSOCUG00000017922	ABCD1	YES	-1.50753	1.79516e-05	-1.30166	0.000213469	-0.933778	0.00823275	-0.922562	0.0100325	0.447204	0.296573
ENSOCUG00000017926	ABCA12	YES	0.577029	0.217919	0.229673	0.988309	0.272173	0.921926	0.144602	0.321805	0.189846	0.948811
ENSOCUG00000017940	CPB2	YES	-16.3335	3.21726e-47	-20.0521	9.81523e-55	-15.5549	2.05917e-49	-16.068	1.58891e-33	-9.69544	2.95451e-43
ENSOCUG00000017949	HAO2	YES	-9.57781	9.79432e-44	-9.01519	8.75989e-43	-9.66691	1.58792e-47	-8.54979	2.70588e-26	-11.16	1.78496e-51
ENSOCUG00000017956	ABCC1	YES	2.67526	6.55797e-08	1.71878	0.000435505	3.66685	1.28365e-13	1.80201	0.000124817	1.99373	6.18247e-05
ENSOCUG00000017958	MMP1	YES	9.21794	1.12954e-10	0.292343	0.893958	-0.0628327	0.480059	-0.0107564	0.117689	13.8366	4.10284e-23
ENSOCUG00000017971	SLC7A13	YES	-0.0533982	0.982955	-0.0615797	0.859425	-0.00790683	0.901136	0.0313153	0.727556	-0.0576936	0.946353
ENSOCUG00000021060	SULT3A1	YES	-18.0201	8.99247e-38	-12.9837	3.38738e-35	-15.3964	1.17727e-40	-13.6196	1.22606e-25	-11.4451	2.46483e-28
ENSOCUG00000021228	DHRS11	YES	-2.3682	1.63435e-45	-3.27638	7.9598e-86	-3.27286	6.93584e-86	-2.46261	1.54776e-40	0.674543	0.000110738
ENSOCUG00000021501	ENSOCUG00000021501	YES	-19.4591	1.63844e-33	-20.4935	1.39003e-37	-20.5207	1.70461e-37	-17.3302	6.0282e-24	-6.66162	5.0529e-10
ENSOCUG00000021696	POR	YES	-2.74788	5.219e-19	-3.06038	2.94479e-23	-3.73056	9.58432e-34	-4.36826	5.44e-42	-3.00963	2.63812e-22
ENSOCUG00000021716	DHRS4	YES	-4.06378	1.44355e-43	-4.94001	1.39973e-63	-5.36108	2.00487e-74	-4.73968	5.70259e-55	-1.76168	2.95505e-09
ENSOCUG00000021775	MMP10	YES	0.194116	0.734535	0.0519701	0.950053	-0.044581	0.881096	-0.00653597	0.607876	0.258383	0.517597
ENSOCUG00000021831	CYP2C4	YES	-16.7763	5.78927e-60	-23.4589	8.52347e-66	-18.4506	1.57672e-62	-15.1421	1.19474e-41	-6.90544	1.99092e-17
ENSOCUG00000021933	CYP2R1	YES	-1.15585	1.32136e-06	-1.70687	3.61803e-13	-2.30808	1.91419e-22	-2.98101	1.53924e-16	-1.80563	4.57057e-14
ENSOCUG00000021947	SLC1A3	YES	7.95289	3.7508e-16	7.53008	1.00087e-14	11.4611	1.66751e-31	9.80598	1.52894e-23	3.89154	4.00285e-05
ENSOCUG00000022087	RNPEP	YES	1.01117	7.74296e-09	-0.239884	0.254818	-0.555648	0.00220523	0.690809	0.000245683	1.31286	5.14516e-14
ENSOCUG00000022137	PEMT	YES	-4.03529	5.2498e-36	-4.52281	4.24684e-45	-5.09321	3.37256e-56	-4.32929	3.6403e-32	-4.89707	2.10724e-51
ENSOCUG00000022141	SLC35F6	YES	-1.49532	6.11684e-08	-1.68298	8.23628e-10	-1.71546	4.08496e-10	-2.42126	2.10152e-15	-1.36584	9.77512e-07
ENSOCUG00000022202	ENSOCUG00000022202	YES	-3.08937	1.96314e-38	-3.65336	1.20102e-54	-0.147101	0.679689	-2.78883	8.38704e-23	2.71419	3.54925e-32
ENSOCUG00000022433	SLC10A3	YES	0.753861	9.78407e-07	0.244028	0.175361	0.0130575	0.981808	0.728476	9.49121e-06	-0.200485	0.288806
ENSOCUG00000022472	ENSOCUG00000022472	YES	-10.5979	8.19443e-34	-19.743	4.46561e-44	-14.7011	5.1434e-41	-16.1932	1.79863e-27	-2.69245	0.000341185
ENSOCUG00000022561	SULT4A1	YES	0.173794	0.813326	0.0122117	0.972727	3.97581	1.46444e-05	3.64199	0.000127175	0.208157	0.814125
ENSOCUG00000022593	ENSOCUG00000022593	YES	-13.9016	5.02068e-56	-15.7241	1.62251e-66	-15.6996	2.39715e-66	-15.0281	9.01914e-45	-1.8466	7.75724e-11
ENSOCUG00000022723	ACAD11	YES	-5.10795	2.48059e-150	-5.62069	3.31248e-183	-5.88303	4.63594e-200	-6.38189	1.7272e-171	-2.59547	2.40146e-40
ENSOCUG00000022831	MSRB1	YES	-2.41674	4.0496e-16	-2.81853	2.02287e-21	-2.95308	2.23769e-23	-0.946289	0.00178174	-2.64949	6.96096e-19
ENSOCUG00000023120	SLC35B1	YES	-1.26328	2.84028e-06	-0.994388	0.000252208	-1.2039	7.14287e-06	-1.48022	1.71776e-07	0.39939	0.219406
ENSOCUG00000023270	CHST3	YES	2.64188	7.19309e-13	3.65825	1.22621e-23	3.2504	5.41511e-19	2.04716	1.26782e-06	3.60822	1.26166e-22
ENSOCUG00000023272	ABHD16A	YES	-0.387801	0.388129	-0.402605	0.377209	-0.622571	0.125297	-0.981593	0.011779	-0.141794	0.895961
ENSOCUG00000023380	CYP3A6	YES	-10.6456	3.78217e-70	-17.0779	1.15481e-131	-17.0564	1.52528e-131	-13.2573	4.86928e-77	-4.22981	1.1952e-12
ENSOCUG00000023401	ADH4	YES	-16.755	1.80347e-83	-8.58059	8.79981e-69	-9.74657	1.1652e-87	-15.4667	1.97932e-68	-2.31269	1.78687e-06
ENSOCUG00000023410	ENSOCUG00000023410	YES	-19.0509	2.79951e-14	-19.9706	5.56387e-16	-19.917	5.49912e-16	-15.6569	5.35851e-10	-11.8112	9.74097e-10
ENSOCUG00000023448	GSTM2	YES	-4.40487	2.1433e-68	-5.17837	5.3357e-94	-5.4383	1.80067e-103	-4.03895	2.71031e-56	-2.2696	3.72866e-19
ENSOCUG00000023703	GSTM3	YES	3.4823	2.83866e-48	2.56041	7.44011e-27	2.55004	1.27022e-26	3.62543	1.0638e-51	3.05816	2.87857e-37
ENSOCUG00000023733	SLC6A9	YES	2.79532	1.34706e-09	7.44008	7.9636e-60	7.8494	3.02963e-66	7.35862	9.95432e-58	2.59336	1.86108e-08
ENSOCUG00000023770	ABHD15	YES	-6.28702	4.28696e-77	-6.78459	1.3612e-101	-7.11929	2.18267e-102	-8.49866	2.77893e-26	-4.39906	1.1355e-56
ENSOCUG00000023789	BCKDHA	YES	-0.102876	0.879954	-1.37736	5.07141e-07	-1.59693	3.48082e-09	-0.488294	0.097341	-1.76151	1.19312e-10
ENSOCUG00000024091	SLC22A6	YES	0.240528	0.743536	8.04204	2.34392e-55	6.45453	2.6471e-36	6.57803	2.56586e-37	-2.21303	8.15002e-05
ENSOCUG00000024221	INMT	YES	-6.97054	1.05177e-42	-0.143673	0.891468	-0.310634	0.6085	-5.09041	1.87983e-22	-4.66597	9.17949e-21
ENSOCUG00000024308	MMP11	YES	1.22579	9.21932e-05	0.905512	0.0043851	-0.106655	0.876744	-1.69918	0.000153148	0.866809	0.00818745
ENSOCUG00000024443	ENSOCUG00000024443	YES	-3.53782	3.76264e-62	-4.62164	6.98207e-105	-4.65854	1.80425e-106	-3.13572	3.98509e-43	-1.21586	1.72973e-08
ENSOCUG00000024593	ENSOCUG00000024593	YES	9.15372	3.11002e-16	3.41627	0.00147387	0.570533	0.528071	-0.254863	0.310252	0.142495	0.95526
ENSOCUG00000024817	CYB5RL	YES	-0.254805	0.639155	0.351098	0.448922	-0.698406	0.075901	0.547137	0.205429	-0.591625	0.170974
ENSOCUG00000024919	SLC29A2	YES	-0.0900137	0.982955	-0.401196	0.482889	-0.468313	0.376284	0.00939519	0.988759	0.167561	0.889655
ENSOCUG00000024962	ENSOCUG00000024962	YES	0.28239	0.590302	-0.474398	0.276127	-0.716701	0.0742142	0.117866	0.786788	-1.02959	0.0109066
ENSOCUG00000025121	ALDH6A1	YES	-4.49747	5.44492e-188	-2.70915	4.09583e-70	-3.04843	2.34903e-88	-3.14375	9.18176e-88	-2.92336	6.99655e-81
ENSOCUG00000025273	ENSOCUG00000025273	YES	-11.056	4.37653e-56	-12.3162	2.90107e-67	-13.5084	1.34255e-63	-16.162	3.33809e-36	-0.195976	0.865922
ENSOCUG00000025332	RDH14	YES	-0.476272	0.00186777	-0.103617	0.637131	-0.278437	0.0766463	-1.01131	4.38845e-07	-0.985267	2.18251e-11
ENSOCUG00000025359	CHST13	YES	-7.23665	1.02834e-20	-7.91242	6.91304e-28	-9.9551	1.42332e-26	-8.77412	2.9398e-13	-1.65664	4.28683e-07
ENSOCUG00000025702	CYP4A5	YES	-10.1033	1.60297e-32	-14.392	3.7545e-57	-14.5808	1.91445e-57	-11.1662	1.15384e-31	-3.61426	8.92525e-06
ENSOCUG00000025907	PNMT	YES	0.466668	0.667331	2.09574	0.0429802	1.1466	0.212096	0.396769	0.127345	2.29855	0.0424732
ENSOCUG00000026081	NIT2	YES	-2.61732	6.71025e-15	-2.60041	7.58458e-15	-2.81974	3.37197e-17	-2.64261	6.21611e-14	-2.07731	8.24328e-10
ENSOCUG00000026130	GSTZ1	YES	-4.26605	1.11898e-87	-5.32364	6.0846e-136	-5.86626	4.75964e-164	-4.10721	1.65033e-75	-3.36049	4.87249e-55
ENSOCUG00000026248	GAL3ST4	YES	3.93528	1.38389e-37	4.17965	2.9695e-42	3.77723	9.16184e-35	2.32756	8.0828e-13	2.67964	5.04167e-18
ENSOCUG00000026356	ENSOCUG00000026356	YES	-11.035	6.38451e-164	-8.40791	2.37196e-114	-8.58214	6.86838e-119	-8.81546	3.62053e-93	-1.51464	4.39454e-05
ENSOCUG00000026383	AKR1B10	YES	1.56622	1.26729e-07	1.06632	0.000376221	1.36164	4.0289e-06	3.33006	2.2444e-29	5.51878	4.34095e-78
ENSOCUG00000026470	CYB561	YES	5.1423	2.05723e-34	2.74299	6.5217e-11	2.43142	6.42739e-09	1.29264	0.0100367	5.05584	4.53793e-33
ENSOCUG00000026480	ENSOCUG00000026480	YES	-4.70148	1.50344e-22	-4.28599	7.16087e-20	-7.14197	1.41026e-44	-4.63067	1.49753e-15	-8.56334	2.9043e-43
ENSOCUG00000026482	ENSOCUG00000026482	YES	-2.96337	0.000188311	-6.83182	2.07564e-09	-9.06892	1.21465e-10	-4.66446	0.0035083	5.63732	8.78302e-16
ENSOCUG00000026544	ENSOCUG00000026544	YES	-9.78777	5.1799e-08	-4.37609	4.42298e-05	-8.77756	5.77282e-09	-5.20381	0.00135717	-3.64272	0.000528254
ENSOCUG00000026559	ENSOCUG00000026559	YES	-8.84335	2.03635e-21	-11.9344	3.12936e-25	-11.252	7.55524e-25	-7.93392	4.554e-13	-6.48195	2.7388e-15
ENSOCUG00000026643	UGT2B16	YES	-9.19798	5.14529e-49	-14.851	2.34055e-79	-16.9306	2.38302e-61	-17.1077	3.82223e-42	-2.49513	3.34025e-05
ENSOCUG00000026756	ALDH16A1	YES	-0.0249555	0.983481	-1.36639	0.00438558	-1.18351	0.0128914	0.200506	0.699147	0.222218	0.820097
ENSOCUG00000026896	TOMT	YES	1.22336	0.0895899	0.730434	0.319416	1.17088	0.112342	2.32949	0.0124196	0.196505	0.915714
ENSOCUG00000027040	LOXL3	YES	2.39188	1.99373e-11	3.72673	1.52269e-25	2.73763	1.36825e-14	2.4231	2.08452e-11	1.03468	0.00543475
ENSOCUG00000027071	SLC15A4	YES	-0.33694	0.139887	-0.668873	0.0012378	-1.18603	3.12141e-09	-1.37207	2.98912e-09	-0.916489	8.65643e-06
ENSOCUG00000027184	ENSOCUG00000027184	YES	-4.64917	6.81296e-51	-4.57124	2.47257e-49	-5.30359	7.79094e-66	-2.85393	5.29047e-20	-3.74192	2.35782e-33
ENSOCUG00000027397	ENSOCUG00000027397	YES	-16.4099	8.71749e-33	-15.2425	1.25507e-35	-15.2715	2.35373e-35	-13.6065	7.00626e-24	-8.55829	2.21527e-16
ENSOCUG00000027673	NAA80	YES	0.613788	0.0440631	0.24435	0.554132	0.191977	0.674334	1.20996	6.82445e-05	-0.571323	0.0701927
ENSOCUG00000027693	ENSOCUG00000027693	YES	-13.6036	2.3185e-67	-13.3042	2.17334e-94	-8.92327	8.59649e-72	-9.59216	4.48771e-47	-1.32971	0.00605403
ENSOCUG00000027729	ENSOCUG00000027729	YES	-0.00685928	0.995115	3.18657	2.66683e-07	3.9165	2.81591e-10	4.1501	1.98384e-10	-1.06788	0.128775
ENSOCUG00000027865	CYP11A1	YES	-3.09565	1.01705e-08	-2.92182	5.03459e-08	-5.01686	9.45039e-20	-2.00023	0.000243942	-11.6909	8.32085e-29
ENSOCUG00000027965	CYP46A1	YES	1.44193	0.0481976	4.60121	4.58842e-08	5.24047	5.86778e-10	4.72686	5.33573e-08	0.460661	0.583689
ENSOCUG00000028074	DHRS2	YES	-4.01759	5.40725e-18	-4.83398	3.56731e-26	-3.60823	1.05343e-17	-3.2825	2.07808e-07	-1.88484	4.23191e-06
ENSOCUG00000029015	FAAH2	YES	0.187132	0.651661	-0.0200893	0.893958	-0.0200878	0.901136	-0.00422315	0.697795	-0.0167663	0.948811
ENSOCUG00000029115	CYTB	YES	-0.747592	0.0671603	-0.312359	0.540146	-1.00169	0.011466	-1.40996	0.000312584	-0.00227933	0.999419
ENSOCUG00000029139	CPA4	YES	-0.243163	0.906003	0.196772	0.893958	0.238315	0.761182	0.303715	0.255824	8.91286	3.82155e-05
ENSOCUG00000029197	ACOXL	YES	-0.0273961	0.982955	0.00928422	0.932454	0.0110861	0.935726	0.0675381	0.681745	0.0800021	0.948811
ENSOCUG00000029267	CYP2C30	YES	-19.4391	1.0876e-49	-22.8561	6.74189e-58	-20.2486	5.30485e-54	-16.5614	5.81335e-37	-6.16528	2.56305e-09
ENSOCUG00000029332	CPN2	YES	-12.053	2.47347e-50	-14.0283	9.10243e-48	-14.0576	2.69754e-47	-12.0781	7.6223e-31	-10.1531	1.01965e-60
ENSOCUG00000029337	MMP3	YES	0.0733422	0.991601	0.628274	0.485692	-0.457422	0.381107	-0.0903047	0.308385	7.33265	1.23838e-06
ENSOCUG00000029460	PNLIPRP2	YES	-0.0346531	0.982955	-0.0416417	0.893958	0.0360436	0.97162	0.0695196	0.610171	0.26329	0.0422206
ENSOCUG00000029486	GSTA5	YES	-2.64485	8.49187e-11	-4.48232	5.76747e-28	-6.9411	1.59108e-64	-6.64539	1.01795e-58	-1.91167	3.21894e-06
ENSOCUG00000029574	CYP2F1	YES	0.230094	0.819164	0.00737238	0.860711	-0.151243	0.656658	-0.215057	0.969124	0.0432446	0.979293
ENSOCUG00000029602	PNLIP	YES	-5.58242	5.51472e-16	-8.60095	2.71953e-23	-5.75685	1.49776e-18	-3.54389	1.40966e-06	10.4263	9.20615e-64
ENSOCUG00000029709	ENSOCUG00000029709	YES	-4.05729	2.18035e-39	-3.74782	1.14798e-34	-4.942	7.03678e-58	-3.63372	4.78331e-27	-1.78697	6.00704e-09
ENSOCUG00000029891	ENSOCUG00000029891	YES	2.548	3.36029e-15	0.261291	0.553549	1.07946	0.000933299	2.8706	7.2725e-19	-0.494014	0.191774
ENSOCUG00000030971	SLC47A1	YES	-1.44012	0.0486178	1.61668	0.0144932	6.36153	4.00021e-20	-2.1998	0.240521	2.99433	1.86434e-05
ENSOCUG00000033073	ADH6	YES	-10.5792	5.31382e-74	-8.93787	8.42002e-54	-7.9912	2.13808e-43	-14.2758	3.10282e-75	-3.68093	1.8321e-10
ENSOCUG00000033151	AOC3	YES	-7.9965	2.30315e-73	-2.32552	4.28958e-08	-3.17945	8.08837e-14	-9.28009	3.197e-52	-3.00888	2.5879e-12
ENSOCUG00000033613	PON3	YES	-6.23513	3.53031e-113	-10.9673	0	-9.49036	2.81883e-252	-11.1786	1.74079e-128	-2.78309	7.72286e-24
ENSOCUG00000035654	ENSOCUG00000035654	YES	3.62037	5.93972e-11	7.06753	4.39108e-37	5.74771	3.63191e-25	6.83471	1.65198e-34	-0.0610744	0.968682
ENSOCUG00000037446	GPX2	YES	7.4951	6.83006e-25	-2.15977	0.00353869	-0.324026	0.687083	1.42352	0.0255965	6.75373	2.13669e-20
ENSOCUG00000037782	CYB561D1	YES	0.270931	0.564279	-0.140732	0.826031	-0.125061	0.845043	-1.31124	0.0197314	0.202611	0.746396
ENSOCUG00000037867	ENSOCUG00000037867	YES	-4.21256	8.75795e-34	0.168475	0.805688	0.00415197	0.999146	0.901362	0.0107466	-0.444446	0.279204
ENSOCUG00000038581	SLC35E2B	YES	-1.23356	4.36984e-39	-1.2216	8.27205e-39	-1.81975	3.0856e-84	-1.87195	1.17347e-69	-0.568424	4.50698e-09
ENSOCUG00000039128	HS3ST6	YES	8.0152	3.59153e-37	-0.202799	0.868644	1.87948	0.00183667	2.69476	9.87765e-05	-0.350938	0.721416
ENSOCUG00000000004	FGD1	NO	-0.265217	0.134479	0.70883	4.51088e-06	0.315045	0.0594188	0.747142	8.3562e-06	-0.054584	0.927437
ENSOCUG00000000005	MDM4	NO	-1.05942	0.00637794	0.571131	0.166792	0.689637	0.0812242	-0.867042	0.0303594	0.452173	0.33188
ENSOCUG00000000006	INPP1	NO	-0.690039	0.0339588	-0.732139	0.0190723	-0.673613	0.0368146	-0.384114	0.295361	-0.275469	0.561142
ENSOCUG00000000007	GLIPR2	NO	-0.167213	0.890969	2.51719	9.82975e-07	1.57399	0.00178823	1.92531	0.000209089	2.67272	2.6992e-07
ENSOCUG00000000008	CCIN	NO	-0.0549869	0.955429	7.31478	3.99698e-09	6.33797	4.14587e-07	5.10528	0.000325919	5.15599	8.28769e-05
ENSOCUG00000000009	CLTA	NO	0.133687	0.615619	-0.28885	0.189044	-0.266878	0.226873	0.551015	0.00531907	-0.302514	0.186301
ENSOCUG00000000010	GNE	NO	-1.32469	3.4296e-08	-1.2609	1.42463e-07	-0.759606	0.00196134	-1.43139	7.49318e-09	-0.734707	0.00366985
ENSOCUG00000000012	ENSOCUG00000000012	NO	-2.45913	9.0176e-59	-2.1637	2.98017e-46	-2.80477	1.75925e-76	-3.06815	3.2717e-78	-0.979659	2.8304e-10
ENSOCUG00000000013	RAD18	NO	-0.375841	0.190516	-1.81732	4.72205e-13	-1.77385	1.44785e-12	-0.826316	0.00455658	-0.474962	0.0956254
ENSOCUG00000000014	ENSOCUG00000000014	NO	-3.83358	7.37106e-23	-3.58746	3.24294e-20	-4.11352	4.74545e-26	-2.23585	7.3675e-09	-2.61099	2.77465e-11
ENSOCUG00000000015	GYS1	NO	0.802868	0.00663209	0.747828	0.0120186	0.421275	0.188373	0.862712	0.00378203	0.465554	0.168831
ENSOCUG00000000016	ENSOCUG00000000016	NO	-0.84859	0.171433	-0.0888454	0.932454	0.45421	0.501567	-0.536039	0.432735	0.390367	0.640368
ENSOCUG00000000017	LIPE	NO	1.73364	1.28705e-09	1.72488	1.33915e-09	2.03231	8.05664e-13	1.98093	1.62555e-11	0.773582	0.0103366
ENSOCUG00000000018	ENSOCUG00000000018	NO	-0.494796	0.0342157	-1.12344	2.32408e-07	-1.31011	1.35364e-09	0.0104534	0.973725	-0.603549	0.00962829
ENSOCUG00000000020	SMCHD1	NO	0.33358	0.429522	1.44503	3.63387e-05	1.33143	0.000140473	0.463966	0.259676	0.62389	0.0992919
ENSOCUG00000000021	DNM1L	NO	0.38675	0.00778969	0.858314	2.57564e-10	1.10019	2.6721e-16	0.582435	0.000111942	0.359756	0.0168454
ENSOCUG00000000022	YARS2	NO	-0.335151	0.13411	-1.41794	4.8837e-13	-1.46588	7.07441e-14	-1.1728	3.2452e-07	-0.440767	0.0420408
ENSOCUG00000000023	PKP2	NO	-4.00372	2.42393e-32	-2.65079	2.17473e-15	-3.33942	1.87238e-23	-2.71101	9.66501e-15	-0.85857	0.0148088
ENSOCUG00000000024	CENPN	NO	0.962175	2.6737e-06	-0.51365	0.0195325	-0.391352	0.0820523	-0.153688	0.666282	1.73542	2.2222e-18
ENSOCUG00000000026	NR0B1	NO	-10.1767	1.4634e-21	-5.18986	4.6458e-18	-7.12946	8.30325e-27	-10.066	1.39553e-13	-13.1917	1.42083e-25
ENSOCUG00000000028	ZNF503	NO	1.2318	2.90709e-08	3.01835	5.87259e-44	1.63074	7.7896e-14	1.14968	1.06398e-06	0.433147	0.0874749
ENSOCUG00000000030	SLC17A5	NO	-1.58074	6.47472e-06	-0.48895	0.205741	-0.822078	0.0202531	-3.54321	3.18996e-15	-0.63928	0.0948911
ENSOCUG00000000031	PBK	NO	1.42071	0.00652051	-1.01497	0.0660367	-0.592901	0.290395	-2.4493	0.0321755	4.05982	4.79412e-14
ENSOCUG00000000032	NUGGC	NO	-5.6099	7.22621e-17	-3.36357	4.97591e-12	-0.909198	0.0472011	-2.8631	2.00101e-05	-0.991048	0.0376941
ENSOCUG00000000034	ELP3	NO	-0.752188	3.20994e-07	-0.441984	0.00309702	-0.730007	3.90731e-07	-0.669235	0.000137672	-1.17535	4.89413e-16
ENSOCUG00000000038	CREBRF	NO	-0.287641	0.563169	0.722901	0.0779476	1.06187	0.00671705	0.882656	0.029667	0.325509	0.568768
ENSOCUG00000000040	BNIP1	NO	-0.475266	0.116358	-0.661498	0.0201689	-0.33567	0.289291	-0.150521	0.696449	0.0916801	0.934882
ENSOCUG00000000041	NKX2-5	NO	-0.0113215	0.982955	-0.0144744	0.893958	-0.0139851	0.901136	-0.0031798	NA	0.0457803	0.999666
ENSOCUG00000000044	C11orf65	NO	-0.0179399	0.982955	-0.0252266	0.893958	-0.0248468	0.901136	0.0676676	0.659368	0.0762046	0.980773
ENSOCUG00000000046	RTP1	NO	0.0528026	0.021424	-0.0243485	0.0394266	0.06697	0.00282733	-0.00504086	0.225209	-0.021792	0.0547367
ENSOCUG00000000049	MASP1	NO	-3.45958	9.63172e-22	-4.86295	2.78125e-41	-3.74026	3.11352e-25	-8.71283	1.18061e-56	-7.57367	3.56141e-92
ENSOCUG00000000051	DMXL1	NO	-0.667874	0.0321213	0.990764	0.00157768	1.20852	8.75345e-05	0.171648	0.690521	0.230455	0.664398
ENSOCUG00000000055	PPP1R32	NO	1.51659	0.126443	1.65082	0.113584	2.93914	0.0198085	3.63189	0.000815255	0.368237	0.886728
ENSOCUG00000000059	ENSOCUG00000000059	NO	0.992976	0.0108394	0.304337	0.547854	0.315184	0.513953	0.524953	0.2573	0.335933	0.528874
ENSOCUG00000000060	TDRD7	NO	0.0592087	0.982955	0.545172	0.0210846	0.868231	7.22787e-05	1.65371	4.64432e-15	-0.481651	0.0248531
ENSOCUG00000000061	FBXO5	NO	0.225516	0.629706	-0.438072	0.229831	0.0192869	0.976045	-0.952439	0.0468563	1.77318	1.80113e-08
ENSOCUG00000000063	ENSOCUG00000000063	NO	0.629773	0.0544497	-0.0439013	0.957824	0.149825	0.774805	0.077973	0.823315	0.396188	0.300745
ENSOCUG00000000064	ENSOCUG00000000064	NO	0.0617218	0.982955	0.152596	0.762063	0.320046	0.252747	0.340659	0.240521	0.143129	0.761772
ENSOCUG00000000065	ENSOCUG00000000065	NO	-0.0743663	0.923734	-0.757652	0.000939979	-0.95653	2.22019e-05	0.485449	0.0821948	0.319293	0.225321
ENSOCUG00000000066	USP27X	NO	-0.387175	0.383908	0.817018	0.0327695	-0.053323	0.935726	0.453566	0.315562	-1.09506	0.00509974
ENSOCUG00000000068	FRMPD1	NO	6.55153	5.72537e-11	7.30307	2.97031e-13	10.9566	1.59153e-27	11.6169	1.38835e-30	5.34346	9.30248e-08
ENSOCUG00000000069	MYO1C	NO	0.080576	0.951641	0.177673	0.694981	-1.22874	1.24591e-05	-1.06127	0.000206412	-1.02716	0.00039692
ENSOCUG00000000071	ZNF567	NO	0.348965	0.138483	0.378378	0.09606	0.676783	0.00121424	-0.391552	0.169928	0.516358	0.0217255
ENSOCUG00000000072	CBLN4	NO	-0.0462901	0.982955	0.531611	0.818726	6.05903	0.00177423	1.0045	0.0487219	0.654358	0.671368
ENSOCUG00000000073	INPP5K	NO	1.54994	1.4971e-17	1.55373	1.05387e-17	3.37056	2.54118e-78	3.63433	9.97543e-89	0.0441614	0.948811
ENSOCUG00000000074	ENSOCUG00000000074	NO	1.28686	1.39949e-10	0.94679	2.69487e-06	2.06469	7.1971e-26	1.47408	3.88302e-12	2.75805	9.69164e-45
ENSOCUG00000000075	PITPNA	NO	0.41851	0.0494322	0.154275	0.58994	0.488717	0.0178899	1.25547	2.39851e-10	0.382401	0.0890307
ENSOCUG00000000076	SLC43A2	NO	0.272586	0.487537	-0.902876	0.00319949	0.593108	0.060258	-0.526206	0.149116	3.03654	1.38475e-24
ENSOCUG00000000077	RILP	NO	-4.51278	2.31755e-37	-3.44589	1.04872e-23	-4.44681	1.19642e-37	-3.27802	1.05744e-17	-5.63467	3.89769e-55
ENSOCUG00000000079	MS4A8	NO	-0.0159058	0.982955	-0.0223401	0.893958	-0.0222723	0.901136	-0.00498259	0.698381	0.204037	0.504336
ENSOCUG00000000080	PLEKHA2	NO	0.615863	0.184628	3.7376	2.19435e-17	2.51669	8.35873e-09	3.2771	1.29777e-13	1.83084	3.61732e-05
ENSOCUG00000000081	PRPF8	NO	-0.303256	0.179001	-0.38241	0.0763797	-0.424073	0.0436621	-0.982085	7.24488e-07	-0.656074	0.00145309
ENSOCUG00000000083	HTRA4	NO	3.30945	0.00167974	1.50921	0.0856065	1.06148	0.189809	2.07048	0.0256418	1.1462	0.186978
ENSOCUG00000000085	TM2D2	NO	-0.303506	0.249744	0.107773	0.805188	0.0932148	0.839046	-1.11052	1.99386e-05	-0.817784	0.000420912
ENSOCUG00000000086	ENSOCUG00000000086	NO	0.24816	0.398178	-0.619041	0.0134457	0.167181	0.619692	0.093826	0.701741	-0.26949	0.380558
ENSOCUG00000000087	TLCD2	NO	3.25842	2.64188e-06	5.3255	2.40503e-14	5.35852	1.5838e-14	4.91023	1.29677e-11	0.114746	0.948811
ENSOCUG00000000090	WDR81	NO	-0.756834	0.0018008	-1.027	1.69155e-05	-1.44123	9.12618e-10	-1.15446	2.53702e-06	-1.02618	2.28285e-05
ENSOCUG00000000091	SERPINF2	NO	-13.1675	2.24703e-193	-11.359	2.22876e-237	-10.9994	6.94641e-228	-12.7516	1.24063e-83	-7.52867	5.07533e-116
ENSOCUG00000000092	SERPINF1	NO	-0.030047	0.982955	0.770179	0.0431329	-0.373712	0.380009	-3.59624	6.91746e-21	-4.44607	1.17544e-33
ENSOCUG00000000093	SMYD4	NO	0.0577184	0.982955	0.132883	0.733553	0.0533626	0.917685	-0.270126	0.364205	-0.318571	0.229343
ENSOCUG00000000094	ENSOCUG00000000094	NO	2.53051	2.60365e-12	1.24125	0.000630215	0.92381	0.0119741	-1.36232	0.0181843	1.85931	3.38366e-07
ENSOCUG00000000095	RBBP5	NO	-0.636837	0.0427479	0.193719	0.672603	0.359848	0.298605	-0.0645591	0.848948	0.00464085	0.999419
ENSOCUG00000000097	DSTYK	NO	0.212721	0.669722	1.53516	8.38311e-06	1.36904	6.86754e-05	0.941166	0.00820632	-0.305034	0.5354
ENSOCUG00000000098	SLC16A10	NO	-5.92011	2.40345e-58	-2.6651	1.5818e-17	-4.13176	1.83092e-38	-5.96354	2.52544e-24	-1.70794	6.25969e-08
ENSOCUG00000000100	ENSOCUG00000000100	NO	0.854053	2.21462e-12	0.20758	0.184	0.453735	0.000382933	0.58986	1.48819e-05	0.73238	2.85597e-09
ENSOCUG00000000101	ENSOCUG00000000101	NO	-1.28492	0.00359456	0.361047	0.471684	0.156172	0.839413	-3.61995	3.3662e-05	0.428598	0.401856
ENSOCUG00000000102	BBS9	NO	1.33169	3.87328e-05	1.01457	0.0020013	3.55874	2.30511e-29	2.33723	9.11311e-13	-0.198401	0.702952
ENSOCUG00000000103	MIXL1	NO	-0.129096	0.966227	-0.037217	0.849613	0.0307882	0.928592	-0.0637932	0.563548	0.365782	0.551434
ENSOCUG00000000104	ERG	NO	1.7264	6.22137e-10	-0.316937	0.350946	-0.36339	0.260791	-5.42292	6.9472e-18	-0.683037	0.0245218
ENSOCUG00000000105	SPECC1L	NO	-0.0224771	0.982955	1.50897	6.1801e-48	1.24253	8.38636e-33	1.12758	1.46446e-22	1.01575	1.94113e-21
ENSOCUG00000000107	MPPE1	NO	-0.32036	0.174246	0.0312899	0.947099	-0.547346	0.0100638	-1.2246	1.33965e-06	0.999414	1.29651e-06
ENSOCUG00000000108	ARL4A	NO	-1.69002	2.3144e-15	0.173585	0.578251	-0.928683	1.30363e-05	-0.596908	0.0121679	-1.24787	5.75479e-09
ENSOCUG00000000109	ADAMTS9	NO	-0.254761	0.671065	0.315679	0.565553	-0.13445	0.883538	-0.885142	0.0508778	-0.37231	0.500648
ENSOCUG00000000111	COL4A3	NO	5.61616	7.86891e-41	2.78356	2.87195e-11	2.91541	2.99285e-12	2.72395	1.40838e-10	-0.798177	0.0787827
ENSOCUG00000000114	DUSP2	NO	0.681966	0.298106	0.908807	0.148577	5.08555	8.11931e-13	5.03524	2.57799e-12	1.06936	0.104826
ENSOCUG00000000116	MFF	NO	-0.539071	1.5489e-07	-0.221073	0.0436206	-0.0278838	0.935726	0.27552	0.0220651	-0.626429	7.75169e-10
ENSOCUG00000000117	TM4SF20	NO	-12.6431	1.21562e-47	-12.5227	5.10273e-67	-17.8803	1.80243e-56	-14.3117	1.65668e-34	0.345205	0.547975
ENSOCUG00000000119	SLC51A	NO	-2.03423	0.000997284	-1.01092	0.0665237	-2.53758	3.37027e-05	-3.227	0.00226331	4.16966	2.92784e-13
ENSOCUG00000000120	ADCYAP1R1	NO	0.34528	0.496652	3.27085	9.48384e-17	3.2988	4.5388e-17	1.11294	0.015133	2.09213	1.59181e-07
ENSOCUG00000000121	LRR1	NO	0.981422	8.27549e-05	-0.219082	0.507102	-0.149687	0.696085	-0.24939	0.58482	1.52554	2.38019e-10
ENSOCUG00000000122	FKRP	NO	0.633329	0.033357	0.187791	0.666232	0.563035	0.0597413	0.0923668	0.792624	0.266539	0.522956
ENSOCUG00000000123	PCYT1A	NO	-1.17051	0.00176473	-0.889917	0.0196951	-0.420507	0.326096	-0.129498	0.763814	-0.18461	0.809574
ENSOCUG00000000127	ENSOCUG00000000127	NO	-0.502484	0.0324738	-0.153679	0.641515	-0.385188	0.106776	-0.885878	0.000904945	-0.00350613	0.998599
ENSOCUG00000000128	C21orf91	NO	0.636775	0.0892114	1.19889	0.000654745	1.72119	6.98564e-07	1.26893	0.000702859	-0.0478203	0.948811
ENSOCUG00000000129	LUC7L	NO	0.87092	0.0324801	0.53336	0.212248	0.328674	0.49397	0.827798	0.033599	0.327629	0.571247
ENSOCUG00000000131	NXPE3	NO	1.73776	1.68979e-05	3.3191	1.24495e-16	3.7807	3.69942e-21	2.29081	7.23082e-08	2.39805	3.3123e-09
ENSOCUG00000000133	NFKBIZ	NO	0.39416	0.367058	-0.848347	0.0294889	-0.949402	0.0133003	-3.48685	1.88575e-09	1.06693	0.00610072
ENSOCUG00000000134	NTNG2	NO	3.50669	5.37271e-10	4.67476	1.61653e-16	6.93087	3.84292e-34	5.93483	2.24805e-25	1.08972	0.0531397
ENSOCUG00000000136	BNC1	NO	6.36463	3.24038e-13	5.85095	1.82221e-11	1.37183	0.0439046	-0.0713709	0.906804	-7.28672	8.10341e-06
ENSOCUG00000000137	CCT3	NO	0.272662	0.440519	-0.67564	0.0192302	-0.0779627	0.901136	0.459786	0.126083	0.13144	0.843347
ENSOCUG00000000140	AP3B1	NO	-0.043961	0.982955	-0.126941	0.819099	-0.718417	0.011635	-0.400338	0.251487	0.351362	0.314484
ENSOCUG00000000141	ACTR6	NO	-0.512683	0.00155812	-0.926603	1.78163e-09	-0.381848	0.0193802	-1.13115	4.33276e-09	-0.703757	9.72511e-06
ENSOCUG00000000142	F8	NO	-4.99013	9.13628e-55	-4.19009	6.4037e-47	-2.98525	1.12367e-25	-7.72403	2.0939e-20	-3.48608	7.13024e-33
ENSOCUG00000000143	ENSOCUG00000000143	NO	0.14463	0.982955	-0.0454083	0.881306	0.146188	0.99111	-0.1257	0.626774	-0.343928	0.683264
ENSOCUG00000000144	ENSOCUG00000000144	NO	5.27449	7.0307e-05	6.43642	5.73651e-07	8.23884	5.84958e-11	8.92634	4.0385e-12	4.48928	0.000839582
ENSOCUG00000000145	NFIL3	NO	-2.88065	5.7067e-17	-2.14917	1.215e-10	-1.11629	0.000832638	-1.05354	0.00350624	-1.03233	0.00276267
ENSOCUG00000000146	IQGAP1	NO	1.02748	0.00062782	1.96481	2.82534e-11	0.973722	0.0011635	1.08251	0.000308315	1.33396	9.60163e-06
ENSOCUG00000000148	CDO1	NO	-4.79223	2.72458e-31	-3.72639	9.67741e-20	-4.98783	6.25139e-34	-3.56937	4.74888e-18	-7.37447	1.03885e-70
ENSOCUG00000000149	ENSOCUG00000000149	NO	0.636786	0.0800419	2.36051	5.26471e-12	1.63581	1.62481e-06	2.5302	1.64348e-13	0.966379	0.00695887
ENSOCUG00000000151	SSMEM1	NO	1.62754	0.0598799	0.0120779	0.991714	2.33169	0.0110876	0.967206	0.109204	-1.07488	0.234127
ENSOCUG00000000152	EDEM3	NO	-1.15197	0.00201564	-0.492198	0.226119	-0.512185	0.196835	-2.64867	8.64884e-12	1.51661	2.66344e-05
ENSOCUG00000000154	IL13	NO	-0.0251826	0.982955	0.0286742	0.967083	0.0193794	0.935726	-0.00724434	0.699147	0.146545	0.76211
ENSOCUG00000000155	NSRP1	NO	1.04154	0.00232173	-0.034414	0.975508	-0.197978	0.741864	0.705075	0.0434881	0.216802	0.693261
ENSOCUG00000000156	TRAK2	NO	-1.26648	1.93645e-07	0.717926	0.00401604	2.75699	5.15933e-31	1.58885	5.00871e-11	-0.0571871	0.948811
ENSOCUG00000000157	ENSOCUG00000000157	NO	-2.00499	1.84171e-07	-2.43604	2.21208e-10	-1.87066	9.54079e-07	-3.30303	5.13567e-15	-1.65322	2.08591e-05
ENSOCUG00000000158	GPAA1	NO	0.221044	0.788458	-0.570339	0.275652	-0.952393	0.0484897	-0.818529	0.0822644	-0.561986	0.314472
ENSOCUG00000000159	RGMB	NO	2.31148	1.6206e-35	2.06462	6.49364e-29	1.26342	1.43057e-11	0.585575	0.014595	3.84216	1.00076e-96
ENSOCUG00000000161	SH3BP2	NO	-0.827279	0.0440465	-0.908302	0.0260631	-0.785822	0.0537106	-0.753886	0.0758771	-1.50108	0.000262267
ENSOCUG00000000162	LRRC51	NO	1.73725	0.00064398	0.24335	0.769142	0.894709	0.0797552	2.51376	1.68764e-06	-0.990472	0.0667964
ENSOCUG00000000163	PIGG	NO	-0.758149	0.000671022	-0.0635935	0.893958	-0.497651	0.0306281	-1.84674	5.11037e-16	-0.747531	0.00100392
ENSOCUG00000000164	LAMTOR1	NO	0.126207	0.591831	0.215828	0.250621	-0.0569523	0.882449	0.730278	3.27068e-05	-0.462507	0.0071197
ENSOCUG00000000166	LYRM7	NO	-0.698254	0.0189568	-0.683326	0.0165413	-0.251642	0.463805	0.249278	0.55448	-0.271665	0.474156
ENSOCUG00000000167	INPPL1	NO	-0.339151	0.0491453	0.429446	0.00852371	-0.626877	6.35874e-05	0.0657584	0.731343	0.0945534	0.745859
ENSOCUG00000000169	PHOX2A	NO	-0.014337	0.982955	-0.0203696	0.893958	-0.0203593	0.901136	-0.00444742	0.697965	0.183977	0.726241
ENSOCUG00000000170	NUP155	NO	-0.487364	0.0225183	-0.558965	0.00777487	-0.264699	0.262794	-1.20513	1.01554e-07	-0.0835184	0.884936
ENSOCUG00000000171	GREM2	NO	0.999087	0.40431	8.45074	2.13271e-13	5.79183	1.34872e-06	1.76044	0.0113412	8.55905	1.77979e-13
ENSOCUG00000000172	VAV3	NO	-0.692029	0.0609213	-2.00833	1.23728e-08	-1.43388	4.23784e-05	-2.30446	1.92074e-09	-0.4924	0.231915
ENSOCUG00000000173	CEP170	NO	-1.21903	0.000622239	0.35891	0.378097	0.704678	0.0440555	0.272958	0.515518	-0.984143	0.0071719
ENSOCUG00000000174	EXOC6	NO	-0.748623	7.49406e-07	-0.473977	0.00193742	-0.329011	0.0375828	-0.928657	3.35738e-07	-0.35851	0.0278606
ENSOCUG00000000175	TMEM74	NO	0.198711	0.992816	0.499788	0.764949	2.62751	0.0632007	0.589089	0.14243	0.439464	0.824884
ENSOCUG00000000179	ENSOCUG00000000179	NO	1.01825	0.000565272	-0.880699	0.00317064	-0.866851	0.00351339	0.254516	0.415082	0.169825	0.695421
ENSOCUG00000000181	GPR39	NO	-5.94247	3.98545e-38	-4.57899	2.88716e-31	-5.15456	1.67094e-37	-4.22906	7.89184e-15	-0.855076	0.0316222
ENSOCUG00000000182	LYPD1	NO	-1.94655	5.79988e-05	6.16707	6.93183e-45	3.41961	5.02843e-15	4.46121	9.5237e-24	-4.0513	3.44596e-12
ENSOCUG00000000184	NCKAP5	NO	2.39698	4.0875e-10	1.79742	2.56657e-06	2.65681	3.54325e-12	3.35261	3.53836e-18	0.617349	0.12526
ENSOCUG00000000185	ANO6	NO	2.07685	2.11884e-11	3.63769	3.25412e-32	2.40939	5.00143e-15	1.13754	0.000660037	4.71364	1.23129e-52
ENSOCUG00000000186	RBM27	NO	-0.589297	0.164133	0.0460607	0.934539	0.403217	0.35167	0.0892702	0.802047	0.418464	0.375544
ENSOCUG00000000187	CKAP4	NO	3.12525	2.40736e-25	1.77052	4.58245e-09	1.55281	2.89718e-07	1.15529	0.000311399	1.85032	1.31898e-09
ENSOCUG00000000188	PREP	NO	-0.434349	0.0301336	-0.800065	2.18728e-05	-0.846031	6.17085e-06	-0.957863	7.45867e-06	0.348852	0.106111
ENSOCUG00000000191	YPEL4	NO	1.83551	0.0144227	3.29277	3.44147e-05	4.55737	1.63811e-08	3.33721	0.000147877	3.71079	5.20281e-06
ENSOCUG00000000193	CORO7	NO	1.10059	0.00057988	0.678028	0.0419013	0.912447	0.00432921	1.72441	6.04354e-08	0.544064	0.131006
ENSOCUG00000000194	EGR3	NO	0.744399	0.263292	0.795848	0.224393	-0.0132331	0.991839	-0.245812	0.725289	0.400318	0.655295
ENSOCUG00000000197	HK2	NO	1.58789	7.22706e-10	-0.247689	0.465638	2.26904	6.70369e-19	1.7599	1.47237e-11	0.156064	0.754366
ENSOCUG00000000199	DEUP1	NO	-0.0740989	0.961401	0.0595953	0.927442	-0.0189765	0.901136	-0.0413227	0.801274	0.0393225	0.980305
ENSOCUG00000000200	RAP1GAP2	NO	3.20379	4.3495e-08	2.95542	3.43745e-07	4.51317	1.47783e-14	3.84614	1.93353e-10	6.25689	5.17176e-26
ENSOCUG00000000201	COL25A1	NO	-3.58119	3.88148e-22	-1.98368	3.77763e-08	-1.47659	4.01068e-05	-3.4344	2.11903e-16	-5.77514	5.56263e-50
ENSOCUG00000000203	MAGT1	NO	-2.6136	2.70027e-11	-0.783751	0.0505264	-1.63863	2.34084e-05	-4.03063	2.80976e-20	-0.915929	0.0243916
ENSOCUG00000000206	CRYBA2	NO	7.32243	5.29803e-14	7.74178	1.78932e-15	3.95297	2.3005e-05	13.5062	4.47335e-43	2.52356	0.00490058
ENSOCUG00000000208	CFAP65	NO	-1.05419	0.127028	-0.460072	0.328165	3.11922	0.00340508	2.60702	0.00697812	-1.26938	0.0851081
ENSOCUG00000000210	ENSOCUG00000000210	NO	-0.0534554	0.982955	-0.00181644	0.932454	-0.0613577	0.893154	-0.0260506	0.734691	0.073748	0.948553
ENSOCUG00000000213	NTM	NO	0.127725	0.970973	3.53319	1.99862e-06	5.42685	8.27297e-13	6.46588	1.87152e-17	-0.204462	0.909671
ENSOCUG00000000214	ELP6	NO	0.624144	0.0506902	-0.295837	0.417994	-0.144071	0.766182	0.400178	0.269039	-0.354645	0.340627
ENSOCUG00000000215	PER2	NO	0.186919	0.437096	-0.35017	0.0831629	-0.48184	0.0119956	-0.8257	0.00018318	-0.335085	0.11773
ENSOCUG00000000218	OTUD6B	NO	-0.907153	0.0117467	0.0752419	0.914073	-0.147033	0.829558	-1.01855	0.00678201	-0.255733	0.636232
ENSOCUG00000000219	ENSOCUG00000000219	NO	1.98737	0.117118	12.5746	9.67909e-23	10.3451	2.06814e-15	12.0889	3.74111e-21	-0.0775099	0.748648
ENSOCUG00000000220	MBNL2	NO	-0.708853	0.0892988	0.026428	0.971514	0.383037	0.423773	-0.523801	0.223604	-0.553207	0.240062
ENSOCUG00000000222	ANO5	NO	-0.932824	0.00269505	0.714674	0.0122848	0.510496	0.0847458	0.846449	0.0136488	0.823084	0.00459994
ENSOCUG00000000224	ENSOCUG00000000224	NO	-0.487624	0.449002	-0.674802	0.272555	-0.299007	0.709297	0.643721	0.227916	0.835033	0.183812
ENSOCUG00000000227	ASAP3	NO	-0.357944	0.180637	0.351289	0.18354	-0.314525	0.247771	0.232743	0.410017	-1.41811	1.25744e-09
ENSOCUG00000000228	DNAJA4	NO	3.00621	4.13382e-31	3.36016	2.67968e-39	3.38955	5.95098e-40	3.70963	2.32814e-40	2.09041	2.34982e-15
ENSOCUG00000000229	SIPA1L1	NO	1.20306	2.30378e-11	0.425483	0.0338317	0.202641	0.416391	0.875695	3.64333e-06	0.301381	0.191916
ENSOCUG00000000230	KBTBD3	NO	1.20153	0.000455542	1.27311	0.000165852	2.42002	3.75605e-13	1.63224	1.49027e-05	0.356404	0.429554
ENSOCUG00000000231	AASDHPPT	NO	-0.727798	0.00128355	-0.548548	0.0173994	-0.28711	0.267311	-0.289337	0.290282	-0.581608	0.0139857
ENSOCUG00000000234	RAPGEF1	NO	-0.569683	0.000106782	-0.136901	0.483283	0.0212134	0.94572	-0.328138	0.059088	0.0907168	0.747769
ENSOCUG00000000236	RGMA	NO	7.28213	1.21056e-89	6.09384	2.70398e-63	5.44007	1.15148e-50	5.00297	2.16251e-38	3.70752	9.77735e-24
ENSOCUG00000000237	TRIM45	NO	2.61799	3.79706e-25	2.24838	4.59405e-19	2.10865	5.83104e-17	2.34554	2.0798e-18	0.640516	0.0219278
ENSOCUG00000000239	ATP6V1G3	NO	0.233395	0.157022	-0.0283918	0.893958	0.0265478	0.935726	-0.0111467	0.69525	-0.0244394	0.948811
ENSOCUG00000000241	ENSOCUG00000000241	NO	0.748315	0.285425	-0.386496	0.564496	-0.219933	0.747752	0.704249	0.2402	-0.0493982	0.948811
ENSOCUG00000000242	ASB10	NO	2.4024	0.0589157	9.89704	7.3849e-13	7.19363	3.81369e-07	1.47459	0.0203825	0.693327	0.752572
ENSOCUG00000000243	INS	NO	-0.132974	0.972752	0.0259327	0.967083	0.108145	0.97162	0.243598	0.245657	-0.148241	0.896877
ENSOCUG00000000244	GRAMD4	NO	0.54137	6.44875e-05	-0.950174	5.59085e-13	-1.10884	2.91353e-17	-1.70542	2.84099e-26	-1.0463	3.86514e-15
ENSOCUG00000000247	CHPF2	NO	3.15459	3.94792e-19	2.50137	1.24651e-12	2.09739	2.48777e-09	1.7669	9.3168e-07	1.93662	5.57382e-08
ENSOCUG00000000248	UBE2G1	NO	-0.658468	5.83404e-05	-1.22454	6.17279e-15	-1.22491	5.48671e-15	-1.19298	1.80323e-10	-0.690815	2.5506e-05
ENSOCUG00000000249	SMARCD3	NO	4.22266	2.28629e-44	4.88768	4.08783e-59	3.55447	5.52098e-32	5.21317	3.98293e-65	1.98323	1.05876e-10
ENSOCUG00000000250	ENSOCUG00000000250	NO	-0.0154327	0.982955	-0.0221318	0.893958	0.0751347	0.978207	-0.00825058	NA	0.0425614	0.999275
ENSOCUG00000000251	ENSOCUG00000000251	NO	-0.529468	0.0682867	0.138249	0.731837	0.0623147	0.901136	-1.02656	0.000163868	0.0879551	0.901961
ENSOCUG00000000252	DIRAS2	NO	1.11624	0.201485	3.20872	0.00351925	9.16259	3.1231e-15	7.47334	3.37883e-10	1.5185	0.118283
ENSOCUG00000000255	ARHGEF6	NO	-2.42906	1.55866e-14	-0.762843	0.0200498	-1.11854	0.000400253	-2.7062	5.61483e-15	-1.15447	0.000351457
ENSOCUG00000000256	PTPDC1	NO	2.88072	6.02895e-29	4.20964	3.68597e-62	3.63342	1.62247e-46	2.98947	5.52988e-25	1.68954	1.66846e-10
ENSOCUG00000000258	PDGFRA	NO	0.803881	0.0568007	1.18532	0.00425121	0.972805	0.0190377	-0.903225	0.0360627	1.72845	3.65708e-05
ENSOCUG00000000259	ENSOCUG00000000259	NO	0.935539	0.030478	3.54031	1.36622e-17	2.36707	1.00544e-08	3.64806	4.41794e-17	1.18302	0.00620065
ENSOCUG00000000263	ENSOCUG00000000263	NO	0.782016	0.000971448	1.0237	5.98419e-06	1.36912	7.52953e-10	0.312991	0.372665	0.614811	0.0128885
ENSOCUG00000000264	UBR4	NO	-0.645686	0.000778111	-0.3831	0.0606642	-0.199236	0.396916	-1.14906	1.11923e-09	-0.583456	0.00323868
ENSOCUG00000000265	SNAP91	NO	6.29322	8.15751e-11	8.63994	7.38129e-19	11.6832	6.12175e-33	9.22651	4.691e-21	4.87847	4.55106e-07
ENSOCUG00000000266	WNT2B	NO	-0.798057	0.254473	8.47829	9.38567e-52	6.25206	6.72184e-29	6.67407	2.42975e-31	5.7358	3.2549e-24
ENSOCUG00000000268	PCDH15	NO	3.33397	0.000971503	8.79967	1.20282e-16	10.8638	1.6234e-24	7.85345	2.35844e-13	1.62651	0.0671063
ENSOCUG00000000269	ENSOCUG00000000269	NO	-0.664125	0.00262246	0.395557	0.0844388	0.747712	0.00039079	-1.39236	3.09917e-07	-0.072669	0.928482
ENSOCUG00000000270	CAPZA1	NO	-0.749465	0.0635367	-0.640287	0.122114	-0.517704	0.222712	-0.779062	0.0532984	0.162976	0.867888
ENSOCUG00000000271	MAMDC2	NO	5.45488	1.49126e-35	3.92897	2.84528e-19	2.12888	9.36225e-07	-0.206621	0.702089	2.8849	5.71753e-11
ENSOCUG00000000272	EMC1	NO	-0.433138	0.218942	-0.114113	0.874704	-0.497843	0.141672	-1.91072	1.76543e-09	-0.75191	0.0242062
ENSOCUG00000000274	MRTO4	NO	0.350866	0.267213	-1.1625	1.86238e-05	-1.38404	2.85034e-07	-0.59039	0.0539948	-0.0521337	0.948811
ENSOCUG00000000276	MOV10	NO	-1.53262	1.57772e-06	-1.18956	0.000207753	-1.98205	3.60869e-10	-2.30657	7.16316e-12	-0.305032	0.497319
ENSOCUG00000000277	MICU3	NO	-1.86039	2.15393e-05	0.577118	0.213029	1.00125	0.0187886	0.58139	0.201366	-1.32508	0.00258079
ENSOCUG00000000278	RTF1	NO	0.815838	0.0471538	-0.232264	0.709128	0.0526313	0.948764	3.03455	2.80657e-14	-0.262678	0.693694
ENSOCUG00000000280	TAFA3	NO	11.3557	1.37121e-28	6.30582	4.71056e-10	7.50824	1.50309e-13	7.10712	6.45959e-12	5.34228	1.53716e-07
ENSOCUG00000000281	ALG6	NO	-0.679844	6.47697e-05	-0.174285	0.438166	-0.598778	0.000440451	-1.92574	2.67491e-19	-0.195999	0.396806
ENSOCUG00000000285	LBR	NO	-1.63569	4.52801e-08	-0.945643	0.00183274	-0.790195	0.00947149	-3.20643	3.7176e-21	0.227867	0.630774
ENSOCUG00000000286	EFCAB7	NO	0.33599	0.357667	1.69025	1.32739e-08	2.36373	1.45226e-15	1.90577	1.41331e-09	0.347039	0.370131
ENSOCUG00000000289	PLEKHG3	NO	-0.0633563	0.955379	-0.390487	0.111769	-1.27638	5.20698e-09	-1.09968	1.38341e-06	-1.70444	1.2702e-14
ENSOCUG00000000290	PCDH7	NO	4.19961	1.91676e-19	5.8364	3.71118e-36	5.4451	9.59639e-32	4.93722	3.01028e-25	3.80312	4.34168e-16
ENSOCUG00000000291	UBXN4	NO	-0.207908	0.738917	-0.209521	0.738573	-0.438168	0.320721	0.994915	0.0104554	-0.364884	0.481362
ENSOCUG00000000292	SPTB	NO	0.455226	0.300743	5.22295	1.78434e-42	5.52726	2.20747e-47	5.86723	4.6823e-52	2.78445	4.77223e-13
ENSOCUG00000000293	ENSOCUG00000000293	NO	2.04269	0.0844041	6.41622	1.29274e-06	5.57728	2.74705e-05	4.72933	0.00109245	15.3232	4.4989e-35
ENSOCUG00000000297	ENSOCUG00000000297	NO	0.370283	0.377172	0.204649	0.713342	-0.317042	0.462901	0.750201	0.0425749	-0.134416	0.889383
ENSOCUG00000000298	COPS6	NO	0.129842	0.762752	-0.405681	0.127417	-0.365636	0.172823	0.766505	0.00181256	-0.688894	0.00652943
ENSOCUG00000000300	MCM7	NO	1.47439	1.42264e-24	-0.6873	3.9499e-06	-0.833386	1.46319e-08	-0.090125	0.675477	0.953132	8.65263e-11
ENSOCUG00000000301	NDE1	NO	1.08038	5.72287e-07	0.780962	0.000357883	0.85011	8.31887e-05	0.325876	0.260277	1.92568	9.44446e-20
ENSOCUG00000000302	ENSOCUG00000000302	NO	-0.439606	0.0525878	-0.238045	0.335056	-0.5881	0.00538421	-1.61491	2.35632e-07	-0.972731	4.67412e-06
ENSOCUG00000000303	PPP1R3A	NO	0.045396	0.982955	-0.0340268	0.893958	0.0287922	0.976045	-0.0116398	0.697185	0.147663	0.906882
ENSOCUG00000000304	AP4M1	NO	1.5945	7.86228e-11	0.283823	0.352501	1.10854	6.27829e-06	1.67041	1.92045e-10	0.717121	0.00621782
ENSOCUG00000000305	RASGRP4	NO	-0.891876	0.125233	-0.813912	0.17716	-0.855743	0.150238	-0.984154	0.140713	-0.318695	0.739212
ENSOCUG00000000306	CNPY4	NO	0.576785	0.000260318	0.505209	0.0015195	-0.148479	0.464526	0.178637	0.39265	-0.777457	9.50041e-07
ENSOCUG00000000307	ENSOCUG00000000307	NO	-0.121615	0.800199	0.305666	0.273959	0.214007	0.483878	-1.80883	4.24093e-11	-0.189064	0.620756
ENSOCUG00000000308	ENSOCUG00000000308	NO	-0.0322199	0.982955	-0.256956	0.510692	-0.345876	0.322149	0.705479	0.0512381	-0.329235	0.405697
ENSOCUG00000000310	IGDCC3	NO	7.90412	4.4609e-11	8.0256	1.46144e-11	9.13766	8.17901e-15	8.95739	1.98031e-13	4.31796	0.000606636
ENSOCUG00000000312	IGDCC4	NO	6.38619	3.14686e-33	8.11121	1.00765e-52	7.60504	1.50259e-46	5.2294	1.4463e-21	3.029	1.66455e-08
ENSOCUG00000000313	ENSOCUG00000000313	NO	-6.24459	4.36577e-11	-12.1183	2.63296e-20	-9.00886	8.06513e-18	-11.1437	3.11043e-11	-8.68106	3.24654e-16
ENSOCUG00000000315	GRIA3	NO	9.22051	3.56281e-17	10.284	1.66817e-21	11.5807	2.03588e-27	9.69654	2.63496e-18	5.81409	5.33088e-07
ENSOCUG00000000318	ENSOCUG00000000318	NO	-0.179948	0.421211	0.778651	8.86583e-06	0.944222	4.558e-08	0.523145	0.0144249	-0.983541	7.03525e-08
ENSOCUG00000000319	ENSOCUG00000000319	NO	0.136336	0.992816	0.671298	0.381649	0.542412	0.458849	-0.0149457	0.309533	0.274312	0.948811
ENSOCUG00000000320	FAM110C	NO	-2.42562	7.32701e-08	-1.24471	0.00428608	-2.86292	1.06257e-10	-2.07348	3.50619e-05	-0.623763	0.2002
ENSOCUG00000000321	DOLK	NO	-0.313509	0.490956	-1.35632	0.000188965	-1.70448	2.30113e-06	-1.44169	0.000107501	-1.30888	0.000407019
ENSOCUG00000000322	PARN	NO	0.319692	0.0379523	-0.107317	0.590364	-0.0798285	0.721407	-0.141104	0.48315	-0.359146	0.0195784
ENSOCUG00000000323	NUP188	NO	0.993887	2.51861e-17	0.573624	1.64507e-06	0.414197	0.000704754	0.0807753	0.651669	0.493411	6.26056e-05
ENSOCUG00000000324	PSTPIP2	NO	-0.245187	0.488795	-0.908645	0.00095497	-1.55826	9.73528e-09	-1.61221	3.90289e-06	0.0322835	0.96945
ENSOCUG00000000325	GJA4	NO	-2.26186	5.373e-06	0.953152	0.0462715	1.24546	0.00815958	0.108963	0.83565	-0.204909	0.839182
ENSOCUG00000000326	DDHD1	NO	-1.83266	5.18532e-14	1.70224	3.62479e-14	1.60151	7.42843e-13	0.832102	0.0012976	0.966622	3.87416e-05
ENSOCUG00000000328	SH3GLB2	NO	3.74861	2.10233e-34	2.51051	2.62206e-16	1.96517	1.38379e-10	3.40654	3.3778e-28	0.212955	0.683106
ENSOCUG00000000329	ENSOCUG00000000329	NO	-4.30505	1.11511e-31	-2.74644	2.76136e-14	-3.63808	9.07083e-24	-4.14572	3.49393e-23	-0.0621105	0.948811
ENSOCUG00000000330	R3HDML	NO	0.316955	0.936866	3.2824	0.0423831	0.731443	0.528533	10.0406	1.40307e-07	-0.0548494	0.8465
ENSOCUG00000000331	RAB2B	NO	-0.242016	0.50446	0.909318	0.000958175	1.07922	6.78155e-05	0.554554	0.0733646	-0.0958515	0.921691
ENSOCUG00000000333	THAP9	NO	0.245127	0.301571	-0.0902802	0.822821	0.0550549	0.901136	-0.478709	0.0903011	0.0508631	0.948811
ENSOCUG00000000334	TOX4	NO	-0.295079	0.0700306	-0.235386	0.168663	-0.155777	0.412644	-0.0091086	0.965969	-0.0172543	0.977811
ENSOCUG00000000336	METTL3	NO	0.462292	0.00757822	0.414093	0.0169073	0.541181	0.00123569	0.230408	0.308815	0.352105	0.0568071
ENSOCUG00000000338	ATP1B3	NO	-0.221787	0.388508	-0.979004	2.08184e-06	-1.29902	1.72247e-10	-0.905231	2.21849e-05	-0.0804875	0.900257
ENSOCUG00000000339	ENSOCUG00000000339	NO	-0.0550324	0.982955	0.279355	0.776094	0.438973	0.546632	1.30976	0.0589401	0.376973	0.686079
ENSOCUG00000000341	RGS6	NO	5.24456	3.23005e-27	4.24287	1.93223e-18	4.33896	3.05144e-19	5.09762	8.77425e-24	1.58581	0.0015008
ENSOCUG00000000342	CEP126	NO	-0.420105	0.589796	-0.68395	0.323825	2.75324	0.00013288	4.60495	1.02623e-09	-0.411415	0.644902
ENSOCUG00000000343	SAMD4B	NO	-0.184267	0.381796	0.321002	0.0872691	0.163837	0.466349	0.325783	0.089847	-0.393756	0.0329733
ENSOCUG00000000344	STAM2	NO	-0.101147	0.950628	1.03336	0.00910047	0.883576	0.0260086	0.455505	0.303747	0.500349	0.281509
ENSOCUG00000000345	VXN	NO	7.90443	2.63146e-13	11.7732	6.48084e-30	10.9964	5.03711e-26	10.5793	2.24212e-23	5.71867	3.83726e-07
ENSOCUG00000000346	HERPUD2	NO	-0.196003	0.383908	0.101475	0.789997	0.190554	0.433774	-0.0774766	0.743835	-0.667026	0.000418735
ENSOCUG00000000347	ENSOCUG00000000347	NO	0.240146	0.594106	-0.591091	0.0857536	-0.982683	0.00240913	-0.988394	0.00318056	0.310819	0.484817
ENSOCUG00000000348	GPLD1	NO	-7.66433	1.24971e-73	-7.99108	2.47699e-81	-5.63086	7.00312e-42	-7.27438	1.3013e-57	-7.39977	1.51981e-69
ENSOCUG00000000349	TRIM46	NO	6.72784	2.27418e-48	1.23214	0.00662032	2.10297	3.43501e-06	3.01635	3.13861e-10	1.82649	7.795e-05
ENSOCUG00000000353	MTX1	NO	-0.328261	0.302723	-1.25917	3.13405e-06	-1.60054	2.39983e-09	-0.0640668	0.839779	-0.586879	0.0485439
ENSOCUG00000000354	RPP40	NO	0.0984054	0.705619	-1.19632	1.47147e-14	-1.40789	1.49203e-19	-1.2147	6.61647e-09	-0.431309	0.011285
ENSOCUG00000000355	CNTFR	NO	-0.360949	0.516556	3.76566	1.65192e-17	3.87171	1.88977e-18	1.90587	3.12264e-05	0.903452	0.047887
ENSOCUG00000000357	RPP25L	NO	-0.0180574	0.982955	-0.720382	0.0121864	-0.797601	0.00484451	0.6305	0.0374405	-1.00168	0.000480055
ENSOCUG00000000358	DCTN3	NO	0.539962	0.000388168	0.361471	0.0222033	0.312068	0.0510644	1.63885	1.29668e-27	0.0828431	0.793801
ENSOCUG00000000359	CLK2	NO	0.0929842	0.947935	-0.0819594	0.893958	-0.202341	0.673133	-0.709807	0.0422978	0.0542032	0.948811
ENSOCUG00000000360	CDH6	NO	3.95128	8.39935e-14	8.40756	1.88175e-57	7.60953	2.12815e-47	4.1472	1.88205e-13	3.29952	6.02552e-10
ENSOCUG00000000361	ARID3C	NO	0.182857	0.783729	-0.0652175	0.878133	0.163927	0.901136	-0.0656856	0.564966	0.144346	0.948811
ENSOCUG00000000363	ENSOCUG00000000363	NO	0.0071238	0.982955	-0.0484727	0.835913	-0.0488693	0.826446	-0.0238485	0.81301	-0.0456732	0.924849
ENSOCUG00000000364	SIGMAR1	NO	-2.33396	7.31476e-26	-1.79608	3.04891e-16	-2.63766	3.77504e-33	-2.95982	1.65545e-29	-2.27853	8.94195e-25
ENSOCUG00000000365	RCHY1	NO	0.472661	0.0243865	0.762761	0.000118176	0.498641	0.0150027	1.02329	1.31305e-06	0.209067	0.446517
ENSOCUG00000000367	DROSHA	NO	0.123008	0.645992	1.19121	2.04359e-12	1.3908	1.37777e-16	0.952424	2.46016e-07	0.23868	0.274375
ENSOCUG00000000368	THAP6	NO	-0.896286	0.006936	0.069865	0.912111	0.414615	0.25409	-0.594697	0.118665	-0.489369	0.191756
ENSOCUG00000000370	ADAMTS8	NO	-0.600996	0.365733	3.6814	3.6193e-11	2.02333	0.000208191	3.8352	8.03508e-11	3.42802	1.08874e-09
ENSOCUG00000000371	TTC38	NO	-0.863446	0.00131715	-1.52143	7.57932e-09	-2.71475	6.98061e-25	-2.02503	3.52194e-12	1.40282	9.20165e-08
ENSOCUG00000000374	ADAMTS15	NO	-2.22789	0.000284969	4.20594	1.30535e-17	2.56513	1.36e-07	1.45482	0.0065832	3.32976	1.94541e-11
ENSOCUG00000000375	C5orf22	NO	0.0285889	0.982955	0.806862	0.00765687	1.3126	6.54275e-06	0.117806	0.776907	0.344317	0.374056
ENSOCUG00000000377	GTSE1	NO	0.202944	0.697199	-0.783581	0.0220947	-1.68961	3.20057e-07	-3.31764	2.29452e-12	1.16654	0.000576726
ENSOCUG00000000378	SPO11	NO	2.93082	0.0373706	5.81949	0.000132841	4.12937	0.00515045	0.574061	0.0533902	0.185046	0.948811
ENSOCUG00000000379	ENSOCUG00000000379	NO	0.462687	0.898635	13.7799	2.8305e-29	8.45164	9.53329e-11	9.93104	1.96944e-14	-0.0718753	0.734244
ENSOCUG00000000380	WNT5A	NO	4.66312	2.08508e-21	5.48912	3.89637e-29	3.43662	1.77105e-12	0.825295	0.132752	1.61517	0.00107737
ENSOCUG00000000381	NIPAL3	NO	-0.735848	4.138e-05	0.0636855	0.893052	0.116676	0.669371	-0.388505	0.0488368	-0.0415118	0.948811
ENSOCUG00000000382	SLC12A9	NO	1.52784	5.97925e-05	0.653545	0.10564	0.278638	0.589425	0.157296	0.719491	0.858613	0.0337032
ENSOCUG00000000383	PLA2G4E	NO	-0.743919	0.220986	0.878872	0.123688	-0.54599	0.368473	-0.927804	0.222136	2.39243	4.6856e-05
ENSOCUG00000000384	DCC	NO	1.47791	0.185794	7.43976	2.32522e-10	9.46707	1.28072e-16	7.02083	4.80826e-08	3.3581	0.00826896
ENSOCUG00000000385	DYRK1B	NO	0.843573	0.00244353	0.347692	0.331138	0.792419	0.00411693	1.0675	0.00010261	0.355195	0.339414
ENSOCUG00000000387	ENSOCUG00000000387	NO	5.27318	2.41532e-07	3.3606	0.000536513	1.74082	0.035112	1.68423	0.0261082	2.82782	0.00311484
ENSOCUG00000000388	LYPLAL1	NO	-1.04916	0.00332587	-0.380939	0.359721	-0.629642	0.0851708	-0.238786	0.600762	-0.746595	0.0474333
ENSOCUG00000000391	WFIKKN2	NO	3.64888	2.76138e-16	7.95351	3.43941e-72	6.49206	1.16014e-48	3.78604	1.94025e-15	0.608187	0.237579
ENSOCUG00000000392	ARMC1	NO	-2.02979	4.13298e-22	-0.541503	0.0143769	-0.850028	5.40275e-05	-1.31405	1.13636e-08	-0.589794	0.00873533
ENSOCUG00000000393	ENSOCUG00000000393	NO	0.0582453	0.982955	-0.015105	0.893958	-0.015193	0.901136	-0.00553713	0.694457	-0.0119449	0.948811
ENSOCUG00000000397	KALRN	NO	-2.63875	1.59832e-25	-0.557941	0.036299	-1.59573	1.34916e-10	-1.82015	1.64549e-11	-0.59013	0.030942
ENSOCUG00000000398	UNC5A	NO	-0.577308	0.426384	-1.03461	0.134487	3.80279	4.16757e-06	2.81669	0.000314854	-0.161999	0.948811
ENSOCUG00000000399	ENSOCUG00000000399	NO	-0.462697	0.514591	0.267606	0.782409	-0.628343	0.292695	-0.175406	0.999442	-4.33659	0.0177268
ENSOCUG00000000401	HK3	NO	-3.27619	1.56984e-07	-5.56101	3.1712e-17	-4.24915	1.70018e-11	-2.7574	6.33269e-05	0.315464	0.728892
ENSOCUG00000000402	AGR3	NO	8.35368	6.25611e-08	0.739925	0.649429	7.47987	9.54012e-07	7.58446	1.81257e-06	11.5756	1.95458e-14
ENSOCUG00000000403	ITGA6	NO	-0.319126	0.482025	0.745034	0.0472188	0.113315	0.897895	-0.639156	0.0965933	0.834764	0.0295677
ENSOCUG00000000404	CABIN1	NO	0.994509	2.98786e-10	1.5344	3.64491e-23	1.66967	3.1736e-27	1.46229	1.0483e-18	1.25643	1.06376e-15
ENSOCUG00000000405	S100PBP	NO	-0.298041	0.147251	0.495065	0.0101803	0.21567	0.345251	-0.125558	0.634298	0.258439	0.271552
ENSOCUG00000000406	UIMC1	NO	0.288508	0.157332	0.448421	0.0138151	1.04237	3.04883e-10	1.30887	3.6462e-13	-0.0850851	0.759001
ENSOCUG00000000407	DCT	NO	5.12316	1.69777e-08	14.3955	3.98261e-54	13.1204	2.60498e-45	9.04699	1.86216e-22	2.1448	0.0105483
ENSOCUG00000000408	PDK1	NO	0.422064	0.409049	-0.922633	0.0384259	-0.428906	0.390005	-0.775746	0.083429	-1.30236	0.00374886
ENSOCUG00000000409	ENSOCUG00000000409	NO	6.54242	2.40322e-33	3.93717	1.61889e-13	2.11885	3.88489e-05	-0.882328	0.0958165	1.66967	0.00143412
ENSOCUG00000000410	SLC39A11	NO	0.149767	0.664281	-2.1245	7.02892e-22	-2.31663	1.00125e-25	-2.28582	1.49742e-18	0.593324	0.0130041
ENSOCUG00000000412	UMPS	NO	-0.352583	0.0755474	-0.563682	0.00230705	-0.993141	2.40059e-08	-0.367979	0.0973098	-0.42268	0.0329079
ENSOCUG00000000416	ARMCX2	NO	0.415001	0.138867	2.3937	6.02813e-23	1.99654	2.14071e-16	0.159471	0.636431	-0.0181045	0.975788
ENSOCUG00000000418	P2RY13	NO	-4.59334	2.4931e-11	-2.29464	1.0104e-07	-1.44374	0.000403714	-1.66571	0.0110287	-0.537588	0.253682
ENSOCUG00000000421	ENSOCUG00000000421	NO	-0.024034	0.0587784	0.0667635	0.0086346	0.0500982	0.0389166	-0.00986482	0.167295	0.0383682	0.0228723
ENSOCUG00000000422	ZACN	NO	0.681932	0.64331	5.64989	0.000190977	4.8845	0.00198381	3.85556	0.00302862	5.43922	0.000388222
ENSOCUG00000000425	PRPF4B	NO	-0.244238	0.511459	0.372206	0.233424	0.449998	0.130361	0.0522712	0.84804	0.531735	0.0800402
ENSOCUG00000000426	RAB29	NO	-0.429855	0.0734618	-1.42698	6.79929e-11	-1.75244	8.9464e-16	-0.559055	0.0230457	-0.564066	0.0182896
ENSOCUG00000000427	PM20D1	NO	-3.93358	5.60029e-39	-3.72812	4.17572e-36	-5.06628	1.44384e-63	-3.78613	3.02176e-29	-2.26672	3.11725e-14
ENSOCUG00000000429	MPHOSPH8	NO	1.05592	0.0182394	0.432331	0.410957	0.680316	0.141572	2.51679	1.16479e-08	0.544646	0.298296
ENSOCUG00000000431	CRABP1	NO	8.39495	9.85272e-24	3.31516	3.53588e-05	6.89606	1.06762e-16	8.10769	2.81568e-22	0.683327	0.359482
ENSOCUG00000000432	COPB1	NO	-0.562016	2.59617e-06	-0.119004	0.448859	-0.454497	0.000158997	-1.50339	3.71621e-33	0.15916	0.296975
ENSOCUG00000000435	DAPK2	NO	-4.53313	5.83236e-14	-3.06563	1.97835e-07	-2.80064	1.6497e-06	-1.77945	0.00220494	0.223988	0.86116
ENSOCUG00000000436	ENSOCUG00000000436	NO	-0.680506	0.257998	-0.177017	0.893958	0.157642	0.901136	-0.626685	0.98514	4.23267	6.5578e-05
ENSOCUG00000000437	DTL	NO	3.08038	5.72799e-12	-0.0114385	0.982806	1.06155	0.0173775	-2.22864	0.0320977	4.26964	1.10468e-21
ENSOCUG00000000438	ENSOCUG00000000438	NO	-0.983701	0.141215	-0.966315	0.19715	-0.797615	0.252663	-4.21777	0.0273087	3.53269	2.42263e-05
ENSOCUG00000000439	PSMA1	NO	-0.892016	2.3926e-07	-0.8752	3.54622e-07	-0.936631	4.078e-08	-0.620479	0.000830867	-0.263926	0.214116
ENSOCUG00000000442	ENSOCUG00000000442	NO	-0.794689	0.00762582	0.267655	0.470771	0.375357	0.251174	0.178444	0.62996	-0.250903	0.596112
ENSOCUG00000000444	ACP6	NO	-1.92559	1.55427e-12	-1.63641	1.61205e-09	-2.46188	8.5066e-20	-1.176	4.80198e-05	0.869742	0.00211863
ENSOCUG00000000445	ENSOCUG00000000445	NO	2.44681	6.34003e-05	1.98696	0.000883226	2.45218	4.1493e-05	3.70089	2.22471e-08	0.189984	0.918744
ENSOCUG00000000446	BCAT2	NO	2.84938	4.78561e-14	2.1338	1.51545e-08	1.17729	0.00187207	2.34654	5.87755e-09	2.35658	6.08717e-10
ENSOCUG00000000448	LRRC55	NO	-4.84601	0.00139987	3.04537	1.15595e-05	3.40086	1.42221e-06	-1.33913	0.518291	2.45033	0.000603074
ENSOCUG00000000451	EOMES	NO	-0.000809529	0.995012	-0.489923	0.545035	3.38507	7.35079e-05	2.45858	0.00591882	3.23487	0.000207468
ENSOCUG00000000455	PARD3	NO	0.735162	0.0306327	-0.875689	0.0124896	-1.07908	0.00162101	1.46933	1.09049e-05	-0.779917	0.0340819
ENSOCUG00000000457	ENSOCUG00000000457	NO	-0.011134	0.982955	-0.0137964	0.893958	0.0407369	0.97162	-0.00213745	NA	-0.0122895	0.948811
ENSOCUG00000000459	ENSOCUG00000000459	NO	-0.052925	0.977286	0.329706	0.145525	0.632275	0.00207928	0.884695	3.50585e-05	-0.834892	6.95301e-05
ENSOCUG00000000460	NLRP14	NO	-0.405427	0.655865	3.00834	0.00215362	2.53113	0.00703502	5.09597	2.14039e-06	1.45431	0.082891
ENSOCUG00000000461	CFAP298	NO	0.844974	1.06327e-06	0.0428484	0.932454	0.00777405	0.992201	1.1566	3.22109e-10	0.369198	0.0670886
ENSOCUG00000000462	OXR1	NO	1.2092	0.000311856	0.114606	0.87055	0.61778	0.0755678	0.130885	0.710402	-1.06324	0.00236344
ENSOCUG00000000463	GTF3C3	NO	-0.0689964	0.982955	0.773076	0.0182577	0.732005	0.0249475	-0.147842	0.700586	-0.330524	0.435489
ENSOCUG00000000464	ENSOCUG00000000464	NO	-1.60696	2.80759e-11	-0.701024	0.0043851	-0.596634	0.0162016	-1.50303	1.0854e-07	-0.788906	0.00155402
ENSOCUG00000000466	MIOS	NO	-0.298676	0.204221	-0.502229	0.0189917	-0.607922	0.003546	-0.603621	0.00693858	-0.219511	0.430816
ENSOCUG00000000467	RPA3	NO	1.00994	1.00698e-05	0.139323	0.782536	0.909574	7.0391e-05	1.67377	8.46079e-13	0.877185	0.000186064
ENSOCUG00000000468	SOX7	NO	0.588827	0.143868	0.617072	0.118164	1.53971	1.90968e-05	-4.53863	1.87661e-06	0.127727	0.919715
ENSOCUG00000000470	ENSOCUG00000000470	NO	-0.93224	0.000809713	-2.29427	4.53659e-17	-2.57272	4.30181e-21	-1.59233	1.61825e-08	-1.13344	5.48995e-05
ENSOCUG00000000471	ARHGAP15	NO	-0.555781	0.402431	0.188668	0.887354	0.056817	0.965827	0.799648	0.181343	2.95139	4.85697e-05
ENSOCUG00000000472	COG2	NO	-0.1326	0.529284	-0.700805	4.24667e-06	-0.629524	3.78931e-05	-0.686879	8.49954e-05	-0.453444	0.00520808
ENSOCUG00000000473	ECHS1	NO	-2.38344	5.61537e-13	-3.84286	3.5403e-31	-4.42238	1.04654e-40	-2.41799	2.96156e-13	-2.80262	3.85779e-17
ENSOCUG00000000474	ENSOCUG00000000474	NO	-9.29934	2.29299e-27	-11.7183	3.42238e-30	-11.2376	2.02056e-30	-9.18438	1.34139e-18	-6.38983	3.81203e-25
ENSOCUG00000000475	KCTD10	NO	-0.230724	0.612027	1.09608	0.000719962	0.49586	0.156818	1.28985	6.45986e-05	0.180568	0.772129
ENSOCUG00000000476	FGF2	NO	2.39891	0.00170911	6.41892	2.93236e-15	5.59369	4.64662e-12	6.49651	3.16701e-15	3.07906	0.00012093
ENSOCUG00000000477	RALY	NO	1.22741	1.47102e-06	1.10011	3.05842e-05	0.859194	0.00147922	1.79131	5.13111e-12	1.17	1.22792e-05
ENSOCUG00000000478	AGT	NO	-15.9609	1.08239e-50	-14.5738	1.08176e-65	-9.31939	1.03711e-33	-10.0667	1.28214e-33	-8.62485	6.3896e-29
ENSOCUG00000000481	EIF2S2	NO	0.542763	0.0580622	-0.806527	0.00322416	-0.955399	0.000385322	0.0358086	0.913291	0.065826	0.948811
ENSOCUG00000000482	ENSOCUG00000000482	NO	-0.530697	0.0750996	-0.609187	0.0354751	-0.367025	0.238795	-0.68937	0.0327663	-1.15502	4.28935e-05
ENSOCUG00000000483	CAPN9	NO	-3.27798	1.99952e-05	-6.52679	7.54618e-11	-6.73653	3.11744e-11	-3.04546	0.00163178	3.23403	4.55854e-06
ENSOCUG00000000484	MTG1	NO	0.860342	0.0484208	-0.586457	0.218002	-0.503701	0.285229	0.930366	0.0300795	-0.138568	0.923745
ENSOCUG00000000485	NAF1	NO	0.498172	0.000123756	0.391774	0.00235068	0.656852	8.68053e-08	0.439197	0.00836455	0.395342	0.00309902
ENSOCUG00000000486	SPATA5	NO	-0.310849	0.18714	0.00980259	0.996441	0.638267	0.00227181	0.171841	0.619208	0.334168	0.175855
ENSOCUG00000000487	OGFOD2	NO	3.24983	3.28334e-11	0.572581	0.276372	0.58802	0.261176	2.49258	2.66921e-07	0.419995	0.50574
ENSOCUG00000000488	FAM83C	NO	11.5073	7.29379e-18	0.306731	0.893958	-0.0542652	0.463253	-0.0155436	0.0914568	5.28983	0.000283505
ENSOCUG00000000489	TTC13	NO	-1.58157	3.22038e-26	-1.56196	4.83038e-27	-1.16733	7.5242e-16	-2.97992	3.95138e-37	0.188562	0.324236
ENSOCUG00000000491	TDRD5	NO	0.0448493	0.982955	0.00237346	0.932454	0.0826951	0.982058	-0.00998074	0.702089	0.00913227	0.977811
ENSOCUG00000000493	PITPNM2	NO	-0.521106	0.0119795	1.07574	3.53391e-08	1.36926	1.34348e-12	0.354687	0.121571	0.684311	0.00085202
ENSOCUG00000000494	ARV1	NO	-0.492453	0.00514741	-0.222705	0.266464	-0.400248	0.023443	-0.77709	9.90599e-05	-0.198639	0.389497
ENSOCUG00000000495	IL26	NO	-0.0202128	0.982955	-0.0260498	0.893958	0.0114236	0.935726	0.0578067	0.63656	0.0369623	0.977811
ENSOCUG00000000498	TVP23B	NO	-0.505726	0.140227	0.00188553	0.990567	-0.182697	0.710048	-1.0539	0.00144486	-0.0190464	0.98007
ENSOCUG00000000499	PCMT1	NO	-0.466011	0.00385006	-0.10662	0.659085	-0.169664	0.378476	-0.653263	0.000111257	-0.401212	0.0171784
ENSOCUG00000000500	ENSOCUG00000000500	NO	0.0372183	0.992816	0.0476165	0.967083	0.043683	0.935726	-0.00848778	NA	-0.0229701	0.948811
ENSOCUG00000000501	KRT82	NO	0.12492	0.796742	-0.0435742	0.893958	0.010114	0.935726	0.0726862	0.659951	0.0556231	0.982123
ENSOCUG00000000502	LRP11	NO	1.16686	0.00441531	-0.426066	0.372001	2.1538	9.98794e-08	0.882696	0.0396928	-0.556448	0.238293
ENSOCUG00000000503	TRAPPC12	NO	-0.454866	1.39339e-06	-0.618338	1.14651e-11	-0.515272	2.21665e-08	-0.103482	0.4603	-0.428371	5.61483e-06
ENSOCUG00000000504	ENSOCUG00000000504	NO	-0.0618222	0.982955	-0.0717211	0.874867	-0.0719211	0.86703	0.117825	0.549305	0.188903	0.382574
ENSOCUG00000000506	ENSOCUG00000000506	NO	2.74416	7.52337e-09	0.672853	0.178631	0.207138	0.794752	2.52155	2.64282e-06	1.37213	0.00479141
ENSOCUG00000000507	FRS3	NO	-0.225211	0.566712	0.116227	0.839537	0.449047	0.131385	0.0329198	0.906373	-0.497209	0.116968
ENSOCUG00000000508	OLFM3	NO	1.68381	0.00751188	9.27052	8.52459e-45	7.34469	7.48128e-29	6.68809	1.35865e-23	2.44814	0.000169412
ENSOCUG00000000509	PRICKLE4	NO	0.298986	0.367891	1.39029	5.91432e-08	1.24927	1.11449e-06	-0.270972	0.545108	0.0208288	0.977811
ENSOCUG00000000510	PPRC1	NO	0.660977	0.000530294	0.235161	0.296105	0.158137	0.529619	-0.612391	0.00448186	0.909661	1.24903e-06
ENSOCUG00000000511	PITPNB	NO	-1.42678	9.7071e-11	-1.20201	5.00172e-08	-1.17602	8.96914e-08	-1.58444	5.27497e-12	-0.770145	0.000828536
ENSOCUG00000000512	USP22	NO	0.167395	0.282666	0.294776	0.0272944	0.0651271	0.803619	0.559325	2.29801e-05	-1.00495	5.74374e-17
ENSOCUG00000000513	VIP	NO	0.541902	0.801685	0.428024	0.969019	7.90615	3.05989e-09	2.1155	0.0197253	12.6525	2.30383e-23
ENSOCUG00000000515	LGALS4	NO	0.644307	0.303759	0.248036	0.799871	0.256228	0.773664	0.310379	0.616928	7.15707	1.33109e-26
ENSOCUG00000000516	ENSOCUG00000000516	NO	0.14641	0.450773	0.269084	0.0907319	0.399442	0.00605454	0.605444	5.91208e-05	0.856169	3.69478e-10
ENSOCUG00000000517	ENSOCUG00000000517	NO	-0.0149348	0.982955	-0.0183167	0.893958	0.0319208	0.935726	-0.00615026	NA	0.0657713	0.999553
ENSOCUG00000000518	UHRF2	NO	-0.195463	0.463765	0.30391	0.192434	0.303225	0.186949	-0.831774	0.000321469	0.553346	0.0105964
ENSOCUG00000000520	CNIH4	NO	-1.28715	7.14629e-32	-0.637921	4.542e-10	-0.788065	1.24097e-14	-1.79284	3.95741e-25	0.406692	0.000169873
ENSOCUG00000000521	TELO2	NO	0.511669	0.0676485	-0.110802	0.844506	-0.235919	0.482058	-0.00294667	0.993355	-0.213046	0.596771
ENSOCUG00000000522	ENSOCUG00000000522	NO	0.213362	0.982955	-0.786055	0.156014	-0.77634	0.150498	-0.465019	0.695471	0.640172	0.581821
ENSOCUG00000000524	ENSOCUG00000000524	NO	-0.0180361	0.418894	-0.0336481	0.237676	-0.0603577	0.129081	-0.0848921	0.000240082	-0.103662	2.15269e-05
ENSOCUG00000000525	ENSOCUG00000000525	NO	0.26257	0.294185	-0.191947	0.489237	0.0872316	0.840458	0.926629	1.79426e-05	0.373941	0.119629
ENSOCUG00000000526	PRCP	NO	0.112148	0.661395	-0.53608	0.00162678	-0.45648	0.0078401	-2.10187	1.60988e-24	-0.489732	0.00569089
ENSOCUG00000000527	DPYSL4	NO	6.20796	0.000136235	4.2474	0.00574892	11.3793	1.02557e-12	13.0322	2.07817e-16	4.75017	0.00376946
ENSOCUG00000000528	TCF15	NO	-3.82893	0.0185366	0.523779	0.566028	0.718489	0.363652	-0.893212	0.815802	0.662918	0.479987
ENSOCUG00000000530	ADI1	NO	-2.75548	2.24638e-31	-3.82074	5.49616e-59	-4.55742	7.30586e-83	-3.12528	2.83502e-38	-2.02109	2.07183e-17
ENSOCUG00000000531	ENSOCUG00000000531	NO	-2.82046	1.96182e-47	0.0069203	0.98788	-0.289717	0.161935	-0.0251852	0.916159	-1.25127	1.41714e-11
ENSOCUG00000000532	WLS	NO	5.2151	9.47222e-84	3.68389	1.22092e-42	2.54184	3.97783e-21	3.4956	9.54562e-38	1.82845	2.24009e-11
ENSOCUG00000000533	RPP25	NO	-1.61982	0.019506	-1.82152	0.00762281	0.388299	0.597799	1.57796	0.0157827	1.02564	0.112638
ENSOCUG00000000534	LCP2	NO	-0.844855	0.128639	-1.05248	0.0537232	-1.01285	0.0582103	-0.644253	0.256908	1.74128	0.00184472
ENSOCUG00000000535	ADTRP	NO	1.20457	0.0234675	1.18759	0.0238373	6.10021	2.84722e-30	2.42369	5.62058e-05	5.84572	1.285e-27
ENSOCUG00000000536	IRF8	NO	-4.47083	7.74107e-25	-3.02676	1.03166e-12	-2.4904	3.6501e-09	-2.68889	2.9216e-09	1.06282	0.0156357
ENSOCUG00000000539	KCNMB1	NO	2.19497	0.00096295	5.70021	1.49082e-16	3.71525	4.81389e-08	-1.36107	0.491529	6.23717	3.67149e-19
ENSOCUG00000000540	KCNIP1	NO	4.40695	0.000183086	11.75	4.06187e-28	10.0756	1.31664e-20	10.9436	8.90656e-24	7.92286	1.37039e-12
ENSOCUG00000000543	RNF144B	NO	-2.20396	1.91443e-22	-3.87065	8.62311e-64	-2.15099	1.72432e-22	-0.947397	0.000155834	-1.82547	2.89829e-16
ENSOCUG00000000545	CH25H	NO	-0.153792	0.908868	2.57607	1.83711e-08	1.7327	0.00013177	1.45523	0.00628905	2.01622	1.5102e-05
ENSOCUG00000000547	ENSOCUG00000000547	NO	1.92685	2.83922e-05	-0.261018	0.68053	0.445928	0.395578	-1.16329	0.103163	3.94707	6.64208e-18
ENSOCUG00000000548	CCNDBP1	NO	-0.0145258	0.982955	-1.3392	1.08028e-15	-1.47882	6.39368e-19	-1.2813	1.0622e-11	-1.18191	2.71102e-12
ENSOCUG00000000551	TGM5	NO	5.31585	0.00177907	0.80606	0.585626	1.73175	0.155903	-0.0110464	0.164228	0.358739	0.99411
ENSOCUG00000000552	ENSOCUG00000000552	NO	0.600886	2.89279e-05	0.390456	0.012295	0.487163	0.00105849	0.662575	5.35253e-06	0.512884	0.0006562
ENSOCUG00000000553	TCEAL1	NO	-0.485835	0.0669902	0.760195	0.00179805	0.377154	0.159917	0.913232	0.00123026	-1.23969	1.00689e-06
ENSOCUG00000000554	NME6	NO	-1.776	1.56662e-08	-3.347	4.23489e-26	-3.83649	5.9675e-33	-3.01035	2.16758e-13	-0.549684	0.115557
ENSOCUG00000000555	PRAM1	NO	-0.0981401	0.982955	-0.7591	0.205352	-0.00419826	0.996342	1.38603	0.0223291	0.0396876	0.977811
ENSOCUG00000000557	NLRC5	NO	-3.50735	5.2496e-11	-0.235463	0.745538	-0.234903	0.733589	-2.28883	0.000300056	2.62381	2.98211e-08
ENSOCUG00000000558	MYO1F	NO	-1.64375	0.00118216	-0.590237	0.267969	-0.773664	0.124765	0.549074	0.29495	1.78757	0.000414179
ENSOCUG00000000559	ENSOCUG00000000559	NO	-0.187912	0.665083	0.218546	0.700642	0.0971148	0.901136	0.279584	0.0943566	0.078652	0.948811
ENSOCUG00000000560	HEYL	NO	-0.33663	0.582695	3.11071	5.94306e-13	3.65025	2.34319e-17	2.17634	8.41428e-06	1.61953	0.000246205
ENSOCUG00000000562	PABPC4	NO	-0.460442	0.00313448	-1.28312	2.59236e-18	-1.59425	1.49154e-27	-1.27083	6.24502e-16	-0.701111	4.33526e-06
ENSOCUG00000000563	QRFPR	NO	0.22762	0.982981	13.4258	4.0347e-26	10.0373	7.63992e-15	6.91008	1.83992e-06	-0.0686424	0.750535
ENSOCUG00000000564	CPNE2	NO	-0.0962601	0.782808	0.676227	0.000888178	0.285173	0.21901	-0.0801024	0.73098	-0.508645	0.01583
ENSOCUG00000000565	DTX2	NO	2.48326	5.35695e-39	-0.0983106	0.795174	-0.43953	0.0335542	-0.112212	0.688474	0.606552	0.00343696
ENSOCUG00000000566	XPR1	NO	-1.12829	1.34593e-10	0.886184	2.73992e-07	0.62566	0.00039218	-0.670808	0.00181843	-0.0696507	0.864943
ENSOCUG00000000568	GLNB2	NO	-7.58918	1.16114e-35	-3.14973	1.28184e-07	-2.52916	1.66698e-05	-6.18522	1.02321e-23	-3.27384	6.04134e-08
ENSOCUG00000000569	TERB1	NO	-0.0196961	0.0953271	-0.0232405	0.0713315	0.0804699	0.000465326	-0.00470434	0.327843	0.0448522	0.0162863
ENSOCUG00000000572	PSME3IP1	NO	0.936197	1.24884e-05	0.252382	0.378082	0.289035	0.274	1.13175	2.25369e-07	0.13431	0.796892
ENSOCUG00000000573	NAE1	NO	0.303529	0.0443364	0.301859	0.0436073	0.384973	0.00717484	0.321071	0.055177	-0.0327098	0.948811
ENSOCUG00000000574	PLEKHH1	NO	0.586919	0.0847729	2.56291	1.05051e-16	2.49064	6.66793e-16	1.56659	1.27687e-06	0.446787	0.241986
ENSOCUG00000000575	ENSOCUG00000000575	NO	-0.252473	0.432665	-0.251812	0.429264	-0.0685959	0.901136	0.199629	0.52623	0.0979636	0.8688
ENSOCUG00000000576	ZNF84	NO	-0.246819	0.520013	0.320362	0.358632	0.514857	0.0926239	-0.158411	0.69418	0.231474	0.598342
ENSOCUG00000000577	RSPRY1	NO	-0.551491	0.00128726	-0.0505108	0.893958	-0.321713	0.0727354	-0.93364	1.10466e-06	0.131858	0.623249
ENSOCUG00000000578	PDP2	NO	-2.06553	2.57365e-08	-1.00935	0.00629038	-0.7255	0.0535082	-0.960413	0.0141113	-1.02506	0.00684338
ENSOCUG00000000579	TMEM156	NO	-2.74477	0.00934219	-2.30608	0.00747389	0.271408	0.784988	0.919268	0.183677	2.49425	0.000801734
ENSOCUG00000000580	ENSOCUG00000000580	NO	-10.6655	1.23607e-14	-0.735358	0.185603	-4.12533	2.50214e-09	-2.70168	0.000921991	-7.86152	2.69381e-13
ENSOCUG00000000581	NAGLU	NO	-1.05938	0.00853078	-1.1983	0.00295603	-1.9451	1.02718e-06	-2.48799	1.52315e-09	-2.00901	6.92328e-07
ENSOCUG00000000582	ARL2BP	NO	0.51999	9.99272e-06	0.672077	4.29635e-09	0.669873	4.4655e-09	1.38374	3.9672e-30	0.457794	0.000135626
ENSOCUG00000000583	PIGH	NO	-0.0915898	0.917803	-0.192329	0.64381	-0.270552	0.437239	-0.341098	0.314173	-0.601475	0.0495693
ENSOCUG00000000584	ARG2	NO	-2.13767	1.47189e-06	-0.94402	0.0317012	-1.66398	0.000128505	-1.3787	0.00349739	-0.12713	0.936359
ENSOCUG00000000585	RRAD	NO	1.29898	0.00205954	4.88736	2.62481e-33	2.79544	6.30697e-12	3.87663	4.32933e-19	3.52035	1.01995e-17
ENSOCUG00000000586	VTI1B	NO	-0.00404885	0.992816	-0.613901	0.00171271	-1.05447	2.24706e-08	0.127944	0.616338	-0.652361	0.00152445
ENSOCUG00000000587	DNAJC13	NO	-0.381049	0.267978	0.093446	0.892767	0.316186	0.362199	-0.44377	0.18233	0.752497	0.0137613
ENSOCUG00000000588	ENSOCUG00000000588	NO	0.878928	0.000631275	0.428096	0.125156	0.730737	0.00445412	1.59082	1.23444e-09	0.590256	0.032146
ENSOCUG00000000591	ENSOCUG00000000591	NO	-9.20455	6.01081e-30	-14.5496	8.10083e-34	-14.5381	1.04988e-33	-10.4631	3.15319e-17	-1.0132	0.0291186
ENSOCUG00000000593	ZFYVE26	NO	-0.797271	0.000114843	-0.0849675	0.854427	0.0687941	0.89589	-0.968779	3.12902e-05	-0.15257	0.659365
ENSOCUG00000000594	DEPDC5	NO	-0.0409314	0.982955	0.729264	0.000233353	0.89956	3.76171e-06	-0.1816	0.537047	0.390182	0.0797046
ENSOCUG00000000595	ZDHHC16	NO	0.240869	0.658922	-0.615517	0.122575	-0.508851	0.211846	-0.0057357	0.987211	0.210789	0.762864
ENSOCUG00000000596	PLAAT3	NO	-2.46092	5.69392e-19	-0.43278	0.187162	-0.536934	0.0798554	-0.207578	0.618424	-0.559829	0.0814059
ENSOCUG00000000597	RAD51B	NO	-0.914164	0.000646276	-1.82101	2.99856e-12	-1.46224	1.6501e-08	-0.485694	0.141161	-1.39767	1.44267e-07
ENSOCUG00000000598	HDAC2	NO	0.786142	1.05879e-06	1.03822	4.76166e-11	0.872425	3.78426e-08	1.12067	3.28051e-11	0.385849	0.0295554
ENSOCUG00000000601	SYNCRIP	NO	-0.791419	0.00174552	-0.813757	0.00124496	-0.754008	0.00285204	-0.465668	0.0832934	-0.0862741	0.923846
ENSOCUG00000000602	ENSOCUG00000000602	NO	-2.46898	0.00175286	-0.670039	0.311779	0.0300583	0.984161	-3.66858	0.0220251	0.670064	0.318873
ENSOCUG00000000603	HHIPL2	NO	-1.35865	4.59223e-05	-0.69004	0.0311684	-0.111065	0.860464	-1.15646	0.0108389	-0.237709	0.613527
ENSOCUG00000000604	ENSOCUG00000000604	NO	0.02712	0.982955	-0.970146	2.7944e-07	-1.01048	7.52775e-08	-0.246162	0.259536	-0.668093	0.000698864
ENSOCUG00000000606	TAF1A	NO	-0.533032	0.0235949	-0.105312	0.780183	0.517598	0.0224403	-0.838036	0.0053831	-0.0126355	0.977811
ENSOCUG00000000608	PTGFRN	NO	0.393741	0.181019	2.54894	2.19267e-23	0.341237	0.256663	-1.56893	5.24838e-08	1.32647	3.91524e-07
ENSOCUG00000000611	FKBP10	NO	5.14013	1.97298e-49	4.67594	3.29457e-41	3.33587	7.19192e-22	3.42434	2.96177e-22	1.81881	2.39024e-07
ENSOCUG00000000612	CD101	NO	-1.04841	0.0661887	0.168593	0.88358	0.836457	0.112113	0.293902	0.663879	4.35565	7.17513e-16
ENSOCUG00000000613	TTF2	NO	1.20129	0.000380195	0.809689	0.0196215	0.909034	0.00772877	-0.0281399	0.943135	0.833872	0.0194254
ENSOCUG00000000614	KLHL11	NO	-0.569319	0.151411	0.748595	0.0452626	1.61987	5.81518e-06	0.542265	0.184065	0.0997585	0.948811
ENSOCUG00000000615	ANKRA2	NO	0.284437	0.170107	0.334288	0.0832997	0.612434	0.000521819	0.0221664	0.925514	-0.0556257	0.897085
ENSOCUG00000000616	SCRG1	NO	-0.0295848	0.982955	-0.0403409	0.893958	0.297486	0.348745	0.112065	0.534917	0.0456139	0.976806
ENSOCUG00000000617	UTP15	NO	-0.269359	0.434902	-0.0196726	0.978913	0.0989546	0.84861	0.0212132	0.937194	0.0739493	0.947876
ENSOCUG00000000618	PIAS1	NO	0.370419	0.251047	0.70446	0.0139085	1.41904	2.08811e-07	1.01441	0.00037707	0.368222	0.281583
ENSOCUG00000000619	SAMD9L	NO	0.0835467	0.982955	0.0331926	0.971514	-0.428735	0.481486	-1.08974	0.0362563	0.0783302	0.948811
ENSOCUG00000000621	INHBA	NO	-3.9498	1.85336e-13	-0.0969297	0.904221	-2.15204	1.10387e-05	0.892882	0.0689737	-1.80799	0.00030926
ENSOCUG00000000623	HEPACAM2	NO	2.83746	3.21533e-05	-0.354614	0.670566	0.270404	0.779142	-0.57355	0.8304	7.21937	2.01747e-25
ENSOCUG00000000624	SLC26A6	NO	1.61703	0.000102331	0.901051	0.0327071	1.3039	0.00166697	0.553846	0.236792	4.64741	3.84816e-28
ENSOCUG00000000625	VPS50	NO	0.0978379	0.761234	0.123366	0.652747	0.121407	0.646477	-0.578889	0.0044284	0.0619873	0.928934
ENSOCUG00000000628	MUL1	NO	-0.0269695	0.982955	-0.659773	0.0178253	-0.90032	0.000840606	0.0801222	0.803856	-0.639577	0.026763
ENSOCUG00000000629	ARHGEF28	NO	6.06919	2.78479e-126	4.28914	1.01707e-63	3.36022	1.85299e-39	4.54229	3.42526e-64	3.70418	3.65638e-47
ENSOCUG00000000630	BCL7A	NO	-0.0795002	0.899482	-0.254708	0.339595	-0.0328977	0.938516	0.804466	0.00180992	-0.0502208	0.948811
ENSOCUG00000000631	TAGAP	NO	-0.88874	0.0535306	0.135636	0.893958	-0.404815	0.424448	0.698161	0.156806	2.23363	3.01081e-07
ENSOCUG00000000632	CLDN23	NO	5.67399	6.53981e-08	-0.481193	0.445794	-0.907286	0.20411	-0.334832	0.570705	6.38675	1.69322e-09
ENSOCUG00000000633	ENSOCUG00000000633	NO	0.410211	0.0754419	0.593644	0.0062653	0.567683	0.00857346	0.228501	0.405131	0.174536	0.60022
ENSOCUG00000000634	ERI1	NO	-0.459083	0.0526444	-0.6038	0.00837955	-0.158081	0.609843	-0.197402	0.523707	0.158063	0.668363
ENSOCUG00000000635	EYA4	NO	-2.74537	0.062375	6.84968	4.02293e-15	5.58939	1.09262e-10	6.60329	8.29536e-14	0.504781	0.55931
ENSOCUG00000000636	GRK7	NO	3.44057	0.00122149	3.84845	0.000455774	9.16375	9.39054e-15	9.31679	3.2963e-15	0.110646	0.948811
ENSOCUG00000000637	MYL9	NO	2.18761	1.42668e-09	5.37943	2.13505e-50	3.14902	2.323e-18	3.23542	5.68621e-19	4.74243	4.06607e-39
ENSOCUG00000000638	GLI2	NO	3.14217	5.27133e-09	5.88098	1.06433e-27	5.0531	6.12112e-21	2.75621	3.03376e-06	3.63332	2.07987e-11
ENSOCUG00000000641	TGIF2	NO	1.14865	2.44055e-06	1.55644	3.13039e-11	0.841941	0.000471391	1.58166	2.90539e-08	0.990367	5.03515e-05
ENSOCUG00000000645	ZNF331	NO	-0.393419	0.105472	0.466186	0.0371381	1.34173	4.91825e-11	0.974466	7.14026e-05	1.17545	1.88257e-08
ENSOCUG00000000649	SLC36A4	NO	2.96932	1.30352e-10	4.55241	4.73423e-23	4.33827	4.05583e-21	4.06874	1.503e-17	2.73393	4.06536e-09
ENSOCUG00000000650	RERG	NO	4.58512	2.97376e-21	1.75153	0.00023642	0.535472	0.282793	-0.264131	0.673785	1.44856	0.00284776
ENSOCUG00000000651	LDLR	NO	-2.23151	1.14483e-12	-3.21059	1.32361e-24	-4.76349	6.94576e-52	-5.72101	3.06321e-59	-2.21776	2.28962e-12
ENSOCUG00000000652	ENSOCUG00000000652	NO	0.174433	0.631464	-0.0338507	0.893958	0.0324244	0.989744	-0.0110303	0.696416	0.0269112	0.977811
ENSOCUG00000000653	NDRG2	NO	-3.72502	9.56769e-82	-2.22984	1.26905e-30	-2.31614	6.38678e-33	-1.74556	9.06998e-19	-3.04706	2.44357e-55
ENSOCUG00000000655	HHAT	NO	1.90308	1.49247e-09	0.753852	0.0219397	0.436553	0.220067	-0.127059	0.771455	0.462722	0.220442
ENSOCUG00000000656	SLC39A2	NO	0.0902289	0.982955	-0.036882	0.893958	0.257246	0.388453	-0.007571	0.645159	0.0205649	0.976806
ENSOCUG00000000657	KCNH1	NO	0.636748	0.4054	4.18897	1.35516e-06	4.77533	4.12173e-08	3.60276	0.000110206	0.596587	0.469346
ENSOCUG00000000658	BMP3	NO	7.62754	1.99137e-28	7.69999	6.90861e-29	5.86968	1.20485e-17	1.97843	0.00486829	7.42306	9.98887e-27
ENSOCUG00000000659	NGF	NO	-0.314621	0.52331	2.87668	2.79254e-16	0.337509	0.441812	-2.81114	0.000889521	-1.41964	0.000637573
ENSOCUG00000000661	CCNT2	NO	-1.51433	4.07592e-08	-0.245677	0.501884	-0.0797693	0.901136	-2.41053	2.23693e-16	-0.511222	0.0972867
ENSOCUG00000000664	FRMD5	NO	9.06813	3.78094e-16	8.12985	4.03527e-13	11.3448	1.73111e-25	9.79809	3.39755e-18	6.82515	3.33027e-09
ENSOCUG00000000666	MAP3K19	NO	0.585326	0.616456	2.6101	0.0799908	0.335492	0.999414	-0.0164392	0.194155	0.487466	0.882144
ENSOCUG00000000668	KAT7	NO	-0.222973	0.642562	0.685176	0.0470875	0.632979	0.0668415	0.928641	0.00592404	0.043581	0.960066
ENSOCUG00000000669	ENSOCUG00000000669	NO	-0.590896	0.391029	-2.43395	0.0085517	-1.62043	0.0445655	-0.921928	0.212187	-0.0844229	0.948811
ENSOCUG00000000670	SLITRK6	NO	2.29799	1.62223e-07	1.96882	6.18527e-06	2.98811	7.91845e-12	-0.146375	0.794163	4.05178	4.84975e-20
ENSOCUG00000000671	KIAA0319	NO	3.04196	6.62175e-05	0.517891	0.481409	5.02105	6.31193e-11	3.52635	2.76356e-05	7.93325	2.66049e-24
ENSOCUG00000000672	EPHA7	NO	1.48791	0.0409464	5.28236	5.70267e-11	7.27677	2.4513e-19	5.37177	1.32317e-10	8.29586	3.30621e-24
ENSOCUG00000000673	GEMIN2	NO	-0.418619	0.0065938	-0.332726	0.0272373	-0.420226	0.00393765	-1.06561	2.42657e-06	0.136243	0.481514
ENSOCUG00000000674	KCNA5	NO	1.32394	0.016901	3.72843	2.39622e-11	5.98482	1.82965e-26	6.28254	5.08042e-28	3.01104	1.09783e-07
ENSOCUG00000000676	VPS41	NO	-0.542702	0.00431493	-0.114452	0.704819	-0.346043	0.0832076	0.20597	0.351135	-0.781737	2.97289e-05
ENSOCUG00000000677	MACF1	NO	0.245085	0.477342	0.719537	0.00835005	0.92037	0.000538807	0.0422525	0.894837	-0.396041	0.208795
ENSOCUG00000000679	USP20	NO	0.370325	0.132381	0.493108	0.0350103	0.216535	0.439493	0.292455	0.258071	-0.41875	0.0943515
ENSOCUG00000000680	SYAP1	NO	-0.0724326	0.831367	-0.449142	0.00347419	-0.520045	0.000548882	-0.15241	0.468501	0.21813	0.213164
ENSOCUG00000000681	ENSOCUG00000000681	NO	-0.696294	0.00207781	-0.306258	0.224393	0.239029	0.372107	0.361682	0.166071	0.4633	0.0560976
ENSOCUG00000000682	CCNK	NO	0.32649	0.00489688	0.0698806	0.780989	0.123383	0.415919	0.437149	0.000526392	0.354552	0.00222589
ENSOCUG00000000683	ENSOCUG00000000683	NO	0.6425	1.07565e-07	0.958587	1.23192e-16	0.360981	0.00547252	0.497005	0.000239989	0.410344	0.000993215
ENSOCUG00000000684	TARS1	NO	-0.665181	0.000116976	-1.23486	1.5268e-13	-1.17735	1.84091e-12	-1.48728	4.89077e-17	-0.394345	0.0361176
ENSOCUG00000000686	ENSOCUG00000000686	NO	-0.790904	0.27591	-1.08313	0.102671	0.442272	0.617119	0.302077	0.372039	0.313792	0.668615
ENSOCUG00000000687	SARS2	NO	0.18612	0.829081	-1.30272	0.0041185	-0.80435	0.0781157	-0.47738	0.321847	-0.298136	0.664402
ENSOCUG00000000688	FBXO27	NO	0.267395	0.383687	0.113364	0.819118	0.301271	0.294376	0.823854	0.00249279	2.7699	2.91859e-31
ENSOCUG00000000689	MRPS12	NO	0.187611	0.752779	-0.693772	0.0602594	-0.590805	0.113892	0.663257	0.0841117	0.548066	0.174118
ENSOCUG00000000692	SLC39A6	NO	2.25401	6.69386e-10	0.620163	0.1126	0.409274	0.332493	-1.90066	7.98712e-07	-0.0878426	0.948811
ENSOCUG00000000694	BDH2	NO	-1.96713	2.1923e-17	-1.45812	2.55403e-10	-2.1261	2.70425e-20	-1.47164	1.58198e-09	0.328727	0.254636
ENSOCUG00000000695	NOL9	NO	0.411322	0.00269254	0.54825	2.64037e-05	0.492792	0.000184513	0.70911	7.90139e-06	0.512169	0.000155399
ENSOCUG00000000696	SMTNL2	NO	0.655402	0.21655	3.70483	1.82418e-14	1.99536	3.1596e-05	3.19215	1.93633e-09	1.82146	0.000220593
ENSOCUG00000000697	ELP2	NO	-0.087499	0.628882	-0.811894	4.1053e-12	-0.666569	1.44581e-08	-0.799219	5.22106e-08	-0.186328	0.198971
ENSOCUG00000000699	CENPE	NO	3.22511	2.47464e-08	1.74371	0.0018084	1.44076	0.00906607	1.19178	0.0443248	5.06764	4.29652e-18
ENSOCUG00000000703	MOCOS	NO	0.66123	0.0471687	-2.23656	1.45226e-12	-3.82127	3.42588e-33	-2.56727	4.21854e-14	-1.83073	9.89214e-09
ENSOCUG00000000706	FHOD3	NO	3.49675	2.0329e-09	5.63535	8.76102e-22	6.82519	4.79761e-31	5.06592	1.13445e-17	3.21897	4.12175e-08
ENSOCUG00000000707	ENSOCUG00000000707	NO	0.700538	0.0640064	1.62966	6.29261e-06	2.14554	2.66537e-09	3.46454	1.98835e-21	0.200651	0.763608
ENSOCUG00000000708	CDS2	NO	-2.47824	4.59476e-22	-0.535064	0.0495152	-0.688338	0.0089891	-2.22768	1.6233e-15	-1.40768	5.69344e-08
ENSOCUG00000000709	TPGS2	NO	2.61242	4.81868e-26	1.70591	6.2413e-12	1.97391	1.41569e-15	2.38344	3.39166e-20	0.722935	0.00683252
ENSOCUG00000000711	KIAA1328	NO	1.57838	3.18564e-08	1.10531	0.000112595	1.17899	3.25632e-05	0.867342	0.0110636	0.0173139	0.981653
ENSOCUG00000000713	TMEM135	NO	-3.11546	2.09666e-35	-2.15537	1.30109e-18	-1.83183	6.67967e-14	-2.83925	2.21711e-22	-0.967744	0.000134248
ENSOCUG00000000714	RARB	NO	-1.38786	3.01756e-11	1.19766	2.89952e-09	1.40492	2.34354e-12	-0.0475512	0.854319	-2.53339	7.95006e-33
ENSOCUG00000000715	CD44	NO	2.24514	2.93003e-15	0.781955	0.00799757	1.17949	3.74834e-05	0.409393	0.225254	3.28926	6.66999e-31
ENSOCUG00000000716	EPSTI1	NO	0.666246	0.0500915	0.432885	0.239892	0.249033	0.561964	0.6679	0.067685	1.09408	0.000903404
ENSOCUG00000000717	TOP2B	NO	0.597986	2.13226e-05	0.889824	8.87619e-11	1.84678	1.18987e-42	0.859423	9.8161e-10	0.952124	5.58417e-12
ENSOCUG00000000719	ENSOCUG00000000719	NO	1.6881	9.36518e-09	1.1897	6.32591e-05	1.9807	9.12966e-12	2.77814	2.44049e-20	-0.281229	0.472556
ENSOCUG00000000720	OXA1L	NO	-2.05684	1.51634e-52	-1.39625	2.7931e-26	-1.32951	5.64673e-24	-1.25833	1.78025e-16	-0.604875	1.14443e-05
ENSOCUG00000000721	PAMR1	NO	-3.81848	1.8522e-21	0.296961	0.510474	0.99879	0.00724988	-0.232561	0.638146	-1.02124	0.0109045
ENSOCUG00000000722	SCFD2	NO	-0.157455	0.571137	-1.51467	5.85047e-15	-1.37268	1.42998e-12	-0.849923	0.000248217	-0.181824	0.527
ENSOCUG00000000723	ENSOCUG00000000723	NO	-4.16924	4.16599e-23	-0.167544	0.790591	-0.462542	0.253808	-1.52151	0.000378481	-2.98591	1.03829e-14
ENSOCUG00000000725	MC5R	NO	7.51681	3.52439e-07	1.42717	0.224557	5.23448	0.00038236	-0.0233139	0.098556	3.46332	0.0203294
ENSOCUG00000000727	NECTIN3	NO	-5.25622	3.91316e-77	-0.189832	0.65302	-1.43885	1.36287e-07	-1.4367	3.18813e-07	-2.03795	1.38451e-13
ENSOCUG00000000728	GMNN	NO	-1.55985	5.99604e-12	-3.35856	3.39128e-48	-2.71135	1.91583e-33	-3.09694	5.28137e-19	-0.371997	0.151283
ENSOCUG00000000730	BAIAP2L1	NO	-1.87553	2.84329e-12	-6.54789	2.7373e-124	-6.35804	3.13357e-118	-7.11586	2.06238e-64	-1.8097	2.25503e-11
ENSOCUG00000000731	ENSOCUG00000000731	NO	0.253782	0.62341	1.1765	0.0013951	1.35392	0.000203949	0.241808	0.603583	0.542953	0.198358
ENSOCUG00000000732	FGF9	NO	7.51447	1.87755e-10	4.89291	5.16036e-05	9.81557	7.96972e-18	10.3121	4.73739e-19	6.72053	2.21951e-08
ENSOCUG00000000733	ENSOCUG00000000733	NO	0.024894	0.982955	-1.00237	4.34503e-06	-1.04111	1.60929e-06	-0.993167	9.64522e-05	-1.25948	1.10323e-08
ENSOCUG00000000734	YWHAZ	NO	0.913268	0.00054812	1.38736	7.21753e-08	1.31679	2.91003e-07	0.846806	0.00145031	1.36852	1.49322e-07
ENSOCUG00000000736	ADAM11	NO	-2.29343	0.0017957	0.229336	0.839885	1.45825	0.0275549	0.369717	0.586323	-0.712477	0.284165
ENSOCUG00000000737	NR4A3	NO	-1.68252	0.012452	2.9326	1.49312e-07	1.98188	0.000312445	-0.0946356	0.895008	1.7598	0.00176448
ENSOCUG00000000738	APTX	NO	0.189195	0.520013	-0.908006	2.89295e-05	-1.05774	8.53144e-07	-0.0999493	0.719791	-0.37651	0.13451
ENSOCUG00000000739	DRGX	NO	0.034608	0.992816	-0.0413453	0.893958	0.0870977	0.923567	0.0765286	0.619605	0.0287936	0.977811
ENSOCUG00000000740	CTSA	NO	-1.36038	3.23952e-05	-1.33193	4.78077e-05	-1.98107	1.42519e-09	-3.02729	1.55292e-19	-1.31473	8.06506e-05
ENSOCUG00000000741	ERCC6	NO	0.480286	0.195677	0.236286	0.620962	0.464304	0.206903	-0.853981	0.019198	0.327478	0.468451
ENSOCUG00000000742	CCT8L2	NO	1.58564	0.0842731	2.16883	0.0279847	2.97213	0.00405691	-0.135544	0.178973	2.59318	0.0153181
ENSOCUG00000000743	KHDRBS3	NO	1.35352	6.7872e-11	1.60236	5.14666e-15	2.03409	1.87161e-23	2.83772	2.02462e-41	0.184151	0.565986
ENSOCUG00000000744	PLTP	NO	-0.223755	0.596716	1.22162	5.12229e-05	1.45897	1.0298e-06	-0.413483	0.226946	-1.67258	3.76957e-08
ENSOCUG00000000749	HTATIP2	NO	-2.27619	1.58516e-19	-2.71902	9.61042e-28	-2.79501	4.08435e-29	-4.11862	3.21302e-34	0.987951	0.000124608
ENSOCUG00000000750	PRMT3	NO	0.00599896	0.982955	-0.553911	4.57992e-07	-0.14874	0.275965	-0.434253	0.00574937	-0.116675	0.483373
ENSOCUG00000000751	RXFP2	NO	0.390738	0.740276	0.554799	0.514086	0.160361	0.935726	0.283649	0.2679	-0.0480203	0.924225
ENSOCUG00000000755	PIGQ	NO	1.24064	0.00187582	-0.0818938	0.918053	-0.233327	0.695937	0.693123	0.0910365	-0.362254	0.497786
ENSOCUG00000000756	ENSOCUG00000000756	NO	-0.512053	0.211492	0.190875	0.739222	0.519409	0.186817	0.139632	0.719226	0.544246	0.190533
ENSOCUG00000000758	SLC25A27	NO	0.912653	0.00172773	2.43366	4.23412e-19	3.32786	1.16564e-34	2.10798	2.05414e-11	0.708812	0.0187479
ENSOCUG00000000760	TDRD6	NO	3.62835	1.6236e-07	3.59504	1.5667e-07	3.1759	2.96758e-06	1.13193	0.0872693	0.429162	0.61914
ENSOCUG00000000761	NELL1	NO	-0.632615	0.363102	1.59275	0.0273831	3.5473	2.46472e-05	1.02426	0.165233	0.559874	0.458343
ENSOCUG00000000763	PLA2G7	NO	-1.02443	0.00654958	2.22847	1.80834e-09	0.879867	0.0189977	-1.40891	0.000390118	0.787051	0.0477979
ENSOCUG00000000764	ENSOCUG00000000764	NO	-2.32461	3.34979e-12	-3.16794	2.32879e-21	-3.71144	1.15334e-28	-3.97246	4.69592e-28	-1.51283	7.90263e-06
ENSOCUG00000000765	HACL1	NO	-4.93	1.44241e-136	-3.07719	9.1595e-57	-3.39481	1.30304e-68	-2.99149	2.4756e-48	-1.62171	1.18517e-16
ENSOCUG00000000769	ETFA	NO	-3.80595	3.56784e-193	-3.84033	1.87664e-199	-4.21016	1.3832e-238	-3.51047	6.56764e-140	-2.04086	2.38794e-57
ENSOCUG00000000771	ENSOCUG00000000771	NO	-0.11164	0.967893	0.730029	0.308291	1.01892	0.168691	0.530448	0.145809	0.53724	0.503471
ENSOCUG00000000774	PCDH9	NO	2.06774	0.0155703	5.88585	7.58128e-10	8.67188	2.93021e-19	9.41168	3.42983e-22	2.28569	0.00980899
ENSOCUG00000000775	ADRA1A	NO	-9.11474	1.26974e-39	-2.31985	2.66071e-10	-3.02572	2.36157e-16	-5.07712	1.21257e-19	-8.22615	1.25153e-53
ENSOCUG00000000776	LEMD3	NO	-0.59279	0.0824676	0.57968	0.112654	0.957923	0.00379655	-1.49057	2.46542e-05	0.203226	0.763076
ENSOCUG00000000777	ENSOCUG00000000777	NO	-12.4256	2.28697e-47	-14.1368	1.19183e-48	-15.0498	4.80601e-51	-14.5412	3.94205e-34	-2.39638	3.29901e-07
ENSOCUG00000000778	DENND5B	NO	-3.58094	1.22359e-41	-1.84332	2.33248e-12	-0.296824	0.352156	-1.06353	7.87519e-05	-1.1303	2.59647e-05
ENSOCUG00000000779	RSPO2	NO	-3.53242	0.000374581	6.62	1.46039e-29	4.07962	2.61847e-12	-0.337957	0.659027	1.18572	0.0422051
ENSOCUG00000000780	CDK12	NO	-0.859829	0.000159943	0.113475	0.795402	0.173672	0.583572	-1.66446	3.60015e-11	0.116667	0.818045
ENSOCUG00000000781	SCAMP1	NO	0.847408	0.00219051	1.52823	1.16511e-08	1.78745	2.00904e-11	0.844	0.00368303	0.686653	0.0180135
ENSOCUG00000000784	NR4A2	NO	2.17985	6.45686e-07	3.33772	3.07582e-14	2.39761	3.98231e-08	0.282627	0.58819	0.723767	0.113578
ENSOCUG00000000786	EPHA2	NO	0.172058	0.651279	-2.05338	9.45118e-17	-2.77387	4.33422e-29	-3.63569	2.60962e-30	-0.14528	0.763252
ENSOCUG00000000787	PTPRO	NO	-1.48933	0.0134778	-0.902871	0.124901	2.52286	3.20769e-05	1.17367	0.0409126	-0.873905	0.157625
ENSOCUG00000000788	GADL1	NO	-0.341328	0.730622	0.993687	0.170342	2.25003	0.0378716	0.436305	0.211672	0.12438	0.96855
ENSOCUG00000000789	EPC1	NO	-0.0868992	0.76732	0.547215	0.00439627	0.695939	0.000187591	-0.232088	0.291858	0.291047	0.205578
ENSOCUG00000000790	NDUFS4	NO	-0.0921493	0.840818	-0.637129	0.00318719	-0.333297	0.15557	0.257506	0.300888	-0.169448	0.609373
ENSOCUG00000000791	ENSOCUG00000000791	NO	1.02027	0.000800555	-0.583532	0.0695806	-0.697279	0.0251769	0.784819	0.0109766	0.247233	0.590027
ENSOCUG00000000792	EPS8	NO	1.09687	0.00162897	1.98318	6.10004e-09	2.3604	3.88873e-12	0.950776	0.00879557	2.81571	2.34275e-16
ENSOCUG00000000793	CHP2	NO	2.74803	1.48392e-05	4.13532	1.92816e-10	4.65646	7.5726e-13	5.05721	2.06983e-14	6.82061	5.24675e-25
ENSOCUG00000000794	CDR2L	NO	2.24909	4.78243e-20	1.58669	8.94909e-11	1.8809	8.80847e-15	0.545223	0.134159	0.837052	0.00147341
ENSOCUG00000000795	ZFAND5	NO	-1.02679	6.25008e-10	-0.378426	0.0340594	-0.502051	0.00343998	-0.876179	9.15747e-07	-0.519822	0.00317277
ENSOCUG00000000796	CACNG6	NO	0.365365	0.932328	-0.0646421	0.670062	2.85131	0.0607641	4.92201	0.0127233	0.899284	0.255097
ENSOCUG00000000797	ENSOCUG00000000797	NO	0.0120172	0.976372	-0.00592602	0.932454	-0.401776	0.552888	-0.432384	0.985464	0.160798	0.840687
ENSOCUG00000000798	H6PD	NO	-3.92306	4.58823e-46	-3.43663	1.75103e-36	-3.97157	6.20369e-48	-5.11352	1.86724e-53	-3.51656	1.44181e-37
ENSOCUG00000000799	ENSOCUG00000000799	NO	0.0218319	0.996889	0.0376153	0.967083	0.0618661	0.989011	0.0475308	0.658099	-0.0239929	0.953822
ENSOCUG00000000800	MRPL58	NO	0.267515	0.629511	-1.26242	0.00128226	-0.673628	0.0972865	0.540915	0.195867	-0.239499	0.717762
ENSOCUG00000000802	WIPF3	NO	-5.33963	1.39458e-55	-1.115	3.12519e-05	-0.778866	0.00412939	0.535586	0.069403	0.525224	0.0773365
ENSOCUG00000000803	ATXN7	NO	-1.0751	0.00125738	-0.0548396	0.932454	-0.0314465	0.967509	-1.44683	4.49932e-05	-0.488339	0.21005
ENSOCUG00000000804	SCRN1	NO	3.91303	9.70747e-22	5.65384	8.81096e-44	6.249	3.87408e-53	6.31636	4.66413e-53	4.2548	3.4044e-25
ENSOCUG00000000805	FKBP14	NO	0.652993	0.0393496	1.27254	1.77502e-05	1.83471	3.37896e-10	-0.976628	0.0145694	0.870554	0.00529665
ENSOCUG00000000806	TTC14	NO	-0.812092	0.0345403	0.237543	0.66025	0.306191	0.507084	-0.550951	0.161331	0.0312258	0.977811
ENSOCUG00000000807	PLEKHA8	NO	1.46028	2.81067e-17	0.223766	0.302823	1.09609	2.30512e-10	0.923177	1.70812e-06	0.137999	0.641806
ENSOCUG00000000809	ENSOCUG00000000809	NO	0.496052	0.289258	0.263785	0.960457	0.230744	0.905539	0.248983	0.312087	-0.047394	0.947218
ENSOCUG00000000810	PRICKLE2	NO	0.255316	0.631687	2.12809	1.52825e-11	1.89002	2.02332e-09	0.246891	0.609262	1.51795	2.49214e-06
ENSOCUG00000000811	ZFPL1	NO	1.21281	6.23836e-05	0.0575867	0.946959	-0.288558	0.407242	1.01652	0.00111078	0.0753961	0.948811
ENSOCUG00000000812	CCDC39	NO	1.80714	0.00562863	3.03889	3.98419e-06	3.16893	1.40429e-06	0.951168	0.13215	1.01277	0.128473
ENSOCUG00000000813	TMEM262	NO	1.0033	0.165293	0.39034	0.757181	0.858885	0.333519	0.129051	0.204461	0.384245	0.864182
ENSOCUG00000000814	ENSOCUG00000000814	NO	0.12544	0.844622	0.0593293	0.967966	-0.0375488	0.901136	-0.0140813	0.619571	0.189508	0.723844
ENSOCUG00000000815	GPR75	NO	-0.0759613	0.982955	3.27797	6.06373e-12	4.26709	3.59758e-19	4.38485	6.78895e-19	2.34227	1.18452e-06
ENSOCUG00000000816	VPS51	NO	0.730789	0.0165335	-0.204137	0.601559	-0.281956	0.408246	1.04184	0.000355923	0.128831	0.883977
ENSOCUG00000000817	SPAG9	NO	-0.833187	0.0038183	1.03241	0.000246707	1.48707	9.53127e-08	-0.0577043	0.861996	0.242483	0.563313
ENSOCUG00000000818	CRKL	NO	-1.27017	7.7838e-07	-0.642079	0.0163066	-0.451833	0.109088	-0.352837	0.234086	0.0288963	0.970067
ENSOCUG00000000820	NSMCE4A	NO	0.494727	0.0147204	0.0203596	0.966222	0.0589966	0.901136	0.443656	0.0469072	0.811258	3.44851e-05
ENSOCUG00000000821	ENSOCUG00000000821	NO	4.13561	7.06853e-121	2.62484	1.59688e-49	2.00907	1.87457e-29	2.31168	2.76036e-33	2.92868	8.21264e-61
ENSOCUG00000000822	ENSOCUG00000000822	NO	6.06614	9.2085e-169	6.98929	6.33901e-225	5.83274	1.28375e-156	6.64578	7.37161e-195	4.85318	1.49769e-107
ENSOCUG00000000823	PDE12	NO	-0.938122	1.33306e-05	-0.55851	0.0111804	-0.24645	0.331755	-0.664991	0.00889872	0.0715811	0.934069
ENSOCUG00000000824	ENSOCUG00000000824	NO	0.184578	0.595495	0.1552	0.688577	-0.266629	0.36379	0.0362171	0.903582	0.28516	0.367671
ENSOCUG00000000825	BTBD16	NO	-0.0185804	0.982955	-0.0256887	0.893958	0.11173	0.909825	-0.00785777	0.697185	0.0758669	0.999275
ENSOCUG00000000826	DENND6A	NO	-1.27609	0.00273133	-0.0666463	0.932454	-0.329698	0.532056	-0.636614	0.154149	-0.904561	0.0438647
ENSOCUG00000000827	SLMAP	NO	-1.38109	1.46402e-10	-0.016237	0.967083	-0.242513	0.360961	-0.711678	0.00159044	0.421283	0.0881147
ENSOCUG00000000828	FLNB	NO	-0.601042	0.0900511	1.48886	3.67611e-05	0.216999	0.771715	-0.0110004	0.881558	0.5668	0.218838
ENSOCUG00000000831	DNASE1L3	NO	-8.1451	4.88378e-82	-8.58602	3.96412e-102	-6.03717	1.90298e-64	-9.65493	1.09698e-30	-1.05631	0.00318301
ENSOCUG00000000833	PXK	NO	-1.95217	1.79319e-50	-1.04172	9.96457e-17	-0.0376868	0.901136	-0.887523	8.65818e-09	-0.523328	6.94813e-05
ENSOCUG00000000834	INSYN2B	NO	10.1649	3.30358e-17	8.39132	7.39597e-12	9.05663	8.80777e-14	5.34205	0.000157881	0.910901	0.509822
ENSOCUG00000000835	SPR	NO	-3.96162	4.89675e-39	-4.10953	2.30741e-42	-4.16337	2.10577e-43	-2.9524	1.6275e-20	-2.85096	5.9169e-21
ENSOCUG00000000836	FOXI1	NO	-0.0135025	0.982955	-0.0179591	0.893958	-0.0180276	0.901136	-0.00214908	NA	0.102235	0.948811
ENSOCUG00000000837	RAB11FIP5	NO	-0.0530596	0.957831	-0.17505	0.506678	0.242061	0.268216	1.52143	2.6476e-16	-1.54502	1.60493e-16
ENSOCUG00000000847	PTPRD	NO	4.04771	7.59585e-27	7.19984	5.73126e-82	6.91063	1.3066e-75	4.85727	1.78527e-36	4.58825	6.62948e-34
ENSOCUG00000000848	SUPT6H	NO	0.268889	0.00629711	0.466478	3.06846e-07	0.120023	0.27233	0.48889	7.35523e-07	0.0267097	0.948811
ENSOCUG00000000849	CBFA2T2	NO	0.767437	8.42e-05	1.21554	9.7357e-11	1.17798	3.4714e-10	0.693866	0.00181019	0.375171	0.0873927
ENSOCUG00000000850	NECAB3	NO	3.1687	1.56114e-08	4.29206	1.05462e-14	5.04798	9.03696e-20	7.03974	1.00465e-35	3.26304	6.50649e-09
ENSOCUG00000000851	ENSOCUG00000000851	NO	1.16328	1.11772e-05	-0.323419	0.307449	-0.381983	0.200247	0.658915	0.0161167	0.0748154	0.948811
ENSOCUG00000000852	CCDC181	NO	-0.958733	0.090125	-1.75156	0.00213776	0.278916	0.719924	2.17459	0.000102985	-1.70215	0.0035676
ENSOCUG00000000853	TLCD1	NO	1.32719	0.00181918	0.768526	0.0790128	-0.2652	0.649735	-0.0933354	0.845851	-0.714585	0.130352
ENSOCUG00000000854	ENSOCUG00000000854	NO	0.0609156	0.982955	-0.025131	0.893958	0.0419873	0.997366	-0.0138965	0.655641	0.0504477	0.999666
ENSOCUG00000000855	NEK8	NO	1.99146	1.52844e-19	0.570269	0.0153425	-0.0900787	0.851446	-1.04229	0.000229812	0.685873	0.00372589
ENSOCUG00000000857	FUT10	NO	1.07873	0.000138269	1.93115	1.53914e-12	1.51074	3.65692e-08	1.61826	9.40468e-08	0.579944	0.0645821
ENSOCUG00000000859	TRAF4	NO	-0.380668	0.0230593	-2.47925	9.65386e-58	-2.95044	6.17787e-80	-2.36964	4.05539e-35	-0.670022	3.10546e-05
ENSOCUG00000000861	CD82	NO	-2.37463	4.99193e-14	-0.289472	0.47054	-1.12958	0.000342107	-1.299	6.30225e-05	0.600629	0.0845057
ENSOCUG00000000863	ASTN2	NO	4.39363	1.34565e-17	5.22613	2.66486e-24	4.1755	3.52138e-16	0.872014	0.132384	2.27673	9.75021e-06
ENSOCUG00000000864	CADM1	NO	0.0890306	0.882668	1.54784	1.17187e-11	1.13179	8.26471e-07	0.891038	0.000146203	-1.90978	1.06696e-16
ENSOCUG00000000865	ARSL	NO	3.16579	2.60889e-17	1.56663	2.27753e-05	0.72945	0.0560941	-0.0863512	0.840927	0.840116	0.0324941
ENSOCUG00000000866	TRIM32	NO	0.848049	4.20018e-06	0.95825	1.20552e-07	1.05947	3.78391e-09	1.31187	1.92494e-11	0.126718	0.699468
ENSOCUG00000000867	MRPS28	NO	-0.90152	0.000127144	-1.74073	3.23746e-14	-1.3009	1.37331e-08	-0.720663	0.00677451	-0.649456	0.00820603
ENSOCUG00000000868	CCL20	NO	-0.615771	0.504493	0.0320033	0.893958	-0.305341	0.613844	-0.261512	0.655038	0.416882	0.190695
ENSOCUG00000000872	ENSOCUG00000000872	NO	-2.71888	0.097779	-3.88227	0.0122848	-0.273675	0.691094	-0.407456	0.670112	8.31442	2.34183e-22
ENSOCUG00000000874	XAB2	NO	0.826153	0.0144575	-0.113619	0.889359	-0.238744	0.594287	0.747142	0.0283734	-0.37885	0.365469
ENSOCUG00000000875	FAM124A	NO	-1.10966	0.0063569	0.771539	0.0350542	1.85515	7.62012e-08	3.69632	2.04874e-24	1.1914	0.000977184
ENSOCUG00000000876	INTS6	NO	-1.47451	5.4808e-09	-0.46819	0.0893174	-0.354464	0.218242	-1.27282	1.65661e-06	-0.262398	0.449804
ENSOCUG00000000877	ENSOCUG00000000877	NO	-0.0367889	0.982955	-0.213602	0.557235	-0.076588	0.894429	-0.107162	0.779407	0.114877	0.953311
ENSOCUG00000000878	TRAPPC5	NO	0.550191	0.210408	-0.534445	0.261583	-0.840491	0.052189	1.57842	0.000155557	-0.580147	0.241109
ENSOCUG00000000880	FLNA	NO	1.4742	4.66686e-07	4.55143	3.90905e-52	2.63149	4.25455e-19	2.5972	2.2046e-18	3.54982	2.64121e-32
ENSOCUG00000000881	ANO4	NO	7.93395	1.00452e-22	5.47628	9.69457e-12	5.46535	9.72442e-12	3.61664	4.22629e-05	-0.295564	0.801805
ENSOCUG00000000882	EMD	NO	0.700809	3.94766e-05	-0.0425847	0.893958	-0.364982	0.0364071	0.428028	0.0254591	0.219652	0.323084
ENSOCUG00000000883	TKTL1	NO	1.11695	0.2103	4.93219	0.00778801	0.857836	0.35982	-0.0163865	0.213175	0.80295	0.481904
ENSOCUG00000000884	POLR3B	NO	-0.649533	1.07919e-12	-1.94843	1.63845e-104	-1.8531	1.05137e-94	-2.07676	8.69193e-73	-1.71328	1.62084e-80
ENSOCUG00000000885	TAFAZZIN	NO	0.225448	0.243971	-0.586508	0.000461654	-0.738923	5.96832e-06	-0.0981372	0.691046	-0.0569875	0.924185
ENSOCUG00000000887	ENSOCUG00000000887	NO	-0.914129	0.0475937	0.748008	0.104692	-0.0692747	0.964504	-0.242829	0.651811	-0.481129	0.387391
ENSOCUG00000000888	GALNTL6	NO	3.52376	0.0111808	3.70174	0.00709358	8.1744	3.88892e-09	5.82021	0.000161021	2.19806	0.0851641
ENSOCUG00000000889	ENSOCUG00000000889	NO	-0.438146	0.496788	-0.386054	0.55344	-0.972987	0.0742601	-0.188491	0.766117	-0.156353	0.932271
ENSOCUG00000000894	ENSOCUG00000000894	NO	-0.0119198	0.982955	-0.0136831	0.893958	-0.0136533	0.901136	-0.00209878	NA	0.043679	0.999419
ENSOCUG00000000895	PTGER4	NO	0.578755	0.249469	2.54172	2.58833e-07	2.10923	1.11081e-05	-0.481641	0.393479	4.1686	9.62433e-17
ENSOCUG00000000896	TTC33	NO	0.216191	0.476426	-0.144426	0.730739	0.158515	0.62698	-0.211925	0.559149	0.139562	0.742754
ENSOCUG00000000897	PRKAA1	NO	-1.51512	2.29694e-05	-0.117475	0.893958	0.12869	0.841118	-0.795719	0.038061	0.7191	0.054235
ENSOCUG00000000898	GPHN	NO	-2.46234	4.23828e-20	-1.53708	7.5859e-09	-1.19115	8.00871e-06	-1.55279	2.87957e-08	-0.845622	0.00244836
ENSOCUG00000000901	SEZ6L2	NO	-1.11022	0.106388	-1.45994	0.0378051	2.75386	0.000871703	2.53113	0.00149922	0.0989696	0.948811
ENSOCUG00000000903	HDX	NO	0.192541	0.920236	3.17828	0.000953795	4.92419	7.71724e-07	4.75376	8.42212e-06	2.57235	0.00726997
ENSOCUG00000000905	NPAS4	NO	0.225142	0.982955	8.23011	4.87101e-08	4.94484	0.00119771	6.36822	5.43699e-05	5.89297	0.000179564
ENSOCUG00000000906	ANGPTL3	NO	-14.5602	6.88704e-65	-21.9773	4.4731e-64	-21.9399	6.36394e-64	-18.3275	1.64669e-42	-10.3111	6.69077e-48
ENSOCUG00000000907	STK35	NO	2.85272	8.21541e-21	0.653495	0.0432011	0.88951	0.00446121	1.53523	1.18316e-06	-0.469588	0.197728
ENSOCUG00000000908	ENSOCUG00000000908	NO	-0.166133	0.890997	0.254547	0.764945	-0.0303196	0.901136	-0.0689362	0.694042	-0.17911	0.816121
ENSOCUG00000000909	ENSOCUG00000000909	NO	-0.35264	0.344731	0.814699	0.0104627	1.06853	0.000577755	0.212615	0.602874	-0.434717	0.219577
ENSOCUG00000000910	ZNF629	NO	0.785882	1.73822e-06	1.15324	2.62465e-13	1.42075	1.07197e-19	1.54174	3.68789e-18	0.347152	0.0609155
ENSOCUG00000000911	TBC1D16	NO	0.273851	0.596187	1.23421	0.000158992	1.1181	0.000646837	1.74496	1.68469e-07	0.694031	0.0590193
ENSOCUG00000000915	DTX3	NO	2.93023	1.54206e-13	3.26097	2.24914e-16	2.85832	5.44203e-13	2.86651	6.21083e-13	1.87856	2.8196e-06
ENSOCUG00000000916	PIP4K2C	NO	0.663519	0.0103465	0.0864038	0.893958	-0.0957555	0.854472	-0.517939	0.096049	0.608808	0.0236133
ENSOCUG00000000918	TLX3	NO	0.0346724	0.992816	0.0592351	0.967083	-0.0297538	0.901136	-0.00751394	NA	0.0789444	0.985652
ENSOCUG00000000919	ENSOCUG00000000919	NO	-0.595396	0.145183	-0.142658	0.860584	-1.07831	0.00562299	-1.65024	3.60408e-05	-0.585089	0.182523
ENSOCUG00000000920	ENSOCUG00000000920	NO	-0.407836	0.125869	-1.54546	7.24947e-11	-1.25291	1.2537e-07	-0.368789	0.208234	-0.487607	0.0675841
ENSOCUG00000000921	MYO19	NO	1.13502	9.77573e-09	-1.57541	1.65934e-15	-1.89208	1.26788e-21	-2.9851	2.391e-24	-1.15962	1.06601e-08
ENSOCUG00000000922	NUBP1	NO	-0.494061	0.00702245	-1.23683	7.31097e-13	-1.30161	3.86116e-14	-0.13665	0.577391	-0.648607	0.000347122
ENSOCUG00000000923	TVP23A	NO	1.19115	0.102052	2.06026	0.00955742	5.58691	1.43881e-10	7.95285	3.37241e-19	3.07745	0.000322962
ENSOCUG00000000924	PIGW	NO	-0.330017	0.142664	-0.0713397	0.893958	0.106715	0.707072	-1.98262	5.54045e-11	0.123661	0.702482
ENSOCUG00000000925	GGNBP2	NO	-0.458005	0.237235	-1.1023	0.00154146	-0.902697	0.00981271	-0.352811	0.365637	-0.589156	0.127829
ENSOCUG00000000927	ADAMTSL4	NO	-0.40975	0.202382	0.824324	0.00446384	0.638558	0.0302458	-1.94319	1.22847e-09	0.130436	0.851093
ENSOCUG00000000928	MFN1	NO	-1.73972	3.74985e-19	-0.919411	2.96383e-06	-0.539746	0.00807916	-1.64522	8.50803e-16	-0.906082	5.7471e-06
ENSOCUG00000000929	KIAA1143	NO	-1.22898	1.0492e-10	-0.44468	0.0231805	-0.41677	0.0298628	-0.404391	0.108133	-0.397044	0.0520666
ENSOCUG00000000930	KIF15	NO	1.81224	7.7005e-17	0.672861	0.00316543	0.801579	0.000325845	-1.26327	0.0018688	3.39602	2.42147e-57
ENSOCUG00000000931	GNB4	NO	1.67921	2.60798e-08	1.92105	1.44168e-10	1.6038	8.2622e-08	0.999466	0.00210822	1.47983	1.22988e-06
ENSOCUG00000000932	UBE2U	NO	0.240493	0.874809	3.02259	0.00127857	4.61153	1.67976e-06	3.97774	0.000153115	0.804812	0.350386
ENSOCUG00000000933	TMEM42	NO	0.366576	0.265636	-0.649058	0.0283331	-0.653415	0.0258147	0.116492	0.736561	-0.7111	0.0187887
ENSOCUG00000000934	LRRC4B	NO	2.46986	1.19309e-08	4.99648	4.4089e-31	5.09115	3.25452e-32	4.52487	6.53499e-24	1.27684	0.00429385
ENSOCUG00000000936	ENSOCUG00000000936	NO	0.836298	0.0378218	0.690724	0.0900672	3.58508	5.80144e-20	1.73434	3.99372e-05	-0.118554	0.948811
ENSOCUG00000000937	ENSOCUG00000000937	NO	0.754282	3.5445e-06	0.171144	0.445095	-0.401559	0.0143015	0.0777212	0.733457	0.551159	0.00125068
ENSOCUG00000000938	RNF26	NO	-0.142842	0.784225	-0.737523	0.0109562	-0.565501	0.0565772	-0.500908	0.117929	-0.34713	0.329103
ENSOCUG00000000939	EXOSC7	NO	1.09058	3.99988e-07	-0.00398739	0.967966	-0.243122	0.318308	0.809934	0.000391523	0.483127	0.0494182
ENSOCUG00000000940	ZBTB8OS	NO	-0.44347	0.00407514	-1.32445	4.8108e-20	-0.999876	3.86362e-12	-1.0536	1.36541e-07	0.304308	0.0633993
ENSOCUG00000000941	EIF3L	NO	0.459288	0.0503877	-0.285021	0.272575	-0.854503	9.6086e-05	0.443126	0.0586901	0.00106741	0.999666
ENSOCUG00000000942	RBBP4	NO	0.188299	0.638892	0.906652	0.000907528	0.880405	0.00121667	1.10825	4.45719e-05	0.362749	0.275751
ENSOCUG00000000943	SYNC	NO	2.72862	3.7427e-10	4.963	3.01482e-31	3.83133	3.04112e-19	3.80474	2.15384e-16	2.63811	1.38895e-09
ENSOCUG00000000944	PLPP7	NO	0.890167	0.00928008	0.289278	0.506697	1.12028	0.000744028	1.10991	0.0028625	0.114361	0.924225
ENSOCUG00000000945	SRSF12	NO	3.10377	3.87359e-06	5.44086	3.83296e-16	5.57794	6.59042e-17	4.65765	6.61863e-11	1.98475	0.00326881
ENSOCUG00000000947	PM20D2	NO	-1.31602	0.000129597	-0.343023	0.407407	0.434698	0.248689	0.160426	0.696185	-0.995137	0.00485726
ENSOCUG00000000948	GABRR1	NO	1.36441	0.0555749	1.55451	0.0430589	11.5524	1.23696e-07	8.97259	2.3962e-05	0.277022	0.948811
ENSOCUG00000000950	GABRR2	NO	2.39416	0.0498431	10.4667	3.45914e-16	11.174	1.9119e-18	9.33548	1.79874e-12	1.98488	0.0994074
ENSOCUG00000000953	RMI2	NO	3.96162	0.000673584	0.394073	0.849191	0.0531747	0.901136	-0.11444	0.215086	4.48132	0.000155099
ENSOCUG00000000956	ZFYVE9	NO	1.20914	2.52769e-17	0.370475	0.0165253	0.700038	1.38468e-06	0.105199	0.617336	-0.00259413	0.99859
ENSOCUG00000000957	THRSP	NO	-5.45625	2.28708e-20	-10.842	3.16469e-55	-10.0737	6.93625e-54	-8.57802	3.04206e-25	-11.7133	1.88656e-44
ENSOCUG00000000959	CC2D1B	NO	1.50535	6.85171e-08	0.961924	0.000706561	1.61796	5.45728e-09	1.72228	6.39849e-10	0.0837164	0.948811
ENSOCUG00000000960	SDK2	NO	1.60105	3.99594e-08	4.94204	1.30453e-66	3.56936	1.66774e-35	2.88011	1.26365e-21	0.9527	0.00173832
ENSOCUG00000000962	ORC1	NO	3.60985	4.45356e-29	0.853741	0.0120728	1.02261	0.00203309	-0.498791	0.422321	4.1314	7.99022e-38
ENSOCUG00000000963	PRPF38A	NO	-0.335062	0.103035	-0.086125	0.826441	0.309284	0.119319	0.0377324	0.857125	0.238611	0.293151
ENSOCUG00000000965	ENSOCUG00000000965	NO	-1.12288	8.07013e-15	-0.782572	4.3905e-08	-0.982001	3.84314e-12	-1.20639	1.02179e-11	-0.476032	0.00169034
ENSOCUG00000000966	UBE2J2	NO	0.353275	0.23116	-0.65646	0.0192825	-0.558119	0.0504847	0.138223	0.673009	-0.0677116	0.948811
ENSOCUG00000000967	NAPA	NO	-0.293659	0.38132	-0.949201	0.000588826	-0.804753	0.00374475	0.661725	0.0194599	-0.640091	0.0301103
ENSOCUG00000000968	DES	NO	-0.0343683	0.982955	7.11152	9.40655e-34	3.86124	2.79697e-11	4.14904	1.9394e-12	9.32743	2.46366e-56
ENSOCUG00000000969	ZNF541	NO	-4.37951	1.15273e-05	-5.05166	8.48886e-07	-3.30102	2.52529e-05	-1.66595	0.064083	-4.57686	8.91821e-06
ENSOCUG00000000972	SORCS1	NO	4.13308	1.92088e-09	6.35892	2.24962e-20	7.72091	2.49614e-29	6.3435	2.14663e-19	5.80793	4.7109e-17
ENSOCUG00000000973	CALN1	NO	4.07352	0.0031369	9.21	1.10814e-12	10.3187	8.15951e-16	11.9035	6.83964e-21	0.161794	0.948811
ENSOCUG00000000974	ENSOCUG00000000974	NO	-4.72572	2.08059e-16	-0.0233041	0.972284	-1.39625	0.00305042	-2.59516	3.34418e-05	-0.68056	0.192411
ENSOCUG00000000977	ZMAT4	NO	-0.0501146	0.982955	0.754809	0.342295	8.84835	3.90216e-05	6.04787	0.00295577	0.167503	0.948811
ENSOCUG00000000980	TNRC18	NO	0.860816	6.93848e-09	1.06305	4.18082e-13	0.226038	0.188094	-0.198284	0.25999	0.630942	3.81645e-05
ENSOCUG00000000981	ENSOCUG00000000981	NO	2.09985	0.000311598	1.02145	0.0732473	3.2725	2.55097e-08	4.71449	1.12243e-14	0.735142	0.238622
ENSOCUG00000000982	DMAC1	NO	0.381718	0.212405	-0.736485	0.00769198	-0.836494	0.00208961	-0.0825596	0.859346	-0.549712	0.0644948
ENSOCUG00000000983	PLSCR3	NO	2.01865	2.11045e-25	1.39094	8.8843e-13	0.717805	0.000342349	0.719997	0.00103006	0.222768	0.410034
ENSOCUG00000000984	ESRRG	NO	1.87655	0.00255999	4.18037	9.17795e-11	6.68684	6.31596e-25	5.12368	1.07158e-14	3.69231	1.43095e-08
ENSOCUG00000000986	WNT8B	NO	0.955617	0.364905	1.88024	0.123284	3.23756	0.0273387	0.823458	0.0563386	3.08714	0.0395097
ENSOCUG00000000987	PNISR	NO	0.610921	0.240462	1.01295	0.0392578	1.10108	0.0232091	2.29687	1.49268e-06	0.456434	0.457557
ENSOCUG00000000988	SEC31B	NO	-0.936747	0.0153738	0.300185	0.552572	0.174854	0.795496	-0.717926	0.0692431	-0.858024	0.0332654
ENSOCUG00000000989	NDUFB8	NO	0.0520588	0.982955	-0.752555	0.0118814	-0.759537	0.0104784	0.406051	0.208081	-0.128671	0.857622
ENSOCUG00000000990	CBLN1	NO	0.378857	8.8977e-14	0.280069	9.12985e-12	8.04192	2.33034e-33	3.16115	9.0638e-22	0.224695	5.14618e-11
ENSOCUG00000000991	HIF1AN	NO	-0.980612	4.34706e-14	-0.295633	0.0355223	-0.256785	0.0728598	-0.507292	0.000499897	-0.385878	0.00611458
ENSOCUG00000000996	CLASP2	NO	0.152738	0.817963	1.23792	0.000254467	2.22646	2.83735e-11	0.969116	0.0047238	0.420145	0.311889
ENSOCUG00000000998	CDK2	NO	1.95501	3.22359e-13	3.56487	1.3546e-40	2.51354	5.82345e-21	1.46063	1.98822e-07	1.30192	2.12798e-06
ENSOCUG00000000999	PMEL	NO	9.35401	7.78149e-47	13.1016	4.51798e-90	12.9307	9.42065e-88	8.37525	1.73129e-37	2.22055	0.000541586
ENSOCUG00000001001	NMI	NO	-0.136296	0.845206	-0.446185	0.229746	-0.833194	0.0127699	-0.0973593	0.801407	0.15064	0.849086
ENSOCUG00000001002	ZCCHC7	NO	0.198764	0.203662	-0.188324	0.168073	0.174456	0.26839	-0.226703	0.208931	0.22307	0.153284
ENSOCUG00000001004	OLFR651_1	NO	-4.61466	0.00985692	-0.0129911	0.947634	-0.12777	0.901136	-0.813607	0.655773	0.576238	0.588716
ENSOCUG00000001005	NUP214	NO	1.09265	2.60906e-06	0.751403	0.00157165	0.697676	0.0033577	1.18393	5.25288e-07	0.493535	0.0567457
ENSOCUG00000001006	TACR1	NO	-3.80888	0.000266273	3.18606	3.14115e-06	1.9443	0.00303446	0.273991	0.687232	3.15027	6.38068e-06
ENSOCUG00000001008	TATDN2	NO	1.35512	1.28758e-22	0.770505	3.74858e-08	0.617793	1.29198e-05	1.28919	6.69744e-16	1.0022	8.75426e-13
ENSOCUG00000001009	NFE2L2	NO	-0.719644	0.00625699	-0.809124	0.00201554	-1.01932	6.69032e-05	-1.00055	0.000124953	-0.201879	0.614753
ENSOCUG00000001011	SLC45A1	NO	-0.481914	0.403721	-0.275097	0.709157	0.735126	0.158083	0.88134	0.0882448	-0.496027	0.424181
ENSOCUG00000001012	SLC18A1	NO	-1.80644	0.0582902	-4.47774	0.0135262	-0.385202	0.256478	-0.478648	0.701741	3.52163	0.00425949
ENSOCUG00000001013	ATP6V1B2	NO	0.229725	0.709769	0.217452	0.727678	1.22445	0.000206225	1.5668	1.37427e-06	-0.0768713	0.948811
ENSOCUG00000001016	ENSOCUG00000001016	NO	0.0731621	0.982955	0.414241	0.422323	1.19397	0.00670818	2.21665	4.08715e-07	0.300015	0.661888
ENSOCUG00000001018	ENSOCUG00000001018	NO	-7.56545	6.11194e-12	-11.9403	9.41483e-18	-4.26376	8.81753e-09	-4.07365	2.74819e-05	-4.46967	9.2566e-09
ENSOCUG00000001019	DMRTA2	NO	10.5821	5.03917e-27	1.77428	0.0337082	2.59333	0.00364772	5.91506	5.39131e-09	0.166105	0.948811
ENSOCUG00000001020	GNAI1	NO	-3.57198	1.06511e-25	0.407903	0.274843	0.247902	0.561359	-0.832568	0.0170419	-0.448282	0.238694
ENSOCUG00000001021	ENSOCUG00000001021	NO	-0.0291987	0.982955	0.0540082	0.893958	0.14156	0.988515	-0.013035	0.459607	0.564564	0.0931165
ENSOCUG00000001022	SLC13A1	NO	-1.59244	0.0649394	-1.36827	0.0701106	-1.1907	0.125799	-0.717364	0.58275	8.8664	8.37224e-24
ENSOCUG00000001023	PPP1CB	NO	1.05719	8.37324e-09	0.407992	0.0403173	0.40127	0.0422393	0.467652	0.0184541	0.463524	0.0215517
ENSOCUG00000001026	PPM1F	NO	-1.23368	4.87561e-08	0.0951277	0.846178	-0.129063	0.731764	-0.253425	0.367806	-0.471683	0.0599137
ENSOCUG00000001027	NOBOX	NO	-1.01757	0.170245	-2.26687	0.00713007	-1.61929	0.0370233	-3.46655	0.0763883	-0.782791	0.313972
ENSOCUG00000001028	MFSD2A	NO	1.75127	0.00123724	-0.0319459	0.967083	0.387386	0.52648	0.189486	0.725839	0.0848513	0.948811
ENSOCUG00000001029	CDH17	NO	-6.53018	1.71505e-06	-5.73077	2.42636e-06	-6.10755	8.94456e-07	-0.900081	0.148205	7.00333	8.53368e-10
ENSOCUG00000001030	GEM	NO	3.29212	1.27247e-09	4.42131	1.90011e-16	4.72837	1.40069e-18	3.20083	4.03714e-08	5.37936	3.2376e-23
ENSOCUG00000001031	HAUS5	NO	0.23396	0.193315	0.701663	3.27315e-06	0.544065	0.000385255	0.674452	0.000291647	0.35914	0.033629
ENSOCUG00000001032	FETUB	NO	-18.1783	1.3589e-25	-23.4925	6.64181e-31	-19.7397	5.73033e-29	-13.8215	3.37241e-17	-11.8889	1.9821e-16
ENSOCUG00000001033	OPRD1	NO	-8.1449	3.36364e-05	-5.6965	6.34206e-05	-5.73332	2.83146e-05	-3.92629	0.0238045	-3.92714	0.00164305
ENSOCUG00000001034	PTPN3	NO	-0.997815	0.00168398	-2.63418	4.18143e-17	-3.33054	3.04375e-26	-2.59761	1.03572e-14	-1.07768	0.000834012
ENSOCUG00000001035	ADAMTS2	NO	4.2845	2.49248e-67	1.7088	6.78228e-12	2.18809	1.06992e-18	-3.50914	1.63014e-12	0.565005	0.0413946
ENSOCUG00000001036	CFHR5	NO	-0.435198	3.03469e-06	-0.435299	5.05204e-07	-0.435296	4.76547e-07	-0.434823	0.000259646	-0.423593	0.0153689
ENSOCUG00000001037	F13B	NO	-17.8926	1.76513e-52	-18.8092	1.06856e-59	-18.7614	1.51863e-59	-14.7566	2.49507e-35	-5.49355	1.09271e-29
ENSOCUG00000001039	SYNGAP1	NO	2.48058	1.89744e-08	5.91605	2.55692e-43	6.15565	8.56581e-47	4.76579	9.77921e-26	2.4644	1.97687e-08
ENSOCUG00000001040	NEIL3	NO	1.62824	0.0185091	-0.128128	0.8851	-0.786577	0.206416	-2.605	0.189019	4.46405	1.49418e-09
ENSOCUG00000001041	MELK	NO	2.56934	9.15494e-08	-0.224641	0.794675	3.58286	3.49378e-14	2.05879	0.000213061	4.60947	5.63015e-22
ENSOCUG00000001042	ATP5F1E	NO	0.385592	0.414131	-1.04504	0.0100291	-1.14309	0.00384728	0.718132	0.0660979	-0.0960804	0.948811
ENSOCUG00000001043	FERMT2	NO	-2.24426	1.01923e-23	0.769367	0.000789962	-0.441944	0.070878	-0.825407	0.000422674	-0.989811	1.59854e-05
ENSOCUG00000001045	PARS2	NO	0.214689	0.436075	-0.653547	0.00270585	-0.726881	0.000739949	-0.66077	0.0308792	-0.151375	0.67636
ENSOCUG00000001046	IBSP	NO	0.211594	0.988683	8.21451	1.48512e-05	1.24684	0.147291	-0.0171275	0.18206	5.91409	0.00430611
ENSOCUG00000001047	SMARCA1	NO	-0.0354478	0.982955	2.73819	7.76728e-17	2.18481	2.85024e-11	1.87868	2.72225e-08	-0.127066	0.852741
ENSOCUG00000001048	THADA	NO	0.258381	0.0367508	0.855165	4.42191e-15	0.529426	2.26316e-06	0.479668	0.000526253	0.432727	0.000217664
ENSOCUG00000001049	SLC5A7	NO	0.216834	0.983875	0.30626	0.893958	8.07662	1.18783e-10	5.61117	0.000153646	7.45805	6.67885e-09
ENSOCUG00000001050	ZFAND6	NO	-0.663648	0.00362313	0.195087	0.527059	0.0869124	0.862729	0.363514	0.151368	-0.220513	0.475328
ENSOCUG00000001051	ENSOCUG00000001051	NO	4.19518	1.7222e-05	1.82108	0.0255213	8.12895	7.0304e-16	8.2074	3.51423e-16	0.362322	0.724927
ENSOCUG00000001052	ARID4A	NO	0.0259649	0.982955	-0.175337	0.820749	0.170501	0.752748	0.842581	0.0181546	0.195508	0.755213
ENSOCUG00000001053	THG1L	NO	0.0750302	0.794674	-0.985943	7.77015e-12	-0.668137	4.57017e-06	-0.56495	0.00177148	0.0672878	0.861607
ENSOCUG00000001054	ENSOCUG00000001054	NO	0.718521	0.000212558	-1.58589	6.03887e-17	-1.49612	2.67608e-15	-0.559326	0.0150764	0.306723	0.182856
ENSOCUG00000001055	ENSOCUG00000001055	NO	1.98146	3.07295e-29	1.5666	3.65396e-19	1.6304	1.05313e-20	1.60627	3.01168e-14	0.76847	4.37238e-05
ENSOCUG00000001057	GIT2	NO	0.76791	0.0164785	0.822164	0.00941822	0.475875	0.159402	-0.658	0.0512698	0.652147	0.0529757
ENSOCUG00000001058	ENSOCUG00000001058	NO	3.10992	1.3211e-32	2.58887	3.56277e-23	1.47451	2.20055e-08	2.43652	9.90804e-18	-1.36932	3.28307e-06
ENSOCUG00000001060	ANKRD13A	NO	1.32461	1.43182e-27	0.652432	1.58764e-07	0.0730639	0.727411	-0.0106401	0.950793	0.555286	1.41307e-05
ENSOCUG00000001062	CFAP418	NO	1.43758	0.00012345	3.00807	1.80969e-16	3.23666	7.33947e-19	3.51673	5.15827e-20	0.719099	0.0768472
ENSOCUG00000001063	STRA8	NO	-0.0131734	0.982955	-0.0153057	0.893958	-0.0155514	0.901136	-0.00200463	NA	0.0677305	0.999419
ENSOCUG00000001070	ENSOCUG00000001070	NO	-0.0241516	0.982955	0.0724336	0.949031	0.0292834	0.968237	0.0669901	0.635335	-0.0292959	0.948811
ENSOCUG00000001072	BCO1	NO	-8.53748	3.56018e-69	-3.2612	7.79968e-15	-2.17928	1.59515e-07	-2.26131	9.07789e-08	0.140244	0.924818
ENSOCUG00000001073	GAN	NO	0.260666	0.585035	0.305999	0.442077	0.401695	0.262861	-0.148387	0.681904	0.413237	0.283113
ENSOCUG00000001075	ENSOCUG00000001075	NO	1.70438	0.00134003	0.666905	0.228758	1.23345	0.017092	1.9932	0.000730263	-1.01918	0.0905612
ENSOCUG00000001076	SOCS6	NO	-2.43785	7.23356e-12	-1.13289	0.00118325	-0.793127	0.0247136	-2.14206	1.55544e-07	0.380481	0.388438
ENSOCUG00000001077	ENSOCUG00000001077	NO	-0.0148087	0.982955	0.0190064	0.932454	-0.0173548	0.901136	-0.00523082	NA	0.034035	0.999275
ENSOCUG00000001078	AMOTL1	NO	1.78054	1.45357e-07	2.55372	3.53375e-14	2.54848	3.6268e-14	2.35028	9.32305e-12	1.06554	0.00237578
ENSOCUG00000001081	WWP1	NO	-1.6327	2.22861e-09	-1.68445	7.78656e-10	-1.17972	1.6882e-05	-1.29987	2.9967e-06	-1.77132	1.17337e-10
ENSOCUG00000001082	CLIP4	NO	7.79086	8.24477e-20	9.22817	3.64228e-27	9.56214	4.87528e-29	8.52341	4.68307e-23	4.27736	5.71599e-07
ENSOCUG00000001084	N6AMT1	NO	-0.917223	4.10562e-05	-1.76735	3.89379e-16	-1.14122	1.00585e-07	-1.10381	0.000216908	-1.06223	1.59603e-06
ENSOCUG00000001085	ALK	NO	-1.57437	0.0388686	-2.12331	0.00716571	2.05285	0.00414601	1.25369	0.0546551	0.467063	0.548295
ENSOCUG00000001086	RMDN1	NO	-1.41447	2.99012e-13	-2.20838	5.77746e-31	-2.19073	1.69217e-30	-1.86219	1.92551e-13	-1.72252	4.09232e-19
ENSOCUG00000001087	ENSOCUG00000001087	NO	0.03749	0.992816	-0.0219175	0.893958	-0.0213242	0.901136	-0.00412619	NA	0.0430851	0.999666
ENSOCUG00000001088	ENSOCUG00000001088	NO	0.9873	0.000217074	-0.113466	0.862395	-0.506448	0.0820975	1.03547	0.000190007	-0.0334691	0.977811
ENSOCUG00000001089	GRIA4	NO	2.21797	0.00220483	5.75835	2.8055e-14	8.18049	5.30074e-27	5.03771	1.35133e-10	-0.944625	0.234676
ENSOCUG00000001093	COMMD1	NO	0.0335632	0.982955	-0.702076	0.0043676	-0.711149	0.00338599	0.0277401	0.944891	-0.547929	0.0353663
ENSOCUG00000001096	ENSOCUG00000001096	NO	0.550393	0.108061	0.679788	0.0389282	0.402589	0.269887	0.75572	0.0221182	0.425604	0.272198
ENSOCUG00000001097	CGRRF1	NO	-2.86553	6.92109e-56	-2.13057	9.37217e-36	-1.67593	5.77534e-23	-2.60455	1.36897e-26	-1.01933	4.17912e-09
ENSOCUG00000001098	DTHD1	NO	0.925527	0.00898614	-3.3219	1.00849e-15	-2.71176	3.20956e-12	-6.46449	3.5983e-07	0.523239	0.193216
ENSOCUG00000001099	GP1BA	NO	0.170328	0.741778	-0.0298785	0.873651	-0.0612489	0.901136	-0.0556787	0.746595	-0.10458	0.905754
ENSOCUG00000001100	SOX15	NO	8.88076	1.6206e-35	1.36	0.037795	0.531652	0.43962	0.803608	0.219306	0.0394201	0.977811
ENSOCUG00000001101	SLC25A11	NO	0.0306703	0.982955	-0.855373	0.00181616	-0.360697	0.273193	0.482251	0.0972095	-0.577934	0.0508733
ENSOCUG00000001102	L1CAM	NO	3.48966	8.04324e-07	7.80709	3.59731e-27	8.57943	2.04507e-32	5.18905	9.58893e-13	6.10455	4.13665e-17
ENSOCUG00000001103	ENSOCUG00000001103	NO	-0.733127	0.275198	-0.27438	0.777407	-0.0584862	0.964072	0.154759	0.800505	5.64096	4.80218e-14
ENSOCUG00000001104	RNF167	NO	0.0017292	0.999832	-0.679372	0.0958963	-0.742662	0.0621207	-0.505759	0.217158	-0.467763	0.316354
ENSOCUG00000001105	PLA2G1B	NO	-0.108424	0.819382	-0.179671	0.529089	-0.261648	0.456792	0.0276862	0.70842	15.9999	1.06472e-07
ENSOCUG00000001106	PFN1	NO	0.32909	0.157067	-0.575131	0.00692589	-1.4159	2.23051e-12	-0.448066	0.0454483	0.74494	0.000435233
ENSOCUG00000001107	ARHGAP4	NO	-0.435312	0.361786	-0.644735	0.146854	-0.843616	0.0477437	0.0110505	0.987183	1.42783	0.000785574
ENSOCUG00000001108	ENSOCUG00000001108	NO	-0.416254	0.0270857	-0.443148	0.0176562	-0.195801	0.392549	0.0861899	0.679655	-0.612355	0.000783128
ENSOCUG00000001109	CAMTA2	NO	0.17955	0.212295	0.280558	0.0324423	0.307757	0.0166328	-0.0330624	0.836752	0.597701	1.2699e-06
ENSOCUG00000001110	TEKT5	NO	0.101493	0.977811	-0.252248	0.290014	-0.359688	0.216068	-0.121885	0.986719	-0.345629	0.32406
ENSOCUG00000001112	PCM1	NO	-0.0443573	0.960807	0.940057	0.000702988	1.33084	7.35134e-07	0.772304	0.00678122	0.356113	0.330091
ENSOCUG00000001113	HCFC1	NO	-0.381997	0.239933	0.234568	0.650533	0.131943	0.884007	-0.437961	0.157102	0.393666	0.334608
ENSOCUG00000001114	TGM3	NO	4.94143	9.36571e-09	3.70033	1.20405e-05	3.70048	1.11403e-05	4.84359	6.61028e-08	1.47842	0.0587728
ENSOCUG00000001116	TMEM187	NO	0.107746	0.958843	-1.3223	0.00161555	-1.36162	0.00109434	-0.661069	0.157566	-1.53809	0.000338107
ENSOCUG00000001117	CDKL4	NO	-2.94723	1.22708e-06	-1.35166	0.00920253	-1.48557	0.00399968	-1.04734	0.0864611	-0.828276	0.133968
ENSOCUG00000001119	MRPS22	NO	-1.24347	3.28989e-26	-0.981964	2.82858e-18	-0.713508	2.86313e-10	-0.525415	0.000426355	-0.433268	0.000291235
ENSOCUG00000001120	COPB2	NO	-0.292238	0.0317302	-0.705954	3.65812e-09	-0.677226	1.52759e-08	-0.818733	7.11719e-11	0.0233567	0.925206
ENSOCUG00000001121	ATIC	NO	1.45032	1.54831e-19	0.165148	0.462978	-0.117931	0.599333	0.647844	0.000199261	-0.0366857	0.948811
ENSOCUG00000001122	ENSOCUG00000001122	NO	0.127362	0.976369	0.0895892	0.993776	0.163348	0.901136	-0.010441	0.618474	-0.031274	0.948811
ENSOCUG00000001124	ZC2HC1A	NO	0.228005	0.583951	2.03763	6.25621e-12	2.6819	1.22832e-19	1.45116	1.2619e-05	0.753089	0.0191549
ENSOCUG00000001125	RBM45	NO	0.572817	7.24567e-08	0.871518	4.9337e-18	0.912315	1.04527e-19	0.0841061	0.651921	0.330604	0.00326564
ENSOCUG00000001127	ENSOCUG00000001127	NO	1.27567	0.00107235	4.04412	1.00913e-25	2.97331	1.08739e-14	3.551	1.8039e-19	1.93204	7.34198e-07
ENSOCUG00000001129	SLC26A3	NO	-1.62677	0.0424919	-4.11402	7.56415e-05	-4.83799	1.19207e-05	0.0146445	0.975181	9.42014	1.05318e-25
ENSOCUG00000001130	ENSOCUG00000001130	NO	0.517213	0.0222195	-0.526868	0.0228945	-0.0154627	0.984218	-0.0326485	0.92733	0.434501	0.0691892
ENSOCUG00000001131	CEMIP2	NO	-0.387466	0.354996	-0.115984	0.893958	-0.13729	0.843988	-1.59441	2.83965e-05	-0.0888561	0.948811
ENSOCUG00000001135	RGS9BP	NO	-0.0547671	0.982955	0.490337	0.48147	5.79312	7.43326e-17	3.9603	1.15954e-08	-1.73277	0.0160333
ENSOCUG00000001136	TMEM204	NO	0.808087	0.0015479	-0.0184369	0.971514	0.481143	0.071019	-4.26478	3.90658e-13	-0.449544	0.123415
ENSOCUG00000001137	LHFPL6	NO	0.627171	0.0426539	1.70796	3.25367e-09	1.30696	6.33063e-06	-0.690279	0.0593362	0.0630893	0.948811
ENSOCUG00000001138	TP53	NO	0.441991	0.00454166	-0.968735	1.80933e-10	-1.40354	1.22842e-20	-0.873654	3.40428e-07	0.529097	0.000812047
ENSOCUG00000001139	ENSOCUG00000001139	NO	-0.00053496	0.96841	-0.0111367	0.83143	-0.00920961	0.840322	-0.0500428	0.00457527	-0.00366982	0.922099
ENSOCUG00000001142	SNX13	NO	-1.50365	3.11998e-05	-0.507554	0.203127	-0.467599	0.253539	-1.2151	0.00101724	0.213599	0.75008
ENSOCUG00000001145	GRIP2	NO	1.68922	0.140807	6.19355	1.20694e-06	9.20308	6.33909e-14	7.75874	4.71925e-09	6.36133	8.68043e-07
ENSOCUG00000001150	GIMAP8	NO	-3.76364	1.56641e-07	-1.6414	0.00765809	-1.47296	0.0151645	-0.41052	0.521325	0.712206	0.277117
ENSOCUG00000001151	DAPP1	NO	0.585311	0.310734	-0.305081	0.680175	-0.410088	0.511239	0.248164	0.69418	2.16589	8.47243e-05
ENSOCUG00000001152	LAMTOR3	NO	0.251066	0.473417	0.2575	0.459953	0.0980653	0.861779	0.302103	0.366116	-0.15258	0.800894
ENSOCUG00000001155	PDIA3	NO	-1.05963	1.82679e-05	-0.970458	9.35556e-05	-1.58549	7.35626e-11	-3.31006	9.47087e-41	-0.292247	0.361523
ENSOCUG00000001158	ELL3	NO	1.71402	0.00138129	0.245064	0.765583	-1.34703	0.0170068	-2.06735	0.0333615	0.43138	0.517741
ENSOCUG00000001160	HOXC9	NO	0.0442464	0.992816	-0.0234614	0.893958	-0.0232302	0.901136	-0.00795376	0.697185	0.109466	0.962273
ENSOCUG00000001161	HYPK	NO	0.794152	0.00902434	-0.352138	0.323652	0.340785	0.326209	0.999519	0.000978434	0.30109	0.451626
ENSOCUG00000001162	SERINC4	NO	1.96448	0.0136731	1.52743	0.0370613	7.13781	1.27385e-14	6.03137	5.99892e-11	1.89883	0.0197839
ENSOCUG00000001164	KDM1A	NO	1.11663	6.48078e-15	0.609085	3.50304e-05	0.411977	0.00662603	1.12929	3.51154e-14	0.159956	0.430526
ENSOCUG00000001165	ENSOCUG00000001165	NO	-1.091	0.00218375	-0.323477	0.468418	0.0311219	0.97162	-0.695938	0.0674548	0.368369	0.42531
ENSOCUG00000001166	ENSOCUG00000001166	NO	1.14319	9.09994e-07	-0.0786597	0.88607	-0.326799	0.210217	0.0792676	0.809977	0.320415	0.274504
ENSOCUG00000001168	LUZP1	NO	2.37669	1.51616e-18	2.63601	1.24721e-22	2.41325	3.30649e-19	2.27013	1.11285e-15	2.89195	1.20326e-26
ENSOCUG00000001169	RGS5	NO	-2.54885	1.1126e-06	1.68634	0.000484453	2.62449	6.57591e-08	-3.48764	5.98322e-06	2.0241	3.93324e-05
ENSOCUG00000001170	RCC1L	NO	-0.0875431	0.864902	-0.933421	1.59095e-05	-1.47658	3.6901e-12	-0.574456	0.016854	-0.895122	4.87832e-05
ENSOCUG00000001171	NUF2	NO	2.16961	3.74937e-09	-0.526226	0.212438	0.224894	0.691259	-2.97873	0.00212888	4.2341	2.76932e-31
ENSOCUG00000001172	CCDC138	NO	-1.90584	4.35034e-14	-1.66481	1.34324e-12	-0.525038	0.0291971	-0.866926	0.00677334	-0.0701108	0.948357
ENSOCUG00000001173	PPM1L	NO	-2.27675	9.73131e-13	-0.645224	0.0396302	-0.3219	0.367865	-2.68432	1.11297e-08	-0.614643	0.0624959
ENSOCUG00000001174	ENSOCUG00000001174	NO	3.27663	3.50639e-09	3.36918	8.58822e-10	3.84182	2.59439e-12	2.07369	0.00109934	0.920132	0.109378
ENSOCUG00000001175	HACD2	NO	-1.15125	3.53143e-05	-0.063784	0.895073	-0.525366	0.0747572	-1.65724	1.17008e-08	-1.08438	0.00012605
ENSOCUG00000001177	IL10RB	NO	-1.3712	5.15495e-06	-1.01312	0.000735549	-1.78446	1.53151e-09	-2.12922	1.38142e-08	0.138491	0.85407
ENSOCUG00000001178	FAM78B	NO	5.9154	5.41709e-11	5.11717	1.10235e-08	6.60838	2.0644e-13	4.98177	1.06325e-07	3.43274	0.000120547
ENSOCUG00000001179	ARHGEF26	NO	-4.34599	8.31422e-40	-2.67726	6.31239e-17	-1.1071	0.000576504	-1.45519	1.09364e-05	-1.67905	2.84658e-07
ENSOCUG00000001180	DHX36	NO	-0.180022	0.626581	0.567562	0.0368334	0.648895	0.0143709	0.26547	0.397469	0.267141	0.453138
ENSOCUG00000001181	FRK	NO	1.1402	0.00114165	-3.83307	4.18969e-23	-2.42822	1.62377e-11	-3.24557	9.97761e-08	3.20603	3.06805e-20
ENSOCUG00000001183	SH3GL2	NO	3.25431	1.8889e-17	4.93581	9.63299e-39	5.80578	8.07349e-53	6.03482	1.1479e-55	3.42047	2.96581e-19
ENSOCUG00000001184	NT5DC1	NO	-0.156293	0.775739	-1.07442	0.00080945	-0.0670924	0.91631	-0.666038	0.0573181	-0.312355	0.468479
ENSOCUG00000001186	ZDHHC8	NO	2.54303	2.69694e-47	1.7352	8.12621e-23	1.4326	5.76902e-16	0.214516	0.403332	0.46525	0.0195496
ENSOCUG00000001188	ENSOCUG00000001188	NO	7.96546	5.75393e-08	4.41295	0.00288276	7.51372	3.41638e-07	2.19346	0.0202166	-0.064377	0.76864
ENSOCUG00000001190	GFRA2	NO	6.20518	6.83927e-18	4.8141	1.70675e-11	5.84899	3.26314e-16	5.70216	1.33379e-14	2.35263	0.000932094
ENSOCUG00000001191	LYRM1	NO	-0.36459	0.0537488	-0.546121	0.00182012	-0.400366	0.0263475	0.101366	0.667568	-0.392413	0.0408804
ENSOCUG00000001196	C11orf87	NO	-0.134305	0.982955	4.93361	6.01751e-08	4.90371	6.4974e-08	2.98395	0.00186419	0.941668	0.226652
ENSOCUG00000001197	SLC16A2	NO	4.40257	3.10358e-31	4.63412	1.59528e-34	4.45497	4.81482e-32	2.95453	7.74471e-14	1.58868	3.77563e-05
ENSOCUG00000001200	SFT2D1	NO	-0.716738	5.63969e-05	-0.960454	2.50079e-08	-1.01798	3.12213e-09	-2.28482	5.25752e-18	-0.313841	0.118334
ENSOCUG00000001201	ENSOCUG00000001201	NO	3.76235	4.6375e-09	5.60178	2.34899e-18	3.87551	1.1064e-09	5.71861	3.67138e-18	3.05151	2.08899e-06
ENSOCUG00000001203	HIVEP3	NO	0.222047	0.612736	1.23572	3.99238e-05	1.39178	3.10431e-06	0.900538	0.0074031	1.13473	0.000228082
ENSOCUG00000001205	RBFOX1	NO	5.67705	1.52902e-05	4.67105	0.000348453	9.72566	4.15167e-15	8.39813	1.48691e-10	5.03178	0.000160282
ENSOCUG00000001207	ESRRB	NO	4.96449	0.000279792	5.09531	0.000203368	11.4623	8.14898e-15	10.6806	3.52917e-13	0.877007	0.252237
ENSOCUG00000001208	RXFP1	NO	-10.5873	8.13911e-23	-4.04349	2.65007e-12	-7.78778	9.50934e-30	-10.1674	1.67627e-14	-6.82263	6.04647e-25
ENSOCUG00000001209	ENSOCUG00000001209	NO	0.00990364	0.992816	0.0114515	0.898445	0.0202974	0.933933	0.30263	0.151771	0.0241333	0.977811
ENSOCUG00000001211	ENSOCUG00000001211	NO	0.230508	0.794571	-0.446098	0.473584	-0.729404	0.184718	0.842703	0.148633	1.00856	0.0635673
ENSOCUG00000001212	JUN	NO	-0.707251	0.116024	-0.35543	0.519348	-0.336878	0.537609	-0.982094	0.0314404	-0.308787	0.63988
ENSOCUG00000001215	HIPK3	NO	-0.949235	0.0662196	0.551511	0.33092	0.897306	0.0823629	0.722174	0.164992	0.247997	0.786986
ENSOCUG00000001216	ADAM8	NO	-8.2806	2.91137e-55	-10.4939	1.54264e-87	-9.94169	8.11547e-79	-11.6599	1.44602e-95	-10.4247	6.27518e-86
ENSOCUG00000001217	MARCHF7	NO	0.291245	0.445542	0.504915	0.118654	0.541701	0.0862934	-0.746957	0.0154671	0.222323	0.650123
ENSOCUG00000001218	ENSOCUG00000001218	NO	-7.01611	9.5033e-151	-5.48512	1.51215e-96	-6.62558	8.11077e-139	-6.56722	4.48707e-104	-4.89429	4.73658e-77
ENSOCUG00000001219	RASA2	NO	-0.66857	0.112369	0.479858	0.278903	1.26457	0.00126919	-0.555258	0.234419	1.40056	0.000473473
ENSOCUG00000001220	TUBGCP2	NO	0.295292	0.219479	-0.33436	0.15217	-0.463159	0.0339381	0.023582	0.903526	-0.355649	0.141136
ENSOCUG00000001222	ENSOCUG00000001222	NO	0.448406	0.0587784	-0.867012	5.63506e-05	-0.679575	0.00175984	-0.0475049	0.849078	0.193284	0.560479
ENSOCUG00000001223	ENSOCUG00000001223	NO	-0.220509	0.629511	0.12073	0.868161	0.164217	0.756977	0.0995664	0.755989	0.0877359	0.948811
ENSOCUG00000001224	ENSOCUG00000001224	NO	0.284332	0.653557	-0.555242	0.285375	0.364034	0.516046	1.22551	0.0101583	-1.14187	0.0225622
ENSOCUG00000001225	METTL24	NO	3.50074	1.10938e-10	3.23816	1.63829e-09	2.62671	8.6788e-07	2.13396	0.000576568	2.40772	9.47615e-06
ENSOCUG00000001228	EHD3	NO	-1.83291	2.22532e-12	0.477529	0.0933009	-0.168164	0.669194	-0.303555	0.323343	-2.66334	3.09581e-24
ENSOCUG00000001229	IQCG	NO	1.04585	4.51914e-06	0.265609	0.361445	0.490612	0.0429795	0.401648	0.208234	-1.08405	9.02014e-06
ENSOCUG00000001231	ENSOCUG00000001231	NO	1.27974	0.00273216	-0.446202	0.374063	-0.593925	0.201395	0.518163	0.329559	0.203858	0.820126
ENSOCUG00000001232	ENSOCUG00000001232	NO	1.39622	7.82246e-08	-0.323749	0.299689	-0.341208	0.25859	0.83246	0.00172235	0.481657	0.105505
ENSOCUG00000001233	LMLN	NO	0.449342	0.381777	1.70857	0.000112668	2.79398	2.94933e-10	-0.314437	0.597644	0.79359	0.095144
ENSOCUG00000001234	NIPAL4	NO	5.8959	2.75648e-10	4.39504	1.45913e-06	4.3853	1.54046e-06	1.02074	0.0860589	5.54871	3.27296e-09
ENSOCUG00000001235	ADAM19	NO	-1.66801	5.8998e-06	1.55973	1.09178e-05	0.741546	0.042703	-2.47265	6.1485e-07	2.5671	7.50228e-13
ENSOCUG00000001236	SRD5A2	NO	-11.9215	3.3837e-40	-10.3974	1.48003e-36	-13.0693	4.92892e-48	-4.96165	5.02803e-10	-13.623	1.57947e-44
ENSOCUG00000001239	ENSOCUG00000001239	NO	2.48806	3.06196e-12	3.39424	1.05957e-21	2.48648	2.19992e-12	3.05495	1.53225e-16	1.29531	0.000387979
ENSOCUG00000001241	MFSD4A	NO	3.3243	6.07137e-14	2.93185	2.83097e-11	4.17911	2.25962e-21	3.01235	1.5445e-10	6.37131	6.52841e-47
ENSOCUG00000001242	ESRP2	NO	-0.951287	0.0143312	-5.29853	2.50149e-42	-7.16232	1.81726e-73	-7.72523	2.52572e-45	-1.58427	4.84646e-05
ENSOCUG00000001246	TMCC2	NO	-0.145088	0.897238	1.49586	0.000407607	4.16261	9.75073e-23	4.17699	5.99794e-22	0.797719	0.0791783
ENSOCUG00000001247	LMBR1	NO	-0.261157	0.64794	0.891571	0.0314059	1.1456	0.00491364	-0.815113	0.0662315	-0.538563	0.253584
ENSOCUG00000001249	ENSOCUG00000001249	NO	2.48418	7.84457e-17	1.25303	3.4931e-05	0.823586	0.00776231	2.8655	1.70752e-21	0.217616	0.658593
ENSOCUG00000001250	EDNRA	NO	0.771504	0.0781831	4.89071	2.88388e-31	4.6665	1.27826e-28	-0.157455	0.765547	1.38259	0.00125735
ENSOCUG00000001254	CLTCL1	NO	2.77511	1.98287e-30	4.99888	2.92576e-98	4.57419	2.13004e-82	5.09742	3.88721e-96	2.11505	4.13164e-18
ENSOCUG00000001255	ENSOCUG00000001255	NO	-0.722972	0.273279	-0.719685	0.257413	-0.343469	0.568823	0.206383	0.534133	-0.261716	0.774772
ENSOCUG00000001257	TMEM144	NO	-1.0959	0.00199991	-2.91816	1.80303e-16	-1.83093	1.68981e-07	-3.81179	1.68189e-15	0.546578	0.175869
ENSOCUG00000001258	ENSOCUG00000001258	NO	-0.00889714	0.992816	0.200685	0.739829	-0.712921	0.063377	-1.19676	0.024726	-1.10885	0.00491671
ENSOCUG00000001259	ENSOCUG00000001259	NO	0.0439271	0.982955	0.0381197	0.967083	-0.0219311	0.901136	-0.00459729	NA	-0.0207331	0.948811
ENSOCUG00000001263	TECTA	NO	-0.911959	0.153599	-0.276071	0.737948	-0.286313	0.715434	-0.249329	0.759391	-3.07443	7.51994e-05
ENSOCUG00000001264	CMYA5	NO	2.02474	0.00165709	3.48382	1.99324e-07	3.07956	3.17696e-06	0.174597	0.767698	0.677277	0.312333
ENSOCUG00000001265	DCK	NO	2.29836	4.18397e-07	1.26746	0.00497871	2.06742	4.17367e-06	1.71211	0.000389506	1.60853	0.000462627
ENSOCUG00000001266	TOMM70	NO	-1.10402	2.53952e-24	-1.2363	6.35629e-31	-1.06116	1.2548e-22	-1.99549	7.9194e-51	-0.190726	0.144359
ENSOCUG00000001267	ENSOCUG00000001267	NO	0.162152	0.91515	-0.99938	0.0679973	-0.985375	0.0679141	-0.297924	0.664164	0.0708696	0.955123
ENSOCUG00000001269	NNT	NO	-3.38973	3.79046e-34	-1.80381	9.06553e-11	-2.2649	3.36892e-16	-2.84624	5.58239e-24	-1.29099	5.46241e-06
ENSOCUG00000001270	ENSOCUG00000001270	NO	-1.6691	6.38678e-06	-0.127134	0.888584	-0.456865	0.274	-0.828938	0.0329595	-0.393414	0.412573
ENSOCUG00000001271	ZC3H18	NO	0.170557	0.224843	0.0186234	0.96741	-0.00435248	0.949794	0.713023	1.29984e-08	0.129546	0.429237
ENSOCUG00000001272	MFSD1	NO	-0.490603	0.0358233	-0.689332	0.00220456	-0.936472	2.08824e-05	-2.70867	1.20023e-26	-1.24096	1.99371e-08
ENSOCUG00000001277	NECAB1	NO	5.35457	1.45942e-16	4.00213	4.89185e-10	5.25086	4.61899e-16	5.94926	1.79098e-19	1.52209	0.0161384
ENSOCUG00000001278	INTU	NO	1.29994	0.00425241	1.92111	1.10015e-05	2.96917	7.88268e-12	2.40726	2.57113e-06	3.01578	7.58348e-12
ENSOCUG00000001279	TSPAN2	NO	-4.08624	1.64298e-07	2.44962	2.87406e-09	1.49037	0.000293559	0.036419	0.953705	2.47379	3.29735e-09
ENSOCUG00000001280	HSP90AA1	NO	-0.440445	0.0577732	-0.699971	0.001476	0.304638	0.219325	0.956278	8.81271e-06	-0.428162	0.0777769
ENSOCUG00000001281	WDR20	NO	-0.00963866	0.992816	-0.161082	0.670303	0.442656	0.0928568	-0.449186	0.115944	0.00801937	0.994612
ENSOCUG00000001284	SEC24B	NO	-0.571729	0.0589158	0.277445	0.423313	0.436343	0.146274	-0.607989	0.0405774	-0.30111	0.404958
ENSOCUG00000001286	HSBP1	NO	0.70838	0.00310242	-0.424254	0.0996299	-0.352459	0.182058	1.16176	7.06204e-07	-0.402505	0.150491
ENSOCUG00000001288	UBB	NO	-1.28528	9.05619e-07	-1.90575	2.06526e-13	-1.42418	4.25782e-08	-0.586815	0.0321279	-0.757401	0.00611338
ENSOCUG00000001289	SEPTIN11	NO	-2.5126	1.03645e-20	-0.915889	0.000843832	-0.222847	0.534449	0.557548	0.0517854	-0.553617	0.0646643
ENSOCUG00000001290	SYT12	NO	8.86829	1.98233e-21	6.57673	1.16859e-12	6.99901	3.95159e-14	6.97994	1.87832e-13	3.43525	0.00014623
ENSOCUG00000001292	LTBR	NO	-0.940193	1.75367e-06	-1.50346	6.57591e-15	-2.06703	6.90063e-27	-3.86572	5.61415e-52	-0.563663	0.00690939
ENSOCUG00000001294	ENSOCUG00000001294	NO	-0.0160234	0.982955	0.015209	0.959424	0.0305519	0.97162	-0.0311982	0.712056	-0.0221871	0.948811
ENSOCUG00000001295	POLB	NO	0.578952	0.000406811	-0.310383	0.0784455	0.0215658	0.954539	0.273691	0.177739	0.0828607	0.818715
ENSOCUG00000001296	ENSOCUG00000001296	NO	13.0053	8.4813e-29	1.32033	0.246857	5.29921	2.23612e-05	5.88824	2.64388e-05	3.00018	0.0207212
ENSOCUG00000001297	PLEKHG5	NO	3.51434	1.66524e-62	3.03633	2.68802e-47	2.32002	3.85615e-28	2.93069	2.00614e-39	1.5164	1.7157e-12
ENSOCUG00000001300	CCSER1	NO	1.1416	0.000333902	0.970452	0.00199219	3.24887	6.77807e-27	2.00899	7.28027e-09	1.70904	3.97353e-08
ENSOCUG00000001302	ENSOCUG00000001302	NO	5.27218	1.08787e-28	-0.859209	0.0821794	-0.657827	0.191574	-0.186357	0.754362	4.80046	7.52876e-24
ENSOCUG00000001303	ENSOCUG00000001303	NO	-0.0670609	0.982955	-1.05442	0.00148341	-1.01454	0.00213634	0.682521	0.0454946	0.330191	0.458105
ENSOCUG00000001304	AGAP2	NO	-2.57097	4.51871e-10	0.209718	0.72651	1.17843	0.00238266	0.605584	0.154229	0.774266	0.0635432
ENSOCUG00000001305	PHETA2	NO	1.45819	0.00257074	2.09892	9.90859e-06	1.83814	0.000100316	0.366242	0.575944	0.691908	0.196583
ENSOCUG00000001306	SPTLC3	NO	-0.163301	0.801295	-0.87377	0.0115522	-0.00455723	0.999951	0.0842296	0.818812	0.861012	0.0164754
ENSOCUG00000001307	TP53I11	NO	-0.625298	0.105288	1.92274	6.81017e-08	1.77919	5.51123e-07	1.04598	0.00548	1.25738	0.000575328
ENSOCUG00000001309	ISM1	NO	6.57851	2.3237e-25	5.16706	2.23391e-16	4.11891	5.07489e-11	4.88876	9.88879e-14	3.36776	1.05832e-07
ENSOCUG00000001310	TASP1	NO	0.965941	0.000327315	1.34218	2.8075e-07	1.67964	8.53857e-11	1.28881	7.35748e-06	1.16111	1.43865e-05
ENSOCUG00000001311	CELF1	NO	-1.41797	2.86211e-05	-0.625402	0.0823007	-0.348613	0.384869	-1.11374	0.00177698	-0.310671	0.505029
ENSOCUG00000001315	SUGP2	NO	1.32074	3.62849e-07	1.01644	0.000102869	1.65433	1.12745e-10	1.73125	8.9547e-11	0.578787	0.0425872
ENSOCUG00000001316	ESRP1	NO	7.73481	8.22577e-20	-3.56146	0.000203734	-4.53576	2.36032e-05	-1.33554	0.132384	6.27933	1.77193e-13
ENSOCUG00000001317	DPY19L4	NO	0.124981	0.855979	1.49081	7.76334e-07	1.14519	0.000157502	0.0676364	0.853088	0.377067	0.321514
ENSOCUG00000001319	SREK1	NO	1.83769	0.000129396	0.732532	0.146854	0.858768	0.0794557	4.72596	5.00562e-22	0.274464	0.753382
ENSOCUG00000001320	IFT74	NO	0.861839	0.0206017	1.32184	0.000243291	1.40337	8.71087e-05	1.89544	2.22772e-07	0.161053	0.876828
ENSOCUG00000001324	ATP1A1	NO	-0.616985	0.0386682	-0.299962	0.39427	-0.787313	0.00651361	-1.5899	1.81195e-08	0.765053	0.011068
ENSOCUG00000001326	SEMA4A	NO	1.08216	0.00113801	-0.806466	0.0192825	-0.378551	0.330243	-1.36879	0.000150937	-1.6574	1.41685e-06
ENSOCUG00000001327	HRH4	NO	-10.4727	4.31795e-07	-8.7239	6.94812e-08	-7.57088	8.13155e-07	-6.67818	0.00134462	-5.73405	4.28066e-05
ENSOCUG00000001328	VPS13A	NO	-0.956628	0.0101133	-0.0430836	0.951729	-0.16884	0.790516	-0.442163	0.276117	0.24619	0.684067
ENSOCUG00000001331	ENSOCUG00000001331	NO	0.42052	0.654981	0.0622723	0.954197	0.121661	0.999498	0.194729	0.518291	0.220173	0.948811
ENSOCUG00000001335	MYO1A	NO	-0.971732	0.0215657	-1.94268	3.64136e-06	-1.88015	6.61837e-06	-2.46503	6.70964e-05	7.58455	4.11263e-77
ENSOCUG00000001336	ARHGAP27	NO	1.66483	6.16469e-09	0.158925	0.788973	0.389774	0.250669	0.0814915	0.815959	1.70446	3.63409e-09
ENSOCUG00000001337	PARM1	NO	3.76669	9.37084e-15	5.98429	8.96801e-35	4.56981	4.83633e-21	0.222989	0.698198	6.38065	5.71929e-39
ENSOCUG00000001338	TIMM10	NO	-0.494572	0.0405391	-1.32824	2.50925e-09	-1.38023	5.39884e-10	-0.725371	0.00688243	-0.643927	0.00702033
ENSOCUG00000001341	ENSOCUG00000001341	NO	0.422103	0.433155	0.521786	0.421423	0.338848	0.774937	0.234329	0.281802	0.0802742	0.977811
ENSOCUG00000001342	ANKFN1	NO	-6.9327	8.07821e-13	-5.30627	1.50249e-11	-4.6875	1.73052e-09	-7.06814	2.48685e-08	-12.1646	1.47037e-17
ENSOCUG00000001343	IQSEC1	NO	-1.6043	1.03331e-14	-0.245317	0.343673	0.39745	0.0812641	-0.444454	0.0500704	-1.78754	8.17735e-18
ENSOCUG00000001349	RBFOX2	NO	1.13185	7.21522e-10	1.01327	4.23233e-08	0.0737194	0.901136	0.0510167	0.885098	-0.226961	0.287107
ENSOCUG00000001351	CD96	NO	-3.61813	0.000347561	2.31706	0.00072574	0.828294	0.178744	2.00831	0.00428288	4.6531	1.08477e-10
ENSOCUG00000001352	ZFYVE27	NO	-0.4681	0.32921	-0.889761	0.0375502	0.501191	0.285203	-0.558707	0.226954	-0.444305	0.399486
ENSOCUG00000001353	UCHL1	NO	0.416526	0.515343	1.68561	0.00221763	5.08476	6.10703e-19	4.69189	4.49533e-16	3.27537	1.10464e-08
ENSOCUG00000001355	IKZF3	NO	-3.95092	7.22026e-05	-0.539391	0.419455	-1.25047	0.0522959	-3.74923	0.0181023	2.34415	0.000349642
ENSOCUG00000001357	HNRNPD	NO	0.247714	0.0257099	0.347123	0.000805942	0.342657	0.00111733	0.199466	0.115315	0.260252	0.0213435
ENSOCUG00000001360	GAB3	NO	-0.514223	0.345603	0.187335	0.830489	0.291531	0.625629	-0.608602	0.316338	0.791931	0.103467
ENSOCUG00000001362	MRPL46	NO	-0.569068	0.00193553	-1.27548	2.38104e-13	-1.28511	1.46224e-13	-0.148662	0.564544	-0.849199	2.27155e-06
ENSOCUG00000001366	ENSOCUG00000001366	NO	2.12868	1.23257e-06	0.0668711	0.932714	0.0344353	0.97162	-0.990231	0.238007	3.22432	1.0402e-13
ENSOCUG00000001368	ENSOCUG00000001368	NO	3.74707	3.99553e-06	2.46421	0.00163986	1.96109	0.00965436	2.53999	0.00366701	-0.4081	0.688363
ENSOCUG00000001370	G6PC2	NO	9.52631	7.58952e-12	12.3653	1.71429e-19	15.9543	1.42237e-32	15.0293	1.00044e-28	2.29876	0.0642643
ENSOCUG00000001373	BRINP1	NO	6.69104	4.8166e-09	10.7208	4.99153e-23	11.4834	2.05626e-26	11.6516	9.16021e-27	8.02964	8.90835e-13
ENSOCUG00000001374	TSHR	NO	1.07153	0.161831	2.51236	0.00584753	6.12362	1.36156e-09	3.37502	0.00121201	0.289924	0.814548
ENSOCUG00000001375	ENSOCUG00000001375	NO	-6.13235	3.89358e-16	-4.96448	2.82965e-11	-5.87733	4.93632e-15	-7.03521	1.13284e-19	-7.38719	3.19905e-22
ENSOCUG00000001376	SCN11A	NO	0.478175	0.557792	1.19072	0.109501	2.00521	0.0119186	-0.581965	0.707441	4.35284	2.58757e-06
ENSOCUG00000001378	PROKR2	NO	0.0248565	0.992816	-0.0224775	0.893958	0.0467138	0.935726	-0.00864411	NA	0.0212718	0.977811
ENSOCUG00000001380	ENSOCUG00000001380	NO	2.10508	0.0859861	4.70559	0.000319355	7.88456	3.83489e-10	10.6572	8.95334e-18	3.10946	0.0200994
ENSOCUG00000001382	ZNF22	NO	-0.766275	0.0125707	-0.1285	0.83423	0.0760533	0.901136	-0.0477228	0.893871	-0.0110063	0.990947
ENSOCUG00000001383	ENSOCUG00000001383	NO	-0.77406	8.03404e-06	-1.60298	1.63318e-21	-1.50958	2.77219e-19	-0.751817	5.72967e-05	-0.268458	0.191132
ENSOCUG00000001384	RTTN	NO	0.456795	0.106235	0.702382	0.00709358	1.62977	5.01806e-11	0.395798	0.244605	1.31744	2.14585e-07
ENSOCUG00000001385	OAZ3	NO	0.0585114	0.993309	0.0193406	0.954125	0.0194351	0.959242	-0.00734982	NA	-0.020697	0.948811
ENSOCUG00000001386	CTTNBP2	NO	-0.248267	0.230706	-0.513662	0.00460499	0.160354	0.485659	-0.396944	0.0658473	-1.49501	1.91788e-17
ENSOCUG00000001387	ENSOCUG00000001387	NO	0.717839	0.258193	1.76256	0.00403556	5.20254	4.27338e-16	3.99715	3.82942e-09	0.810219	0.211883
ENSOCUG00000001389	LINGO4	NO	-2.20246	0.00211617	-3.55278	6.03307e-06	1.09737	0.048249	0.545893	0.411706	0.984774	0.0952332
ENSOCUG00000001390	GOLGA4	NO	-0.0956596	0.875301	-0.317982	0.276453	-0.137663	0.73373	-0.809701	0.00138998	0.00597737	0.9976
ENSOCUG00000001391	THAP1	NO	-0.315463	0.135503	-0.460301	0.0172818	0.238695	0.262629	-0.3644	0.161179	0.218558	0.363286
ENSOCUG00000001392	RNF170	NO	0.14482	0.785351	-1.54572	7.00411e-08	-1.07637	0.000182476	-1.1188	0.000540768	-0.917936	0.00212563
ENSOCUG00000001393	ENSOCUG00000001393	NO	3.87707	0.00739482	5.40382	0.000281015	10.6402	2.01116e-13	10.0292	9.03056e-12	3.99371	0.00758238
ENSOCUG00000001397	LMF2	NO	-0.337626	0.489626	-0.940833	0.0177852	-1.51268	9.9526e-05	-0.975393	0.0124506	-0.749444	0.0768929
ENSOCUG00000001401	NCAPH2	NO	1.7488	4.91179e-07	-0.158556	0.771788	-0.16756	0.737064	1.30766	0.000178056	0.495239	0.257688
ENSOCUG00000001402	HOOK3	NO	-0.231801	0.257328	-0.769951	8.0666e-06	-0.684087	7.73899e-05	-0.00691532	0.974543	-0.428809	0.022496
ENSOCUG00000001405	ABTB2	NO	-3.24493	3.88698e-39	-3.52556	2.35912e-47	-3.2305	2.85275e-40	-4.61184	2.32372e-38	-2.52057	5.76511e-25
ENSOCUG00000001406	ZNF274	NO	1.14671	4.77292e-15	0.511283	0.000782104	0.590441	8.00341e-05	0.206457	0.321458	0.371963	0.0236965
ENSOCUG00000001407	MAGI2	NO	2.4327	1.39835e-10	4.84683	1.44849e-39	5.31513	2.57754e-47	4.30979	1.81113e-27	2.30121	1.23524e-09
ENSOCUG00000001408	TYMP	NO	-4.63471	1.44258e-26	-8.42063	1.07135e-65	-7.93046	8.72847e-63	-6.69765	1.53368e-24	1.4093	0.00106154
ENSOCUG00000001409	EPN2	NO	0.644729	0.00344318	1.58041	2.81599e-14	1.49074	7.37418e-13	1.22599	4.41976e-08	0.455868	0.0563184
ENSOCUG00000001410	HTR5A	NO	0.0643316	0.992816	-0.044698	0.889359	0.282659	0.552596	0.147593	0.513593	0.0594858	0.974954
ENSOCUG00000001411	GALR3	NO	0.101725	0.00200633	0.0260955	0.0470757	0.0357548	0.0412098	-0.0107118	0.13799	-0.0265531	0.0470275
ENSOCUG00000001412	IGFBP6	NO	3.6451	6.53725e-22	4.23856	4.50884e-29	3.62864	8.92559e-22	3.47652	6.9404e-20	1.14044	0.00324858
ENSOCUG00000001414	DDX23	NO	0.312277	0.000197377	-0.168955	0.0700191	-0.37293	1.08946e-05	0.541566	4.02035e-10	-0.0842029	0.527
ENSOCUG00000001415	SOAT2	NO	-5.73943	3.22645e-37	-3.57618	5.08994e-18	-4.43425	2.19521e-26	-6.93131	1.41252e-21	-1.52313	0.000217667
ENSOCUG00000001418	PSMD14	NO	-0.937671	1.30719e-09	-1.09686	4.84962e-13	-0.846702	2.9183e-08	-0.793037	4.22603e-06	-0.281588	0.11853
ENSOCUG00000001419	CSAD	NO	2.35113	1.2493e-39	0.429731	0.0283261	-0.543159	0.00457522	0.716583	0.000557419	1.54809	1.0192e-17
ENSOCUG00000001420	SYNJ1	NO	-0.602992	0.116082	0.789357	0.0327348	2.23801	3.14184e-10	0.204048	0.655396	0.441845	0.313367
ENSOCUG00000001422	ZNF740	NO	0.285287	0.0223375	-0.000619868	0.979545	-0.209745	0.0883477	0.689036	1.44006e-08	-0.0138027	0.948811
ENSOCUG00000001424	OTOR	NO	7.60971	3.72485e-06	9.10749	2.84347e-08	7.60835	3.50642e-06	0.555498	0.0773451	-0.0670182	0.811399
ENSOCUG00000001425	VIPAS39	NO	0.158088	0.116182	0.166025	0.090028	0.119759	0.261827	0.39907	0.000151843	-0.113215	0.277978
ENSOCUG00000001426	ITGB7	NO	1.51803	0.000144242	0.957171	0.01801	0.877903	0.0297049	1.21865	0.00369438	2.3642	4.8029e-09
ENSOCUG00000001427	SNRPB2	NO	1.09996	5.68725e-05	0.157776	0.738703	-0.233781	0.496575	0.85431	0.00221579	0.430082	0.182904
ENSOCUG00000001428	PDE4A	NO	-2.6504	8.2204e-12	0.161535	0.815181	1.16945	0.00185102	2.31348	8.10521e-10	0.901337	0.0225232
ENSOCUG00000001430	ENSOCUG00000001430	NO	0.0125402	0.982955	-0.299043	0.0589339	-0.463037	0.00188733	0.244234	0.147648	-0.0948944	0.727287
ENSOCUG00000001432	ENSOCUG00000001432	NO	5.73077	5.62182e-113	3.02206	2.09111e-32	2.95188	4.4e-31	1.78118	4.1897e-10	0.809428	0.00332085
ENSOCUG00000001434	SPTLC2	NO	-0.0989831	0.89946	0.582579	0.0469784	0.560661	0.0549571	-1.44687	2.55304e-05	1.87083	1.35637e-11
ENSOCUG00000001435	KEAP1	NO	-0.403518	0.0347385	-0.812758	5.33348e-06	-0.905282	3.14505e-07	0.00594037	0.981535	-0.536609	0.00454971
ENSOCUG00000001437	S1PR5	NO	6.9491	4.31513e-32	0.474256	0.466071	1.93806	0.000684793	-0.426069	0.726007	0.567148	0.388627
ENSOCUG00000001438	ALKBH1	NO	0.584048	5.5796e-05	0.265877	0.087469	0.457586	0.00138373	0.583035	0.00175469	0.294146	0.0677918
ENSOCUG00000001439	FAT1	NO	1.06249	0.000952578	2.27767	6.30117e-13	0.903232	0.00520379	-0.94249	0.00381326	0.493261	0.18379
ENSOCUG00000001443	KRBA1	NO	-0.135842	0.804772	-0.136771	0.77858	-0.213132	0.582535	-1.21944	6.14748e-05	-0.681406	0.0254758
ENSOCUG00000001444	TULP4	NO	1.247	4.86511e-25	0.737669	1.52249e-09	0.750581	7.15059e-10	1.26977	5.45476e-23	0.0756322	0.798525
ENSOCUG00000001446	ZDHHC20	NO	-0.241019	0.654897	0.582234	0.150105	0.470034	0.260063	-3.10434	4.39522e-09	1.28297	0.000792752
ENSOCUG00000001447	DOCK1	NO	0.359667	0.201418	0.696057	0.00605447	0.159417	0.669057	0.470899	0.076808	0.275832	0.400677
ENSOCUG00000001448	DCUN1D2	NO	1.09719	2.95502e-08	0.654715	0.00133536	0.83223	2.23612e-05	0.773573	0.0018172	0.327576	0.15516
ENSOCUG00000001452	ENSOCUG00000001452	NO	0.448401	0.351886	0.65333	0.196276	0.126611	0.947076	0.612222	0.0525019	0.494702	0.524766
ENSOCUG00000001454	NES	NO	0.532525	0.18585	1.97692	7.29162e-08	1.62174	9.31111e-06	0.457952	0.263496	0.755424	0.0570167
ENSOCUG00000001455	GPI	NO	0.22519	0.709155	-0.456894	0.305768	0.501305	0.234131	1.55996	6.70028e-05	0.116326	0.946315
ENSOCUG00000001456	ENSOCUG00000001456	NO	-0.0923794	0.774078	-0.0372158	0.918245	0.255464	0.182044	0.572893	0.00140667	0.304145	0.120326
ENSOCUG00000001457	MYF6	NO	-0.020728	0.982955	0.108519	0.932454	-0.0291996	0.901136	-0.0101251	0.636055	0.231928	0.621624
ENSOCUG00000001459	ISG20L2	NO	0.461926	0.00308203	-0.0220627	0.940541	-0.14829	0.444565	0.641954	9.87968e-05	0.688297	6.1068e-06
ENSOCUG00000001460	METTL25B	NO	0.293355	0.19864	-0.830962	2.84858e-05	-0.63885	0.0014916	-0.273316	0.276072	-0.210472	0.440022
ENSOCUG00000001461	PLOD2	NO	4.07278	5.72957e-42	3.16515	6.5266e-26	2.27887	3.06747e-14	1.84413	6.21409e-09	2.74638	1.24122e-19
ENSOCUG00000001462	INSYN2A	NO	2.52093	0.0621196	7.18885	1.35767e-07	7.91774	4.00307e-09	6.25139	4.73032e-05	5.30438	0.000203667
ENSOCUG00000001464	UBA2	NO	0.69856	2.63178e-07	0.776445	6.46093e-09	0.896209	1.40371e-11	0.378837	0.0155873	0.79186	4.97652e-09
ENSOCUG00000001465	PAPPA	NO	3.59953	2.05396e-08	7.47084	1.08071e-31	6.19653	2.31458e-22	3.62049	3.11861e-07	4.42534	6.10704e-12
ENSOCUG00000001466	MRPL24	NO	-0.524331	0.103404	-2.21817	1.10317e-13	-2.2662	4.11566e-14	-0.574485	0.0746359	-1.23572	5.22968e-05
ENSOCUG00000001467	DLC1	NO	-2.15279	4.78797e-09	0.134844	0.865216	-0.0263283	0.97162	-3.97152	3.82414e-20	-0.343178	0.489209
ENSOCUG00000001468	CTNNB1	NO	-0.384964	0.201443	0.43066	0.18067	0.282996	0.441423	1.11285	7.52905e-05	0.0302884	0.972577
ENSOCUG00000001469	PDCL3	NO	0.58349	8.62975e-06	0.0672794	0.832093	0.133199	0.455998	0.347686	0.0297256	0.173482	0.317442
ENSOCUG00000001473	S100B	NO	5.33921	9.33657e-14	7.81868	1.30948e-27	9.6543	4.49902e-41	10.9777	2.17576e-52	5.04022	2.68225e-12
ENSOCUG00000001475	ENSOCUG00000001475	NO	-0.828595	7.86212e-10	-0.24208	0.108006	-0.814703	8.81193e-10	0.143158	0.419068	-0.329845	0.0261837
ENSOCUG00000001477	FOXA3	NO	-9.96746	6.76064e-33	-14.9771	1.7768e-43	-10.8574	1.48337e-34	-11.3286	2.15574e-23	-1.54467	5.95359e-07
ENSOCUG00000001478	SLC33A1	NO	-1.74549	7.66843e-10	-0.855012	0.00310784	-1.22797	1.42062e-05	-3.05652	5.81657e-21	-0.236404	0.577348
ENSOCUG00000001479	MAGED1	NO	1.66545	4.87108e-16	1.36228	3.53315e-11	0.697605	0.00100909	1.41753	1.46921e-11	-0.277714	0.297106
ENSOCUG00000001480	GMPS	NO	-0.681544	2.17817e-09	-0.447066	9.3594e-05	-0.579034	2.50517e-07	-1.02546	9.85867e-14	-0.0329134	0.948811
ENSOCUG00000001481	RIPOR2	NO	1.60699	2.34531e-05	0.554165	0.181088	1.8057	1.74485e-06	0.891121	0.0262109	0.836867	0.0378786
ENSOCUG00000001484	IMPG1	NO	2.83656	0.011229	4.35793	0.000723479	11.953	1.39679e-15	8.84346	5.10426e-10	-0.512464	0.497175
ENSOCUG00000001485	ENSOCUG00000001485	NO	-0.147753	0.967629	9.13198	2.36946e-21	6.12586	1.1816e-10	5.41772	2.75726e-08	10.2711	1.59902e-26
ENSOCUG00000001488	IRAK1BP1	NO	1.98802	2.60285e-15	1.44461	7.59838e-09	1.86001	5.00508e-14	2.36002	1.04304e-16	0.308042	0.378463
ENSOCUG00000001489	ADGRF5	NO	-3.31023	1.71038e-34	0.934566	0.000554248	0.232398	0.519723	-7.27318	9.47156e-31	-0.88326	0.00134543
ENSOCUG00000001490	IFNLR1	NO	-0.466375	0.138016	-4.96737	1.73944e-65	-5.85468	2.24771e-87	-5.73919	9.61025e-47	-1.43997	6.04088e-07
ENSOCUG00000001491	ASIC5	NO	-4.44673	0.0158816	-5.93267	0.0023321	-5.90945	0.00228625	-0.752124	0.54494	0.903156	0.223639
ENSOCUG00000001493	MGRA	NO	-0.0165181	0.982955	-0.0225082	0.893958	0.0355636	0.97162	-0.00691288	NA	0.0833763	0.997299
ENSOCUG00000001496	STARD7	NO	-0.939912	0.00468583	0.123269	0.893958	2.08571	7.13343e-10	1.14007	0.00096234	-0.0683598	0.948811
ENSOCUG00000001497	FABP7	NO	-5.90513	8.49456e-47	-5.26832	1.29928e-38	-4.50178	9.30698e-29	-3.03812	1.59402e-13	-4.5034	1.7291e-28
ENSOCUG00000001498	CIAO1	NO	-0.599579	3.11439e-08	-0.759937	7.61679e-13	-0.930609	5.84903e-19	-0.231402	0.0939758	-0.537031	6.46626e-07
ENSOCUG00000001499	PLEKHA4	NO	1.79812	0.000122496	4.03808	1.1343e-17	3.22621	6.52694e-12	3.53848	6.06848e-13	1.75938	0.000219443
ENSOCUG00000001500	ENSOCUG00000001500	NO	0.531146	0.027921	-0.0198118	0.967083	-0.381968	0.129562	1.07953	2.90758e-06	-0.0715415	0.945105
ENSOCUG00000001501	SMPDL3A	NO	-1.22109	6.73401e-05	-1.06307	0.000527297	-0.685623	0.0286563	-2.86762	2.27752e-14	-0.378282	0.315907
ENSOCUG00000001504	RPA1	NO	-0.0809768	0.89675	-0.0889679	0.862259	-0.615925	0.00763141	0.151562	0.605398	-0.604422	0.011624
ENSOCUG00000001508	CUZD1	NO	-0.0352451	0.982955	-0.00710999	0.932454	0.0427351	0.9972	-0.0173051	0.694763	14.9834	0.00472158
ENSOCUG00000001510	ENSOCUG00000001510	NO	0.0440921	0.992816	-0.0300176	0.893958	-0.0295965	0.901136	-0.00710305	0.655773	0.261187	0.387774
ENSOCUG00000001512	SHISAL2B	NO	-0.0182533	0.982955	0.0363549	0.932454	-0.0241592	0.901136	-0.00961535	0.692082	0.193172	0.650308
ENSOCUG00000001513	VPS26A	NO	-0.401207	0.27588	0.0188141	0.975508	-0.420344	0.241279	-0.241084	0.538916	-0.314017	0.466609
ENSOCUG00000001514	ENSOCUG00000001514	NO	0.00185495	0.982955	-0.0811186	0.73269	-0.0173187	0.855587	-0.0571248	0.890332	-0.0654879	0.890922
ENSOCUG00000001515	CCL19	NO	2.46397	0.000872259	0.320287	0.707808	-0.664008	0.349135	-4.18123	0.029694	-0.443138	0.633673
ENSOCUG00000001517	ENSOCUG00000001517	NO	0.611456	4.50608e-06	-0.0343062	0.893958	0.0558001	0.857504	0.607932	9.86746e-05	0.0963217	0.684485
ENSOCUG00000001518	LCA5L	NO	1.82294	0.0378454	1.8673	0.0327418	1.26408	0.104137	-0.289256	0.464399	0.682128	0.427352
ENSOCUG00000001519	RTN4RL1	NO	-2.78111	5.89567e-16	1.85954	7.4983e-11	1.39327	1.1604e-06	-0.238163	0.597199	-1.30716	2.23177e-05
ENSOCUG00000001522	SH3BGR	NO	0.256006	0.803555	-0.585998	0.375002	0.186682	0.901136	-0.370259	0.862113	-0.409196	0.625202
ENSOCUG00000001523	CFAP206	NO	-1.61438	1.37572e-06	-1.53382	3.78491e-06	-1.22229	0.000232413	-3.25644	5.86778e-16	-0.801146	0.0244362
ENSOCUG00000001524	ENSOCUG00000001524	NO	1.5012	4.05893e-12	-0.110884	0.790347	-0.330807	0.182451	0.820178	0.00099277	-0.0639966	0.948811
ENSOCUG00000001525	ADAMTS6	NO	0.395981	0.428452	4.06186	1.0804e-22	1.63984	6.68107e-05	-1.22831	0.0300504	1.32342	0.00175534
ENSOCUG00000001526	SYPL2	NO	4.14063	1.94049e-10	6.13643	3.76569e-21	5.09864	3.57184e-15	4.98804	1.94182e-13	4.07629	4.78336e-10
ENSOCUG00000001530	RANBP3	NO	1.17317	8.03253e-06	0.599729	0.029342	0.722511	0.00717484	1.19239	6.45093e-06	0.414752	0.181064
ENSOCUG00000001532	LMO2	NO	-1.31983	2.56546e-06	0.223122	0.526921	0.59344	0.033963	-0.372137	0.27458	-0.146361	0.828254
ENSOCUG00000001535	CEP104	NO	-1.24226	6.61578e-22	-0.879812	4.19182e-12	-0.626291	1.05379e-06	-0.919852	2.31384e-09	-0.502529	0.000167417
ENSOCUG00000001537	ENSOCUG00000001537	NO	-0.566018	0.176844	-0.631692	0.107464	-0.652394	0.102384	1.69133	4.13222e-06	-0.291398	0.624728
ENSOCUG00000001539	PHYHIPL	NO	3.55862	2.38852e-08	4.94645	5.59529e-15	8.51445	5.02339e-41	7.04761	9.13866e-28	7.14383	4.24225e-29
ENSOCUG00000001540	DUSP5	NO	-0.788949	0.0258857	-3.73523	1.07967e-24	-1.74518	3.136e-07	-2.46261	3.6371e-07	1.25251	0.000282175
ENSOCUG00000001542	RIPK2	NO	-1.52131	5.77085e-07	-0.983146	0.00125585	-1.7878	2.2335e-09	-2.20082	2.0645e-09	-2.6223	1.42657e-17
ENSOCUG00000001543	FAM13C	NO	1.90443	0.0145802	9.27502	2.48444e-28	8.23393	1.06617e-22	6.23272	4.63225e-13	5.48814	8.39271e-11
ENSOCUG00000001545	BCDIN3D	NO	0.277545	0.228278	-0.426033	0.0629818	-0.523812	0.0173821	0.169583	0.556905	-0.369241	0.139136
ENSOCUG00000001546	TOX3	NO	-1.88274	6.29652e-05	0.0153452	0.982806	0.628089	0.182528	2.94579	1.144e-10	1.22935	0.00797999
ENSOCUG00000001548	RASEF	NO	3.2869	5.62208e-08	5.73869	2.35246e-21	3.28112	3.98308e-08	3.72848	9.43841e-09	5.79215	1.72346e-21
ENSOCUG00000001551	MAP7D1	NO	0.795268	2.01e-09	1.54739	6.59287e-33	1.11017	1.58621e-17	1.65683	1.19413e-35	0.658291	1.13442e-06
ENSOCUG00000001552	BARD1	NO	-1.06249	2.91961e-05	-0.132326	0.767603	-0.76414	0.00275345	-1.81925	5.03524e-10	-0.213847	0.570631
ENSOCUG00000001553	LIPA	NO	-3.85218	1.44132e-24	-2.87663	1.71115e-14	-2.5574	7.78678e-12	-5.39544	8.03993e-39	-2.01701	1.07477e-07
ENSOCUG00000001554	TANC2	NO	5.17692	1.21546e-46	5.30119	5.8978e-49	5.05531	1.22968e-44	3.17775	2.76915e-16	3.18815	2.35106e-18
ENSOCUG00000001555	ACE	NO	2.77157	1.18104e-07	3.69319	2.71475e-12	4.01429	2.60024e-14	0.45997	0.404279	8.69809	1.12035e-59
ENSOCUG00000001560	PPP2R5D	NO	0.0405244	0.982955	0.253649	0.221095	0.251424	0.208251	0.63306	0.000447987	0.0389309	0.955073
ENSOCUG00000001561	TNFRSF17	NO	1.49513	0.00277174	-2.64868	2.55236e-05	-1.91263	0.000766519	-1.25757	0.115931	5.02462	1.82579e-23
ENSOCUG00000001565	MEA1	NO	0.00570551	0.982955	-0.786409	0.000387879	-0.783074	0.000435459	0.366257	0.129136	-0.314622	0.253114
ENSOCUG00000001568	RRP36	NO	0.161339	0.74164	-0.668707	0.0238676	-0.818368	0.00447883	0.162916	0.665389	-0.504921	0.117328
ENSOCUG00000001569	CLRN2	NO	-11.4907	5.09745e-14	-12.5417	5.11064e-17	-6.24683	1.81922e-11	-8.70399	2.34636e-07	-11.9891	2.81492e-15
ENSOCUG00000001573	PTPRT	NO	5.69549	1.27422e-06	9.76443	4.10634e-19	10.9037	5.87332e-24	6.53761	2.22613e-07	5.65799	1.63242e-06
ENSOCUG00000001574	MAPKAP1	NO	-0.977999	2.37411e-17	-0.785184	6.88038e-12	-1.10217	2.55014e-22	-0.595895	5.94591e-06	-0.943414	2.54561e-16
ENSOCUG00000001575	NHERF1	NO	-0.305958	0.34394	-2.57772	3.35004e-22	-1.53918	6.32934e-09	-0.214752	0.526261	1.51093	1.6391e-08
ENSOCUG00000001576	ENSOCUG00000001576	NO	-0.734323	0.0208692	-0.284289	0.469505	-0.420371	0.223513	0.129055	0.722873	-0.914878	0.00424215
ENSOCUG00000001578	CUL7	NO	1.22591	0.000120074	0.632267	0.0603137	0.0960192	0.901136	0.483243	0.158712	0.00502389	0.999419
ENSOCUG00000001581	ENSOCUG00000001581	NO	1.40337	0.00249871	-0.611827	0.212329	-0.439899	0.405909	0.732335	0.126079	0.0960092	0.948811
ENSOCUG00000001582	FAM184B	NO	1.80742	0.000937263	2.86109	2.34478e-07	4.3273	8.94167e-15	4.25258	1.63596e-13	0.395335	0.581195
ENSOCUG00000001583	TMEM104	NO	0.0476985	0.978306	-0.781889	0.000126088	-0.87737	1.37964e-05	-1.00371	5.30285e-05	0.290308	0.237912
ENSOCUG00000001585	RAE1	NO	0.81352	1.537e-05	0.0654702	0.893958	0.119314	0.712353	-0.0299964	0.878967	0.331818	0.136736
ENSOCUG00000001586	MRPL2	NO	-1.20052	2.92641e-05	-2.49031	3.80219e-18	-2.26702	2.38717e-15	-0.979621	0.00136383	-0.638877	0.0395162
ENSOCUG00000001587	ITGAM	NO	-5.19869	2.32719e-22	-1.89805	3.89775e-05	-1.9003	3.49579e-05	-2.97392	1.69501e-07	-0.839587	0.0850496
ENSOCUG00000001588	CHAMP1	NO	-0.365517	0.307023	0.275264	0.526887	0.449859	0.192566	-0.1226	0.725546	0.0518482	0.958289
ENSOCUG00000001590	KLC4	NO	-0.558471	0.0568167	-0.787869	0.0052341	-0.699015	0.0135323	-0.159995	0.650916	0.266536	0.492075
ENSOCUG00000001591	ZNF516	NO	2.00142	5.31785e-27	2.4638	5.27376e-41	2.37487	4.05333e-39	1.93777	6.02682e-22	1.13142	8.54135e-10
ENSOCUG00000001592	ENSOCUG00000001592	NO	-0.704558	5.90158e-05	-0.98505	9.52162e-09	-1.00505	4.23341e-09	-0.955285	3.84278e-07	-0.84092	1.64414e-06
ENSOCUG00000001594	SLC16A6	NO	-1.21389	0.00362659	-0.0453913	0.954833	-0.312958	0.549747	-0.723976	0.0952697	-2.29751	5.94118e-08
ENSOCUG00000001595	CRIM1	NO	2.12717	6.32257e-06	2.55618	5.82292e-08	2.18649	3.12779e-06	1.89462	5.61663e-05	0.655597	0.204493
ENSOCUG00000001596	B3GALT2	NO	-0.639247	0.228284	3.9068	5.10171e-17	4.11742	9.66537e-19	1.63639	0.00136217	5.29712	1.35331e-29
ENSOCUG00000001597	ADAMDEC1	NO	4.45163	0.000206046	8.00708	1.11455e-12	4.44526	0.000139088	3.94056	0.00144682	15.7961	5.29267e-50
ENSOCUG00000001598	PAM	NO	0.0367972	0.982955	2.59578	2.62011e-16	1.58959	5.2245e-07	-0.663262	0.048725	0.89646	0.00730811
ENSOCUG00000001599	FLRT3	NO	1.30627	2.82861e-05	3.49661	1.32037e-30	2.18159	7.70007e-13	0.150899	0.726027	3.3829	2.13586e-28
ENSOCUG00000001601	SLC18B1	NO	-0.139081	0.680703	1.23634	1.0207e-09	0.859887	2.96473e-05	-0.182533	0.603062	-0.300052	0.257688
ENSOCUG00000001603	LRRC14B	NO	3.71033	0.000200969	6.03194	1.49973e-09	4.95439	6.12012e-07	2.65815	0.00614032	3.86299	0.000126009
ENSOCUG00000001604	ENSOCUG00000001604	NO	-0.599679	0.0396054	-0.0957191	0.893958	0.430464	0.145992	-0.34469	0.344723	0.0819644	0.948811
ENSOCUG00000001605	CCDC127	NO	-0.293498	0.110359	-0.92665	1.24722e-08	-0.951799	4.403e-09	-0.319341	0.0956292	-0.638753	0.00016334
ENSOCUG00000001606	ENSOCUG00000001606	NO	1.85338	2.59043e-10	-0.477068	0.142979	-0.707244	0.0200998	0.670338	0.0282697	0.416163	0.24315
ENSOCUG00000001607	ENSOCUG00000001607	NO	-0.974142	0.0254109	2.13275	7.51779e-07	0.368427	0.476428	-1.80434	0.00057064	0.5878	0.232257
ENSOCUG00000001609	FSCN3	NO	2.67493	0.0302925	0.364609	0.859976	0.24361	0.99111	-0.143994	0.258873	0.344868	0.874355
ENSOCUG00000001610	PPIP5K2	NO	-1.05331	0.0101068	-0.223091	0.719235	0.0705454	0.935726	-0.899708	0.0339862	0.203164	0.807289
ENSOCUG00000001612	PAX4	NO	-0.0173243	0.982955	-0.0239817	0.893958	-0.0237441	0.901136	-0.0053555	0.698336	0.220312	0.333535
ENSOCUG00000001613	AMER1	NO	-2.11355	3.53169e-12	-0.219832	0.597747	-0.815416	0.00700758	-1.02762	0.0021994	-0.291591	0.471477
ENSOCUG00000001616	PCSK5	NO	5.59999	3.56386e-59	3.95983	1.9463e-30	3.04591	1.14853e-18	1.07461	0.00816285	6.39468	2.22839e-76
ENSOCUG00000001617	MTMR8	NO	-0.629599	0.34809	1.06227	0.0651767	2.28018	9.63072e-05	-0.00627012	0.993831	2.1724	0.000310738
ENSOCUG00000001618	HGF	NO	-1.04465	0.00527056	-1.53444	3.01958e-05	-2.02112	3.73634e-08	-6.72057	5.79353e-15	-3.01779	2.24799e-15
ENSOCUG00000001620	SND1	NO	-1.38153	5.70246e-14	-1.28673	2.46594e-12	-1.95096	1.09675e-26	-1.70603	8.55015e-20	-0.221288	0.370203
ENSOCUG00000001622	ENSOCUG00000001622	NO	-1.08734	4.75446e-05	-0.183285	0.658812	-0.00624254	0.994664	-0.430243	0.204806	1.50483	3.63778e-09
ENSOCUG00000001623	B3GALT1	NO	-0.165412	0.925962	0.192381	0.856749	3.40604	2.27703e-09	1.1798	0.072522	1.03704	0.0810696
ENSOCUG00000001628	ENSOCUG00000001628	NO	-0.944118	0.00297036	-0.0594431	0.925631	0.163143	0.754561	-0.937259	0.00524546	-0.111343	0.906647
ENSOCUG00000001629	CWC15	NO	0.29254	0.0804866	-0.0481195	0.893958	0.127007	0.539823	1.04491	2.76247e-11	0.145496	0.505126
ENSOCUG00000001631	ENSOCUG00000001631	NO	6.16627	9.36336e-06	6.70027	1.00651e-06	7.1726	1.27351e-07	6.29709	3.50585e-05	2.64033	0.0522821
ENSOCUG00000001633	HPS1	NO	0.587772	0.00202198	-0.147667	0.614335	-0.648025	0.000803623	0.264415	0.224871	-0.302707	0.196831
ENSOCUG00000001636	UTP18	NO	1.04897	2.56954e-14	0.309276	0.0406763	0.390713	0.00722596	0.660914	4.46507e-05	0.794242	1.40429e-08
ENSOCUG00000001638	HPSE2	NO	2.57292	0.0574882	3.70904	0.00645276	3.95201	0.00361454	3.92708	0.00511958	11.6796	4.91598e-21
ENSOCUG00000001641	BMP15	NO	-0.0793313	0.915107	0.00743413	0.903594	-0.127016	0.613411	-0.0774068	0.96156	-0.0924348	0.848388
ENSOCUG00000001645	ENSOCUG00000001645	NO	-0.483688	3.29628e-07	-0.491482	1.79665e-07	-0.804313	2.6196e-18	-0.239845	0.0219792	-0.717897	1.56536e-14
ENSOCUG00000001646	ZNHIT1	NO	0.334771	0.367251	-0.862562	0.00566061	-1.08227	0.00040077	0.359781	0.300782	-0.114641	0.901954
ENSOCUG00000001648	OCSTAMP	NO	-4.09682	0.024557	-3.55408	0.00950643	-3.51635	0.00938675	-0.690796	0.69418	0.419445	0.647181
ENSOCUG00000001652	CCNB2	NO	3.20184	6.73013e-10	-0.667961	0.213353	-1.23874	0.0167326	-1.0179	0.137837	4.66879	3.06997e-19
ENSOCUG00000001655	ENSOCUG00000001655	NO	3.83928	1.13401e-07	1.95385	0.00391646	5.64766	1.2038e-14	3.88599	2.39908e-07	3.60234	7.41027e-07
ENSOCUG00000001656	RIOK2	NO	-0.275885	0.316775	-1.05954	3.35918e-06	-1.05996	3.06313e-06	-0.573656	0.0209007	-1.1486	6.20852e-07
ENSOCUG00000001657	ENSOCUG00000001657	NO	-1.53221	1.98613e-06	-1.68171	3.98222e-08	-1.60965	1.27681e-07	-1.65525	0.000477862	-1.12694	0.000331151
ENSOCUG00000001659	SPINK1	NO	-1.39374	0.100706	-3.45392	0.00188234	-5.20734	0.000378407	-0.124979	0.866709	11.0379	5.30295e-55
ENSOCUG00000001660	VWCE	NO	-6.79526	9.1157e-78	-3.1145	2.88288e-21	-4.38236	5.17051e-40	-6.54341	2.47639e-39	-6.40903	1.19691e-75
ENSOCUG00000001661	PDIA4	NO	-2.01488	1.08457e-14	-1.74699	2.02545e-11	-2.24594	5.36079e-18	-3.46461	9.0527e-39	-0.143192	0.788231
ENSOCUG00000001663	IL22	NO	-0.0319872	0.982955	0.100472	0.964278	0.21898	0.763233	0.0848331	0.558985	0.0517941	0.999666
ENSOCUG00000001665	MDM1	NO	0.406375	0.244876	1.2966	2.70343e-05	3.11993	3.56251e-24	2.01487	8.14816e-10	0.441494	0.223208
ENSOCUG00000001667	DDB1	NO	0.407927	0.0854149	0.00106365	0.999133	0.349206	0.148738	0.265108	0.290291	-0.18791	0.566172
ENSOCUG00000001669	ZNF786	NO	0.76651	4.4027e-06	-0.0415312	0.893958	0.186007	0.398665	0.175024	0.491729	-0.258442	0.165605
ENSOCUG00000001670	PEX16	NO	-0.493149	0.0209436	-1.10573	3.67745e-08	-1.29835	7.61921e-11	-0.955069	1.61135e-05	-1.3192	7.36846e-11
ENSOCUG00000001671	LARGE2	NO	1.31016	1.49334e-05	0.166571	0.744898	-1.01698	0.000780794	-2.52775	9.34731e-10	1.23574	5.55421e-05
ENSOCUG00000001672	ENSOCUG00000001672	NO	-1.28942	2.49695e-11	-0.661197	0.00083148	-0.52301	0.00927949	-1.16795	1.56202e-07	-0.938142	1.82636e-06
ENSOCUG00000001673	TKFC	NO	-1.40815	2.49053e-11	-3.61556	3.2192e-67	-3.12976	3.7622e-51	-2.10872	2.83484e-21	1.32863	2.6318e-10
ENSOCUG00000001675	PHF21A	NO	0.807482	0.000351038	1.74208	9.44149e-16	1.47519	1.10464e-11	0.928059	0.000118024	0.619818	0.00875281
ENSOCUG00000001676	EZH2	NO	2.49229	8.39021e-16	0.0372001	0.946194	0.632451	0.0517009	0.747163	0.0334646	3.34896	3.52681e-27
ENSOCUG00000001678	ACIN1	NO	0.315022	0.0126638	0.21515	0.0983837	0.248113	0.0490536	0.35194	0.00608167	0.300127	0.0228565
ENSOCUG00000001681	ENSOCUG00000001681	NO	0.406787	0.239227	0.466494	0.16136	1.9759	2.50013e-11	1.53049	1.19421e-06	-0.437728	0.228083
ENSOCUG00000001683	ENSOCUG00000001683	NO	-0.575815	0.00039094	-0.640596	6.24381e-05	-0.640586	5.7151e-05	-0.186777	0.351141	-0.547022	0.000951939
ENSOCUG00000001684	C14orf119	NO	-0.204955	0.285531	-0.468815	0.00384402	-0.336657	0.0421499	0.105025	0.690457	0.0584077	0.926494
ENSOCUG00000001686	BBX	NO	1.50111	0.000263343	0.814031	0.0560826	1.0045	0.015782	2.59843	3.04085e-10	0.564936	0.239053
ENSOCUG00000001687	SPIDR	NO	1.07255	1.17977e-11	0.55932	0.000513834	0.189511	0.32593	0.323113	0.136556	-0.00317058	0.997952
ENSOCUG00000001688	RPRM	NO	1.37113	0.214023	8.40921	6.53769e-14	8.68277	6.96778e-15	7.26443	3.93109e-09	6.1302	1.99929e-07
ENSOCUG00000001689	RTKN2	NO	3.82623	1.74896e-10	-0.08322	0.934736	-0.0886124	0.935726	-1.54283	0.0874939	1.1016	0.0646769
ENSOCUG00000001691	ATL3	NO	-0.998594	0.00101631	-0.584934	0.0680355	-1.40266	2.62914e-06	-2.04958	4.5971e-11	-1.40356	4.08644e-06
ENSOCUG00000001692	ARF6	NO	-0.308214	0.0672368	-1.33506	6.38676e-19	-1.11667	1.10065e-13	-1.04945	4.63419e-09	0.168693	0.418421
ENSOCUG00000001693	ENSOCUG00000001693	NO	0.178401	0.252575	0.317132	0.0221461	0.1729	0.255992	-1.22052	9.73369e-14	-0.138878	0.471712
ENSOCUG00000001696	DNAJC15	NO	0.192409	0.578722	-0.120775	0.799588	0.251946	0.403912	-0.0278163	0.939991	0.572026	0.0310927
ENSOCUG00000001697	PTPRK	NO	-2.37419	1.56054e-10	-0.745493	0.0509548	-0.75957	0.0446341	-3.13771	5.55982e-16	-1.35491	0.000337752
ENSOCUG00000001698	MAP3K7	NO	-0.423633	0.271047	0.355253	0.388115	0.553129	0.127411	-0.243374	0.568542	0.231549	0.679606
ENSOCUG00000001699	KLHDC10	NO	-0.459805	0.00379338	-0.11627	0.603181	0.27033	0.0918522	-0.08677	0.700089	-0.0553775	0.930527
ENSOCUG00000001701	FOXF1	NO	-6.13102	1.03876e-16	0.338974	0.200627	0.790569	0.00061158	-7.37369	5.55201e-10	2.50706	2.31988e-29
ENSOCUG00000001703	CATSPER3	NO	0.603361	0.341021	1.50713	0.011656	1.46015	0.014021	0.807516	0.215085	0.37003	0.663734
ENSOCUG00000001710	MCM4	NO	3.21994	1.45746e-31	0.131655	0.807919	0.446069	0.149876	-0.0984374	0.796349	2.42185	2.58997e-18
ENSOCUG00000001711	TRO	NO	3.2079	1.35458e-50	4.56272	6.24386e-102	3.88334	3.75423e-74	3.09152	4.07245e-42	1.98599	6.43575e-20
ENSOCUG00000001712	MRPL19	NO	-0.935215	3.3739e-18	-1.24522	2.47284e-33	-0.886089	7.91149e-18	-1.17589	6.00181e-15	-0.44316	4.91921e-05
ENSOCUG00000001714	ENSOCUG00000001714	NO	-0.0699772	0.967925	-0.0813895	0.819053	-0.0142248	0.901136	-0.0399577	0.725181	0.306205	0.0616713
ENSOCUG00000001715	GCFC2	NO	0.00254928	0.998321	0.890636	3.46104e-05	0.718293	0.000985559	-0.546317	0.10121	0.244255	0.420954
ENSOCUG00000001716	PFKFB1	NO	-15.8106	1.16675e-33	-9.90682	3.92829e-40	-9.37413	2.50245e-38	-13.3455	1.48619e-22	-6.52949	9.05679e-22
ENSOCUG00000001717	SKAP1	NO	3.35497	4.36193e-11	-0.38645	0.551618	1.00654	0.0441345	0.857637	0.155966	3.5158	5.7457e-12
ENSOCUG00000001718	UBQLN1	NO	-2.13917	9.20241e-17	-1.67692	7.18833e-11	-1.47196	1.05296e-08	-1.75336	1.71467e-11	-1.07279	5.07539e-05
ENSOCUG00000001719	DIAPH3	NO	2.09965	7.47497e-05	1.66945	0.00138668	0.249784	0.747046	1.27371	0.0266676	4.07898	2.79841e-14
ENSOCUG00000001722	KSR2	NO	-1.38571	0.131224	1.39082	0.0428026	5.11649	4.84662e-12	3.20814	9.84995e-05	1.69641	0.019415
ENSOCUG00000001723	ZFHX4	NO	0.917586	0.00650189	1.67595	3.98026e-07	0.885544	0.0083229	-0.277204	0.526777	-2.87656	7.12699e-17
ENSOCUG00000001724	PRRX2	NO	10.5048	7.76513e-18	10.7675	9.74208e-19	10.9301	2.43294e-19	8.1961	2.19734e-10	6.39246	5.93673e-07
ENSOCUG00000001725	PDGFRB	NO	0.94462	0.00192483	3.27062	3.04405e-28	3.01056	3.37846e-24	0.1917	0.626999	1.37483	5.84676e-06
ENSOCUG00000001726	WNT11	NO	7.67341	5.41598e-32	5.20973	1.16103e-15	3.73928	6.89764e-09	2.28787	0.0017518	2.33646	0.00033552
ENSOCUG00000001727	SLC19A1	NO	-2.16907	1.08661e-11	-1.21999	0.000141791	-2.1791	6.58183e-12	-1.09777	0.000958668	-0.319683	0.444595
ENSOCUG00000001729	LRRC8A	NO	-0.225283	0.463982	-0.102539	0.839783	0.0817648	0.88996	-1.5903	6.31556e-10	-0.070927	0.948811
ENSOCUG00000001730	SNX19	NO	-0.869597	3.97599e-06	-0.10148	0.766614	-0.00678675	0.986564	0.102423	0.68444	-0.725539	0.000174848
ENSOCUG00000001732	TMEM184C	NO	0.905802	8.18928e-18	0.491058	4.49636e-06	0.607067	8.16666e-09	-0.4519	0.00286203	0.201087	0.112068
ENSOCUG00000001734	LARGE1	NO	-0.0515788	0.982955	1.60756	2.24015e-11	1.42223	3.33012e-09	1.35259	5.01941e-08	0.1979	0.6077
ENSOCUG00000001735	COX4I1	NO	0.240758	0.645305	-0.552285	0.159869	-0.521085	0.183552	0.822015	0.0253127	0.352284	0.4693
ENSOCUG00000001736	TMUB1	NO	-0.265565	0.259751	-1.00143	4.96645e-07	-1.35651	6.33004e-12	-0.920673	8.42542e-05	-0.2369	0.364386
ENSOCUG00000001738	RPGRIP1L	NO	0.951086	0.00481548	0.733746	0.0323916	1.01812	0.00212024	-0.0168326	0.96934	0.325437	0.471079
ENSOCUG00000001739	CADM2	NO	5.55997	2.60906e-06	11.119	1.20897e-24	12.3095	2.08091e-30	10.9347	2.82904e-23	7.30275	1.90391e-10
ENSOCUG00000001741	FTO	NO	-0.0604973	0.95929	0.406362	0.270307	0.803122	0.0105747	0.985733	0.00150369	-0.820079	0.00668809
ENSOCUG00000001742	CASP8AP2	NO	-0.00829459	0.992816	0.322035	0.524789	0.689084	0.0907028	0.528088	0.213587	0.630874	0.150042
ENSOCUG00000001746	GJA10	NO	-0.886374	0.160251	-0.217571	0.831944	2.35087	4.85263e-05	0.650276	0.30825	0.153489	0.946315
ENSOCUG00000001748	TMTC1	NO	-0.0619972	0.982955	1.83324	1.13057e-08	1.74839	4.80002e-08	1.98927	3.47157e-09	0.908385	0.00758776
ENSOCUG00000001750	PRPF40B	NO	0.650154	0.108093	1.15386	0.00270766	1.36008	0.000355148	1.65261	1.63946e-05	-0.0811948	0.948811
ENSOCUG00000001751	RND3	NO	-0.754732	0.0174904	-1.6834	4.11277e-08	-1.46918	1.48784e-06	-1.32092	3.64154e-05	-2.35417	3.31994e-14
ENSOCUG00000001752	GPC3	NO	-0.342694	0.460501	2.01675	8.21406e-08	2.47539	4.47848e-11	-0.819414	0.0508957	-0.775121	0.0572151
ENSOCUG00000001753	ZFYVE16	NO	-0.484354	0.205141	0.325874	0.45466	-0.12974	0.854222	-0.65577	0.0698084	-0.494906	0.220703
ENSOCUG00000001754	FMNL3	NO	0.557278	0.050265	0.758192	0.00573341	0.451004	0.121764	0.191104	0.585537	-0.279176	0.442843
ENSOCUG00000001757	TNNT3	NO	3.11592	0.000577782	2.56214	0.00325681	1.33547	0.0777527	0.0427044	0.312798	0.0969828	0.952185
ENSOCUG00000001758	PTPN2	NO	0.549539	0.00447179	0.0698943	0.876451	-0.0950215	0.782434	-0.0419532	0.871429	0.183456	0.494057
ENSOCUG00000001759	CDCA7	NO	5.18741	1.42436e-16	1.12776	0.064034	-0.048052	0.97162	0.0885907	0.636336	7.89997	4.25964e-36
ENSOCUG00000001761	ENSOCUG00000001761	NO	1.00718	0.157424	3.66916	3.59191e-05	5.36251	3.2478e-09	4.66803	7.7172e-07	-0.152282	0.948811
ENSOCUG00000001764	ENSOCUG00000001764	NO	-0.0263145	0.982955	-0.112721	0.714455	0.0131971	0.999498	-0.072263	0.864549	0.000633009	0.948811
ENSOCUG00000001765	DKK2	NO	8.64592	1.0588e-23	5.635	4.19593e-11	7.33944	1.24629e-17	2.10135	0.0146021	2.82017	0.000654024
ENSOCUG00000001766	ENSOCUG00000001766	NO	-19.4087	4.19143e-33	-23.4617	8.41496e-38	-20.2041	5.62205e-36	-14.5459	1.99287e-22	-12.5402	7.35345e-22
ENSOCUG00000001768	NIPSNAP2	NO	-1.97659	2.44931e-33	-1.5232	1.03871e-20	-1.80443	1.54284e-28	-2.06508	5.50377e-31	-1.45941	8.09313e-19
ENSOCUG00000001769	ENSOCUG00000001769	NO	-0.0463899	0.982955	1.1329	0.204283	2.06395	0.0773801	3.87231	0.0197314	0.160364	0.948811
ENSOCUG00000001772	SLC20A1	NO	0.562468	0.149959	-0.351946	0.424399	-0.064109	0.901136	-1.82749	8.40337e-07	0.604616	0.134924
ENSOCUG00000001776	REST	NO	0.179225	0.771875	0.18786	0.753594	-0.194873	0.720013	0.35915	0.378027	-0.0706536	0.948811
ENSOCUG00000001777	GOSR1	NO	-0.622142	0.0136872	-0.378112	0.163351	-0.244044	0.41718	-0.927653	0.000843827	-0.107929	0.861843
ENSOCUG00000001779	ZDHHC9	NO	-1.10675	0.000132003	-0.661461	0.0266143	-0.875763	0.00248558	-1.8935	2.1992e-09	0.479079	0.154193
ENSOCUG00000001781	PREX2	NO	-6.04514	3.59289e-48	-1.103	0.00277345	-1.33459	0.000254475	-1.34976	0.000379016	-1.7623	1.9487e-06
ENSOCUG00000001782	BCL7B	NO	-0.490922	0.0225161	0.0936643	0.822821	0.224985	0.362536	0.684451	0.00201387	0.218792	0.42545
ENSOCUG00000001783	TBL2	NO	-0.512392	0.0786635	-0.523632	0.069093	-0.391046	0.192673	-0.939932	0.00246533	0.298904	0.40325
ENSOCUG00000001785	STX19	NO	3.84066	1.83991e-11	-5.75977	2.57748e-09	-3.78597	5.36838e-08	-3.07414	0.00376265	1.37038	0.0155705
ENSOCUG00000001786	FAM98B	NO	0.160012	0.693068	0.33781	0.228574	0.774804	0.000905613	0.284804	0.347152	0.422707	0.111122
ENSOCUG00000001787	SMARCA4	NO	1.39245	5.82192e-10	0.43759	0.112199	0.919364	7.2963e-05	2.29895	1.44785e-25	0.880154	0.000213331
ENSOCUG00000001788	RASGRP1	NO	5.05064	1.11845e-30	0.665787	0.150944	2.88829	3.59872e-11	1.73415	0.00015165	2.68125	1.15915e-09
ENSOCUG00000001789	RNF169	NO	0.40174	0.00443935	0.280814	0.041788	0.278572	0.050758	0.0289147	0.851386	0.139821	0.461876
ENSOCUG00000001790	WIPI2	NO	0.56932	1.57681e-05	-0.408512	0.00257743	-0.508172	0.000122052	0.315578	0.0320627	-0.547452	4.7015e-05
ENSOCUG00000001792	KPNA7	NO	-7.81358	6.18478e-12	-6.39051	4.39799e-13	-6.35291	4.6814e-13	-7.06868	2.32197e-06	-3.77514	8.64861e-08
ENSOCUG00000001793	GFI1B	NO	-0.0685655	0.945247	-0.076189	0.812082	-0.0765043	0.802289	-0.0447468	0.807352	0.0821918	0.948811
ENSOCUG00000001798	ACAP2	NO	-0.253611	0.682282	0.815843	0.0657491	1.03489	0.0173688	1.11387	0.0111492	1.14399	0.0109187
ENSOCUG00000001799	EPB41L2	NO	0.941223	0.0010705	3.22704	2.764e-31	3.23519	1.93256e-31	3.85281	1.05776e-43	0.128853	0.878815
ENSOCUG00000001801	FOXP2	NO	-0.168033	0.877009	1.54313	0.000969938	0.474967	0.364162	-0.883499	0.0939583	0.764453	0.130029
ENSOCUG00000001802	COPZ2	NO	2.84645	1.59362e-12	1.16737	0.00449036	0.668213	0.121868	0.442093	0.339865	0.326305	0.604875
ENSOCUG00000001803	ENSOCUG00000001803	NO	1.01587	0.0351825	1.03909	0.0300665	3.88236	6.50998e-15	2.41358	9.19531e-07	0.300176	0.678879
ENSOCUG00000001804	RPAP2	NO	-0.379554	0.00105379	-0.146398	0.291752	-0.297713	0.00849236	-0.820786	1.76637e-07	-0.245773	0.0479259
ENSOCUG00000001806	MOB1B	NO	-0.601507	0.251875	0.179293	0.861574	0.272762	0.698257	0.185826	0.730681	0.0564638	0.965753
ENSOCUG00000001807	EVI5	NO	-2.6204	1.30368e-12	-0.987939	0.00723188	-0.983818	0.00690853	-0.446313	0.26819	-1.34158	0.000295232
ENSOCUG00000001808	SLC12A2	NO	1.93598	3.41174e-08	3.9655	1.26331e-29	3.7635	7.21231e-27	0.830333	0.0288615	4.05318	1.38674e-30
ENSOCUG00000001811	ENSOCUG00000001811	NO	-0.0232901	0.982955	0.0174859	0.939885	-0.0320598	0.90696	0.0672509	0.61455	0.0726176	0.950583
ENSOCUG00000001812	ETAA1	NO	0.451223	0.00892371	0.0443029	0.893958	0.356185	0.035352	-0.771443	0.00202508	0.475817	0.00551388
ENSOCUG00000001813	ARG1	NO	-12.0928	1.02376e-43	-14.9579	2.99718e-46	-14.0855	4.13315e-47	-11.06	1.07028e-25	-9.5827	5.86611e-36
ENSOCUG00000001814	GUCY1B1	NO	0.246095	0.692043	1.51853	1.51093e-05	2.05222	4.102e-09	0.383815	0.349637	0.745238	0.0507427
ENSOCUG00000001816	PLCE1	NO	0.214373	0.825236	1.39249	0.000700062	2.5682	1.78636e-10	2.04952	6.3167e-07	1.03926	0.016417
ENSOCUG00000001817	MED23	NO	-0.960023	2.59907e-09	-0.803135	5.3179e-07	-0.772438	1.37435e-06	-1.84516	2.69175e-26	-0.654977	8.3738e-05
ENSOCUG00000001818	KPNA4	NO	-0.699855	0.0288925	0.141323	0.818726	0.0876752	0.901136	-0.315055	0.384669	0.0324873	0.974219
ENSOCUG00000001819	ANAPC10	NO	0.175878	0.462278	0.0467467	0.893958	-0.167934	0.488518	0.386435	0.107225	-0.29205	0.192981
ENSOCUG00000001820	ENSOCUG00000001820	NO	1.14297	1.16133e-07	0.267705	0.30426	-0.0741964	0.888386	-0.311882	0.217328	-0.118604	0.790405
ENSOCUG00000001822	KIF17	NO	6.72242	2.27639e-08	8.86508	2.02972e-14	7.9027	1.39222e-11	8.28642	1.26692e-11	0.186285	0.948811
ENSOCUG00000001823	ENSOCUG00000001823	NO	4.02193	4.33015e-15	1.81708	0.000330517	1.16384	0.0200659	0.57612	0.3555	1.20704	0.0213869
ENSOCUG00000001824	TLR1	NO	0.396843	0.454466	0.276656	0.649173	1.24396	0.00394613	0.0874519	0.885762	1.18951	0.00787822
ENSOCUG00000001825	FAM171B	NO	0.323968	0.603983	3.46324	5.28816e-13	6.14919	3.16676e-37	3.6148	1.33338e-13	1.76726	0.000234372
ENSOCUG00000001826	ENSOCUG00000001826	NO	-4.61652	1.89194e-12	-3.53615	1.45598e-11	-0.320291	0.57329	-3.51493	5.43699e-05	-0.707019	0.169947
ENSOCUG00000001827	MACO1	NO	-0.709066	0.00244452	-1.69498	4.70251e-14	-1.4101	3.78762e-10	-1.67182	1.41049e-12	-1.47802	9.01843e-11
ENSOCUG00000001828	CERK	NO	2.22711	1.15527e-26	2.79837	1.60907e-41	2.6592	1.27979e-37	4.13969	4.39909e-87	2.44335	1.23645e-31
ENSOCUG00000001829	TRRAP	NO	0.433512	0.0747263	0.389764	0.116425	0.414574	0.08739	-0.35438	0.157453	0.274283	0.343899
ENSOCUG00000001830	DOK6	NO	1.00078	0.0504308	4.48948	3.79463e-21	5.38729	7.86937e-30	3.74255	2.72749e-12	0.559573	0.336489
ENSOCUG00000001831	EFCAB3	NO	-0.510169	0.511374	-0.167433	0.795271	0.1195	0.986782	0.166322	0.463421	-0.272368	0.771287
ENSOCUG00000001832	ENSOCUG00000001832	NO	-2.61673	1.19018e-53	-4.0212	4.08451e-124	-4.5273	1.34472e-155	-3.79156	1.01383e-84	-2.65785	2.57243e-55
ENSOCUG00000001833	CAP2	NO	-1.70462	2.16726e-05	4.4224	1.35734e-35	3.58267	5.97784e-24	2.22148	4.86308e-09	3.10499	4.42807e-18
ENSOCUG00000001834	ODF2L	NO	0.0490483	0.982955	1.89046	4.28782e-12	2.07619	2.17849e-14	1.17229	8.81811e-05	0.778591	0.00935411
ENSOCUG00000001836	ADGRL1	NO	1.86191	2.91365e-05	4.60292	9.37182e-25	4.77732	1.69402e-26	4.36294	6.24731e-22	2.4961	2.42658e-08
ENSOCUG00000001837	SRSF4	NO	-0.280193	0.292311	-0.0655514	0.893958	-0.0383615	0.935726	-0.171388	0.550912	0.168859	0.646162
ENSOCUG00000001838	ENSOCUG00000001838	NO	0.694916	7.69069e-06	-0.152039	0.383721	-0.330061	0.0317916	0.650879	0.000203911	-0.0776806	0.752042
ENSOCUG00000001839	PPP2R3A	NO	-0.654382	0.0327956	-0.769561	0.011388	-0.12829	0.821145	-1.24046	6.50612e-05	-0.267237	0.525543
ENSOCUG00000001842	MEIS1	NO	3.7434	1.51065e-124	4.08139	2.45136e-149	3.71157	1.42322e-123	3.63175	1.29205e-106	1.97039	1.13234e-34
ENSOCUG00000001843	MSL2	NO	-1.60766	1.55959e-05	-0.926409	0.0145408	-0.747152	0.0502836	-1.41167	0.000215184	-0.564799	0.17946
ENSOCUG00000001847	TMBIM6	NO	-2.86331	2.3563e-38	-3.04575	3.13051e-43	-2.778	3.21492e-36	-3.49729	3.351e-55	-1.68717	4.58659e-14
ENSOCUG00000001849	SMPX	NO	4.50926	0.000253636	8.87568	6.70339e-15	3.24925	0.00630264	0.576012	0.0273935	10.6473	3.27356e-21
ENSOCUG00000001850	MEPE	NO	3.35281	0.022205	12.7999	5.26758e-18	8.16501	5.5684e-08	3.32728	0.00949228	3.84526	0.0130426
ENSOCUG00000001851	NCKAP5L	NO	0.940812	3.74844e-06	1.32789	2.86675e-11	0.923777	5.11724e-06	0.508656	0.0250214	-0.337118	0.157512
ENSOCUG00000001855	ENSOCUG00000001855	NO	-2.17404	0.0031356	-2.30616	0.0018455	-1.12931	0.0884629	-3.6532	0.00234548	3.41063	2.5405e-06
ENSOCUG00000001856	CTSE	NO	-4.59728	1.35095e-06	-2.34933	0.00639712	-2.01705	0.0130775	-5.79232	7.37536e-06	1.21379	0.121842
ENSOCUG00000001857	ZBTB10	NO	-0.837948	0.0479314	-0.188022	0.808923	-0.159971	0.866315	-0.340746	0.490136	-1.37858	0.00108367
ENSOCUG00000001858	ICOS	NO	-1.25783	0.106388	-1.98372	0.0296966	-0.346586	0.604878	-0.725776	0.647043	1.00073	0.174271
ENSOCUG00000001859	NUDT7	NO	-0.129096	0.533977	-0.2946	0.0656715	-0.718037	9.1362e-07	0.198231	0.339319	0.373444	0.0180801
ENSOCUG00000001860	TMEM72	NO	3.37504	0.00851528	10.059	1.71672e-18	10.8704	1.15589e-21	9.52037	7.66327e-16	8.88468	3.55683e-14
ENSOCUG00000001861	XRN1	NO	-0.0807707	0.953086	0.426299	0.178896	1.14694	4.10404e-05	0.664678	0.0372901	1.37705	1.20668e-06
ENSOCUG00000001863	VAT1L	NO	2.70366	8.05926e-11	5.60836	4.08845e-41	4.55102	1.01962e-27	5.69255	6.57378e-42	0.711081	0.114692
ENSOCUG00000001864	AQP8	NO	-3.93348	1.49134e-10	-6.17151	3.02937e-14	-3.91438	2.33137e-13	-2.3041	0.00247774	4.37973	1.16413e-25
ENSOCUG00000001866	CLEC3A	NO	0.0327071	0.992816	-0.0395748	0.893958	0.0767196	0.998545	-0.0103659	0.681995	0.235199	0.209204
ENSOCUG00000001867	SLC13A4	NO	1.30763	0.0200368	6.46702	1.87216e-27	3.81873	8.20407e-11	3.9854	2.82256e-11	-6.33274	7.23808e-09
ENSOCUG00000001868	ELP1	NO	-0.688654	0.00134436	-0.252574	0.344185	0.0851895	0.800608	-0.623619	0.00740043	-0.645969	0.00342448
ENSOCUG00000001869	ENSOCUG00000001869	NO	14.5866	1.33816e-39	7.69388	1.08552e-10	3.48482	0.00573917	-0.0142994	0.0707134	-0.0576295	0.714924
ENSOCUG00000001870	FAM180A	NO	5.87111	2.23826e-10	1.58851	0.0453972	1.50912	0.0468509	2.39047	0.00705789	0.460971	0.597789
ENSOCUG00000001873	DGKD	NO	-1.74047	2.74395e-05	-1.83574	9.49524e-06	-0.369868	0.451736	-0.547432	0.202351	0.273178	0.68534
ENSOCUG00000001874	ATR	NO	0.140041	0.488598	0.534151	0.000218357	0.328759	0.030912	-1.04346	4.54171e-08	0.391353	0.0117827
ENSOCUG00000001875	TSPAN12	NO	-6.96138	3.95891e-102	-2.79918	1.246e-23	-2.91308	1.81752e-25	-4.60505	4.1218e-40	-2.10146	8.73712e-14
ENSOCUG00000001876	ENSOCUG00000001876	NO	0.00971576	0.996919	2.84602	0.00678289	2.84923	0.00583197	0.688894	0.101081	1.89375	0.044662
ENSOCUG00000001877	SFPQ	NO	0.78741	2.00086e-08	1.03366	7.39373e-14	1.26524	3.13224e-20	1.13744	1.15059e-15	1.3058	3.54032e-21
ENSOCUG00000001879	SPAG1	NO	-0.148925	0.695814	-0.848857	0.00015868	-0.302826	0.248029	-0.310012	0.347499	0.919711	2.27962e-05
ENSOCUG00000001880	MAGOH	NO	-0.239224	0.236034	-0.681736	7.64393e-05	-0.644925	0.000178804	-0.561262	0.00535969	0.115973	0.707104
ENSOCUG00000001881	ING3	NO	-0.383756	0.222245	0.392625	0.213635	0.656843	0.0198783	-0.271922	0.471634	0.275525	0.47555
ENSOCUG00000001882	ABITRAM	NO	0.466735	0.0475307	0.00719842	0.988593	0.935989	8.30545e-06	1.06591	3.83199e-05	-0.49232	0.0448895
ENSOCUG00000001883	STYK1	NO	1.60001	0.00152967	-4.38367	8.85024e-12	-2.57661	1.33794e-06	-6.59078	6.92906e-06	3.79354	1.90156e-13
ENSOCUG00000001884	USP40	NO	-0.629583	6.20177e-07	-0.830239	1.36866e-11	-1.18338	3.007e-22	-1.52918	1.40985e-23	-0.0178129	0.959466
ENSOCUG00000001885	GSDMD	NO	-2.0846	3.5528e-08	-4.10947	8.07518e-27	-4.58539	1.25368e-32	-3.60385	1.19974e-16	-0.686944	0.0948906
ENSOCUG00000001886	KIAA0930	NO	2.06392	1.55076e-16	3.09231	1.14686e-35	2.9991	1.45848e-33	2.78124	2.31239e-28	1.42184	2.07375e-08
ENSOCUG00000001887	TMEM245	NO	-0.866964	0.0508645	1.81233	8.41223e-05	1.35556	0.00304362	-0.52249	0.248332	0.208091	0.886728
ENSOCUG00000001888	ENSOCUG00000001888	NO	1.34101	6.37506e-09	0.287728	0.303575	0.157273	0.647161	0.732806	0.002448	1.48942	1.34871e-10
ENSOCUG00000001889	YBX3	NO	1.17379	1.97769e-09	-0.101756	0.796069	0.0156206	0.970527	0.16502	0.510728	-1.051	1.21371e-07
ENSOCUG00000001890	ENSOCUG00000001890	NO	3.16024	5.78507e-08	-1.8152	0.00135443	-1.95262	0.00061268	-0.533219	0.337437	-2.04903	0.000495614
ENSOCUG00000001891	GPAT2	NO	-2.75579	0.0214827	-0.760362	0.229055	0.132652	0.928258	-0.365803	0.846389	-2.74811	0.0194254
ENSOCUG00000001892	RNF19A	NO	-0.609386	0.0958023	0.403759	0.330491	0.455621	0.247204	-0.32371	0.408625	0.550707	0.190262
ENSOCUG00000001894	LFNG	NO	4.60395	3.52922e-43	2.44458	2.57034e-13	2.43408	3.33763e-13	3.2063	2.60123e-20	2.08933	7.19579e-10
ENSOCUG00000001897	HEXD	NO	1.68314	1.48445e-06	0.508003	0.231836	0.506003	0.22611	1.47246	3.54596e-05	0.211918	0.737831
ENSOCUG00000001898	GLP1R	NO	-1.19351	0.0280583	-1.19623	0.0284531	-3.88131	1.72006e-11	-4.58747	3.76385e-09	-0.908453	0.111507
ENSOCUG00000001901	ENSOCUG00000001901	NO	-0.0248446	0.982955	0.0227756	0.935663	0.031619	0.978923	-0.00817622	0.702089	0.126797	0.948811
ENSOCUG00000001902	ENSOCUG00000001902	NO	-0.374078	0.279034	-0.520686	0.104425	-0.0337589	0.959242	-0.0895581	0.800529	-0.7721	0.014111
ENSOCUG00000001903	NOS2	NO	2.63946	5.93151e-05	2.52232	0.000101907	3.79813	1.07474e-08	2.68116	9.75724e-05	3.82279	1.49761e-08
ENSOCUG00000001904	ENSOCUG00000001904	NO	-0.03489	0.982955	0.17105	0.893958	0.180652	0.713998	0.222161	0.29745	-0.0386779	0.948811
ENSOCUG00000001907	TMEM63A	NO	0.145215	0.717285	0.595446	0.0247818	-0.419354	0.13998	-2.257	2.39296e-12	0.551525	0.0470781
ENSOCUG00000001908	ATG7	NO	0.761872	1.67612e-05	0.187364	0.434409	0.00926264	0.995704	0.478584	0.0199413	-0.177195	0.466289
ENSOCUG00000001909	ENSOCUG00000001909	NO	1.44128	0.214684	0.132213	0.686308	6.94736	8.40659e-08	6.96963	1.00021e-06	5.491	5.31771e-05
ENSOCUG00000001910	ADGRL3	NO	2.73103	1.27097e-12	2.93014	1.21544e-14	4.66408	8.17901e-35	4.19151	2.03313e-25	1.78532	5.00551e-06
ENSOCUG00000001911	VGLL4	NO	1.46771	1.15305e-08	1.01749	9.47129e-05	0.525841	0.0559924	2.0421	2.21305e-15	0.412767	0.177045
ENSOCUG00000001912	PLXNB1	NO	4.98416	8.98252e-53	4.14504	5.43173e-37	3.26124	1.38836e-23	3.09797	4.76761e-21	1.59566	1.70105e-06
ENSOCUG00000001913	LDHD	NO	-1.33214	3.91247e-15	-2.38995	5.18443e-46	-3.0443	4.3946e-71	-2.93589	3.19379e-31	-0.58193	0.000883389
ENSOCUG00000001914	ORAI1	NO	-1.37955	2.4972e-05	0.409659	0.276478	-0.538061	0.123034	-0.605658	0.0916465	-0.298052	0.510976
ENSOCUG00000001916	IQCK	NO	1.05975	0.165404	0.677761	0.379768	2.68422	0.00728151	0.177318	0.227422	0.283347	0.822546
ENSOCUG00000001918	MORN3	NO	1.1374	0.00803683	0.585985	0.200117	0.627463	0.158892	1.76221	0.000252598	0.879817	0.0499729
ENSOCUG00000001919	SDE2	NO	0.312316	0.0367985	-0.341833	0.0222099	-0.240321	0.125537	0.24743	0.151271	0.0287977	0.948811
ENSOCUG00000001920	GPRC5B	NO	-0.9386	0.00168706	1.1532	5.44271e-05	1.87757	2.56565e-11	0.266864	0.481993	-1.01388	0.000751033
ENSOCUG00000001921	KIAA0825	NO	0.205063	0.567678	1.34357	5.63407e-08	1.97321	8.57316e-16	1.41982	7.47039e-07	0.514445	0.0672408
ENSOCUG00000001923	CXCR4	NO	0.387372	0.448172	2.05956	1.45502e-06	1.55073	0.000262553	1.0482	0.0239346	2.3867	3.97443e-08
ENSOCUG00000001924	ZFP1	NO	-0.503493	0.174462	0.0968832	0.893958	0.394426	0.296427	-0.0380335	0.913258	0.291674	0.533499
ENSOCUG00000001925	ELP4	NO	0.284741	0.0555416	0.564734	2.2839e-05	-0.0797283	0.716581	0.343696	0.0597948	-0.459715	0.00142339
ENSOCUG00000001929	C6	NO	-15.397	6.97285e-50	-11.1692	1.83702e-65	-10.6055	1.77183e-60	-14.0249	2.40857e-38	-11.6103	5.66747e-66
ENSOCUG00000001931	CCDC51	NO	1.77325	1.70033e-10	0.0672999	0.898445	0.0088297	0.9891	0.88981	0.00322513	0.0668197	0.948811
ENSOCUG00000001933	PTPRJ	NO	-0.927046	0.0140622	-0.696045	0.0698697	-0.536617	0.18239	-1.35552	0.000554299	-0.918656	0.0178215
ENSOCUG00000001937	ARHGEF2	NO	2.07147	9.73278e-19	2.35934	4.95529e-24	1.9817	2.12201e-17	1.37959	2.41273e-08	2.16367	3.5978e-20
ENSOCUG00000001938	LSS	NO	-0.414982	0.132021	-1.20628	1.08419e-06	-1.63068	2.83812e-11	-1.63782	6.76973e-11	-0.933478	0.00024831
ENSOCUG00000001941	ENSOCUG00000001941	NO	2.30878	4.7506e-09	1.76513	5.5268e-06	1.76226	5.19386e-06	1.56672	0.00192552	2.03276	2.7715e-07
ENSOCUG00000001943	KCTD3	NO	-1.51272	1.64235e-08	-1.26498	2.25248e-06	-1.28103	1.49187e-06	-1.45818	9.21762e-08	-1.15961	1.80725e-05
ENSOCUG00000001944	NMBR	NO	0.168559	0.982955	0.436506	0.700172	1.07995	0.131555	-0.0105956	0.34342	0.341226	0.934882
ENSOCUG00000001945	ENSOCUG00000001945	NO	-0.012382	0.982955	-0.0183142	0.893958	-0.0185004	0.901136	-0.00358732	0.697965	0.131663	0.919167
ENSOCUG00000001946	ENSOCUG00000001946	NO	-0.0163993	0.982955	-0.0180214	0.893958	-0.0178952	0.901136	0.0683874	0.650916	0.0199397	0.977811
ENSOCUG00000001949	MRPL15	NO	-0.804988	0.000136025	-0.997882	1.47422e-06	-1.27383	7.9353e-10	-0.716648	0.00160037	-0.328319	0.213484
ENSOCUG00000001950	ENSOCUG00000001950	NO	-0.40967	0.254381	-0.84274	0.00299118	-0.872128	0.00131179	-0.184959	0.714922	11.4547	4.32367e-09
ENSOCUG00000001951	ATP23	NO	0.117615	0.903195	-0.0980342	0.893958	-0.6174	0.0754457	-0.734634	0.0853357	-0.897126	0.01084
ENSOCUG00000001952	TIGAR	NO	3.17088	8.18696e-09	2.9422	6.24593e-08	5.21803	1.23249e-21	3.75961	1.45137e-10	2.44785	9.31527e-06
ENSOCUG00000001954	ENSOCUG00000001954	NO	-0.543756	0.390889	2.76642	6.53882e-07	3.44609	6.33985e-10	3.46386	4.55524e-09	-1.44732	0.0220111
ENSOCUG00000001955	FGF6	NO	-0.00966543	0.982955	-0.0143794	0.893958	0.0387605	0.967957	-0.00203114	NA	-0.0118877	0.948811
ENSOCUG00000001956	C12orf4	NO	0.0696378	0.757322	0.287348	0.0430985	0.6813	1.85291e-07	0.189396	0.306906	0.253197	0.102057
ENSOCUG00000001957	UBL3	NO	-1.47756	9.08568e-06	-0.747882	0.0297894	-0.519344	0.148692	-0.719194	0.0377479	-0.828839	0.018558
ENSOCUG00000001961	RAD51AP1	NO	3.23956	4.05034e-06	1.13981	0.0736536	0.702203	0.269126	2.19429	0.00365845	4.8805	9.63089e-12
ENSOCUG00000001962	HPDL	NO	2.99148	1.68057e-06	1.45174	0.0156504	3.29291	9.65163e-08	2.81728	5.30285e-05	2.52681	5.58498e-05
ENSOCUG00000001963	TNS1	NO	-1.96445	7.55094e-07	0.852537	0.0366024	-0.51132	0.235889	-1.07204	0.0104205	-0.221317	0.756593
ENSOCUG00000001964	LARS2	NO	-0.747683	8.31615e-09	0.883136	8.36819e-13	0.00723241	0.979292	0.208212	0.215109	-0.100427	0.631318
ENSOCUG00000001965	DYRK4	NO	0.370035	0.461462	0.224418	0.932454	-0.0432886	0.825736	-0.0104747	0.474937	0.355958	0.658906
ENSOCUG00000001966	MUTYH	NO	1.78142	0.000146148	-0.114996	0.893958	1.12876	0.0162116	1.86156	7.97269e-05	0.536801	0.343554
ENSOCUG00000001967	ENSOCUG00000001967	NO	-0.637612	0.255345	-0.428016	0.460356	-0.362898	0.544041	-1.44929	0.0814495	1.15645	0.0222445
ENSOCUG00000001968	ENSOCUG00000001968	NO	8.07137	2.5265e-14	9.57363	1.9457e-19	9.38194	8.74432e-19	9.69447	7.85392e-20	4.42825	1.86529e-05
ENSOCUG00000001969	RAB3B	NO	1.84254	0.0243311	6.16026	9.37711e-12	7.06963	4.72526e-15	5.54286	4.89094e-09	6.11599	2.02303e-11
ENSOCUG00000001970	AKAP3	NO	2.59949	5.30773e-15	0.236116	0.651775	0.955503	0.00522835	0.363069	0.477079	-0.22866	0.675133
ENSOCUG00000001971	BMPR2	NO	-1.31144	3.59132e-05	-0.620567	0.062663	0.16232	0.765	-0.590897	0.0903746	-0.50244	0.165947
ENSOCUG00000001972	TXNDC12	NO	-0.703127	0.0109793	-0.793586	0.00371493	-1.18824	7.83761e-06	-0.110419	0.732393	-0.705445	0.0131717
ENSOCUG00000001973	TNIP3	NO	1.76758	0.0406763	-0.143542	0.849371	1.67214	0.0458568	1.67133	0.0303527	5.55019	1.84348e-08
ENSOCUG00000001975	ENSOCUG00000001975	NO	-0.307797	0.467984	-1.16756	0.000634594	-1.0717	0.00152793	0.0125138	0.981508	-0.0528064	0.948811
ENSOCUG00000001979	ENSOCUG00000001979	NO	-2.88971	8.77552e-86	-2.5324	2.00758e-68	-2.76921	3.41626e-81	-2.32177	1.17601e-46	-0.860756	6.33619e-09
ENSOCUG00000001980	ENSOCUG00000001980	NO	-0.0493569	0.982955	1.06837	0.295262	7.01216	0.000136173	0.70032	0.0819844	0.884413	0.501805
ENSOCUG00000001981	CNOT9	NO	0.0473456	0.915805	0.0965324	0.70762	0.25153	0.0863195	-0.246332	0.212169	0.140499	0.463648
ENSOCUG00000001982	GIGYF2	NO	-0.097079	0.434192	0.00382675	0.964278	-0.0372194	0.901136	-0.163338	0.136541	-0.0377291	0.912067
ENSOCUG00000001984	LIMD1	NO	0.531674	0.153222	1.27548	0.000164803	0.683718	0.0510523	0.619582	0.104055	1.34544	8.99806e-05
ENSOCUG00000001985	PTER	NO	0.454114	0.102288	0.786622	0.00196385	1.01872	3.88985e-05	1.4285	1.42233e-07	3.5137	1.11213e-47
ENSOCUG00000001986	PLCD4	NO	3.97901	8.02161e-26	6.05056	9.72975e-59	4.75801	7.90835e-37	4.9985	1.54492e-36	1.33605	0.000820723
ENSOCUG00000001987	RGS7BP	NO	1.78783	0.0430348	6.24597	3.27167e-11	6.75504	7.13086e-13	4.723	6.15571e-06	4.35565	5.62832e-06
ENSOCUG00000001988	ENSOCUG00000001988	NO	0.273466	0.0978492	0.0403553	0.967966	0.0127221	0.934553	-0.0166453	0.63698	-0.028494	0.948811
ENSOCUG00000001989	GRM6	NO	6.7125	0.00010051	8.63611	7.49485e-07	14.3636	1.44792e-17	12.5331	1.84584e-13	0.525777	0.781299
ENSOCUG00000001990	NAA35	NO	0.408919	0.00818324	0.196893	0.265926	0.143528	0.452936	0.575599	0.000297775	0.0091364	0.999419
ENSOCUG00000001991	C1QL3	NO	0.920668	0.218811	1.61685	0.0396302	6.28649	5.91109e-12	8.25253	5.94578e-19	0.34214	0.769638
ENSOCUG00000001992	FBXO10	NO	1.93237	6.42769e-25	4.07238	4.02718e-110	3.75876	5.28007e-94	3.70845	1.24538e-82	2.48207	9.80701e-41
ENSOCUG00000001993	KLHL13	NO	2.9755	1.01699e-12	2.49702	1.87308e-09	2.14011	2.33446e-07	2.20674	4.84882e-07	1.4742	0.000495404
ENSOCUG00000001994	LRRC40	NO	-0.613266	0.126278	-0.0875538	0.90808	0.199433	0.736666	-1.72184	0.000255565	0.35649	0.475611
ENSOCUG00000001995	NRSN1	NO	-4.73225	3.99262e-17	-1.98885	0.000108463	0.249466	0.743511	0.286902	0.618988	-3.76265	3.47883e-12
ENSOCUG00000001996	TOMM5	NO	-0.244612	0.373571	-0.194588	0.483225	0.329575	0.157436	1.11623	1.4329e-05	0.612552	0.00542839
ENSOCUG00000001998	ENSOCUG00000001998	NO	0.901175	0.000189453	0.706507	0.00396556	0.530885	0.0346915	-0.248738	0.413711	0.417347	0.132329
ENSOCUG00000001999	GOLM1	NO	2.49819	5.66355e-14	2.27799	5.71901e-12	2.22427	1.8092e-11	0.741243	0.0428592	5.74101	2.29402e-67
ENSOCUG00000002000	SGCD	NO	1.79834	3.91121e-06	0.766768	0.0551122	0.872629	0.0264265	-1.18674	0.0455485	0.901739	0.0281472
ENSOCUG00000002001	ENSOCUG00000002001	NO	0.870752	0.0694673	0.369293	0.5298	0.246936	0.718824	3.20944	3.78916e-11	0.246984	0.771287
ENSOCUG00000002002	ENSOCUG00000002002	NO	-0.00849094	0.982955	-0.0111572	0.893958	-0.0116941	0.901136	-0.00550327	NA	0.0657687	0.999666
ENSOCUG00000002003	BCS1L	NO	0.249457	0.470055	-0.888803	0.000962992	-1.07848	4.6987e-05	0.239207	0.475623	-0.555266	0.0570846
ENSOCUG00000002004	CSNK1E	NO	2.06071	1.06157e-24	0.749447	0.000322915	0.679218	0.0011446	0.873249	5.65611e-05	0.396301	0.0909835
ENSOCUG00000002006	RBM23	NO	0.135439	0.685131	0.350692	0.108215	0.415629	0.0476199	0.612257	0.00337341	-0.0247811	0.948811
ENSOCUG00000002007	ANKRD13C	NO	-0.0108469	0.99307	-0.0444591	0.932454	0.121288	0.693856	0.00294506	0.992802	0.518194	0.0197092
ENSOCUG00000002008	STK36	NO	0.99101	1.40456e-07	0.940922	4.18433e-07	1.61754	5.2036e-19	0.747219	0.000772235	0.52225	0.00992437
ENSOCUG00000002009	NCF2	NO	0.619699	0.19047	1.89487	2.54387e-05	0.368236	0.491176	2.01598	9.65272e-06	0.619892	0.216578
ENSOCUG00000002011	EXTL2	NO	0.296411	0.434905	0.732961	0.0189595	0.914492	0.0027296	-0.0841747	0.771318	-1.18235	0.000132401
ENSOCUG00000002013	PRMT5	NO	0.48232	0.116156	-0.165669	0.627436	0.481833	0.108221	1.26639	2.39745e-06	0.654882	0.0261397
ENSOCUG00000002017	ENSOCUG00000002017	NO	-0.570948	0.0914617	-4.13941	1.19083e-38	-4.98152	4.25137e-54	-4.47549	8.17804e-31	-2.26897	1.20679e-12
ENSOCUG00000002018	BLTP3A	NO	0.250802	0.66102	1.04738	0.00890503	2.02295	2.99609e-07	1.00384	0.0126534	0.124041	0.93506
ENSOCUG00000002020	LGI3	NO	2.35513	0.00464204	4.2506	1.70417e-06	6.99047	1.30316e-14	4.49175	1.37987e-06	1.89531	0.0211164
ENSOCUG00000002021	ENSOCUG00000002021	NO	-0.554186	0.374431	-0.969636	0.114554	-0.593472	0.316622	-0.548696	0.708757	-2.34801	0.0653231
ENSOCUG00000002022	RAB3GAP1	NO	-0.361005	0.29773	0.820931	0.0052184	0.147222	0.752748	-0.345829	0.309612	-0.626389	0.0493301
ENSOCUG00000002023	TAF11	NO	0.432905	0.0432722	-0.283051	0.22425	-0.472653	0.0240825	0.308106	0.196006	-0.4214	0.0596346
ENSOCUG00000002024	ENSOCUG00000002024	NO	0.11257	0.850749	-0.2498	0.704336	0.368758	0.498036	0.402082	0.108079	0.440033	0.292241
ENSOCUG00000002025	TM9SF2	NO	-0.75399	0.000859292	-0.292434	0.263401	-0.836328	0.00017575	-2.64307	1.57751e-31	-0.199465	0.543407
ENSOCUG00000002026	TBX18	NO	0.513023	0.542229	1.51627	0.0620537	7.52924	1.74114e-12	-0.292894	0.50785	0.464835	0.625877
ENSOCUG00000002027	PRPF31	NO	0.594026	0.00526878	-0.289271	0.227976	-0.466476	0.031818	0.708312	0.000927554	-0.265056	0.310983
ENSOCUG00000002028	USH1C	NO	-1.34367	0.044146	0.543123	0.431435	2.60954	0.000163021	4.91812	1.58579e-11	6.04549	2.61432e-16
ENSOCUG00000002030	TMEM139	NO	-0.311714	0.399219	-1.55823	1.1799e-07	-3.35602	3.31839e-29	-1.15312	0.000357459	0.885491	0.00394903
ENSOCUG00000002031	AGA	NO	-0.350939	0.298694	0.704166	0.01801	-0.425015	0.181114	-2.24356	5.31678e-12	-0.606368	0.0538469
ENSOCUG00000002032	GPR18	NO	2.1689	0.0183487	0.0139133	0.993704	0.617089	0.420417	-0.394473	0.590978	4.51029	1.00034e-05
ENSOCUG00000002033	SPATA7	NO	1.70215	1.13456e-08	1.34174	6.90558e-06	1.32549	8.33652e-06	1.87679	1.18859e-09	0.316945	0.433146
ENSOCUG00000002037	PTPN21	NO	-0.0922266	0.921978	0.788537	0.00746851	1.52396	7.85014e-08	1.59494	3.08339e-08	-0.0871129	0.947209
ENSOCUG00000002038	NDNF	NO	9.87523	2.32532e-42	9.91552	1.08362e-42	9.33562	4.6336e-38	5.9364	7.76219e-16	3.28866	4.41779e-06
ENSOCUG00000002040	OR10A4	NO	-0.011544	0.982955	-0.0139239	0.893958	-0.0139237	0.901136	-0.00174277	NA	0.0477805	0.997224
ENSOCUG00000002041	UQCRC1	NO	0.364588	0.189867	-0.668541	0.00806731	-0.710767	0.00437802	0.325229	0.240022	0.280037	0.386499
ENSOCUG00000002042	NAALADL2	NO	-1.01626	0.00165575	0.472182	0.142462	0.644466	0.0353001	0.362486	0.397477	1.01763	0.000758107
ENSOCUG00000002043	AIMP1	NO	1.36019	5.22995e-07	-0.105027	0.87183	-0.0411558	0.941113	0.912821	0.00108915	0.424733	0.187799
ENSOCUG00000002047	TRPM8	NO	-0.781978	0.261245	-0.628748	0.357861	2.34534	0.00072792	1.11791	0.110742	-0.949178	0.186854
ENSOCUG00000002050	TBCCD1	NO	-0.244075	0.350635	-0.222734	0.398566	0.739292	0.000375363	0.67565	0.00672225	0.403218	0.0869835
ENSOCUG00000002051	ENSOCUG00000002051	NO	-0.33858	0.627057	-0.221961	0.717698	-0.0751038	0.901136	-0.284476	0.766635	-0.162312	0.894059
ENSOCUG00000002052	LRP4	NO	4.71803	5.06983e-41	5.36187	1.38117e-52	4.50889	1.07255e-37	3.38202	1.99099e-20	3.57943	3.92819e-24
ENSOCUG00000002053	DNAJB11	NO	-0.962845	5.90333e-06	-0.920895	1.27048e-05	-1.06105	3.82827e-07	-1.97146	3.6979e-18	0.622603	0.00517949
ENSOCUG00000002054	TRIT1	NO	0.701714	0.000110296	-0.233305	0.261752	0.257775	0.218032	0.0711893	0.793311	-0.0893207	0.812702
ENSOCUG00000002055	ZNF827	NO	3.2334	2.09483e-33	4.81209	2.11195e-73	4.12555	2.92129e-54	4.48895	7.66777e-59	4.63116	1.44936e-67
ENSOCUG00000002056	ENSOCUG00000002056	NO	-19.0409	8.38197e-49	-19.8729	1.23798e-53	-13.0024	7.89603e-62	-11.3099	1.31928e-31	-12.6743	1.58222e-56
ENSOCUG00000002057	AHSG	NO	-18.6923	1.03778e-18	-24.9845	2.97846e-23	-17.8824	1.03768e-18	-12.2301	2.20589e-10	-11.0488	5.73506e-09
ENSOCUG00000002059	VPS8	NO	0.20002	0.1737	0.658764	1.17661e-07	0.689193	2.49693e-08	0.649309	6.34671e-06	0.276296	0.0513038
ENSOCUG00000002060	PTP4A2	NO	-0.769396	0.00402077	-0.105001	0.893958	-0.00104588	0.97162	-0.102907	0.811041	0.71869	0.00587848
ENSOCUG00000002062	OR51C1P	NO	-0.0116181	0.654956	-0.0147171	0.588215	-0.014161	0.59263	-0.00335359	NA	0.0496946	0.0104082
ENSOCUG00000002063	GTF2I	NO	0.673937	1.32765e-05	1.23053	2.67047e-16	1.008	2.3957e-11	1.31577	5.02256e-18	0.212761	0.273139
ENSOCUG00000002064	OR51E2	NO	-0.04503	0.982955	0.302343	0.986989	2.81949	0.0619682	0.300827	0.1733	2.61852	0.0672189
ENSOCUG00000002065	TCAF1	NO	-0.696517	0.00454166	1.48481	1.86158e-10	0.996663	2.34793e-05	0.293403	0.30233	-0.719945	0.00389054
ENSOCUG00000002066	CSTPP1	NO	2.69268	8.63003e-18	2.92689	4.28763e-21	3.36494	1.90825e-27	4.12381	4.17224e-37	0.917217	0.00600982
ENSOCUG00000002069	ENSOCUG00000002069	NO	-0.0259021	0.982955	0.0914698	0.99454	0.0204633	0.935726	-0.0072189	0.696449	0.110873	0.948811
ENSOCUG00000002071	GPAT4	NO	-0.564183	0.134468	-0.37659	0.368321	-0.406017	0.311398	-0.0681192	0.859174	-0.739815	0.049759
ENSOCUG00000002072	ENSOCUG00000002072	NO	2.35696	5.21637e-33	0.27633	0.295239	-0.587373	0.00341895	-0.434398	0.0636024	0.457245	0.0520645
ENSOCUG00000002073	ENSOCUG00000002073	NO	-2.06118	2.21284e-38	-2.87514	1.9933e-73	-2.89287	2.74753e-74	-2.09275	4.78749e-37	-2.40814	1.83112e-51
ENSOCUG00000002074	ENSOCUG00000002074	NO	1.28259	3.58504e-06	-0.492501	0.103118	-0.791446	0.00514239	0.457082	0.128456	0.498121	0.115327
ENSOCUG00000002075	ENSOCUG00000002075	NO	1.45974	3.55984e-10	1.32232	9.85079e-09	1.27302	3.25708e-08	0.955127	0.00039765	0.633766	0.0128835
ENSOCUG00000002076	DDB2	NO	3.1746	5.51955e-50	1.02538	2.72409e-06	0.0642837	0.901136	0.184972	0.549424	0.0483103	0.948811
ENSOCUG00000002080	POC1A	NO	0.861156	0.000509429	-0.891471	0.000415925	-1.05408	2.66037e-05	0.0834626	0.821516	0.862434	0.000533087
ENSOCUG00000002083	TMC7	NO	4.10278	3.99329e-17	2.36841	9.88707e-07	3.18645	4.56016e-11	0.3666	0.582319	2.9434	2.02689e-09
ENSOCUG00000002084	UFL1	NO	-0.77332	0.0357147	-0.291817	0.543482	-0.0197483	0.976045	-1.07599	0.00353761	-0.0195479	0.985495
ENSOCUG00000002085	ENSOCUG00000002085	NO	1.92362	1.54526e-06	3.29269	1.92111e-16	3.20377	1.08974e-15	2.18301	1.13903e-07	3.04373	4.38872e-14
ENSOCUG00000002086	PRNP	NO	-0.54812	0.285252	1.16952	0.0135036	2.20038	3.3891e-06	0.995825	0.0311956	-1.87103	0.000125667
ENSOCUG00000002089	PRND	NO	0.15585	0.989051	14.1852	1.56871e-14	8.75906	2.83989e-06	0.436539	0.108435	1.45505	0.0986639
ENSOCUG00000002090	RASSF2	NO	0.64097	0.160121	5.44868	4.7706e-37	5.24685	1.69327e-34	3.49564	1.24595e-15	2.06102	1.86361e-06
ENSOCUG00000002093	COQ7	NO	0.770811	0.0166606	0.495072	0.161001	0.694212	0.0318595	1.73844	2.23029e-08	0.792596	0.0163496
ENSOCUG00000002094	LANCL2	NO	0.192448	0.496652	0.12963	0.710263	0.203116	0.45114	0.58077	0.00976859	-0.546433	0.0147205
ENSOCUG00000002095	NR1H3	NO	-4.6561	1.72913e-65	-2.75955	1.21233e-25	-3.14308	1.00823e-32	-2.84037	1.06256e-22	-1.5936	2.27667e-09
ENSOCUG00000002098	FCHSD1	NO	-0.597444	0.0571482	-1.41175	3.65938e-06	-2.27407	4.89142e-14	-2.51282	3.03768e-14	-1.985	8.16685e-11
ENSOCUG00000002099	MADD	NO	1.21624	0.000133759	1.42403	6.80422e-06	3.35367	1.57819e-26	2.26064	8.75304e-13	0.536006	0.137934
ENSOCUG00000002100	PLEKHA1	NO	0.302833	0.312417	-0.451936	0.141033	-0.424238	0.16924	-1.68507	2.19095e-09	0.272962	0.405399
ENSOCUG00000002102	GTDC1	NO	-1.13075	2.21184e-09	-0.0952636	0.787339	-0.0427142	0.910408	0.11878	0.658099	-0.850076	9.86997e-06
ENSOCUG00000002103	STPG4	NO	1.90816	0.0507929	1.16538	0.156712	1.55632	0.0839655	0.33618	0.127946	0.801745	0.329886
ENSOCUG00000002105	AFF1	NO	-0.433486	0.31524	1.21481	0.00138257	0.578025	0.1521	0.21539	0.646776	-0.471024	0.299959
ENSOCUG00000002106	TDP1	NO	0.41677	0.0194586	0.0990129	0.739705	-0.119865	0.594056	0.690558	0.000544714	1.05449	8.12299e-11
ENSOCUG00000002107	CALM2	NO	1.03589	1.92217e-21	-0.179652	0.147919	0.0396915	0.901136	0.27358	0.0294386	0.0567749	0.851718
ENSOCUG00000002108	ENO3	NO	0.584865	0.190815	-1.01497	0.0170622	-1.65202	7.90431e-05	-0.00614797	0.98804	0.180034	0.855903
ENSOCUG00000002110	GNL1	NO	0.785974	0.00127669	0.319483	0.2578	0.169365	0.625682	1.28187	1.27377e-07	-0.564858	0.0308543
ENSOCUG00000002112	MYBPC3	NO	-0.932104	0.233801	1.99327	0.00734722	0.868063	0.207292	0.160896	0.480163	1.82566	0.0173265
ENSOCUG00000002114	TRIM5	NO	-4.08503	2.68709e-18	-0.561455	0.217679	-0.473902	0.297835	-2.87226	1.60719e-07	1.53167	0.000268633
ENSOCUG00000002115	KLHL8	NO	-0.199954	0.686235	1.41955	0.000242101	1.20036	0.00196045	0.966014	0.0145929	0.146662	0.93166
ENSOCUG00000002117	PRR3	NO	0.155325	0.333275	0.923045	1.92255e-15	1.05388	6.28443e-20	0.539219	0.00251869	0.284687	0.0405121
ENSOCUG00000002118	GPR176	NO	1.30963	0.00511216	3.15982	1.04706e-12	3.77265	1.12702e-17	3.27177	1.81113e-10	3.48109	7.48142e-15
ENSOCUG00000002119	ENSOCUG00000002119	NO	0.465958	0.396233	-6.3151	2.12278e-38	-7.21467	5.08223e-49	-7.06609	2.01486e-35	-2.7678	9.30616e-09
ENSOCUG00000002120	CMIP	NO	-1.12817	8.74018e-06	-1.66502	2.8928e-11	-1.31218	1.66512e-07	-1.45272	2.6547e-08	0.159987	0.735154
ENSOCUG00000002122	ENSOCUG00000002122	NO	0.493732	0.00383336	-0.0459283	0.893958	-0.0997112	0.740198	1.14959	2.78126e-12	-0.737966	1.04468e-05
ENSOCUG00000002123	GRM8	NO	6.19266	1.66882e-29	4.67763	1.39399e-17	5.61391	1.18029e-24	4.61743	2.38883e-15	2.57802	3.57786e-06
ENSOCUG00000002125	MYO1H	NO	-3.07852	0.00220799	-0.247081	0.710263	-0.289125	0.680189	-0.981638	0.36104	-3.22695	0.00164523
ENSOCUG00000002126	ENSOCUG00000002126	NO	0.927072	0.000214847	0.93034	0.000131753	0.304963	0.29144	0.492141	0.168703	-0.262056	0.458343
ENSOCUG00000002127	ZNF800	NO	-0.221716	0.698645	0.16579	0.795952	0.36587	0.378628	-0.516644	0.23897	0.496308	0.234759
ENSOCUG00000002128	ANKRD35	NO	4.97407	9.77007e-44	5.48567	3.55474e-53	3.42323	1.21925e-21	4.62031	2.54071e-34	1.23355	0.00120208
ENSOCUG00000002129	ENSOCUG00000002129	NO	-1.00938	0.00998201	-0.235944	0.674336	-0.660352	0.0955596	-0.00539006	0.987346	-1.24457	0.00139488
ENSOCUG00000002131	PSMB8	NO	0.376102	0.562369	-0.359689	0.61559	-0.436429	0.48882	-0.188843	0.743335	3.35421	3.17559e-09
ENSOCUG00000002132	PPP1R10	NO	-0.580801	0.00116886	-0.0549579	0.879141	0.339087	0.0872355	0.144814	0.578908	0.430641	0.0297646
ENSOCUG00000002134	EMP3	NO	3.96598	2.19424e-36	3.26775	2.8054e-25	2.69178	1.19329e-17	2.86932	3.00556e-18	3.24456	1.2101e-24
ENSOCUG00000002137	ENSOCUG00000002137	NO	-4.5861	2.24962e-131	-4.45451	1.32973e-124	-5.15482	4.18549e-166	-4.61585	1.55855e-124	-3.85384	3.18132e-93
ENSOCUG00000002139	ENSOCUG00000002139	NO	-0.233167	0.799803	-0.25945	0.770597	-0.254681	0.764185	0.657422	0.244561	4.23164	8.06891e-12
ENSOCUG00000002140	DACH1	NO	1.03322	0.022553	6.28348	1.87288e-48	6.05925	3.67314e-45	6.55421	4.1949e-51	4.21993	2.38102e-22
ENSOCUG00000002142	CBLN3	NO	-0.710313	0.20086	-0.580581	0.300371	-1.57649	0.00363601	-3.14315	0.00253825	-1.89075	0.00120988
ENSOCUG00000002143	VPS54	NO	-0.451153	0.0837897	0.123845	0.797585	-0.155287	0.644767	-0.768994	0.00381845	0.26241	0.42271
ENSOCUG00000002144	TMED8	NO	-2.63889	3.07065e-34	-0.754152	9.77693e-05	-0.400161	0.0508599	-1.39899	3.23814e-07	-0.852191	1.5726e-05
ENSOCUG00000002145	PDPK1	NO	-0.30862	0.36496	0.336896	0.335183	0.47732	0.127215	-0.179584	0.649354	0.174383	0.763907
ENSOCUG00000002147	KHNYN	NO	-0.28262	0.32426	-1.11699	3.03116e-06	-1.97183	8.41436e-17	-2.48345	3.23246e-22	-0.626328	0.0152665
ENSOCUG00000002148	OSBP	NO	-1.53525	1.23857e-13	-1.02541	8.7873e-07	-1.19349	7.62303e-09	-1.35938	2.60474e-10	-0.172296	0.629411
ENSOCUG00000002149	ENSOCUG00000002149	NO	-1.19626	7.52668e-11	-2.62242	7.42587e-47	-2.55032	1.46759e-44	-1.70117	1.19345e-14	-0.286889	0.195992
ENSOCUG00000002150	RPS16	NO	1.04537	5.55106e-05	-0.98496	0.00015297	-1.05751	4.10427e-05	0.687606	0.00970385	0.150415	0.767867
ENSOCUG00000002152	ENSOCUG00000002152	NO	-0.624401	0.0210943	-0.262714	0.395893	0.215394	0.502284	-0.581491	0.112612	0.417186	0.14634
ENSOCUG00000002154	IBTK	NO	-1.22848	0.000137034	-1.26474	8.54427e-05	-0.917102	0.00455595	-1.86926	1.28937e-08	0.231626	0.646916
ENSOCUG00000002155	SUPT5H	NO	0.452134	0.00290218	-0.383579	0.0131302	-0.572577	0.000108451	0.417352	0.00698434	-0.0447577	0.948811
ENSOCUG00000002156	PATL1	NO	-1.65529	3.04136e-06	-0.55632	0.147273	-0.356149	0.397415	-1.41265	0.000110156	-0.390051	0.385233
ENSOCUG00000002157	NEO1	NO	0.801408	0.00684577	2.47969	1.23216e-18	1.53684	5.09265e-08	-0.0231164	0.935614	1.50636	1.55404e-07
ENSOCUG00000002158	CASP2	NO	1.01194	0.00565173	1.51687	2.6078e-05	1.07676	0.00296758	1.02121	0.00589964	1.16937	0.00162567
ENSOCUG00000002159	PTPN12	NO	-0.122136	0.855486	0.32576	0.375171	0.408454	0.24464	-0.907072	0.00458236	0.355712	0.37117
ENSOCUG00000002160	C6orf136	NO	0.38401	0.190226	0.732264	0.0056653	0.869746	0.000798142	0.980043	0.000286527	0.577058	0.0406527
ENSOCUG00000002163	DHX16	NO	0.192083	0.633418	-0.136918	0.678474	0.174508	0.669922	0.244632	0.464028	0.324235	0.318468
ENSOCUG00000002165	SFSWAP	NO	1.0292	1.48384e-07	0.406847	0.0561776	0.56688	0.00520992	1.2603	2.20791e-10	0.160296	0.609295
ENSOCUG00000002166	TIMM50	NO	-0.285257	0.502992	-0.897803	0.00787112	-1.062	0.00140242	0.534255	0.133826	-0.44629	0.262931
ENSOCUG00000002167	ZZZ3	NO	-0.274231	0.590551	0.523969	0.185899	0.316943	0.464448	-0.0767777	0.884312	-0.0488779	0.972099
ENSOCUG00000002171	TRAPPC6B	NO	-0.849713	0.000274576	-1.00604	1.10646e-05	-0.13843	0.696085	-1.14237	1.51082e-05	-0.727813	0.00233696
ENSOCUG00000002172	ENSOCUG00000002172	NO	0.76365	0.0384399	0.572714	0.136781	1.33958	0.000142836	1.40004	0.000107852	0.884634	0.0180505
ENSOCUG00000002173	PYGM	NO	0.857231	0.00380658	4.60744	3.2491e-60	2.6072	2.69159e-20	3.85165	3.20352e-40	2.24386	4.0181e-15
ENSOCUG00000002176	PNN	NO	-0.472583	0.0881614	0.271742	0.398423	0.909009	0.00040028	-0.438414	0.113506	0.183389	0.67075
ENSOCUG00000002177	ENSOCUG00000002177	NO	-0.413521	0.568069	-0.00891685	0.992748	1.55308	0.0197993	2.38452	0.000322781	-0.627456	0.390778
ENSOCUG00000002178	NRM	NO	2.23196	1.77036e-17	1.21923	4.41113e-06	1.79096	7.33064e-12	1.05418	0.000787529	1.55207	5.88892e-09
ENSOCUG00000002179	ENSOCUG00000002179	NO	0.77614	0.0171628	-0.099104	0.893958	0.054601	0.935726	0.00397847	0.988681	-0.165197	0.807047
ENSOCUG00000002180	DLG5	NO	4.35243	4.64248e-202	2.90272	1.61235e-90	2.54068	2.33892e-69	2.54324	2.73911e-59	1.72457	6.85318e-32
ENSOCUG00000002181	ENSOCUG00000002181	NO	0.103665	0.960071	0.899186	0.00195171	1.23235	1.44669e-05	-0.727891	0.0176231	0.308095	0.478612
ENSOCUG00000002182	GPRASP1	NO	0.66251	0.0179899	0.920778	0.000643557	1.70492	7.37928e-11	0.227468	0.541175	0.589286	0.0445255
ENSOCUG00000002183	PML	NO	0.697919	0.00660425	0.346617	0.231316	-0.348438	0.203734	0.506239	0.0650307	0.166541	0.708469
ENSOCUG00000002185	CHRNA4	NO	-0.457463	0.569638	0.643765	0.358195	4.2662	2.78189e-06	3.24504	0.00030848	-0.166459	0.944637
ENSOCUG00000002186	ENSOCUG00000002186	NO	0.338653	0.160882	-0.548827	0.0144875	-0.158344	0.604059	-0.161279	0.657925	-0.444576	0.0676025
ENSOCUG00000002187	TUBB	NO	0.685417	0.00123275	0.273715	0.269417	0.0701117	0.893154	0.724799	0.000593931	0.150011	0.673876
ENSOCUG00000002188	FES	NO	1.92024	4.53146e-09	1.23412	0.000191774	0.639491	0.065117	1.84261	3.22347e-08	0.741132	0.0374486
ENSOCUG00000002189	KCNIP4	NO	3.72821	0.00283917	10.2487	1.2784e-20	9.71898	1.43278e-18	9.01763	4.63673e-15	7.90259	4.19016e-12
ENSOCUG00000002190	MITF	NO	-2.01152	5.08349e-05	3.7945	6.03577e-15	2.52584	1.65272e-07	1.88303	0.0001127	0.0904518	0.948811
ENSOCUG00000002192	PGAP1	NO	-2.42593	8.99223e-08	0.819119	0.0374388	0.568996	0.16495	-0.216479	0.696449	1.7784	4.98396e-06
ENSOCUG00000002193	NUP93	NO	-0.393979	0.00632844	-0.80338	2.42422e-09	-0.674819	7.91074e-07	-0.403887	0.0130728	-0.24392	0.125214
ENSOCUG00000002194	VPS53	NO	0.463686	0.0106281	-0.0539862	0.878785	-0.0322066	0.90696	0.349938	0.0744688	-0.0469998	0.924356
ENSOCUG00000002197	ITGB8	NO	5.22322	1.17186e-36	4.11761	1.83748e-23	4.8442	8.05061e-32	4.40799	3.70156e-25	1.88212	7.06742e-06
ENSOCUG00000002198	FASTKD1	NO	-0.868662	2.40492e-07	-1.17264	4.67952e-13	-0.734307	6.97943e-06	-1.5982	1.36955e-11	0.107296	0.730048
ENSOCUG00000002199	GATA4	NO	-14.3081	2.3928e-42	-15.3121	9.39812e-50	-15.2769	1.36079e-49	-11.4247	3.05075e-26	1.00521	2.35567e-12
ENSOCUG00000002200	HDDC3	NO	0.105259	0.901837	-1.35885	4.16535e-06	-0.900853	0.00256337	-0.110597	0.757119	-0.522799	0.11816
ENSOCUG00000002202	TLCD3A	NO	1.45559	1.66506e-20	1.87407	2.36029e-34	1.10204	1.47804e-12	0.808555	6.5045e-05	0.972783	1.09536e-09
ENSOCUG00000002203	PTN	NO	9.67126	2.19027e-19	14.0539	1.78495e-41	14.1413	5.23754e-42	13.0657	2.06581e-35	12.3133	2.51986e-31
ENSOCUG00000002204	IGLON5	NO	8.00292	1.20546e-09	11.0705	6.99405e-18	12.4656	1.19227e-22	12.4795	1.48657e-22	6.94358	2.20528e-07
ENSOCUG00000002205	GEMIN4	NO	-0.395195	0.0299857	-0.879672	7.79592e-08	-0.98474	1.50026e-09	-0.484076	0.01519	-0.598621	0.00058592
ENSOCUG00000002206	DIS3L	NO	-1.37985	5.79476e-06	-0.650718	0.0396637	-1.68728	1.82231e-08	-2.74548	2.51346e-13	-2.70461	1.14385e-18
ENSOCUG00000002207	RABIF	NO	-0.353764	0.265591	-0.424243	0.147841	-0.30568	0.330243	-0.0924864	0.812351	-0.538114	0.0718616
ENSOCUG00000002208	ENSOCUG00000002208	NO	0.0191787	0.992816	-0.532994	0.317041	-0.161672	0.656487	0.000377098	0.694457	-0.249273	0.465836
ENSOCUG00000002210	ENSOCUG00000002210	NO	-2.45326	2.80082e-15	-0.627683	0.0538837	-0.561581	0.0875544	-0.582888	0.0781854	-3.01278	4.9698e-22
ENSOCUG00000002211	SLC16A14	NO	-1.40636	0.0171298	-3.1853	8.35154e-07	-0.080223	0.935726	-1.93974	0.0131841	-1.25315	0.0373614
[truncated: 20,459 more rows]
