# Supplementary material for: Comparative transcriptomic profiling of drug-metabolizing enzymes and drug transporters in rabbit ocular subtissues, liver, and duodenum
Source: Drug Metab Dispos. 2025 May 20;53(7):100099. doi: 10.1016/j.dmd.2025.100099 (PMC12405909; doi:10.1016/j.dmd.2025.100099)
Supplement: Supplementary Table 5 [file mmc5.xlsx]

## Sheet: Table S5
Ensembl ID	Gene name	Species	Feature_type	Description
ENSOCUG00000011201	CYP4B1	Rabbit	Gene	Oryctolagus cuniculus CYP4B1-like isozyme short form (CYP4B1), mRNA. [Source:RefSeq mRNA;Acc:NM_001082103]
ENSOCUG00000023380	CYP3A6	Rabbit	Gene	Oryctolagus cuniculus cytochrome P450 3A6 (CYP3A6), mRNA. [Source:RefSeq mRNA;Acc:NM_001171268]
ENSOCUG00000029267	CYP2C30	Rabbit	Gene	Oryctolagus cuniculus cytochrome P450 2C30 (CYP2C30), mRNA. [Source:RefSeq mRNA;Acc:NM_001171266]
ENSOCUG00000000440	CYP7B1	Rabbit	Gene	cytochrome P450 family 7 subfamily B member 1 [Source:HGNC Symbol;Acc:HGNC:2652]
ENSOCUG00000025702	CYP4A5	Rabbit	Gene	cytochrome P450, family 4, subfamily A, polypeptide 5 [Source:NCBI gene;Acc:100328576]
ENSOCUG00000017790	CYP17A1	Rabbit	Gene	cytochrome P450 family 17 subfamily A member 1 [Source:HGNC Symbol;Acc:HGNC:2593]
ENSOCUG00000021501	CYP2C5	Rabbit	Gene	Oryctolagus cuniculus cytochrome P450 2C5 (CYP2C5), mRNA. [Source:RefSeq mRNA;Acc:NM_001170926]
ENSOCUG00000021831	CYP2C4	Rabbit	Gene	Oryctolagus cuniculus cytochrome P450 2C4 (CYP2C4), mRNA. [Source:RefSeq mRNA;Acc:NM_001190431]
ENSOCUG00000027693	CYP2D24	Rabbit	Gene	Oryctolagus cuniculus cytochrome P450 2D/II (CYP2D24), mRNA. [Source:RefSeq mRNA;Acc:NM_001168397]
ENSOCUG00000006796	CYP2A10	Rabbit	Gene	Oryctolagus cuniculus cytochrome P450 2A10 (CYP2A10), mRNA. [Source:RefSeq mRNA;Acc:NM_001171049]
ENSOCUG00000000754	CYP39A1	Rabbit	Gene	cytochrome P450 family 39 subfamily A member 1 [Source:HGNC Symbol;Acc:HGNC:17449]
ENSOCUG00000026544	CYP2A11	Rabbit	Gene	CYP2A11
ENSOCUG00000008054	CYP20A1	Rabbit	Gene	cytochrome P450 family 20 subfamily A member 1 [Source:HGNC Symbol;Acc:HGNC:20576]
ENSOCUG00000027865	CYP11A1	Rabbit	Gene	cytochrome P450 family 11 subfamily A member 1 [Source:HGNC Symbol;Acc:HGNC:2590]
ENSOCUG00000002281	CYP2U1	Rabbit	Gene	cytochrome P450 family 2 subfamily U member 1 [Source:HGNC Symbol;Acc:HGNC:20582]
ENSOCUG00000027965	CYP46A1	Rabbit	Gene	cytochrome P450 family 46 subfamily A member 1 [Source:HGNC Symbol;Acc:HGNC:2641]
ENSOCUG00000007620	CYP26B1	Rabbit	Gene	cytochrome P450 family 26 subfamily B member 1 [Source:HGNC Symbol;Acc:HGNC:20581]
ENSOCUG00000007724	CYP2E1	Rabbit	Gene	cytochrome P450 family 2 subfamily E member 1 [Source:HGNC Symbol;Acc:HGNC:2631]
ENSOCUG00000026356	CYP2D23	Rabbit	Gene	Oryctolagus cuniculus cytochrome P450 2D/I (CYP2D23), mRNA. [Source:RefSeq mRNA;Acc:NM_001168395]
ENSOCUG00000000829	CYP2S1	Rabbit	Gene	cytochrome P450 family 2 subfamily S member 1 [Source:HGNC Symbol;Acc:HGNC:15654]
ENSOCUG00000004199	CYP2J1	Rabbit	Gene	cytochrome P450, family 2, subfamily J, polypeptide 1 [Source:NCBI gene;Acc:100301544]
ENSOCUG00000004935	CYP24A1	Rabbit	Gene	cytochrome P450 family 24 subfamily A member 1 [Source:HGNC Symbol;Acc:HGNC:2602]
ENSOCUG00000017247	CYP4F22	Rabbit	Gene	cytochrome P450 family 4 subfamily F member 22 [Source:HGNC Symbol;Acc:HGNC:26820]
ENSOCUG00000009153	CYP27C1	Rabbit	Gene	cytochrome P450 family 27 subfamily C member 1 [Source:HGNC Symbol;Acc:HGNC:33480]
ENSOCUG00000011300	CYP4V2	Rabbit	Gene	cytochrome P450 family 4 subfamily V member 2 [Source:HGNC Symbol;Acc:HGNC:23198]
ENSOCUG00000005745	CYP2G1	Rabbit	Gene	Cytochrome P450 2G1 [Source:UniProtKB/Swiss-Prot;Acc:P24461]
ENSOCUG00000007053	CYP21A2	Rabbit	Gene	cytochrome P450 family 21 subfamily A member 2 [Source:HGNC Symbol;Acc:HGNC:2600]
ENSOCUG00000008267	CYP4X1	Rabbit	Gene	cytochrome P450 family 4 subfamily X member 1 [Source:HGNC Symbol;Acc:HGNC:20244]
ENSOCUG00000012486	CYP27B1	Rabbit	Gene	cytochrome P450 family 27 subfamily B member 1 [Source:HGNC Symbol;Acc:HGNC:2606]
ENSOCUG00000000176	CYP26C1	Rabbit	Gene	cytochrome P450 family 26 subfamily C member 1 [Source:HGNC Symbol;Acc:HGNC:20577]
ENSOCUG00000000178	CYP26A1	Rabbit	Gene	cytochrome P450 family 26 subfamily A member 1 [Source:HGNC Symbol;Acc:HGNC:2603]
ENSOCUG00000021933	CYP2R1	Rabbit	Gene	cytochrome P450 family 2 subfamily R member 1 [Source:HGNC Symbol;Acc:HGNC:20580]
ENSOCUG00000029574	CYP2F1	Rabbit	Gene	cytochrome P450 family 2 subfamily F member 1 [Source:HGNC Symbol;Acc:HGNC:2632]
ENSOCUG00000003377	CYP27A1	Rabbit	Gene	cytochrome P450 family 27 subfamily A member 1 [Source:HGNC Symbol;Acc:HGNC:2605]
ENSOCUG00000004549	CYP51A1	Rabbit	Gene	cytochrome P450 family 51 subfamily A member 1 [Source:HGNC Symbol;Acc:HGNC:2649]
ENSOCUG00000012283	CYP7A1	Rabbit	Gene	cytochrome P450 family 7 subfamily A member 1 [Source:HGNC Symbol;Acc:HGNC:2651]
ENSOCUG00000017744	CYP1A1	Rabbit	Gene	Cytochrome P450 1A1 [Source:UniProtKB/Swiss-Prot;Acc:P05176]
ENSOCUG00000010056	CYP1A2	Rabbit	Gene	cytochrome P450 family 1 subfamily A member 2 [Source:HGNC Symbol;Acc:HGNC:2596]
ENSOCUG00000015280	CYP2C2	Rabbit	Gene	Oryctolagus cuniculus cytochrome P450 2C2 (CYP2C2), mRNA. [Source:RefSeq mRNA;Acc:NM_001171113]
ENSOCUG00000012303	CYP19A1	Rabbit	Gene	cytochrome P450, family 19, subfamily A, polypeptide 1 [Source:NCBI gene;Acc:100328545]
ENSOCUG00000016164	CYP1B1	Rabbit	Gene	cytochrome P450 family 1 subfamily B member 1 [Source:HGNC Symbol;Acc:HGNC:2597]
ENSOCUG00000002795	FMO4	Rabbit	Gene	flavin containing dimethylaniline monoxygenase 4 [Source:HGNC Symbol;Acc:HGNC:3772] GO:0004499 (GO record; description: N,N-dimethylaniline monooxygenase activity,) is an external reference matched to Transcript ENSOCUT00000002796
ENSOCUG00000009330	FMO5	Rabbit	Gene	flavin containing dimethylaniline monoxygenase 5 [Source:NCBI gene;Acc:100009064] GO:0004497 (GO record; description: monooxygenase activity,) is an external reference matched to Transcript ENSOCUT00000009329
ENSOCUG00000003610	FMO3	Rabbit	Gene	Oryctolagus cuniculus flavin containing dimethylaniline monoxygenase 3 (FMO3), mRNA. [Source:RefSeq mRNA;Acc:NM_001082246] GO:0004499 (GO record; description: N,N-dimethylaniline monooxygenase activity,) is an external reference matched to Transcript ENSOCUT00000003608
ENSOCUG00000005177	FMO2	Rabbit	Gene	Oryctolagus cuniculus flavin containing dimethylaniline monoxygenase 2 (FMO2), mRNA. [Source:RefSeq mRNA;Acc:NM_001082284] GO:0004499 (GO record; description: N,N-dimethylaniline monooxygenase activity,) is an external reference matched to Transcript ENSOCUT00000005178
ENSOCUG00000002788	FMO1	Rabbit	Gene	flavin containing dimethylaniline monoxygenase 1 [Source:HGNC Symbol;Acc:HGNC:3769] GO:0004499 (GO record; description: N,N-dimethylaniline monooxygenase activity,) is an external reference matched to Transcript ENSOCUT00000022793
ENSOCUG00000001429	MAOA	Rabbit	Gene	monoamine oxidase A [Source:HGNC Symbol;Acc:HGNC:6833]
ENSOCUG00000001436	MAOB	Rabbit	Gene	monoamine oxidase B [Source:HGNC Symbol;Acc:HGNC:6834]
ENSOCUG00000013971	AOX1	Rabbit	Gene	aldehyde oxidase 1 [Source:HGNC Symbol;Acc:HGNC:553]
ENSOCUG00000026480	AOX2	Rabbit	Gene	aldehyde oxidase 2
ENSOCUG00000035654	AOX3	Rabbit	Gene	aldehyde oxidase 3 (AOX3), mRNA. [Source:RefSeq mRNA;Acc:NM_001308460]
ENSOCUG00000024593	AOX4	Rabbit	Gene	aldehyde oxidase 4 (AOX4), mRNA. [Source:RefSeq mRNA;Acc:NM_001278863]
ENSOCUG00000001230	XDH	Rabbit	Gene	xanthine dehydrogenase (XDH), mRNA. [Source:RefSeq mRNA;Acc:NM_001122938]
ENSOCUG00000023401	ADH4	Rabbit	Gene	Alcohol dehydrogenase class-2 isozyme 2 [Source:UniProtKB/Swiss-Prot;Acc:O46650] ADH4-207 (Transcript name record; description: alcohol dehydrogenase 4 (class II), pi polypeptide,) is an external reference matched to Transcript ENSOCUT00000012630
ENSOCUG00000033073	ADH6	Rabbit	Gene	alcohol dehydrogenase 1A (class I), alpha polypeptide (ADH1A), mRNA. [Source:RefSeq mRNA;Acc:NM_001101704] ADH6-206 (Transcript name record; description: alcohol dehydrogenase 6 (class V),) is an external reference matched to Transcript ENSOCUT00000000001
ENSOCUG00000004263	ADH5	Rabbit	Gene	alcohol dehydrogenase 5 (class III), chi polypeptide (ADH5), mRNA. [Source:RefSeq mRNA;Acc:NM_001082624] NM_001082624.1 (RefSeq mRNA record; description: Oryctolagus cuniculus alcohol dehydrogenase 5 (class III), chi polypeptide (ADH5), mRNA.,) is an external reference matched to Transcript ENSOCUT00000004266
ENSOCUG00000011906	ALDH3A2	Rabbit	Gene	aldehyde dehydrogenase 3 family member A2 [Source:HGNC Symbol;Acc:HGNC:403] ALDH3A2-202 (Transcript name record; description: aldehyde dehydrogenase 3 family member A2,) is an external reference matched to Transcript ENSOCUT00000011904
ENSOCUG00000008325	ALDH2	Rabbit	Gene	aldehyde dehydrogenase 2 family member [Source:HGNC Symbol;Acc:HGNC:404] ALDH2-201 (Transcript name record; description: aldehyde dehydrogenase 2 family member,) is an external reference matched to Transcript ENSOCUT00000008326
ENSOCUG00000010185	ALDH7A1	Rabbit	Gene	aldehyde dehydrogenase 7 family member A1 [Source:HGNC Symbol;Acc:HGNC:877] ALDH7A1-204 (Transcript name record; description: aldehyde dehydrogenase 7 family member A1,) is an external reference matched to Transcript ENSOCUT00000010187
ENSOCUG00000009444	ALDH1A1	Rabbit	Gene	aldehyde dehydrogenase 1 family member A1 [Source:HGNC Symbol;Acc:HGNC:402] ALDH1A1-201 (Transcript name record; description: aldehyde dehydrogenase 1 family member A1,) is an external reference matched to Transcript ENSOCUT00000026662
ENSOCUG00000026756	ALDH16A1	Rabbit	Gene	aldehyde dehydrogenase 16 family member A1 [Source:HGNC Symbol;Acc:HGNC:28114] ALDH16A1-201 (Transcript name record; description: aldehyde dehydrogenase 16 family member A1,) is an external reference matched to Transcript ENSOCUT00000029150
ENSOCUG00000015315	ALDH4A1	Rabbit	Gene	aldehyde dehydrogenase 4 family member A1 [Source:HGNC Symbol;Acc:HGNC:406] ALDH4A1-201 (Transcript name record; description: aldehyde dehydrogenase 4 family member A1,) is an external reference matched to Transcript ENSOCUT00000015321
ENSOCUG00000025121	ALDH6A1	Rabbit	Gene	aldehyde dehydrogenase 6 family member A1 [Source:HGNC Symbol;Acc:HGNC:7179] XM_002719652.3 (RefSeq mRNA predicted record; description: PREDICTED: Oryctolagus cuniculus aldehyde dehydrogenase 6 family member A1 (ALDH6A1), transcript variant X1, mRNA.,) is an external reference matched to Transcript ENSOCUT00000022147
ENSOCUG00000011613	ALDH8A1	Rabbit	Gene	aldehyde dehydrogenase 8 family member A1 [Source:HGNC Symbol;Acc:HGNC:15471] XM_002714833.3 (RefSeq mRNA predicted record; description: PREDICTED: Oryctolagus cuniculus aldehyde dehydrogenase 8 family member A1 (ALDH8A1), mRNA.,) is an external reference matched to Transcript ENSOCUT00000011615
ENSOCUG00000003063	ALDH5A1	Rabbit	Gene	aldehyde dehydrogenase 5 family member A1 [Source:HGNC Symbol;Acc:HGNC:408] ALDH5A1-201 (Transcript name record; description: aldehyde dehydrogenase 5 family member A1,) is an external reference matched to Transcript ENSOCUT00000003062
ENSOCUG00000015071	ALDH1L1	Rabbit	Gene	aldehyde dehydrogenase 1 family member L1 [Source:HGNC Symbol;Acc:HGNC:3978] ALDH1L1-203 (Transcript name record; description: aldehyde dehydrogenase 1 family member L1,) is an external reference matched to Transcript ENSOCUT00000015076
ENSOCUG00000006962	ALDH1L2	Rabbit	Gene	aldehyde dehydrogenase 1 family member L2 [Source:HGNC Symbol;Acc:HGNC:26777] ALDH1L2-201 (Transcript name record; description: aldehyde dehydrogenase 1 family member L2,) is an external reference matched to Transcript ENSOCUT00000006965
ENSOCUG00000016942	ALDH1A2	Rabbit	Gene	aldehyde dehydrogenase 1 family member A2 [Source:HGNC Symbol;Acc:HGNC:15472] ALDH1A2-203 (Transcript name record; description: aldehyde dehydrogenase 1 family member A2,) is an external reference matched to Transcript ENSOCUT00000016946
ENSOCUG00000007938	ALDH1A3	Rabbit	Gene	aldehyde dehydrogenase 1 family member A3
ENSOCUG00000005956	ALDH18A1	Rabbit	Gene	aldehyde dehydrogenase 18 family member A1 [Source:HGNC Symbol;Acc:HGNC:9722] ALDH18A1-201 (Transcript name record; description: aldehyde dehydrogenase 18 family member A1,) is an external reference matched to Transcript ENSOCUT00000005957
ENSOCUG00000000479	PAOX	Rabbit	Gene	polyamine oxidase [Source:HGNC Symbol;Acc:HGNC:20837]
ENSOCUG00000008341	ADHFE1	Rabbit	Gene	alcohol dehydrogenase iron containing 1 [Source:HGNC Symbol;Acc:HGNC:16354] ADHFE1-201 (Transcript name record; description: alcohol dehydrogenase iron containing 1,) is an external reference matched to Transcript ENSOCUT00000008339
ENSOCUG00000014731	AOC1	Rabbit	Gene	amine oxidase copper containing 1 [Source:HGNC Symbol;Acc:HGNC:80]
ENSOCUG00000015997	AOC2	Rabbit	Gene	amine oxidase copper containing 2 [Source:HGNC Symbol;Acc:HGNC:549]
ENSOCUG00000033151	AOC3	Rabbit	Gene	amine oxidase copper containing 3 [Source:HGNC Symbol;Acc:HGNC:550]
ENSOCUG00000005938	GPX1	Rabbit	Gene	Oryctolagus cuniculus glutathione peroxidase 1 (GPX1), mRNA. [Source:RefSeq mRNA;Acc:NM_001085444] NM_001085444.1 (RefSeq mRNA record; description: Oryctolagus cuniculus glutathione peroxidase 1 (GPX1), mRNA.,) is an external reference matched to Transcript ENSOCUT00000005937
ENSOCUG00000016829	GPX6	Rabbit	Gene	Oryctolagus cuniculus glutathione peroxidase 6 (GPX6), mRNA. [Source:RefSeq mRNA;Acc:NM_001256906] NM_001256906.1 (RefSeq mRNA record; description: Oryctolagus cuniculus glutathione peroxidase 6 (GPX6), mRNA.,) is an external reference matched to Transcript ENSOCUT00000016826
ENSOCUG00000016836	GPX5	Rabbit	Gene	glutathione peroxidase 5 [Source:HGNC Symbol;Acc:HGNC:4557] GPX5-201 (Transcript name record; description: glutathione peroxidase 5,) is an external reference matched to Transcript ENSOCUT00000016833
ENSOCUG00000007319	GPX7	Rabbit	Gene	Oryctolagus cuniculus glutathione peroxidase 7 (GPX7), mRNA. [Source:RefSeq mRNA;Acc:NM_001256904] NM_001256904.1 (RefSeq mRNA record; description: Oryctolagus cuniculus glutathione peroxidase 7 (GPX7), mRNA.,) is an external reference matched to Transcript ENSOCUT00000007317
ENSOCUG00000037446	GPX2	Rabbit	Gene	glutathione peroxidase 2 [Source:HGNC Symbol;Acc:HGNC:4554] GPX2-201 (Transcript name record; description: glutathione peroxidase 2,) is an external reference matched to Transcript ENSOCUT00000064133
ENSOCUG00000015267	GPX8	Rabbit	Gene	glutathione peroxidase 8 (putative) [Source:HGNC Symbol;Acc:HGNC:33100] GPX8-201 (Transcript name record; description: glutathione peroxidase 8 (putative),) is an external reference matched to Transcript ENSOCUT00000015262
ENSOCUG00000037867	GPX3	Rabbit	Gene	Oryctolagus cuniculus glutathione peroxidase 3 (GPX3), mRNA. [Source:RefSeq mRNA;Acc:NM_001256900] NM_001256900.1 (RefSeq mRNA record; description: Oryctolagus cuniculus glutathione peroxidase 3 (GPX3), mRNA.,) is an external reference matched to Transcript ENSOCUT00000041521
ENSOCUG00000009698	LPO	Rabbit	Gene	lactoperoxidase [Source:HGNC Symbol;Acc:HGNC:6678] GO:0036393 (GO record; description: thiocyanate peroxidase activity,) is an external reference matched to Transcript ENSOCUT00000009696
ENSOCUG00000010009	EPX	Rabbit	Gene	eosinophil peroxidase [Source:HGNC Symbol;Acc:HGNC:3423] EPX-201 (Transcript name record; description: eosinophil peroxidase,) is an external reference matched to Transcript ENSOCUT00000010011
ENSOCUG00000016422	TPO	Rabbit	Gene	thyroid peroxidase [Source:HGNC Symbol;Acc:HGNC:12015] TPO-203 (Transcript name record; description: thyroid peroxidase,) is an external reference matched to Transcript ENSOCUT00000016422
ENSOCUG00000005652	NOX1	Rabbit	Gene	NADPH oxidase 1 [Source:HGNC Symbol;Acc:HGNC:7889]
ENSOCUG00000001440	NOX3	Rabbit	Gene	NADPH oxidase 3 [Source:HGNC Symbol;Acc:HGNC:7890]
ENSOCUG00000016685	NOX4	Rabbit	Gene	NADPH oxidase 4 [Source:HGNC Symbol;Acc:HGNC:7891]
ENSOCUG00000015805	NOX5	Rabbit	Gene	NADPH oxidase 5 [Source:HGNC Symbol;Acc:HGNC:14874]
ENSOCUG00000014255	DUOX2	Rabbit	Gene	dual oxidase 2 [Source:HGNC Symbol;Acc:HGNC:13273]
ENSOCUG00000014307	DUOX1	Rabbit	Gene	dual oxidase 1 [Source:HGNC Symbol;Acc:HGNC:3062]
ENSOCUG00000014298	DUOXA1	Rabbit	Gene	dual oxidase maturation factor 1 [Source:HGNC Symbol;Acc:HGNC:26507]
ENSOCUG00000014290	DUOXA2	Rabbit	Gene	dual oxidase maturation factor 2 [Source:HGNC Symbol;Acc:HGNC:32698]
ENSOCUG00000011539	HAO1	Rabbit	Gene	hydroxyacid oxidase 1 [Source:HGNC Symbol;Acc:HGNC:4809]
ENSOCUG00000017949	HAO2	Rabbit	Gene	hydroxyacid oxidase 2 [Source:HGNC Symbol;Acc:HGNC:4810]
ENSOCUG00000012924	ACOX1	Rabbit	Gene	acyl-CoA oxidase 1 [Source:HGNC Symbol;Acc:HGNC:119]
ENSOCUG00000029197	ACOXL	Rabbit	Gene	acyl-CoA oxidase like [Source:HGNC Symbol;Acc:HGNC:25621]
ENSOCUG00000004155	ACOX2	Rabbit	Gene	acyl-CoA oxidase 2 [Source:HGNC Symbol;Acc:HGNC:120]
ENSOCUG00000022723	ACAD11	Rabbit	Gene	acyl-CoA dehydrogenase family member 11 [Source:HGNC Symbol;Acc:HGNC:30211]
ENSOCUG00000011635	ACAD9	Rabbit	Gene	acyl-CoA dehydrogenase family member 9 [Source:HGNC Symbol;Acc:HGNC:21497]
ENSOCUG00000011359	ACAD10	Rabbit	Gene	acyl-CoA dehydrogenase family member 10 [Source:HGNC Symbol;Acc:HGNC:21597]
ENSOCUG00000003313	LOX	Rabbit	Gene	lysyl oxidase [Source:HGNC Symbol;Acc:HGNC:6664]
ENSOCUG00000000978	LOXL1	Rabbit	Gene	lysyl oxidase like 1 [Source:HGNC Symbol;Acc:HGNC:6665]
ENSOCUG00000014596	LOXL2	Rabbit	Gene	lysyl oxidase like 2 [Source:HGNC Symbol;Acc:HGNC:6666]
ENSOCUG00000027040	LOXL3	Rabbit	Gene	lysyl oxidase like 3 [Source:HGNC Symbol;Acc:HGNC:13869]
ENSOCUG00000004988	LOXL4	Rabbit	Gene	lysyl oxidase like 4 [Source:HGNC Symbol;Acc:HGNC:17171]
ENSOCUG00000002403	PPOX	Rabbit	Gene	protoporphyrinogen oxidase [Source:HGNC Symbol;Acc:HGNC:9280]
ENSOCUG00000005175	QSOX1	Rabbit	Gene	quiescin sulfhydryl oxidase 1 [Source:HGNC Symbol;Acc:HGNC:9756]
ENSOCUG00000001227	DDO	Rabbit	Gene	D-aspartate oxidase [Source:HGNC Symbol;Acc:HGNC:2727]
ENSOCUG00000015278	PIPOX	Rabbit	Gene	pipecolic acid and sarcosine oxidase [Source:HGNC Symbol;Acc:HGNC:17804]
ENSOCUG00000017858	CPOX	Rabbit	Gene	coproporphyrinogen oxidase [Source:HGNC Symbol;Acc:HGNC:2321]
ENSOCUG00000010512	RNLS	Rabbit	Gene	renalase, FAD dependent amine oxidase [Source:HGNC Symbol;Acc:HGNC:25641]
ENSOCUG00000008337	PCYOX1L	Rabbit	Gene	prenylcysteine oxidase 1 like [Source:HGNC Symbol;Acc:HGNC:28477]
ENSOCUG00000017484	PNPO	Rabbit	Gene	pyridoxamine 5,-phosphate oxidase [Source:HGNC Symbol;Acc:HGNC:30260]
ENSOCUG00000008024	SMOX	Rabbit	Gene	spermine oxidase [Source:HGNC Symbol;Acc:HGNC:15862]
ENSOCUG00000011208	PCYOX1	Rabbit	Gene	prenylcysteine oxidase 1 [Source:HGNC Symbol;Acc:HGNC:20588]
ENSOCUG00000015719	SCO1	Rabbit	Gene	SCO cytochrome c oxidase assembly protein 1 [Source:HGNC Symbol;Acc:HGNC:10603]
ENSOCUG00000001322	DAAO	Rabbit	Gene	D-amino acid oxidase [Source:HGNC Symbol;Acc:HGNC:2671]
ENSOCUG00000000997	SUOX	Rabbit	Gene	sulfite oxidase [Source:HGNC Symbol;Acc:HGNC:11460]
ENSOCUG00000007699	KMO	Rabbit	Gene	kynurenine 3-monooxygenase [Source:HGNC Symbol;Acc:HGNC:6381]
ENSOCUG00000027397	uricase	Rabbit	Gene	Oryctolagus cuniculus uricase (LOC100009266), mRNA. [Source:RefSeq mRNA;Acc:NM_001128073]
ENSOCUG00000001299	MICAL2	Rabbit	Gene	microtubule associated monooxygenase, calponin and LIM domain containing 2 [Source:HGNC Symbol;Acc:HGNC:24693]
ENSOCUG00000006048	MICAL1	Rabbit	Gene	microtubule associated monooxygenase, calponin and LIM domain containing 1 [Source:HGNC Symbol;Acc:HGNC:20619]
ENSOCUG00000025332	RDH14	Rabbit	Gene	retinol dehydrogenase 14 [Source:HGNC Symbol;Acc:HGNC:19979] GO:0008106 (GO record; description: alcohol dehydrogenase (NADP+) activity,) is an external reference matched to Transcript ENSOCUT00000028265
ENSOCUG00000000592	RDH12	Rabbit	Gene
ENSOCUG00000002546	PDHA2	Rabbit	Gene	pyruvate dehydrogenase E1 alpha 2 subunit [Source:HGNC Symbol;Acc:HGNC:8807] GO:0016624 (GO record; description: oxidoreductase activity, acting on the aldehyde or oxo group of donors, disulfide as acceptor,) is an external reference matched to Transcript ENSOCUT00000002541
ENSOCUG00000000590	RDH11	Rabbit	Gene	retinol dehydrogenase 11 [Source:HGNC Symbol;Acc:HGNC:17964] GO:0110095 (GO record; description: cellular detoxification of aldehyde,) is an external reference matched to Transcript ENSOCUT00000058470
ENSOCUG00000023789	BCKDHA	Rabbit	Gene	branched chain keto acid dehydrogenase E1 subunit alpha [Source:HGNC Symbol;Acc:HGNC:986] GO:0016624 (GO record; description: oxidoreductase activity, acting on the aldehyde or oxo group of donors, disulfide as acceptor,) is an external reference matched to Transcript ENSOCUT00000026585
ENSOCUG00000014748	PDHA1	Rabbit	Gene	pyruvate dehydrogenase E1 alpha 1 subunit [Source:HGNC Symbol;Acc:HGNC:8806] GO:0016624 (GO record; description: oxidoreductase activity, acting on the aldehyde or oxo group of donors, disulfide as acceptor,) is an external reference matched to Transcript ENSOCUT00000014744
ENSOCUG00000010922	GAPDHS	Rabbit	Gene	glyceraldehyde-3-phosphate dehydrogenase, spermatogenic [Source:HGNC Symbol;Acc:HGNC:24864] GO:0016620 (GO record; description: oxidoreductase activity, acting on the aldehyde or oxo group of donors, NAD or NADP as acceptor,) is an external reference matched to Transcript ENSOCUT00000010919
ENSOCUG00000013787	OGDHL	Rabbit	Gene	oxoglutarate dehydrogenase like [Source:HGNC Symbol;Acc:HGNC:25590] GO:0016624 (GO record; description: oxidoreductase activity, acting on the aldehyde or oxo group of donors, disulfide as acceptor,) is an external reference matched to Transcript ENSOCUT00000013794
ENSOCUG00000029891	GAPDH	Rabbit	Gene	glyceraldehyde-3-phosphate dehydrogenase (GAPDH), mRNA. [Source:RefSeq mRNA;Acc:NM_001082253] GO:0016620 (GO record; description: oxidoreductase activity, acting on the aldehyde or oxo group of donors, NAD or NADP as acceptor,) is an external reference matched to Transcript ENSOCUT00000036324
ENSOCUG00000009296	DHTKD1	Rabbit	Gene	dehydrogenase E1 and transketolase domain containing 1 [Source:HGNC Symbol;Acc:HGNC:23537] GO:0016624 (GO record; description: oxidoreductase activity, acting on the aldehyde or oxo group of donors, disulfide as acceptor,) is an external reference matched to Transcript ENSOCUT00000009298
ENSOCUG00000002419	OGDH	Rabbit	Gene	oxoglutarate dehydrogenase [Source:HGNC Symbol;Acc:HGNC:8124] GO:0016624 (GO record; description: oxidoreductase activity, acting on the aldehyde or oxo group of donors, disulfide as acceptor,) is an external reference matched to Transcript ENSOCUT00000002425
ENSOCUG00000008501	AKR1E2	Rabbit	Gene	aldo-keto reductase family 1 member E2 [Source:HGNC Symbol;Acc:HGNC:23437] AKR1E2-202 (Transcript name record; description: aldo-keto reductase family 1 member E2,) is an external reference matched to Transcript ENSOCUT00000008501
ENSOCUG00000017363	AKR1A1	Rabbit	Gene	aldo-keto reductase family 1 member A1 [Source:HGNC Symbol;Acc:HGNC:380] AKR1A1-203 (Transcript name record; description: aldo-keto reductase family 1 member A1,) is an external reference matched to Transcript ENSOCUT00000005944
ENSOCUG00000016605	AKR1B1	Rabbit	Gene	aldo-keto reductase family 1 member B [Source:HGNC Symbol;Acc:HGNC:381] AKR1B1-201 (Transcript name record; description: aldo-keto reductase family 1 member B,) is an external reference matched to Transcript ENSOCUT00000016602
ENSOCUG00000000153	AKR7L	Rabbit	Gene	aldo-keto reductase family 7 like (gene/pseudogene) [Source:HGNC Symbol;Acc:HGNC:24056] AKR7L-201 (Transcript name record; description: aldo-keto reductase family 7 like (gene/pseudogene),) is an external reference matched to Transcript ENSOCUT00000000153
ENSOCUG00000029709	AKR7A3	Rabbit	Gene	aldo-keto reductase family 7 member A3 [Source:HGNC Symbol;Acc:HGNC:390]
ENSOCUG00000005825	AKR1C1	Rabbit	Gene	XM_008248595.2 (RefSeq mRNA predicted record; description: PREDICTED: Oryctolagus cuniculus aldo-keto reductase family 1 member C1 homolog (AKR1C1L), transcript variant X1, mRNA.,) is an external reference matched to Transcript ENSOCUT00000042489
ENSOCUG00000023410	AKR1D1	Rabbit	Gene	G1TLA5 (UniProtKB/TrEMBL record; description: Aldo-keto reductase family 1 member D1,) is an external reference matched to Translation ENSOCUP00000017752
ENSOCUG00000026383	AKR1B10	Rabbit	Gene	aldo-keto reductase family 1 member B10 [Source:HGNC Symbol;Acc:HGNC:382] AKR1B10-201 (Transcript name record; description: aldo-keto reductase family 1 member B10,) is an external reference matched to Transcript ENSOCUT00000026904
ENSOCUG00000016759	CBR3	Rabbit	Gene	carbonyl reductase 3 [Source:HGNC Symbol;Acc:HGNC:1549] CBR3-201 (Transcript name record; description: carbonyl reductase 3,) is an external reference matched to Transcript ENSOCUT00000016753
ENSOCUG00000006446	CBR4	Rabbit	Gene	carbonyl reductase 4 [Source:HGNC Symbol;Acc:HGNC:25891] CBR4-202 (Transcript name record; description: carbonyl reductase 4,) is an external reference matched to Transcript ENSOCUT00000006442
ENSOCUG00000027184	CBR1	Rabbit	Gene	carbonyl reductase [NADPH] 1, GO:0004090 (GO record; description: carbonyl reductase (NADPH) activity,) is an external reference matched to Transcript ENSOCUT00000007174
ENSOCUG00000002942	DHRS1	Rabbit	Gene	dehydrogenase/reductase 1 [Source:HGNC Symbol;Acc:HGNC:16445] GO:0004090 (GO record; description: carbonyl reductase (NADPH) activity,) is an external reference matched to Transcript ENSOCUT00000002942
ENSOCUG00000028074	DHRS2	Rabbit	Gene	Oryctolagus cuniculus dehydrogenase/reductase (SDR family) member 2 (DHRS2), mRNA. [Source:RefSeq mRNA;Acc:NM_001277088] GO:0004090 (GO record; description: carbonyl reductase (NADPH) activity,) is an external reference matched to Transcript ENSOCUT00000030126
ENSOCUG00000002249	DHRS7	Rabbit	Gene	dehydrogenase/reductase 7 [Source:HGNC Symbol;Acc:HGNC:21524] GO:0004090 (GO record; description: carbonyl reductase (NADPH) activity,) is an external reference matched to Transcript ENSOCUT00000002248
ENSOCUG00000014041	DHRS7B	Rabbit	Gene	dehydrogenase/reductase 7B [Source:HGNC Symbol;Acc:HGNC:24547] DHRS7B-201 (Transcript name record; description: dehydrogenase/reductase 7B,) is an external reference matched to Transcript ENSOCUT00000014042
ENSOCUG00000008066	DHRS7C	Rabbit	Gene	dehydrogenase/reductase 7C [Source:HGNC Symbol;Acc:HGNC:32423] XM_002718963.3 (RefSeq mRNA predicted record; description: PREDICTED: Oryctolagus cuniculus dehydrogenase/reductase 7C (DHRS7C), transcript variant X1, mRNA.,) is an external reference matched to Transcript ENSOCUT00000008064
ENSOCUG00000015219	DHRS13	Rabbit	Gene	dehydrogenase/reductase 13 [Source:HGNC Symbol;Acc:HGNC:28326] DHRS13-201 (Transcript name record; description: dehydrogenase/reductase 13,) is an external reference matched to Transcript ENSOCUT00000015215
ENSOCUG00000021716	DHRS4	Rabbit	Gene	Oryctolagus cuniculus dehydrogenase/reductase (SDR family) member 4 (DHRS4), mRNA. [Source:RefSeq mRNA;Acc:NM_001082218] DHRS4-202 (EntrezGene transcript name record; description: dehydrogenase/reductase (SDR family) member 4,) is an external reference matched to Transcript ENSOCUT00000031623
ENSOCUG00000021228	DHRS11	Rabbit	Gene	dehydrogenase/reductase 11 [Source:HGNC Symbol;Acc:HGNC:28639] DHRS11-201 (Transcript name record; description: dehydrogenase/reductase 11,) is an external reference matched to Transcript ENSOCUT00000024963
ENSOCUG00000005666	DHRS9	Rabbit	Gene	dehydrogenase/reductase 9 [Source:HGNC Symbol;Acc:HGNC:16888] DHRS9-201 (Transcript name record; description: dehydrogenase/reductase 9,) is an external reference matched to Transcript ENSOCUT00000005663
ENSOCUG00000009657	SDR16C5	Rabbit	Gene	short chain dehydrogenase/reductase family 16C member 5 [Source:HGNC Symbol;Acc:HGNC:30311] SDR16C5-201 (Transcript name record; description: short chain dehydrogenase/reductase family 16C member 5,) is an external reference matched to Transcript ENSOCUT00000009654
ENSOCUG00000002151	SDR39U1	Rabbit	Gene	short chain dehydrogenase/reductase family 39U member 1 [Source:HGNC Symbol;Acc:HGNC:20275] SDR39U1-202 (Transcript name record; description: short chain dehydrogenase/reductase family 39U member 1,) is an external reference matched to Transcript ENSOCUT00000002152
ENSOCUG00000016649	SDR42E1	Rabbit	Gene	short chain dehydrogenase/reductase family 42E, member 1 [Source:HGNC Symbol;Acc:HGNC:29834] SDR42E1-201 (Transcript name record; description: short chain dehydrogenase/reductase family 42E, member 1,) is an external reference matched to Transcript ENSOCUT00000016640
ENSOCUG00000008060	SDR42E2	Rabbit	Gene	short chain dehydrogenase/reductase family 42E, member 2 [Source:HGNC Symbol;Acc:HGNC:35414] SDR42E2-201 (Transcript name record; description: short chain dehydrogenase/reductase family 42E, member 2,) is an external reference matched to Transcript ENSOCUT00000008059
ENSOCUG00000003423	SDR9C7	Rabbit	Gene	short chain dehydrogenase/reductase family 9C member 7 [Source:HGNC Symbol;Acc:HGNC:29958] SDR9C7-201 (Transcript name record; description: short chain dehydrogenase/reductase family 9C member 7,) is an external reference matched to Transcript ENSOCUT00000003420
ENSOCUG00000016499	NQO2	Rabbit	Gene	N-ribosyldihydronicotinamide:quinone reductase 2 [Source:HGNC Symbol;Acc:HGNC:7856]
ENSOCUG00000004396	NQO1	Rabbit	Gene	NAD(P)H quinone dehydrogenase 1 [Source:HGNC Symbol;Acc:HGNC:2874]
ENSOCUG00000021696	POR	Rabbit	Gene	cytochrome p450 oxidoreductase [Source:HGNC Symbol;Acc:HGNC:9208] G1TV40 (UniProtKB/TrEMBL record; description: NADPH--cytochrome P450 reductase,) is an external reference matched to Translation ENSOCUP00000020921
ENSOCUG00000014820	CYBRD1	Rabbit	Gene	cytochrome b reductase 1 [Source:HGNC Symbol;Acc:HGNC:20797] CYBRD1-201 (Transcript name record; description: cytochrome b reductase 1,) is an external reference matched to Transcript ENSOCUT00000014817
ENSOCUG00000024817	CYB5RL	Rabbit	Gene	cytochrome b5 reductase like [Source:HGNC Symbol;Acc:HGNC:32220] CYB5RL-201 (Transcript name record; description: cytochrome b5 reductase like,) is an external reference matched to Transcript ENSOCUT00000023356
ENSOCUG00000026470	CYB561	Rabbit	Gene	cytochrome b561 [Source:HGNC Symbol;Acc:HGNC:2571] CYB561-202 (Transcript name record; description: cytochrome b561,) is an external reference matched to Transcript ENSOCUT00000025034
ENSOCUG00000001677	CYB561A3	Rabbit	Gene	cytochrome b561 family member A3 [Source:HGNC Symbol;Acc:HGNC:23014] CYB561A3-202 (Transcript name record; description: cytochrome b561 family member A3,) is an external reference matched to Transcript ENSOCUT00000001676
ENSOCUG00000037782	CYB561D1	Rabbit	Gene	cytochrome b561 family member D1 [Source:HGNC Symbol;Acc:HGNC:26804] CYB561D1-201 (Transcript name record; description: cytochrome b561 family member D1,) is an external reference matched to Transcript ENSOCUT00000005543
ENSOCUG00000005278	CYB561D2	Rabbit	Gene	cytochrome b561 family member D2 [Source:HGNC Symbol;Acc:HGNC:30253] CYB561D2-201 (Transcript name record; description: cytochrome b561 family member D2,) is an external reference matched to Transcript ENSOCUT00000005277
ENSOCUG00000029115	CYTB	Rabbit	Gene	transmembrane ascorbate-dependent reductase, cytochrome b [Source:NCBI gene;Acc:808227] CYTB-201 (EntrezGene transcript name record; description: cytochrome b,) is an external reference matched to Transcript ENSOCUT00000033140
ENSOCUG00000016799	CYB5R1	Rabbit	Gene	cytochrome b5 reductase 1 [Source:HGNC Symbol;Acc:HGNC:13397] XM_008268565.2 (RefSeq mRNA predicted record; description: PREDICTED: Oryctolagus cuniculus NADH-cytochrome b5 reductase 1 (LOC100340684), mRNA.,) is an external reference matched to Transcript ENSOCUT00000016800
ENSOCUG00000015001	CYB5R2	Rabbit	Gene	cytochrome b5 reductase 2 [Source:HGNC Symbol;Acc:HGNC:24376] CYB5R2-201 (Transcript name record; description: cytochrome b5 reductase 2,) is an external reference matched to Transcript ENSOCUT00000030544
ENSOCUG00000014248	CYB5R3	Rabbit	Gene	cytochrome b5 reductase 3 [Source:HGNC Symbol;Acc:HGNC:2873] CYB5R3-201 (Transcript name record; description: cytochrome b5 reductase 3,) is an external reference matched to Transcript ENSOCUT00000014248
ENSOCUG00000007137	CYB5R4	Rabbit	Gene	cytochrome b5 reductase 4 [Source:HGNC Symbol;Acc:HGNC:20147] XM_008263160.2 (RefSeq mRNA predicted record; description: PREDICTED: Oryctolagus cuniculus cytochrome b5 reductase 4 (LOC100341357), transcript variant X2, mRNA.,) is an external reference matched to Transcript ENSOCUT00000007139
ENSOCUG00000014832	STEAP2	Rabbit	Gene	STEAP2 metalloreductase [Source:HGNC Symbol;Acc:HGNC:17885] GO:0052851 (GO record; description: ferric-chelate reductase (NADPH) activity,) is an external reference matched to Transcript ENSOCUT00000041251
ENSOCUG00000002574	STEAP4	Rabbit	Gene	STEAP4 metalloreductase [Source:HGNC Symbol;Acc:HGNC:21923] GO:0052851 (GO record; description: ferric-chelate reductase (NADPH) activity,) is an external reference matched to Transcript ENSOCUT00000002573
ENSOCUG00000005242	QDPR	Rabbit	Gene	quinoid dihydropteridine reductase [Source:HGNC Symbol;Acc:HGNC:9752] QDPR-201 (Transcript name record; description: quinoid dihydropteridine reductase,) is an external reference matched to Transcript ENSOCUT00000005239
ENSOCUG00000004879	PTGR1	Rabbit	Gene	prostaglandin reductase 1 [Source:HGNC Symbol;Acc:HGNC:18429] PTGR1-201 (Transcript name record; description: prostaglandin reductase 1,) is an external reference matched to Transcript ENSOCUT00000004878
ENSOCUG00000006785	PTGR2	Rabbit	Gene	prostaglandin reductase 2 [Source:HGNC Symbol;Acc:HGNC:20149] PTGR2-201 (Transcript name record; description: prostaglandin reductase 2,) is an external reference matched to Transcript ENSOCUT00000006783
ENSOCUG00000008234	PTGR3	Rabbit	Gene	zinc binding alcohol dehydrogenase domain containing 2 [Source:HGNC Symbol;Acc:HGNC:28697] PTGR3-201 (Transcript name record; description: prostaglandin reductase 3,) is an external reference matched to Transcript ENSOCUT00000008229
ENSOCUG00000003370	MSRA	Rabbit	Gene	methionine sulfoxide reductase A [Source:HGNC Symbol;Acc:HGNC:7377] MSRA-204 (Transcript name record; description: methionine sulfoxide reductase A,) is an external reference matched to Transcript ENSOCUT00000003368
ENSOCUG00000022831	MSRB1	Rabbit	Gene	Oryctolagus cuniculus methionine sulfoxide reductase B1 (MSRB1), mRNA. [Source:RefSeq mRNA;Acc:NM_001199820] NM_001199820.1 (RefSeq mRNA record; description: Oryctolagus cuniculus methionine sulfoxide reductase B1 (MSRB1), mRNA.,) is an external reference matched to Transcript ENSOCUT00000029810
ENSOCUG00000001844	PYCR1	Rabbit	Gene	pyrroline-5-carboxylate reductase 1 [Source:HGNC Symbol;Acc:HGNC:9721] PYCR1-201 (Transcript name record; description: pyrroline-5-carboxylate reductase 1,) is an external reference matched to Transcript ENSOCUT00000001845
ENSOCUG00000001915	PYCR2	Rabbit	Gene	pyrroline-5-carboxylate reductase 2 [Source:HGNC Symbol;Acc:HGNC:30262] XM_002717478.3 (RefSeq mRNA predicted record; description: PREDICTED: Oryctolagus cuniculus pyrroline-5-carboxylate reductase family member 2 (PYCR2), mRNA.,) is an external reference matched to Transcript ENSOCUT00000001912
ENSOCUG00000004336	FAR1	Rabbit	Gene	fatty acyl-CoA reductase 1 [Source:HGNC Symbol;Acc:HGNC:26222] FAR1-201 (Transcript name record; description: fatty acyl-CoA reductase 1,) is an external reference matched to Transcript ENSOCUT00000004333
ENSOCUG00000017243	FAR2	Rabbit	Gene	fatty acyl-CoA reductase 2 [Source:HGNC Symbol;Acc:HGNC:25531] FAR2-201 (Transcript name record; description: fatty acyl-CoA reductase 2,) is an external reference matched to Transcript ENSOCUT00000017241
ENSOCUG00000009455	FRRS1	Rabbit	Gene	ferric chelate reductase 1 [Source:HGNC Symbol;Acc:HGNC:27622] FRRS1-201 (Transcript name record; description: ferric chelate reductase 1,) is an external reference matched to Transcript ENSOCUT00000009457
ENSOCUG00000014570	FRRS1L	Rabbit	Gene	ferric chelate reductase 1 like [Source:HGNC Symbol;Acc:HGNC:1362] FRRS1L-201 (Transcript name record; description: ferric chelate reductase 1 like,) is an external reference matched to Transcript ENSOCUT00000014567
ENSOCUG00000003961	TXNRD1	Rabbit	Gene	thioredoxin reductase 1 [Source:HGNC Symbol;Acc:HGNC:12437] TXNRD1-202 (Transcript name record; description: thioredoxin reductase 1,) is an external reference matched to Transcript ENSOCUT00000003961
ENSOCUG00000008949	TXNRD3	Rabbit	Gene	thioredoxin reductase 3 [Source:HGNC Symbol;Acc:HGNC:20667] GO:0004791 (GO record; description: thioredoxin-disulfide reductase activity,) is an external reference matched to Transcript ENSOCUT00000008955
ENSOCUG00000006737	CES1			carboxylesterase 1
ENSOCUG00000025273	CES2			Cocaine esterase
ENSOCUG00000005152	CES3	Rabbit	Gene	carboxylesterase 3 [Source:HGNC Symbol;Acc:HGNC:1865] CES3-201 (Transcript name record; description: carboxylesterase 3,) is an external reference matched to Transcript ENSOCUT00000005155
ENSOCUG00000005162	CES4A	Rabbit	Gene	carboxylesterase 4A [Source:HGNC Symbol;Acc:HGNC:26741] CES4A-201 (Transcript name record; description: carboxylesterase 4A,) is an external reference matched to Transcript ENSOCUT00000005160
ENSOCUG00000006744	CES5A	Rabbit	Gene	carboxylesterase 5A [Source:HGNC Symbol;Acc:HGNC:26459] CES5A-202 (Transcript name record; description: carboxylesterase 5A,) is an external reference matched to Transcript ENSOCUT00000006744
ENSOCUG00000005368	AADAC	Rabbit	Gene	arylacetamide deacetylase [Source:HGNC Symbol;Acc:HGNC:17] GO:0052689 (GO record; description: carboxylic ester hydrolase activity,) is an external reference matched to Transcript ENSOCUT00000005368
ENSOCUG00000025025	AADACL3	Rabbit	Gene	arylacetamide deacetylase like 3 [Source:HGNC Symbol;Acc:HGNC:32037] GO:0052689 (GO record; description: carboxylic ester hydrolase activity,) is an external reference matched to Transcript ENSOCUT00000023627
ENSOCUG00000002014	PON2	Rabbit	Gene	paraoxonase 2 [Source:HGNC Symbol;Acc:HGNC:9205] PON2-202 (Transcript name record; description: paraoxonase 2,) is an external reference matched to Transcript ENSOCUT00000002014
ENSOCUG00000033613	PON3	Rabbit	Gene	paraoxonase 3 [Source:HGNC Symbol;Acc:HGNC:9206] PON3-203 (Transcript name record; description: paraoxonase 3,) is an external reference matched to Transcript ENSOCUT00000045549
ENSOCUG00000005136	PON1	Rabbit	Gene	paraoxonase 1 [Source:HGNC Symbol;Acc:HGNC:9204] PON1-202 (Transcript name record; description: paraoxonase 1,) is an external reference matched to Transcript ENSOCUT00000005133
ENSOCUG00000006519	ABHD1	Rabbit	Gene	abhydrolase domain containing 1 [Source:HGNC Symbol;Acc:HGNC:17553] G1SR60 (UniProtKB/TrEMBL record; description: AB hydrolase-1 domain-containing protein,) is an external reference matched to Translation ENSOCUP00000005635
ENSOCUG00000013527	ABHD2	Rabbit	Gene	abhydrolase domain containing 2 [Source:HGNC Symbol;Acc:HGNC:18717] G1T5K7 (UniProtKB/TrEMBL record; description: AB hydrolase-1 domain-containing protein,) is an external reference matched to Translation ENSOCUP00000011638
ENSOCUG00000014277	ABHD4	Rabbit	Gene	abhydrolase domain containing 4 [Source:HGNC Symbol;Acc:HGNC:20154] G1T725 (UniProtKB/TrEMBL record; description: AB hydrolase-1 domain-containing protein,) is an external reference matched to Translation ENSOCUP00000012269
ENSOCUG00000006495	ABHD5	Rabbit	Gene	abhydrolase domain containing 5 [Source:HGNC Symbol;Acc:HGNC:21396] G1SR43 (UniProtKB/TrEMBL record; description: AB hydrolase-1 domain-containing protein,) is an external reference matched to Translation ENSOCUP00000005614
ENSOCUG00000000832	ABHD6	Rabbit	Gene	abhydrolase domain containing 6 [Source:HGNC Symbol;Acc:HGNC:21398] G1SE63 (UniProtKB/TrEMBL record; description: AB hydrolase-1 domain-containing protein,) is an external reference matched to Translation ENSOCUP00000000724
ENSOCUG00000003969	ABHD10	Rabbit	Gene	abhydrolase domain containing 10 [Source:HGNC Symbol;Acc:HGNC:25656] GO:0008474 (GO record; description: palmitoyl-(protein) hydrolase activity,) is an external reference matched to Transcript ENSOCUT00000003966
ENSOCUG00000002798	ABHD12	Rabbit	Gene	abhydrolase domain containing 12 [Source:HGNC Symbol;Acc:HGNC:15868] GO:0008474 (GO record; description: palmitoyl-(protein) hydrolase activity,) is an external reference matched to Transcript ENSOCUT00000033697
ENSOCUG00000015511	ABHD12B	Rabbit	Gene	abhydrolase domain containing 12B [Source:HGNC Symbol;Acc:HGNC:19837]
ENSOCUG00000015739	ABHD13	Rabbit	Gene	abhydrolase domain containing 13 [Source:HGNC Symbol;Acc:HGNC:20293] GO:0008474 (GO record; description: palmitoyl-(protein) hydrolase activity,) is an external reference matched to Transcript ENSOCUT00000015733
ENSOCUG00000010023	ABHD14B	Rabbit	Gene	abhydrolase domain containing 14B [Source:HGNC Symbol;Acc:HGNC:28235] GO:0016787 (GO record; description: hydrolase activity,) is an external reference matched to Transcript ENSOCUT00000010020
ENSOCUG00000023770	ABHD15	Rabbit	Gene	abhydrolase domain containing 15 [Source:HGNC Symbol;Acc:HGNC:26971]
ENSOCUG00000023272	ABHD16A	Rabbit	Gene	abhydrolase domain containing 16A [Source:HGNC Symbol;Acc:HGNC:13921] G1TMM5 (UniProtKB/TrEMBL record; description: AB hydrolase-1 domain-containing protein,) is an external reference matched to Translation ENSOCUP00000018236
ENSOCUG00000000819	ABHD17B	Rabbit	Gene	abhydrolase domain containing 17B [Source:HGNC Symbol;Acc:HGNC:24278] GO:0008474 (GO record; description: palmitoyl-(protein) hydrolase activity,) is an external reference matched to Transcript ENSOCUT00000041580
ENSOCUG00000012997	EPHX3	Rabbit	Gene	epoxide hydrolase 3 [Source:HGNC Symbol;Acc:HGNC:23760] EPHX3-201 (Transcript name record; description: epoxide hydrolase 3,) is an external reference matched to Transcript ENSOCUT00000012990
ENSOCUG00000011934	EPHX1	Rabbit	Gene	Oryctolagus cuniculus epoxide hydrolase 1 (EPHX1), mRNA. [Source:RefSeq mRNA;Acc:NM_001082275] NM_001082275.1 (RefSeq mRNA record; description: Oryctolagus cuniculus epoxide hydrolase 1 (EPHX1), mRNA.,) is an external reference matched to Transcript ENSOCUT00000011932
ENSOCUG00000017476	EPHX4	Rabbit	Gene	epoxide hydrolase 4 [Source:HGNC Symbol;Acc:HGNC:23758] XM_017346095.1 (RefSeq mRNA predicted record; description: PREDICTED: Oryctolagus cuniculus epoxide hydrolase 4 (EPHX4), transcript variant X2, mRNA.,) is an external reference matched to Transcript ENSOCUT00000017474
ENSOCUG00000003441	FAAH	Rabbit	Gene	fatty acid amide hydrolase [Source:HGNC Symbol;Acc:HGNC:3553] G1SJQ6 (UniProtKB/TrEMBL record; description: Amidase domain-containing protein,) is an external reference matched to Translation ENSOCUP00000002986
ENSOCUG00000029015	FAAH2	Rabbit	Gene	fatty acid amide hydrolase 2 [Source:HGNC Symbol;Acc:HGNC:26440] G1U9L7 (UniProtKB/TrEMBL record; description: Amidase domain-containing protein,) is an external reference matched to Translation ENSOCUP00000026138
ENSOCUG00000008068	BCHE	Rabbit	Gene	butyrylcholinesterase [Source:HGNC Symbol;Acc:HGNC:983] G1SUE1 (UniProtKB/TrEMBL record; description: Carboxylic ester hydrolase,) is an external reference matched to Translation ENSOCUP00000006971
ENSOCUG00000009968	ESD			esterase D
ENSOCUG00000016287	ALB			Albumin
ENSOCUG00000004447	ALPL	Rabbit	Gene	alkaline phosphatase, biomineralization associated [Source:HGNC Symbol;Acc:HGNC:438] ALPL-201 (Transcript name record; description: alkaline phosphatase, biomineralization associated,) is an external reference matched to Transcript ENSOCUT00000004453
ENSOCUG00000004119	GUSB	Rabbit	Gene	glucuronidase beta [Source:HGNC Symbol;Acc:HGNC:4696] GUSB-201 (Transcript name record; description: glucuronidase beta,) is an external reference matched to Transcript ENSOCUT00000004120
ENSOCUG00000000356	GBA1	Rabbit	Gene	glucosylceramidase beta [Source:HGNC Symbol;Acc:HGNC:4177] GO:0050295 (GO record; description: steryl-beta-glucosidase activity,) is an external reference matched to Transcript ENSOCUT00000000357
ENSOCUG00000010248	GBA2	Rabbit	Gene	glucosylceramidase beta 2 [Source:HGNC Symbol;Acc:HGNC:18986] GO:0050295 (GO record; description: steryl-beta-glucosidase activity,) is an external reference matched to Transcript ENSOCUT00000010254
ENSOCUG00000005535	LTA4H	Rabbit	Gene	leukotriene A4 hydrolase [Source:HGNC Symbol;Acc:HGNC:6710] GO:0004301 (GO record; description: epoxide hydrolase activity,) is an external reference matched to Transcript ENSOCUT00000005537
ENSOCUG00000008178	PNLIPRP1	Rabbit	Gene	pancreatic lipase related protein 1 [Source:HGNC Symbol;Acc:HGNC:9156] GO:0052689 (GO record; description: carboxylic ester hydrolase activity,) is an external reference matched to Transcript ENSOCUT00000008179
ENSOCUG00000009597	CEL	Rabbit	Gene	Oryctolagus cuniculus carboxyl ester lipase (CEL), mRNA. [Source:RefSeq mRNA;Acc:NM_001101711] G1TFP2 (UniProtKB/TrEMBL record; description: Carboxylic ester hydrolase,) is an external reference matched to Translation ENSOCUP00000015736
ENSOCUG00000029460	PNLIPRP2	Rabbit	Gene	pancreatic lipase related protein 2 (gene/pseudogene) [Source:HGNC Symbol;Acc:HGNC:9157] GO:0052689 (GO record; description: carboxylic ester hydrolase activity,) is an external reference matched to Transcript ENSOCUT00000008191
ENSOCUG00000009512	PLA1A	Rabbit	Gene	phospholipase A1 member A [Source:HGNC Symbol;Acc:HGNC:17661] GO:0052689 (GO record; description: carboxylic ester hydrolase activity,) is an external reference matched to Transcript ENSOCUT00000009511
ENSOCUG00000005043	LIPH	Rabbit	Gene	Oryctolagus cuniculus lipase H (LIPH), mRNA. [Source:RefSeq mRNA;Acc:NM_001082106] GO:0052689 (GO record; description: carboxylic ester hydrolase activity,) is an external reference matched to Transcript ENSOCUT00000005042
ENSOCUG00000013984	LIPI	Rabbit	Gene	lipase I [Source:HGNC Symbol;Acc:HGNC:18821] GO:0052689 (GO record; description: carboxylic ester hydrolase activity,) is an external reference matched to Transcript ENSOCUT00000013983
ENSOCUG00000029602	PNLIP	Rabbit	Gene	pancreatic lipase [Source:NCBI gene;Acc:100009157] GO:0052689 (GO record; description: carboxylic ester hydrolase activity,) is an external reference matched to Transcript ENSOCUT00000008168
ENSOCUG00000001647	LIPC	Rabbit	Gene	Oryctolagus cuniculus lipase C, hepatic type (LIPC), mRNA. [Source:RefSeq mRNA;Acc:NM_001082032] GO:0052689 (GO record; description: carboxylic ester hydrolase activity,) is an external reference matched to Transcript ENSOCUT00000001646
ENSOCUG00000013471	LIPG	Rabbit	Gene	lipase G, endothelial type [Source:HGNC Symbol;Acc:HGNC:6623] GO:0052689 (GO record; description: carboxylic ester hydrolase activity,) is an external reference matched to Transcript ENSOCUT00000029904
ENSOCUG00000008236	LPL	Rabbit	Gene	Oryctolagus cuniculus lipoprotein lipase (LPL), mRNA. [Source:RefSeq mRNA;Acc:NM_001177330] GO:0052689 (GO record; description: carboxylic ester hydrolase activity,) is an external reference matched to Transcript ENSOCUT00000008235
ENSOCUG00000016573	CPVL	Rabbit	Gene	carboxypeptidase vitellogenic like [Source:HGNC Symbol;Acc:HGNC:14399] XM_008261581.2 (RefSeq mRNA predicted record; description: PREDICTED: Oryctolagus cuniculus carboxypeptidase, vitellogenic like (CPVL), transcript variant X4, mRNA.,) is an external reference matched to Transcript ENSOCUT00000016572
ENSOCUG00000029332	CPN2	Rabbit	Gene	carboxypeptidase N subunit 2 [Source:HGNC Symbol;Acc:HGNC:2313] CPN2-201 (Transcript name record; description: carboxypeptidase N subunit 2,) is an external reference matched to Transcript ENSOCUT00000034096
ENSOCUG00000017940	CPB2	Rabbit	Gene	carboxypeptidase B2 [Source:HGNC Symbol;Acc:HGNC:2300] CPB2-201 (Transcript name record; description: carboxypeptidase B2,) is an external reference matched to Transcript ENSOCUT00000017941
ENSOCUG00000029139	CPA4	Rabbit	Gene	carboxypeptidase A4 [Source:HGNC Symbol;Acc:HGNC:15740] CPA4-201 (Transcript name record; description: carboxypeptidase A4,) is an external reference matched to Transcript ENSOCUT00000006982
ENSOCUG00000009806	CPO	Rabbit	Gene	carboxypeptidase O [Source:HGNC Symbol;Acc:HGNC:21011] CPO-201 (Transcript name record; description: carboxypeptidase O,) is an external reference matched to Transcript ENSOCUT00000009805
ENSOCUG00000002261	CPN1	Rabbit	Gene	carboxypeptidase N subunit 1 [Source:HGNC Symbol;Acc:HGNC:2312] CPN1-201 (Transcript name record; description: carboxypeptidase N subunit 1,) is an external reference matched to Transcript ENSOCUT00000002260
ENSOCUG00000010941	CPXM2	Rabbit	Gene	carboxypeptidase X, M14 family member 2 [Source:HGNC Symbol;Acc:HGNC:26977] CPXM2-201 (Transcript name record; description: carboxypeptidase X, M14 family member 2,) is an external reference matched to Transcript ENSOCUT00000010941
ENSOCUG00000006983	CPA2	Rabbit	Gene	carboxypeptidase A2 [Source:HGNC Symbol;Acc:HGNC:2297] CPA2-201 (Transcript name record; description: carboxypeptidase A2,) is an external reference matched to Transcript ENSOCUT00000006976
ENSOCUG00000006993	CPA5	Rabbit	Gene	carboxypeptidase A5 [Source:HGNC Symbol;Acc:HGNC:15722] CPA5-201 (Transcript name record; description: carboxypeptidase A5,) is an external reference matched to Transcript ENSOCUT00000006997
ENSOCUG00000011355	SCPEP1	Rabbit	Gene	serine carboxypeptidase 1 [Source:HGNC Symbol;Acc:HGNC:29507] SCPEP1-201 (Transcript name record; description: serine carboxypeptidase 1,) is an external reference matched to Transcript ENSOCUT00000011353
ENSOCUG00000006186	CPXM1	Rabbit	Gene	carboxypeptidase X, M14 family member 1 [Source:HGNC Symbol;Acc:HGNC:15771] XM_002710877.3 (RefSeq mRNA predicted record; description: PREDICTED: Oryctolagus cuniculus carboxypeptidase X (M14 family), member 1 (CPXM1), mRNA.,) is an external reference matched to Transcript ENSOCUT00000006187
ENSOCUG00000003084	CPB1	Rabbit	Gene	carboxypeptidase B1 [Source:HGNC Symbol;Acc:HGNC:2299] CPB1-201 (Transcript name record; description: carboxypeptidase B1,) is an external reference matched to Transcript ENSOCUT00000003087
ENSOCUG00000010505	CPD	Rabbit	Gene	carboxypeptidase D [Source:HGNC Symbol;Acc:HGNC:2301] CPD-201 (Transcript name record; description: carboxypeptidase D,) is an external reference matched to Transcript ENSOCUT00000010510
ENSOCUG00000005452	CPA6	Rabbit	Gene	carboxypeptidase A6 [Source:HGNC Symbol;Acc:HGNC:17245] CPA6-201 (Transcript name record; description: carboxypeptidase A6,) is an external reference matched to Transcript ENSOCUT00000005452
ENSOCUG00000032097	CPA3	Rabbit	Gene	carboxypeptidase A3 [Source:HGNC Symbol;Acc:HGNC:2298] CPA3-201 (Transcript name record; description: carboxypeptidase A3,) is an external reference matched to Transcript ENSOCUT00000034483
ENSOCUG00000007001	CPA1	Rabbit	Gene	carboxypeptidase A1 [Source:HGNC Symbol;Acc:HGNC:2296] CPA1-201 (Transcript name record; description: carboxypeptidase A1,) is an external reference matched to Transcript ENSOCUT00000007000
ENSOCUG00000014385	CPQ	Rabbit	Gene	carboxypeptidase Q [Source:HGNC Symbol;Acc:HGNC:16910] CPQ-201 (Transcript name record; description: carboxypeptidase Q,) is an external reference matched to Transcript ENSOCUT00000014384
ENSOCUG00000029337	MMP3	Rabbit	Gene	Oryctolagus cuniculus matrix metallopeptidase 3 (MMP3), mRNA. [Source:RefSeq mRNA;Acc:NM_001082280]
ENSOCUG00000002481	MMP13	Rabbit	Gene	Oryctolagus cuniculus matrix metallopeptidase 13 (MMP13), mRNA. [Source:RefSeq mRNA;Acc:NM_001082037]
ENSOCUG00000014015	MMP15	Rabbit	Gene	matrix metallopeptidase 15 [Source:HGNC Symbol;Acc:HGNC:7161]
ENSOCUG00000008303	MMP12	Rabbit	Gene	Oryctolagus cuniculus matrix metallopeptidase 12 (MMP12), mRNA. [Source:RefSeq mRNA;Acc:NM_001082771]
ENSOCUG00000017958	MMP1	Rabbit	Gene	Interstitial collagenase [Source:UniProtKB/Swiss-Prot;Acc:P13943]
ENSOCUG00000016101	MMP9	Rabbit	Gene	Oryctolagus cuniculus matrix metallopeptidase 9 (MMP9), mRNA. [Source:RefSeq mRNA;Acc:NM_001082203]
ENSOCUG00000003503	MMP26	Rabbit	Gene	matrix metallopeptidase 26 [Source:HGNC Symbol;Acc:HGNC:14249]
ENSOCUG00000006714	MMP2	Rabbit	Gene	matrix metallopeptidase 2 [Source:HGNC Symbol;Acc:HGNC:7166]
ENSOCUG00000021775	MMP10	Rabbit	Gene	matrix metallopeptidase 10 [Source:HGNC Symbol;Acc:HGNC:7156]
ENSOCUG00000024308	MMP11	Rabbit	Gene	matrix metallopeptidase 11 [Source:HGNC Symbol;Acc:HGNC:7157]
ENSOCUG00000001090	MMP27	Rabbit	Gene	matrix metallopeptidase 27 [Source:HGNC Symbol;Acc:HGNC:14250]
ENSOCUG00000001680	MMP21	Rabbit	Gene	matrix metallopeptidase 21 [Source:HGNC Symbol;Acc:HGNC:14357]
ENSOCUG00000002930	MMP20	Rabbit	Gene	matrix metallopeptidase 20 [Source:HGNC Symbol;Acc:HGNC:7167]
ENSOCUG00000004089	MMP28	Rabbit	Gene	matrix metallopeptidase 28 [Source:HGNC Symbol;Acc:HGNC:14366]
ENSOCUG00000015329	MMP7	Rabbit	Gene	matrix metallopeptidase 7 [Source:HGNC Symbol;Acc:HGNC:7174]
ENSOCUG00000010581	MMP24	Rabbit	Gene	matrix metallopeptidase 24 [Source:HGNC Symbol;Acc:HGNC:7172]
ENSOCUG00000011230	MMP16	Rabbit	Gene	matrix metallopeptidase 16 [Source:HGNC Symbol;Acc:HGNC:7162]
ENSOCUG00000001092	MMP8	Rabbit	Gene	matrix metallopeptidase 8 [Source:HGNC Symbol;Acc:HGNC:7175]
ENSOCUG00000004258	METAP1	Rabbit	Gene	methionyl aminopeptidase 1 [Source:HGNC Symbol;Acc:HGNC:15789] METAP1-201 (Transcript name record; description: methionyl aminopeptidase 1,) is an external reference matched to Transcript ENSOCUT00000004257
ENSOCUG00000004653	METAP2	Rabbit	Gene	methionyl aminopeptidase 2 [Source:HGNC Symbol;Acc:HGNC:16672] METAP2-201 (Transcript name record; description: methionyl aminopeptidase 2,) is an external reference matched to Transcript ENSOCUT00000031237
ENSOCUG00000016264	ENPEP	Rabbit	Gene	glutamyl aminopeptidase [Source:HGNC Symbol;Acc:HGNC:3355] XM_002717183.3 (RefSeq mRNA predicted record; description: PREDICTED: Oryctolagus cuniculus glutamyl aminopeptidase (ENPEP), mRNA.,) is an external reference matched to Transcript ENSOCUT00000016282
ENSOCUG00000012380	NPEPL1	Rabbit	Gene	aminopeptidase like 1 [Source:HGNC Symbol;Acc:HGNC:16244] NPEPL1-202 (Transcript name record; description: aminopeptidase like 1,) is an external reference matched to Transcript ENSOCUT00000012376
ENSOCUG00000003700	METAP1D	Rabbit	Gene	methionyl aminopeptidase type 1D, mitochondrial [Source:HGNC Symbol;Acc:HGNC:32583] METAP1D-201 (Transcript name record; description: methionyl aminopeptidase type 1D, mitochondrial,) is an external reference matched to Transcript ENSOCUT00000003701
ENSOCUG00000012477	DNPEP	Rabbit	Gene	aspartyl aminopeptidase [Source:HGNC Symbol;Acc:HGNC:2981] DNPEP-201 (Transcript name record; description: aspartyl aminopeptidase,) is an external reference matched to Transcript ENSOCUT00000012479
ENSOCUG00000003648	XPNPEP1	Rabbit	Gene	X-prolyl aminopeptidase 1 [Source:HGNC Symbol;Acc:HGNC:12822] XPNPEP1-202 (Transcript name record; description: X-prolyl aminopeptidase 1,) is an external reference matched to Transcript ENSOCUT00000003651
ENSOCUG00000007820	ERAP1	Rabbit	Gene	endoplasmic reticulum aminopeptidase 1 [Source:HGNC Symbol;Acc:HGNC:18173] ERAP1-201 (Transcript name record; description: endoplasmic reticulum aminopeptidase 1,) is an external reference matched to Transcript ENSOCUT00000007824
ENSOCUG00000017659	ANPEP	Rabbit	Gene	alanyl aminopeptidase, membrane [Source:HGNC Symbol;Acc:HGNC:500] ANPEP-201 (Transcript name record; description: alanyl aminopeptidase, membrane,) is an external reference matched to Transcript ENSOCUT00000017661
ENSOCUG00000022087	RNPEP	Rabbit	Gene	arginyl aminopeptidase [Source:HGNC Symbol;Acc:HGNC:10078] RNPEP-202 (Transcript name record; description: arginyl aminopeptidase,) is an external reference matched to Transcript ENSOCUT00000021573
ENSOCUG00000000678	AOPEP	Rabbit	Gene	aminopeptidase O (putative) [Source:HGNC Symbol;Acc:HGNC:1361] AOPEP-201 (Transcript name record; description: aminopeptidase O (putative),) is an external reference matched to Transcript ENSOCUT00000000676
ENSOCUG00000001571	LAP3	Rabbit	Gene	leucine aminopeptidase 3 [Source:HGNC Symbol;Acc:HGNC:18449] LAP3-201 (Transcript name record; description: leucine aminopeptidase 3,) is an external reference matched to Transcript ENSOCUT00000001571
ENSOCUG00000001651	LNPEP	Rabbit	Gene	leucyl and cystinyl aminopeptidase [Source:HGNC Symbol;Acc:HGNC:6656] XM_008261965.2 (RefSeq mRNA predicted record; description: PREDICTED: Oryctolagus cuniculus leucyl/cystinyl aminopeptidase (LNPEP), mRNA.,) is an external reference matched to Transcript ENSOCUT00000001651
ENSOCUG00000015748	NPEPPS	Rabbit	Gene	aminopeptidase puromycin sensitive [Source:HGNC Symbol;Acc:HGNC:7900] NPEPPS-201 (Transcript name record; description: aminopeptidase puromycin sensitive,) is an external reference matched to Transcript ENSOCUT00000025444
ENSOCUG00000009642	XPNPEP3	Rabbit	Gene	X-prolyl aminopeptidase 3 [Source:HGNC Symbol;Acc:HGNC:28052] XPNPEP3-201 (Transcript name record; description: X-prolyl aminopeptidase 3,) is an external reference matched to Transcript ENSOCUT00000009644
ENSOCUG00000010636	XPNPEP2	Rabbit	Gene	X-prolyl aminopeptidase 2 [Source:HGNC Symbol;Acc:HGNC:12823] XPNPEP2-202 (Transcript name record; description: X-prolyl aminopeptidase 2,) is an external reference matched to Transcript ENSOCUT00000010639
ENSOCUG00000006699	NTAN1	Rabbit	Gene	N-terminal asparagine amidase [Source:HGNC Symbol;Acc:HGNC:29909] XM_002711780.3 (RefSeq mRNA predicted record; description: PREDICTED: Oryctolagus cuniculus N-terminal asparagine amidase (NTAN1), transcript variant X1, mRNA.,) is an external reference matched to Transcript ENSOCUT00000006698
ENSOCUG00000014661	NAAA	Rabbit	Gene	N-acylethanolamine acid amidase [Source:HGNC Symbol;Acc:HGNC:736] NAAA-201 (Transcript name record; description: N-acylethanolamine acid amidase,) is an external reference matched to Transcript ENSOCUT00000014658
ENSOCUG00000014201	NTAQ1	Rabbit	Gene	N-terminal glutamine amidase 1
ENSOCUG00000026081	NIT2	Rabbit	Gene	nitrilase family member 2 [Source:HGNC Symbol;Acc:HGNC:29878] GO:0050152 (GO record; description: omega-amidase activity,) is an external reference matched to Transcript ENSOCUT00000031067
ENSOCUG00000007555	PGLYRP2	Rabbit	Gene	peptidoglycan recognition protein 2 [Source:HGNC Symbol;Acc:HGNC:30013] GO:0008745 (GO record; description: N-acetylmuramoyl-L-alanine amidase activity,) is an external reference matched to Transcript ENSOCUT00000007552
ENSOCUG00000015362	NGLY1	Rabbit	Gene	N-glycanase 1 [Source:HGNC Symbol;Acc:HGNC:17646] GO:0000224 (GO record; description: peptide-N4-(N-acetyl-beta-glucosaminyl)asparagine amidase activity,) is an external reference matched to Transcript ENSOCUT00000015367
ENSOCUG00000002380	NIT1	Rabbit	Gene	nitrilase 1 [Source:HGNC Symbol;Acc:HGNC:7828] GO:0110050 (GO record; description: deaminated glutathione amidase activity,) is an external reference matched to Transcript ENSOCUT00000002381
ENSOCUG00000007434	PGLYRP1	Rabbit	Gene	peptidoglycan recognition protein 1 [Source:HGNC Symbol;Acc:HGNC:8904] GO:0008745 (GO record; description: N-acetylmuramoyl-L-alanine amidase activity,) is an external reference matched to Transcript ENSOCUT00000007432
ENSOCUG00000026643	UGT2B16	Rabbit	Gene	Oryctolagus cuniculus UDP-glucuronosyltransferase 2B16 (UGT2B16), mRNA. [Source:RefSeq mRNA;Acc:NM_001171016]
ENSOCUG00000022472	UGT2B17X	Rabbit	Gene	Oryctolagus cuniculus UDP-glucuronosyltransferase 2B17, isoform 1-4. https://www.ncbi.nlm.nih.gov/gene/100357038
ENSOCUG00000026482	UGT2B16L	Rabbit	Gene	Oryctolagus cuniculus UDP-glucuronosyltransferase 2B16 like (UGT2B16L), mRNA. [Source:RefSeq mRNA;Acc:NM_001171016]
ENSOCUG00000001570	UGT1	Rabbit	Gene	Oryctolagus cuniculus UDP-glucuronosyltransferase 1-6 (UGT1-6), mRNA. [Source:RefSeq mRNA;Acc:NM_001089319]
ENSOCUG00000022593	UGT2C1	Rabbit	Gene	UGT2C1 – UDP-glucuronosyltransferase, Also known as: UDPGT 2C1, UGT2A1, UGT2A2
ENSOCUG00000026559	UGT2B17	Rabbit	Gene	LOC100338508 – UDP-glucuronosyltransferase 2B17. https://www.ncbi.nlm.nih.gov/gene/100338508
ENSOCUG00000011414	UGT3A2	Rabbit	Gene	UDP glycosyltransferase family 3 member A2 [Source:HGNC Symbol;Acc:HGNC:27266]
ENSOCUG00000015037	UGT8	Rabbit	Gene	UDP glycosyltransferase 8
ENSOCUG00000023448	GSTM2	Rabbit	Gene	glutathione S-transferase mu 2 (muscle) [Source:NCBI gene;Acc:100009073]
ENSOCUG00000029486	GSTA5	Rabbit	Gene	Glutathione S-transferase Yc [Source:UniProtKB/Swiss-Prot;Acc:Q08862]
ENSOCUG00000003680	GSTA4	Rabbit	Gene	glutathione S-transferase alpha 4 [Source:HGNC Symbol;Acc:HGNC:4629]
ENSOCUG00000026130	GSTZ1	Rabbit	Gene	glutathione S-transferase zeta 1 [Source:HGNC Symbol;Acc:HGNC:4643]
ENSOCUG00000003884	GSTCD	Rabbit	Gene	glutathione S-transferase C-terminal domain containing [Source:HGNC Symbol;Acc:HGNC:25806]
ENSOCUG00000008708	GSTO2	Rabbit	Gene	glutathione S-transferase omega 2 [Source:HGNC Symbol;Acc:HGNC:23064]
ENSOCUG00000023703	GSTM3	Rabbit	Gene	glutathione S-transferase mu 3 [Source:HGNC Symbol;Acc:HGNC:4635]
ENSOCUG00000008702	GSTO1	Rabbit	Gene	glutathione S-transferase omega 1 [Source:HGNC Symbol;Acc:HGNC:13312]
ENSOCUG00000005064	GSTT4	Rabbit	Gene	glutathione S-transferase theta 4 [Source:HGNC Symbol;Acc:HGNC:26930]
ENSOCUG00000024443	GSTM1	Rabbit	Gene	LOC100357148 glutathione S-transferase Mu 1. https://www.ncbi.nlm.nih.gov/gene/100357148
ENSOCUG00000001536	SULT1A1	Rabbit	Gene	Oryctolagus cuniculus cytosolic phenol sulfotransferase SULT1A1 (LOC100009483), mRNA. [Source:RefSeq mRNA;Acc:NM_001082725] NM_001082725.1 (RefSeq mRNA record; description: Oryctolagus cuniculus cytosolic phenol sulfotransferase SULT1A1 (LOC100009483), mRNA.,) is an external reference matched to Transcript ENSOCUT00000001534
ENSOCUG00000000441	SULT2A1	Rabbit	Gene	sulfotransferase family 2A member 1 [Source:HGNC Symbol;Acc:HGNC:11458] SULT2A1-202 (Transcript name record; description: sulfotransferase family 2A member 1,) is an external reference matched to Transcript ENSOCUT00000000441
ENSOCUG00000004360	SULT1C3	Rabbit	Gene	sulfotransferase family 1C member 3 [Source:HGNC Symbol;Acc:HGNC:33543] SULT1C3-201 (Transcript name record; description: sulfotransferase family 1C member 3,) is an external reference matched to Transcript ENSOCUT00000004359
ENSOCUG00000022561	SULT4A1	Rabbit	Gene	sulfotransferase family 4A member 1 [Source:HGNC Symbol;Acc:HGNC:14903] SULT4A1-201 (Transcript name record; description: sulfotransferase family 4A member 1,) is an external reference matched to Transcript ENSOCUT00000026271
ENSOCUG00000007229	SULT6B1	Rabbit	Gene	sulfotransferase family 6B member 1 [Source:HGNC Symbol;Acc:HGNC:33433] SULT6B1-201 (Transcript name record; description: sulfotransferase family 6B member 1,) is an external reference matched to Transcript ENSOCUT00000007227
ENSOCUG00000013192	SULT1C2	Rabbit	Gene	Sulfotransferase 1C2 [Source:UniProtKB/Swiss-Prot;Acc:O46503] SULT1C2-202 (Transcript name record; description: sulfotransferase family 1C member 2,) is an external reference matched to Transcript ENSOCUT00000013190
ENSOCUG00000029429	SULT1E1	Rabbit	Gene	sulfotransferase family 1E member 1 [Source:HGNC Symbol;Acc:HGNC:11377] SULT1E1-201 (Transcript name record; description: sulfotransferase family 1E member 1,) is an external reference matched to Transcript ENSOCUT00000005024
ENSOCUG00000012131	SULT2B1	Rabbit	Gene	Oryctolagus cuniculus sulfotransferase family 2B member 1 (SULT2B1), mRNA. [Source:RefSeq mRNA;Acc:NM_001082176] NM_001082176.1 (RefSeq mRNA record; description: Oryctolagus cuniculus sulfotransferase family 2B member 1 (SULT2B1), mRNA.,) is an external reference matched to Transcript ENSOCUT00000012128
ENSOCUG00000005024	SULT1D1	Rabbit	Gene	sulfotransferase 1 family member D1 GO:0008146 (GO record; description: sulfotransferase activity,) is an external reference matched to Transcript ENSOCUT00000023084
ENSOCUG00000021060	SULT3A1	Rabbit	Gene	Oryctolagus cuniculus ST3A1 (SULT3A1), mRNA. [Source:RefSeq mRNA;Acc:NM_001082210] GO:0008146 (GO record; description: sulfotransferase activity,) is an external reference matched to Transcript ENSOCUT00000022450
ENSOCUG00000014428	NAT1	Rabbit	Gene	N-acetyltransferase 1 (arylamine N-acetyltransferase) A0A0G2JH25 (UniProtKB/TrEMBL record; description: Arylamine N-acetyltransferase 1,) is an external reference matched to Translation ENSOCUP00000024297
ENSOCUG00000001398	NAT10	Rabbit	Gene	N-acetyltransferase 10 [Source:HGNC Symbol;Acc:HGNC:29830] NAT10-201 (Transcript name record; description: N-acetyltransferase 10,) is an external reference matched to Transcript ENSOCUT00000001400
ENSOCUG00000014534	AANAT	Rabbit	Gene	aralkylamine N-acetyltransferase [Source:HGNC Symbol;Acc:HGNC:19] AANAT-201 (Transcript name record; description: aralkylamine N-acetyltransferase,) is an external reference matched to Transcript ENSOCUT00000014531
ENSOCUG00000027673	NAA80	Rabbit	Gene	N(alpha)-acetyltransferase 80, NatH catalytic subunit [Source:HGNC Symbol;Acc:HGNC:30252] GO:0008080 (GO record; description: N-acetyltransferase activity,) is an external reference matched to Transcript ENSOCUT00000025061
ENSOCUG00000008094	HGSNAT	Rabbit	Gene	heparan-alpha-glucosaminide N-acetyltransferase [Source:HGNC Symbol;Acc:HGNC:26527] HGSNAT-201 (Transcript name record; description: heparan-alpha-glucosaminide N-acetyltransferase,) is an external reference matched to Transcript ENSOCUT00000008093
ENSOCUG00000007858	GNPNAT1	Rabbit	Gene	GO:0004343 (GO record; description: glucosamine 6-phosphate N-acetyltransferase activity,) is an external reference matched to Transcript ENSOCUT00000007857
ENSOCUG00000013025	NAGS	Rabbit	Gene	N-acetylglutamate synthase [Source:HGNC Symbol;Acc:HGNC:17996] GO:0004042 (GO record; description: acetyl-CoA:L-glutamate N-acetyltransferase activity,) is an external reference matched to Transcript ENSOCUT00000029825
ENSOCUG00000008997	NAA30	Rabbit	Gene	N(alpha)-acetyltransferase 30, NatC catalytic subunit [Source:HGNC Symbol;Acc:HGNC:19844] GO:0004596 (GO record; description: peptide alpha-N-acetyltransferase activity,) is an external reference matched to Transcript ENSOCUT00000008994
ENSOCUG00000010102	NAA11	Rabbit	Gene	N(alpha)-acetyltransferase 11, NatA catalytic subunit [Source:HGNC Symbol;Acc:HGNC:28125] GO:0004596 (GO record; description: peptide alpha-N-acetyltransferase activity,) is an external reference matched to Transcript ENSOCUT00000010103
ENSOCUG00000001111	NAA10	Rabbit	Gene	N(alpha)-acetyltransferase 10, NatA catalytic subunit [Source:HGNC Symbol;Acc:HGNC:18704] GO:0004596 (GO record; description: peptide alpha-N-acetyltransferase activity,) is an external reference matched to Transcript ENSOCUT00000001110
ENSOCUG00000002153	ATAT1	Rabbit	Gene	alpha tubulin acetyltransferase 1 [Source:HGNC Symbol;Acc:HGNC:21186] GO:0019799 (GO record; description: tubulin N-acetyltransferase activity,) is an external reference matched to Transcript ENSOCUT00000002153
ENSOCUG00000006467	NAA50	Rabbit	Gene	N(alpha)-acetyltransferase 50, NatE catalytic subunit [Source:HGNC Symbol;Acc:HGNC:29533] G1SR25 (UniProtKB/TrEMBL record; description: N-acetyltransferase domain-containing protein,) is an external reference matched to Translation ENSOCUP00000005589
ENSOCUG00000014517	NAA60	Rabbit	Gene	N(alpha)-acetyltransferase 60, NatF catalytic subunit [Source:HGNC Symbol;Acc:HGNC:25875] GO:0004596 (GO record; description: peptide alpha-N-acetyltransferase activity,) is an external reference matched to Transcript ENSOCUT00000014515
ENSOCUG00000015481	NAA20	Rabbit	Gene	N(alpha)-acetyltransferase 20, NatB catalytic subunit [Source:HGNC Symbol;Acc:HGNC:15908] G1T9I6 (UniProtKB/TrEMBL record; description: N-acetyltransferase domain-containing protein,) is an external reference matched to Translation ENSOCUP00000013296
ENSOCUG00000002563	G1SHT4	Rabbit	Gene	G1SHT4 (UniProtKB/TrEMBL record; description: N-acetyltransferase domain-containing protein,) is an external reference matched to Translation ENSOCUP00000002210
ENSOCUG00000009645	G1TY16	Rabbit	Gene	G1TY16 (UniProtKB/TrEMBL record; description: N-acetyltransferase domain-containing protein,) is an external reference matched to Translation ENSOCUP00000021975
ENSOCUG00000027729	G1THT0	Rabbit	Gene	G1THT0 (UniProtKB/TrEMBL record; description: N-acetyltransferase 8 like,) is an external reference matched to Translation ENSOCUP00000016491
ENSOCUG00000010085	G1TXX9	Rabbit	Gene	G1TXX9 (UniProtKB/TrEMBL record; description: N-acetyltransferase domain-containing protein,) is an external reference matched to Translation ENSOCUP00000021937
ENSOCUG00000003858	GNMT	Rabbit	Gene	glycine N-methyltransferase [Source:HGNC Symbol;Acc:HGNC:4415] GNMT-201 (Transcript name record; description: glycine N-methyltransferase,) is an external reference matched to Transcript ENSOCUT00000003855
ENSOCUG00000024221	INMT	Rabbit	Gene	Oryctolagus cuniculus indolethylamine N-methyltransferase (INMT), mRNA. [Source:RefSeq mRNA;Acc:NM_001082043] NM_001082043.1 (RefSeq mRNA record; description: Oryctolagus cuniculus indolethylamine N-methyltransferase (INMT), mRNA.,) is an external reference matched to Transcript ENSOCUT00000024664
ENSOCUG00000009065	HNMT	Rabbit	Gene	histamine N-methyltransferase [Source:HGNC Symbol;Acc:HGNC:5028] GO:0046539 (GO record; description: histamine N-methyltransferase activity,) is an external reference matched to Transcript ENSOCUT00000009063
ENSOCUG00000022137	PEMT	Rabbit	Gene	phosphatidylethanolamine N-methyltransferase [Source:HGNC Symbol;Acc:HGNC:8830] PEMT-201 (Transcript name record; description: phosphatidylethanolamine N-methyltransferase,) is an external reference matched to Transcript ENSOCUT00000022347
ENSOCUG00000025907	PNMT	Rabbit	Gene	phenylethanolamine N-methyltransferase [Source:HGNC Symbol;Acc:HGNC:9160] PNMT-201 (Transcript name record; description: phenylethanolamine N-methyltransferase,) is an external reference matched to Transcript ENSOCUT00000025009
ENSOCUG00000026896	TOMT	Rabbit	Gene	transmembrane O-methyltransferase [Source:HGNC Symbol;Acc:HGNC:55527]
ENSOCUG00000006297	COMT	Rabbit	Gene	catechol-O-methyltransferase [Source:HGNC Symbol;Acc:HGNC:2228]
ENSOCUG00000009095	COMTD1	Rabbit	Gene	catechol-O-methyltransferase domain containing 1 [Source:HGNC Symbol;Acc:HGNC:26309]
ENSOCUG00000024962	ASMTL	Rabbit	Gene	ASMTL acetylserotonin O-methyltransferase like
ENSOCUG00000003854	TPMT	Rabbit	Gene	Oryctolagus cuniculus thiopurine S-methyltransferase (TPMT), mRNA. [Source:RefSeq mRNA;Acc:NM_001082684]
ENSOCUG00000000626	AS3MT	Rabbit	Gene	arsenite methyltransferase [Source:HGNC Symbol;Acc:HGNC:17452] AS3MT-202 (Transcript name record; description: arsenite methyltransferase,) is an external reference matched to Transcript ENSOCUT00000000625
ENSOCUG00000010376	MGST3	Rabbit	Gene	microsomal glutathione S-transferase 3 [Source:HGNC Symbol;Acc:HGNC:7064]
ENSOCUG00000013514	MGST1	Rabbit	Gene	microsomal glutathione S-transferase 1 [Source:HGNC Symbol;Acc:HGNC:7061]
ENSOCUG00000006596	CHST1	Rabbit	Gene	carbohydrate sulfotransferase 1 [Source:HGNC Symbol;Acc:HGNC:1969] CHST1-201 (Transcript name record; description: carbohydrate sulfotransferase 1,) is an external reference matched to Transcript ENSOCUT00000006591
ENSOCUG00000012132	CHST2	Rabbit	Gene	carbohydrate sulfotransferase 2 [Source:HGNC Symbol;Acc:HGNC:1970] CHST2-201 (Transcript name record; description: carbohydrate sulfotransferase 2,) is an external reference matched to Transcript ENSOCUT00000012132
ENSOCUG00000023270	CHST3	Rabbit	Gene	carbohydrate sulfotransferase 3 [Source:HGNC Symbol;Acc:HGNC:1971] CHST3-201 (Transcript name record; description: carbohydrate sulfotransferase 3,) is an external reference matched to Transcript ENSOCUT00000026116
ENSOCUG00000009954	CHST4	Rabbit	Gene	carbohydrate sulfotransferase 4 [Source:HGNC Symbol;Acc:HGNC:1972] CHST4-201 (Transcript name record; description: carbohydrate sulfotransferase 4,) is an external reference matched to Transcript ENSOCUT00000009951
ENSOCUG00000004224	CHST7	Rabbit	Gene	carbohydrate sulfotransferase 7 [Source:HGNC Symbol;Acc:HGNC:13817] CHST7-201 (Transcript name record; description: carbohydrate sulfotransferase 7,) is an external reference matched to Transcript ENSOCUT00000004221
ENSOCUG00000004068	CHST8	Rabbit	Gene	carbohydrate sulfotransferase 8 [Source:HGNC Symbol;Acc:HGNC:15993] XM_008253813.1 (RefSeq mRNA predicted record; description: PREDICTED: Oryctolagus cuniculus carbohydrate sulfotransferase 8 (CHST8), partial mRNA.,) is an external reference matched to Transcript ENSOCUT00000004065
ENSOCUG00000004444	CHST9	Rabbit	Gene	carbohydrate sulfotransferase 9 [Source:HGNC Symbol;Acc:HGNC:19898] CHST9-201 (Transcript name record; description: carbohydrate sulfotransferase 9,) is an external reference matched to Transcript ENSOCUT00000004444
ENSOCUG00000012868	CHST10	Rabbit	Gene	carbohydrate sulfotransferase 10 [Source:HGNC Symbol;Acc:HGNC:19650] CHST10-203 (Transcript name record; description: carbohydrate sulfotransferase 10,) is an external reference matched to Transcript ENSOCUT00000012865
ENSOCUG00000025359	CHST13	Rabbit	Gene	carbohydrate sulfotransferase 13 [Source:HGNC Symbol;Acc:HGNC:21755] CHST13-201 (Transcript name record; description: carbohydrate sulfotransferase 13,) is an external reference matched to Transcript ENSOCUT00000022789
ENSOCUG00000008984	CHST14	Rabbit	Gene	carbohydrate sulfotransferase 14 [Source:HGNC Symbol;Acc:HGNC:24464] CHST14-201 (Transcript name record; description: carbohydrate sulfotransferase 14,) is an external reference matched to Transcript ENSOCUT00000008982
ENSOCUG00000007603	CHST15	Rabbit	Gene	carbohydrate sulfotransferase 15 [Source:HGNC Symbol;Acc:HGNC:18137] CHST15-202 (Transcript name record; description: carbohydrate sulfotransferase 15,) is an external reference matched to Transcript ENSOCUT00000007602
ENSOCUG00000010672	HS2ST1	Rabbit	Gene	heparan sulfate 2-O-sulfotransferase 1 [Source:HGNC Symbol;Acc:HGNC:5193] HS2ST1-201 (Transcript name record; description: heparan sulfate 2-O-sulfotransferase 1,) is an external reference matched to Transcript ENSOCUT00000010670
ENSOCUG00000012432	HS3ST3B1	Rabbit	Gene	heparan sulfate-glucosamine 3-sulfotransferase 3B1 [Source:HGNC Symbol;Acc:HGNC:5198] HS3ST3B1-201 (Transcript name record; description: heparan sulfate-glucosamine 3-sulfotransferase 3B1,) is an external reference matched to Transcript ENSOCUT00000012429
ENSOCUG00000039128	HS3ST6	Rabbit	Gene	heparan sulfate-glucosamine 3-sulfotransferase 6 [Source:HGNC Symbol;Acc:HGNC:14178] HS3ST6-201 (Transcript name record; description: heparan sulfate-glucosamine 3-sulfotransferase 6,) is an external reference matched to Transcript ENSOCUT00000059233
ENSOCUG00000002744	HS3ST5	Rabbit	Gene	heparan sulfate-glucosamine 3-sulfotransferase 5 [Source:HGNC Symbol;Acc:HGNC:19419] HS3ST5-201 (Transcript name record; description: heparan sulfate-glucosamine 3-sulfotransferase 5,) is an external reference matched to Transcript ENSOCUT00000002746
ENSOCUG00000007335	HS3ST2	Rabbit	Gene	heparan sulfate-glucosamine 3-sulfotransferase 2 [Source:HGNC Symbol;Acc:HGNC:5195] HS3ST2-201 (Transcript name record; description: heparan sulfate-glucosamine 3-sulfotransferase 2,) is an external reference matched to Transcript ENSOCUT00000007335
ENSOCUG00000007602	HS3ST1	Rabbit	Gene	heparan sulfate-glucosamine 3-sulfotransferase 1 [Source:HGNC Symbol;Acc:HGNC:5194] HS3ST1-201 (Transcript name record; description: heparan sulfate-glucosamine 3-sulfotransferase 1,) is an external reference matched to Transcript ENSOCUT00000007600
ENSOCUG00000013333	HS3ST3A1	Rabbit	Gene	heparan sulfate-glucosamine 3-sulfotransferase 3A1 [Source:HGNC Symbol;Acc:HGNC:5196] HS3ST3A1-201 (Transcript name record; description: heparan sulfate-glucosamine 3-sulfotransferase 3A1,) is an external reference matched to Transcript ENSOCUT00000013329
ENSOCUG00000017641	HS6ST3	Rabbit	Gene	HS6ST3 heparan sulfate 6-O-sulfotransferase 3. GO:0008146 (GO record; description: sulfotransferase activity,) is an external reference matched to Transcript ENSOCUT00000017640
ENSOCUG00000013158	HS6ST1	Rabbit	Gene	heparan sulfate 6-O-sulfotransferase 1 [Source:HGNC Symbol;Acc:HGNC:5201] HS6ST1-201 (Transcript name record; description: heparan sulfate 6-O-sulfotransferase 1,) is an external reference matched to Transcript ENSOCUT00000013153
ENSOCUG00000008183	HS6ST2	Rabbit	Gene	heparan sulfate 6-O-sulfotransferase 2 [Source:HGNC Symbol;Acc:HGNC:19133] HS6ST2-202 (Transcript name record; description: heparan sulfate 6-O-sulfotransferase 2,) is an external reference matched to Transcript ENSOCUT00000008181
ENSOCUG00000012569	NDST2	Rabbit	Gene	N-deacetylase and N-sulfotransferase 2 [Source:HGNC Symbol;Acc:HGNC:7681] XM_017348699.1 (RefSeq mRNA predicted record; description: PREDICTED: Oryctolagus cuniculus N-deacetylase/N-sulfotransferase 2 (NDST2), transcript variant X1, mRNA.,) is an external reference matched to Transcript ENSOCUT00000012570
ENSOCUG00000011515	NDST1	Rabbit	Gene	N-deacetylase and N-sulfotransferase 1 [Source:HGNC Symbol;Acc:HGNC:7680] NDST1-203 (Transcript name record; description: N-deacetylase and N-sulfotransferase 1,) is an external reference matched to Transcript ENSOCUT00000011516
ENSOCUG00000009952	NDST3	Rabbit	Gene	N-deacetylase and N-sulfotransferase 3 [Source:HGNC Symbol;Acc:HGNC:7682] NDST3-201 (Transcript name record; description: N-deacetylase and N-sulfotransferase 3,) is an external reference matched to Transcript ENSOCUT00000009953
ENSOCUG00000007796	NDST4	Rabbit	Gene	N-deacetylase and N-sulfotransferase 4 [Source:HGNC Symbol;Acc:HGNC:20779] NDST4-201 (Transcript name record; description: N-deacetylase and N-sulfotransferase 4,) is an external reference matched to Transcript ENSOCUT00000007797
ENSOCUG00000004955	GAL3ST2	Rabbit	Gene	galactose-3-O-sulfotransferase 2 [Source:HGNC Symbol;Acc:HGNC:24869] GAL3ST2-202 (Transcript name record; description: galactose-3-O-sulfotransferase 2,) is an external reference matched to Transcript ENSOCUT00000004952
ENSOCUG00000015102	GAL3ST3	Rabbit	Gene	galactose-3-O-sulfotransferase 3 [Source:HGNC Symbol;Acc:HGNC:24144] GAL3ST3-201 (Transcript name record; description: galactose-3-O-sulfotransferase 3,) is an external reference matched to Transcript ENSOCUT00000015098
ENSOCUG00000026248	GAL3ST4	Rabbit	Gene	galactose-3-O-sulfotransferase 4 [Source:HGNC Symbol;Acc:HGNC:24145] XM_017340423.1 (RefSeq mRNA predicted record; description: PREDICTED: Oryctolagus cuniculus galactose-3-O-sulfotransferase 4 (GAL3ST4), transcript variant X3, mRNA.,) is an external reference matched to Transcript ENSOCUT00000022578
ENSOCUG00000015613	TPST1	Rabbit	Gene	tyrosylprotein sulfotransferase 1 [Source:HGNC Symbol;Acc:HGNC:12020] TPST1-204 (Transcript name record; description: tyrosylprotein sulfotransferase 1,) is an external reference matched to Transcript ENSOCUT00000024090
ENSOCUG00000001810	TPST2	Rabbit	Gene	tyrosylprotein sulfotransferase 2 [Source:HGNC Symbol;Acc:HGNC:12021] XM_017350685.1 (RefSeq mRNA predicted record; description: PREDICTED: Oryctolagus cuniculus tyrosylprotein sulfotransferase 2 (TPST2), mRNA.,) is an external reference matched to Transcript ENSOCUT00000001808
ENSOCUG00000010669	DSEL	Rabbit	Gene	dermatan sulfate epimerase like [Source:HGNC Symbol;Acc:HGNC:18144] GO:0008146 (GO record; description: sulfotransferase activity,) is an external reference matched to Transcript ENSOCUT00000010666
ENSOCUG00000003426	WSCD1	Rabbit	Gene	WSC domain containing 1 [Source:HGNC Symbol;Acc:HGNC:29060] GO:0008146 (GO record; description: sulfotransferase activity,) is an external reference matched to Transcript ENSOCUT00000003428
ENSOCUG00000002243	UST	Rabbit	Gene	uronyl 2-sulfotransferase [Source:HGNC Symbol;Acc:HGNC:17223] UST-202 (Transcript name record; description: uronyl 2-sulfotransferase,) is an external reference matched to Transcript ENSOCUT00000002243
ENSOCUG00000017344	KAT6B	Rabbit	Gene	lysine acetyltransferase 6B [Source:HGNC Symbol;Acc:HGNC:17582] GO:0061733 (GO record; description: peptide-lysine-N-acetyltransferase activity,) is an external reference matched to Transcript ENSOCUT00000060487
ENSOCUG00000015365	KAT14	Rabbit	Gene	lysine acetyltransferase 14 [Source:HGNC Symbol;Acc:HGNC:15904] G1T9A2 (UniProtKB/TrEMBL record; description: N-acetyltransferase domain-containing protein,) is an external reference matched to Translation ENSOCUP00000013201
ENSOCUG00000013285	KAT2A	Rabbit	Gene	lysine acetyltransferase 2A [Source:HGNC Symbol;Acc:HGNC:4201] GO:0061733 (GO record; description: peptide-lysine-N-acetyltransferase activity,) is an external reference matched to Transcript ENSOCUT00000013287
ENSOCUG00000013908	KAT5	Rabbit	Gene	lysine acetyltransferase 5 [Source:HGNC Symbol;Acc:HGNC:5275] GO:0061733 (GO record; description: peptide-lysine-N-acetyltransferase activity,) is an external reference matched to Transcript ENSOCUT00000052104
ENSOCUG00000004458	CREBBP	Rabbit	Gene	CREB binding protein [Source:HGNC Symbol;Acc:HGNC:2348] GO:0061733 (GO record; description: peptide-lysine-N-acetyltransferase activity,) is an external reference matched to Transcript ENSOCUT00000004463
ENSOCUG00000008981	SMARCE1	Rabbit	Gene	SWI/SNF related, matrix associated, actin dependent regulator of chromatin, subfamily e, member 1 [Source:HGNC Symbol;Acc:HGNC:11109] GO:0008080 (GO record; description: N-acetyltransferase activity,) is an external reference matched to Transcript ENSOCUT00000008984
ENSOCUG00000011434	EP300	Rabbit	Gene	E1A binding protein p300 [Source:HGNC Symbol;Acc:HGNC:3373] GO:0061733 (GO record; description: peptide-lysine-N-acetyltransferase activity,) is an external reference matched to Transcript ENSOCUT00000011440
ENSOCUG00000009587	ESCO1	Rabbit	Gene	establishment of sister chromatid cohesion N-acetyltransferase 1 [Source:HGNC Symbol;Acc:HGNC:24645] ESCO1-201 (Transcript name record; description: establishment of sister chromatid cohesion N-acetyltransferase 1,) is an external reference matched to Transcript ENSOCUT00000009584
ENSOCUG00000009932	ESCO2	Rabbit	Gene	establishment of sister chromatid cohesion N-acetyltransferase 2 [Source:HGNC Symbol;Acc:HGNC:27230] XM_008249219.2 (RefSeq mRNA predicted record; description: PREDICTED: Oryctolagus cuniculus establishment of sister chromatid cohesion N-acetyltransferase 2 (ESCO2), mRNA.,) is an external reference matched to Transcript ENSOCUT00000009930
ENSOCUG00000012387	LCMT1	Rabbit	Gene	leucine carboxyl methyltransferase 1 [Source:HGNC Symbol;Acc:HGNC:17557]
ENSOCUG00000002519	ARMT1	Rabbit	Gene	acidic residue methyltransferase 1 [Source:HGNC Symbol;Acc:HGNC:17872]
ENSOCUG00000009279	ABCA1	Rabbit	Gene	ATP binding cassette subfamily A member 1 [Source:HGNC Symbol;Acc:HGNC:29] ABCA1-203 (Transcript name record; description: ATP binding cassette subfamily A member 1,) is an external reference matched to Transcript ENSOCUT00000009288
ENSOCUG00000005137	ABCA3	Rabbit	Gene	ATP binding cassette subfamily A member 3 [Source:HGNC Symbol;Acc:HGNC:33] ABCA3-204 (Transcript name record; description: ATP binding cassette subfamily A member 3,) is an external reference matched to Transcript ENSOCUT00000021903
ENSOCUG00000009797	ABCA4	Rabbit	Gene	ATP binding cassette subfamily A member 4 [Source:HGNC Symbol;Acc:HGNC:34] ABCA4-201 (Transcript name record; description: ATP binding cassette subfamily A member 4,) is an external reference matched to Transcript ENSOCUT00000009811
ENSOCUG00000014338	ABCA5	Rabbit	Gene	ATP binding cassette subfamily A member 5 [Source:HGNC Symbol;Acc:HGNC:35] XM_017349299.1 (RefSeq mRNA predicted record; description: PREDICTED: Oryctolagus cuniculus ATP binding cassette subfamily A member 5 (ABCA5), transcript variant X2, mRNA.,) is an external reference matched to Transcript ENSOCUT00000014355
ENSOCUG00000014380	ABCA6	Rabbit	Gene	ATP binding cassette subfamily A member 6 [Source:HGNC Symbol;Acc:HGNC:36] ABCA6-201 (Transcript name record; description: ATP binding cassette subfamily A member 6,) is an external reference matched to Transcript ENSOCUT00000014391
ENSOCUG00000008011	ABCA8	Rabbit	Gene	ATP binding cassette subfamily A member 8 [Source:HGNC Symbol;Acc:HGNC:38] ABCA8-201 (Transcript name record; description: ATP binding cassette subfamily A member 8,) is an external reference matched to Transcript ENSOCUT00000008019
ENSOCUG00000017926	ABCA12	Rabbit	Gene	ATP binding cassette subfamily A member 12 [Source:HGNC Symbol;Acc:HGNC:14637] ABCA12-202 (Transcript name record; description: ATP binding cassette subfamily A member 12,) is an external reference matched to Transcript ENSOCUT00000017928
ENSOCUG00000014981	ABCB1	Rabbit	Gene	ATP binding cassette subfamily B member 1 [Source:HGNC Symbol;Acc:HGNC:40] ABCB1-208 (Transcript name record; description: ATP binding cassette subfamily B member 1,) is an external reference matched to Transcript ENSOCUT00000014967
ENSOCUG00000002135	ABCB2	Rabbit	Gene	transporter 1, ATP binding cassette subfamily B member [Source:HGNC Symbol;Acc:HGNC:43] TAP1-201 (Transcript name record; description: transporter 1, ATP binding cassette subfamily B member,) is an external reference matched to Transcript ENSOCUT00000002134
ENSOCUG00000002489	ABCB3	Rabbit	Gene	transporter 2, ATP binding cassette subfamily B member [Source:HGNC Symbol;Acc:HGNC:44] TAP2-201 (Transcript name record; description: transporter 2, ATP binding cassette subfamily B member,) is an external reference matched to Transcript ENSOCUT00000029003
ENSOCUG00000010857	ABCB5	Rabbit	Gene	ATP binding cassette subfamily B member 5 [Source:HGNC Symbol;Acc:HGNC:46] ABCB5-201 (Transcript name record; description: ATP binding cassette subfamily B member 5,) is an external reference matched to Transcript ENSOCUT00000010862
ENSOCUG00000015103	ABCB6	Rabbit	Gene	ATP binding cassette subfamily B member 6 (Langereis blood group) [Source:HGNC Symbol;Acc:HGNC:47] ABCB6-201 (Transcript name record; description: ATP binding cassette subfamily B member 6 (Langereis blood group),) is an external reference matched to Transcript ENSOCUT00000015106
ENSOCUG00000016847	ABCB7	Rabbit	Gene	ATP binding cassette subfamily B member 7 [Source:HGNC Symbol;Acc:HGNC:48] XM_002721823.3 (RefSeq mRNA predicted record; description: PREDICTED: Oryctolagus cuniculus ATP binding cassette subfamily B member 7 (ABCB7), transcript variant X2, mRNA.,) is an external reference matched to Transcript ENSOCUT00000016852
ENSOCUG00000008682	ABCB8	Rabbit	Gene	ATP binding cassette subfamily B member 8 [Source:HGNC Symbol;Acc:HGNC:49] ABCB8-202 (Transcript name record; description: ATP binding cassette subfamily B member 8,) is an external reference matched to Transcript ENSOCUT00000008684
ENSOCUG00000006448	ABCB9	Rabbit	Gene	ATP binding cassette subfamily B member 9 [Source:HGNC Symbol;Acc:HGNC:50] ABCB9-201 (Transcript name record; description: ATP binding cassette subfamily B member 9,) is an external reference matched to Transcript ENSOCUT00000006445
ENSOCUG00000007242	ABCB10	Rabbit	Gene	ATP binding cassette subfamily B member 10 [Source:HGNC Symbol;Acc:HGNC:41] ABCB10-201 (Transcript name record; description: ATP binding cassette subfamily B member 10,) is an external reference matched to Transcript ENSOCUT00000007242
ENSOCUG00000001372	ABCB11	Rabbit	Gene	ATP binding cassette subfamily B member 11 [Source:HGNC Symbol;Acc:HGNC:42] ABCB11-201 (Transcript name record; description: ATP binding cassette subfamily B member 11,) is an external reference matched to Transcript ENSOCUT00000001375
ENSOCUG00000017956	ABCC1	Rabbit	Gene	ATP binding cassette subfamily C member 1 [Source:HGNC Symbol;Acc:HGNC:51] ABCC1-206 (Transcript name record; description: ATP binding cassette subfamily C member 1,) is an external reference matched to Transcript ENSOCUT00000024024
ENSOCUG00000008164	ABCC2	Rabbit	Gene	ATP binding cassette subfamily C member 2 [Source:HGNC Symbol;Acc:HGNC:53] ABCC2-201 (Transcript name record; description: ATP binding cassette subfamily C member 2,) is an external reference matched to Transcript ENSOCUT00000008176
ENSOCUG00000002754	ABCC3	Rabbit	Gene	ATP binding cassette subfamily C member 3 [Source:HGNC Symbol;Acc:HGNC:54] XM_008271295.2 (RefSeq mRNA predicted record; description: PREDICTED: Oryctolagus cuniculus ATP binding cassette subfamily C member 3 (ABCC3), mRNA.,) is an external reference matched to Transcript ENSOCUT00000002758
ENSOCUG00000014610	ABCC4	Rabbit	Gene	ATP binding cassette subfamily C member 4 [Source:HGNC Symbol;Acc:HGNC:55] ABCC4-201 (Transcript name record; description: ATP binding cassette subfamily C member 4,) is an external reference matched to Transcript ENSOCUT00000014626
ENSOCUG00000007887	ABCC5	Rabbit	Gene	ATP binding cassette subfamily C member 5 [Source:HGNC Symbol;Acc:HGNC:56] ABCC5-201 (Transcript name record; description: ATP binding cassette subfamily C member 5,) is an external reference matched to Transcript ENSOCUT00000007895
ENSOCUG00000010216	ABCC6	Rabbit	Gene	ATP binding cassette subfamily C member 6 [Source:HGNC Symbol;Acc:HGNC:57] XM_017342490.1 (RefSeq mRNA predicted record; description: PREDICTED: Oryctolagus cuniculus ATP binding cassette subfamily C member 6 (ABCC6), mRNA.,) is an external reference matched to Transcript ENSOCUT00000010223
ENSOCUG00000014161	ABCC8	Rabbit	Gene	ATP binding cassette subfamily C member 8 [Source:HGNC Symbol;Acc:HGNC:59] GO:0140359 (GO record; description: ABC-type transporter activity,) is an external reference matched to Transcript ENSOCUT00000014177
ENSOCUG00000008023	ABCC9	Rabbit	Gene	Oryctolagus cuniculus ATP binding cassette subfamily C member 9 (ABCC9), mRNA. [Source:RefSeq mRNA;Acc:NM_001082044] XM_008259331.2 (RefSeq mRNA predicted record; description: PREDICTED: Oryctolagus cuniculus ATP binding cassette subfamily C member 9 (ABCC9), transcript variant X3, mRNA.,) is an external reference matched to Transcript ENSOCUT00000008033
ENSOCUG00000004357	ABCC10	Rabbit	Gene	ATP binding cassette subfamily C member 10 [Source:HGNC Symbol;Acc:HGNC:52] ABCC10-202 (Transcript name record; description: ATP binding cassette subfamily C member 10,) is an external reference matched to Transcript ENSOCUT00000004362
ENSOCUG00000002039	ABCC11	Rabbit	Gene	ATP binding cassette subfamily C member 11 [Source:HGNC Symbol;Acc:HGNC:14639] ABCC11-201 (Transcript name record; description: ATP binding cassette subfamily C member 11,) is an external reference matched to Transcript ENSOCUT00000002043
ENSOCUG00000002029	ABCC12	Rabbit	Gene	ATP binding cassette subfamily C member 12 [Source:HGNC Symbol;Acc:HGNC:14640] XM_017350887.1 (RefSeq mRNA predicted record; description: PREDICTED: Oryctolagus cuniculus ATP binding cassette subfamily C member 12 (ABCC12), mRNA.,) is an external reference matched to Transcript ENSOCUT00000002035
ENSOCUG00000011389	ABCG2	Rabbit	Gene	ATP-binding cassette sub-family G member 2 GO:0140359 (GO record; description: ABC-type transporter activity,) is an external reference matched to Transcript ENSOCUT00000011390
ENSOCUG00000016931	ABCG4	Rabbit	Gene	ATP binding cassette subfamily G member 4 [Source:HGNC Symbol;Acc:HGNC:13884] ABCG4-201 (Transcript name record; description: ATP binding cassette subfamily G member 4,) is an external reference matched to Transcript ENSOCUT00000016929
ENSOCUG00000005300	ABCG5	Rabbit	Gene	ATP binding cassette subfamily G member 5 [Source:HGNC Symbol;Acc:HGNC:13886] ABCG5-201 (Transcript name record; description: ATP binding cassette subfamily G member 5,) is an external reference matched to Transcript ENSOCUT00000005301
ENSOCUG00000015038	ABCG8	Rabbit	Gene	ATP binding cassette subfamily G member 8 [Source:HGNC Symbol;Acc:HGNC:13887] XM_017340804.1 (RefSeq mRNA predicted record; description: PREDICTED: Oryctolagus cuniculus ATP binding cassette subfamily G member 8 (ABCG8), transcript variant X2, mRNA.,) is an external reference matched to Transcript ENSOCUT00000015036
ENSOCUG00000017922	ABCD1	Rabbit	Gene	ATP binding cassette subfamily D member 1 [Source:HGNC Symbol;Acc:HGNC:61] ABCD1-202 (Transcript name record; description: ATP binding cassette subfamily D member 1,) is an external reference matched to Transcript ENSOCUT00000017922
ENSOCUG00000016168	ABCD2	Rabbit	Gene	ATP binding cassette subfamily D member 2 [Source:HGNC Symbol;Acc:HGNC:66] ABCD2-201 (Transcript name record; description: ATP binding cassette subfamily D member 2,) is an external reference matched to Transcript ENSOCUT00000016171
ENSOCUG00000004820	ABCD3	Rabbit	Gene	ATP binding cassette subfamily D member 3 [Source:HGNC Symbol;Acc:HGNC:67] ABCD3-201 (Transcript name record; description: ATP binding cassette subfamily D member 3,) is an external reference matched to Transcript ENSOCUT00000004825
ENSOCUG00000003484	ABCD4	Rabbit	Gene	ATP binding cassette subfamily D member 4 [Source:HGNC Symbol;Acc:HGNC:68] ABCD4-203 (Transcript name record; description: ATP binding cassette subfamily D member 4,) is an external reference matched to Transcript ENSOCUT00000003487
ENSOCUG00000001821	ABCE1	Rabbit	Gene	ATP binding cassette subfamily E member 1 [ Oryctolagus cuniculus (rabbit)
ENSOCUG00000002121	ABCF1	Rabbit	Gene	ATP binding cassette subfamily F member 1 [Source:HGNC Symbol;Acc:HGNC:70] XM_017345003.1 (RefSeq mRNA predicted record; description: PREDICTED: Oryctolagus cuniculus ATP binding cassette subfamily F member 1 (ABCF1), transcript variant X4, mRNA.,) is an external reference matched to Transcript ENSOCUT00000002126
ENSOCUG00000000245	ABCF2	Rabbit	Gene	ATP binding cassette subfamily F member 2 [Source:HGNC Symbol;Acc:HGNC:71] ABCF2-203 (Transcript name record; description: ATP binding cassette subfamily F member 2,) is an external reference matched to Transcript ENSOCUT00000000244
ENSOCUG00000004565	ABCF3	Rabbit	Gene	ATP binding cassette subfamily F member 3 [Source:HGNC Symbol;Acc:HGNC:72] ABCF3-201 (Transcript name record; description: ATP binding cassette subfamily F member 3,) is an external reference matched to Transcript ENSOCUT00000004572
ENSOCUG00000014225	SLCO2B1	Rabbit	Gene	solute carrier organic anion transporter family member 2B1 [Source:HGNC Symbol;Acc:HGNC:10962] SLCO2B1-201 (Transcript name record; description: solute carrier organic anion transporter family member 2B1,) is an external reference matched to Transcript ENSOCUT00000014225
ENSOCUG00000000025	SLCO2A1	Rabbit	Gene	solute carrier organic anion transporter family member 2A1 [Source:HGNC Symbol;Acc:HGNC:10955] SLCO2A1-201 (Transcript name record; description: solute carrier organic anion transporter family member 2A1,) is an external reference matched to Transcript ENSOCUT00000000026
ENSOCUG00000003263	SLCO5A1	Rabbit	Gene	solute carrier organic anion transporter family member 5A1 [Source:HGNC Symbol;Acc:HGNC:19046] SLCO5A1-201 (Transcript name record; description: solute carrier organic anion transporter family member 5A1,) is an external reference matched to Transcript ENSOCUT00000003263
ENSOCUG00000003393	SLCO6A1	Rabbit	Gene	solute carrier organic anion transporter family member 6A1 [Source:HGNC Symbol;Acc:HGNC:23613] SLCO6A1-201 (Transcript name record; description: solute carrier organic anion transporter family member 6A1,) is an external reference matched to Transcript ENSOCUT00000003395
ENSOCUG00000012038	SLCO3A1	Rabbit	Gene	solute carrier organic anion transporter family member 3A1 [Source:HGNC Symbol;Acc:HGNC:10952] SLCO3A1-201 (Transcript name record; description: solute carrier organic anion transporter family member 3A1,) is an external reference matched to Transcript ENSOCUT00000012038
ENSOCUG00000016570	SLCO1A2	Rabbit	Gene	solute carrier organic anion transporter family member 1A2 [Source:HGNC Symbol;Acc:HGNC:10956] SLCO1A2-201 (Transcript name record; description: solute carrier organic anion transporter family member 1A2,) is an external reference matched to Transcript ENSOCUT00000016573
ENSOCUG00000016948	SLCO4C1	Rabbit	Gene	solute carrier organic anion transporter family member 4C1 [Source:HGNC Symbol;Acc:HGNC:23612] SLCO4C1-201 (Transcript name record; description: solute carrier organic anion transporter family member 4C1,) is an external reference matched to Transcript ENSOCUT00000016955
ENSOCUG00000007487	SLCO1C1	Rabbit	Gene	solute carrier organic anion transporter family member 1C1 [Source:HGNC Symbol;Acc:HGNC:13819] SLCO1C1-201 (Transcript name record; description: solute carrier organic anion transporter family member 1C1,) is an external reference matched to Transcript ENSOCUT00000007490
ENSOCUG00000015308	SLCO1B3	Rabbit	Gene	solute carrier organic anion transporter family member 1B3 G1T960 (UniProtKB/TrEMBL record; description: Solute carrier organic anion transporter family member,) is an external reference matched to Translation ENSOCUP00000013154
ENSOCUG00000010469	SLC22A23	Rabbit	Gene	solute carrier family 22 member 23 [Source:HGNC Symbol;Acc:HGNC:21106]
ENSOCUG00000005788	SLC22A7	Rabbit	Gene	Oryctolagus cuniculus solute carrier family 22 member 7 (SLC22A7), mRNA. [Source:RefSeq mRNA;Acc:NM_001082642]
ENSOCUG00000015370	SLC22A15	Rabbit	Gene	solute carrier family 22 member 15 [Source:HGNC Symbol;Acc:HGNC:20301]
ENSOCUG00000004158	SLC22A5	Rabbit	Gene	Oryctolagus cuniculus solute carrier family 22 (organic cation/zwitterion transporter), member 4 (SLC22A4), mRNA. [Source:RefSeq mRNA;Acc:NM_001171346]
ENSOCUG00000012086	SLC22A16	Rabbit	Gene	solute carrier family 22 member 16 [Source:HGNC Symbol;Acc:HGNC:20302]
ENSOCUG00000016897	SLC22A17	Rabbit	Gene	solute carrier family 22 member 17 [Source:HGNC Symbol;Acc:HGNC:23095]
ENSOCUG00000002539	SLC22A1	Rabbit	Gene	Oryctolagus cuniculus solute carrier family 22 member 1 (SLC22A1), mRNA. [Source:RefSeq mRNA;Acc:NM_001082022]
ENSOCUG00000024091	SLC22A6	Rabbit	Gene	Solute carrier family 22 member 8 [Source:UniProtKB/Swiss-Prot;Acc:Q8HY24]
ENSOCUG00000002542	SLC22A2	Rabbit	Gene	solute carrier family 22 member 2 [Source:HGNC Symbol;Acc:HGNC:10966]
ENSOCUG00000004222	SLC22A3	Rabbit	Gene	solute carrier family 22 member 3 [Source:HGNC Symbol;Acc:HGNC:10967]
ENSOCUG00000030971	SLC47A1	Rabbit	Gene	Oryctolagus cuniculus MATE1 (LOC100125995), mRNA. [Source:RefSeq mRNA;Acc:NM_001109819]
ENSOCUG00000011911	SLC47A2	Rabbit	Gene	solute carrier family 47 member 2 [Source:HGNC Symbol;Acc:HGNC:26439]
ENSOCUG00000022202	SLC1A1	Rabbit	Gene	SLC1A1 solute carrier family 1 member 1
ENSOCUG00000000718	SLC1A2	Rabbit	Gene	solute carrier family 1 member 2 [Source:HGNC Symbol;Acc:HGNC:10940]
ENSOCUG00000021947	SLC1A3	Rabbit	Gene	solute carrier family 1 member 3 [Source:HGNC Symbol;Acc:HGNC:10941]
ENSOCUG00000009144	SLC1A5	Rabbit	Gene	solute carrier family 1 member 5 [Source:HGNC Symbol;Acc:HGNC:10943]
ENSOCUG00000013354	SLC1A6	Rabbit	Gene	solute carrier family 1 member 6 [Source:HGNC Symbol;Acc:HGNC:10944]
ENSOCUG00000005464	SLC3A1	Rabbit	Gene	solute carrier family 3 member 1 [Source:HGNC Symbol;Acc:HGNC:11025]
ENSOCUG00000001334	SLC3A2	Rabbit	Gene	Oryctolagus cuniculus solute carrier family 3 member 2 (SLC3A2), mRNA. [Source:RefSeq mRNA;Acc:NM_001082656]
ENSOCUG00000001627	SLC6A11	Rabbit	Gene	solute carrier family 6 member 11 [Source:HGNC Symbol;Acc:HGNC:11044]
ENSOCUG00000015028	SLC6A14	Rabbit	Gene	solute carrier family 6 member 14 [Source:HGNC Symbol;Acc:HGNC:11047]
ENSOCUG00000014066	SLC6A15	Rabbit	Gene	solute carrier family 6 member 15 [Source:HGNC Symbol;Acc:HGNC:13621]
ENSOCUG00000002427	SLC6A17	Rabbit	Gene	solute carrier family 6 member 17 [Source:HGNC Symbol;Acc:HGNC:31399]
ENSOCUG00000007875	SLC6A19	Rabbit	Gene	solute carrier family 6 member 19 [Source:HGNC Symbol;Acc:HGNC:27960]
ENSOCUG00000017310	SLC6A2	Rabbit	Gene	solute carrier family 6 member 2 [Source:HGNC Symbol;Acc:HGNC:11048]
ENSOCUG00000004216	SLC6A20	Rabbit	Gene	solute carrier family 6 member 20 [Source:HGNC Symbol;Acc:HGNC:30927]
ENSOCUG00000003640	SLC6A4	Rabbit	Gene	solute carrier family 6 member 4 [Source:HGNC Symbol;Acc:HGNC:11050]
ENSOCUG00000000757	SLC6A5	Rabbit	Gene	solute carrier family 6 member 5 [Source:HGNC Symbol;Acc:HGNC:11051]
ENSOCUG00000001144	SLC6A6	Rabbit	Gene	solute carrier family 6 member 6 [Source:HGNC Symbol;Acc:HGNC:11052]
ENSOCUG00000006404	SLC6A7	Rabbit	Gene	solute carrier family 6 member 7 [Source:HGNC Symbol;Acc:HGNC:11054]
ENSOCUG00000023733	SLC6A9	Rabbit	Gene	solute carrier family 6 member 9 [Source:HGNC Symbol;Acc:HGNC:11056]
ENSOCUG00000013493	SLC7A1	Rabbit	Gene	solute carrier family 7 member 1 [Source:HGNC Symbol;Acc:HGNC:11057]
ENSOCUG00000009443	SLC7A10	Rabbit	Gene	solute carrier family 7 member 10 [Source:HGNC Symbol;Acc:HGNC:11058]
ENSOCUG00000001662	SLC7A11	Rabbit	Gene	solute carrier family 7 member 11 [Source:HGNC Symbol;Acc:HGNC:11059]
ENSOCUG00000017971	SLC7A13	Rabbit	Gene	solute carrier family 7 member 13 [Source:HGNC Symbol;Acc:HGNC:23092]
ENSOCUG00000005585	SLC7A14	Rabbit	Gene	solute carrier family 7 member 14 [Source:HGNC Symbol;Acc:HGNC:29326]
ENSOCUG00000011284	SLC7A2	Rabbit	Gene	solute carrier family 7 member 2 [Source:HGNC Symbol;Acc:HGNC:11060]
ENSOCUG00000010551	SLC7A3	Rabbit	Gene	solute carrier family 7 member 3 [Source:HGNC Symbol;Acc:HGNC:11061]
ENSOCUG00000014709	SLC7A4	Rabbit	Gene	solute carrier family 7 member 4 [Source:HGNC Symbol;Acc:HGNC:11062]
ENSOCUG00000012364	SLC7A5	Rabbit	Gene	Oryctolagus cuniculus solute carrier family 7 member 5 (SLC7A5), mRNA. [Source:RefSeq mRNA;Acc:NM_001082120]
ENSOCUG00000008525	SLC7A6OS	Rabbit	Gene	solute carrier family 7 member 6 opposite strand [Source:HGNC Symbol;Acc:HGNC:25807]
ENSOCUG00000000724	SLC7A7	Rabbit	Gene	solute carrier family 7 member 7 [Source:HGNC Symbol;Acc:HGNC:11065]
ENSOCUG00000001685	SLC7A8	Rabbit	Gene	Oryctolagus cuniculus solute carrier family 7 member 8 (SLC7A8), mRNA. [Source:RefSeq mRNA;Acc:NM_001082682]
ENSOCUG00000005496	SLC7A9	Rabbit	Gene	solute carrier family 7 member 9 [Source:HGNC Symbol;Acc:HGNC:11067]
ENSOCUG00000005443	SLC10A2	Rabbit	Gene	Oryctolagus cuniculus solute carrier family 10 member 2 (SLC10A2), mRNA. [Source:RefSeq mRNA;Acc:NM_001082764]
ENSOCUG00000022433	SLC10A3	Rabbit	Gene	Ubiquitin-like protein 4A [Source:UniProtKB/Swiss-Prot;Acc:B7NZQ9]
ENSOCUG00000009624	SLC10A4	Rabbit	Gene	solute carrier family 10 member 4 [Source:HGNC Symbol;Acc:HGNC:22980]
ENSOCUG00000014905	SLC10A6	Rabbit	Gene	solute carrier family 10 member 6 [Source:HGNC Symbol;Acc:HGNC:30603]
ENSOCUG00000012552	SLC10A7	Rabbit	Gene	solute carrier family 10 member 7 [Source:HGNC Symbol;Acc:HGNC:23088]
ENSOCUG00000012014	SLC15A1	Rabbit	Gene	solute carrier family 15 member 1 [Source:HGNC Symbol;Acc:HGNC:10920]
ENSOCUG00000001853	SLC15A2	Rabbit	Gene	Oryctolagus cuniculus solute carrier family 15 member 2 (SLC15A2), mRNA. [Source:RefSeq mRNA;Acc:NM_001082700]
ENSOCUG00000015723	SLC15A3	Rabbit	Gene	solute carrier family 15 member 3 [Source:HGNC Symbol;Acc:HGNC:18068]
ENSOCUG00000027071	SLC15A4	Rabbit	Gene	solute carrier family 15 member 4 [Source:HGNC Symbol;Acc:HGNC:23090]
ENSOCUG00000006006	SLC28A1	Rabbit	Gene	solute carrier family 28 member 1 [Source:HGNC Symbol;Acc:HGNC:11001]
ENSOCUG00000014340	SLC28A2	Rabbit	Gene	Oryctolagus cuniculus solute carrier family 28 member 2 (SLC28A2), mRNA. [Source:RefSeq mRNA;Acc:NM_001082791]
ENSOCUG00000005716	SLC28A3	Rabbit	Gene	solute carrier family 28 member 3 [Source:HGNC Symbol;Acc:HGNC:16484]
ENSOCUG00000017891	SLC29A1	Rabbit	Gene	solute carrier family 29 member 1 (Augustine blood group) [Source:HGNC Symbol;Acc:HGNC:11003]
ENSOCUG00000024919	SLC29A2	Rabbit	Gene	solute carrier family 29 member 2 [Source:HGNC Symbol;Acc:HGNC:11004]
ENSOCUG00000006953	SLC29A3	Rabbit	Gene	solute carrier family 29 member 3 [Source:HGNC Symbol;Acc:HGNC:23096]
ENSOCUG00000011709	SLC35A2	Rabbit	Gene	solute carrier family 35 member A2 [Source:HGNC Symbol;Acc:HGNC:11022]
ENSOCUG00000009816	SLC35A4	Rabbit	Gene	solute carrier family 35 member A4 [Source:HGNC Symbol;Acc:HGNC:20753]
ENSOCUG00000005908	SLC35A5	Rabbit	Gene	solute carrier family 35 member A5 [Source:HGNC Symbol;Acc:HGNC:20792]
ENSOCUG00000023120	SLC35B1	Rabbit	Gene	solute carrier family 35 member B1 [Source:HGNC Symbol;Acc:HGNC:20798]
ENSOCUG00000017893	SLC35B2	Rabbit	Gene	solute carrier family 35 member B2 [Source:HGNC Symbol;Acc:HGNC:16872]
ENSOCUG00000003401	SLC35B3	Rabbit	Gene	solute carrier family 35 member B3 [Source:HGNC Symbol;Acc:HGNC:21601]
ENSOCUG00000017218	SLC35B4	Rabbit	Gene	solute carrier family 35 member B4 [Source:HGNC Symbol;Acc:HGNC:20584]
ENSOCUG00000015335	SLC35C1	Rabbit	Gene	solute carrier family 35 member C1 [Source:HGNC Symbol;Acc:HGNC:20197]
ENSOCUG00000013391	SLC35C2	Rabbit	Gene	solute carrier family 35 member C2 [Source:HGNC Symbol;Acc:HGNC:17117]
ENSOCUG00000015456	SLC35D1	Rabbit	Gene	solute carrier family 35 member D1 [Source:HGNC Symbol;Acc:HGNC:20800]
ENSOCUG00000008540	SLC35D2	Rabbit	Gene	solute carrier family 35 member D2 [Source:HGNC Symbol;Acc:HGNC:20799]
ENSOCUG00000005418	SLC35D3	Rabbit	Gene	solute carrier family 35 member D3 [Source:HGNC Symbol;Acc:HGNC:15621]
ENSOCUG00000038581	SLC35E2B	Rabbit	Gene	solute carrier family 35 member E2B [Source:HGNC Symbol;Acc:HGNC:33941]
ENSOCUG00000011606	SLC35E4	Rabbit	Gene	solute carrier family 35 member E4 [Source:HGNC Symbol;Acc:HGNC:17058]
ENSOCUG00000015307	SLC35F1	Rabbit	Gene	solute carrier family 35 member F1 [Source:HGNC Symbol;Acc:HGNC:21483]
ENSOCUG00000011878	SLC35F2	Rabbit	Gene	solute carrier family 35 member F2 [Source:HGNC Symbol;Acc:HGNC:23615]
ENSOCUG00000016017	SLC35F3	Rabbit	Gene	solute carrier family 35 member F3 [Source:HGNC Symbol;Acc:HGNC:23616]
ENSOCUG00000000541	SLC35F4	Rabbit	Gene	solute carrier family 35 member F4 [Source:HGNC Symbol;Acc:HGNC:19845]
ENSOCUG00000013099	SLC35F5	Rabbit	Gene	solute carrier family 35 member F5 [Source:HGNC Symbol;Acc:HGNC:23617]
ENSOCUG00000022141	SLC35F6	Rabbit	Gene	solute carrier family 35 member F6 [Source:HGNC Symbol;Acc:HGNC:26055]
ENSOCUG00000004261	SLC35G1	Rabbit	Gene	solute carrier family 35 member G1 [Source:HGNC Symbol;Acc:HGNC:26607]
ENSOCUG00000014936	SLC35G2	Rabbit	Gene	solute carrier family 35 member G2 [Source:HGNC Symbol;Acc:HGNC:28480]
