# Supplementary material for: Comparative transcriptomic profiling of drug-metabolizing enzymes and drug transporters in rabbit ocular subtissues, liver, and duodenum
Source: Drug Metab Dispos. 2025 May 20;53(7):100099. doi: 10.1016/j.dmd.2025.100099 (PMC12405909; doi:10.1016/j.dmd.2025.100099)
Supplement: Supplementary Table 6 [file mmc6.xlsx]

## Sheet: Table S6
Cornea	Average log2TPM	Iris-Ciliary body	Average log2TPM	Vitreous humor	Average log2TPM	Retina Choroid	Average log2TPM	Liver	Average log2TPM	Duodenum	Average log2TPM
CYP26A1	10.6172	CYP1B1	13.1402	CYP27A1	9.84352	CYP1B1	11.1303	CYP2C30	17.673	CYP2D23	12.9103
CYP27A1	10.0881	CYP27A1	10.32	CYP1B1	8.13293	CYP27A1	9.38824	CYP3A6	17.3325	CYP2J1	12.7255
CYP2J1	8.90314	CYP39A1	9.63294	CYP2S1	7.66682	CYP51A1	9.04902	CYP1A2	17.0696	CYP3A6	12.5333
CYP27C1	8.89665	CYP2J1	9.0951	CYP2J1	7.37572	CYP2J1	8.82315	CYP2E1	17.0521	CYP2C2	11.9198
CYP39A1	8.74459	CYP20A1	8.96073	CYP39A1	6.95682	CYP20A1	8.79979	CYP2C2	16.6199	CYP1A1	11.8053
CYP51A1	8.42111	CYP51A1	8.81621	CYP51A1	6.93906	CYP4B1	8.68445	CYP2C4	16.1929	CYP2D24	11.6609
CYP4F22	7.72157	CYP4V2	8.77546	CYP20A1	6.69641	CYP39A1	8.3512	CYP2A10	15.2589	CYP4A5	11.1309
CYP20A1	7.51071	CYP27C1	7.23249	CYP27C1	6.49383	CYP4V2	8.09784	CYP4A5	14.8454	CYP2C30	10.9348
CYP4B1	7.00011	CYP7B1	6.65627	CYP4V2	6.07554	CYP2S1	7.75606	CYP1A1	14.8007	CYP2S1	10.6961
CYP4V2	6.79725	CYP26C1	6.52669	CYP7B1	5.64132	CYP7B1	7.60902	CYP2D23	14.5539	CYP4V2	10.6938
CYP2R1	6.48662	CYP2D23	6.14049	CYP11A1	4.98397	CYP26A1	6.914	CYP2C5	13.9235	CYP4B1	10.6244
CYP3A6	6.46395	CYP2R1	6.0594	CYP2D23	4.85245	CYP26B1	6.23352	CYP7B1	13.2621	CYP51A1	10.4308
CYP2S1	6.43621	CYP2S1	6.03291	CYP2R1	4.80223	CYP27C1	6.16813	CYP2D24	13.1652	CYP27A1	10.3927
CYP26B1	6.02288	CYP26A1	5.70336	CYP26A1	4.74016	CYP2U1	6.12972	CYP27A1	12.8153	CYP2C4	8.85005
CYP7B1	5.68815	CYP11A1	5.54571	CYP46A1	4.37211	CYP46A1	5.9449	CYP4B1	12.8015	CYP20A1	8.38431
CYP11A1	5.3164	CYP2U1	5.4492	CYP1A1	4.1242	CYP2D23	5.88445	CYP39A1	11.3923	CYP2U1	8.3773
CYP2A10	4.67131	CYP46A1	5.41078	CYP4X1	4.07182	CYP2R1	5.45052	CYP26A1	11.3032	CYP7B1	7.2713
CYP26C1	4.58607	CYP1A1	4.62268	CYP26B1	3.51477	CYP4X1	5.38241	CYP4V2	10.5988	CYP1B1	7.24129
CYP1A1	4.25402	CYP26B1	4.19107	CYP3A6	3.37917	CYP1A1	4.12493	CYP51A1	10.5253	CYP2C5	6.68594
CYP4A5	4.19936	CYP4X1	2.97977	CYP2U1	3.34695	CYP26C1	4.04261	CYP2J1	10.3041	CYP26B1	6.62484
CYP2U1	3.81912	CYP4B1	2.93838	CYP4A5	2.78425	CYP2D24	3.9802	CYP7A1	9.58392	CYP39A1	6.39094
CYP2D23	3.42915	CYP2A10	2.40843	CYP4B1	2.12913	CYP11A1	3.65159	CYP2U1	8.70474	CYP2A10	6.17369
CYP1A2	3.31371	CYP1A2	1.74667	CYP2D24	1.94867	CYP2A10	2.38393	CYP11A1	8.69177	CYP2R1	5.93046
CYP46A1	2.76852	CYP17A1	1.41861	CYP26C1	1.48094	CYP17A1	1.7151	CYP20A1	8.53905	CYP1A2	4.80897
CYP2C2	2.22437	CYP4A5	1.14552	CYP2C4	1.24963	CYP2C2	1.69643	CYP2R1	7.77533	CYP2E1	3.88681
CYP1B1	2.12155	CYP21A2	1.07982	CYP2C30	0.83062	CYP21A2	1.164	CYP21A2	6.59373	CYP4X1	3.65036
CYP2F1	1.8802	CYP3A6	1.03428	CYP2A10	0.820896	CYP3A6	1.15275	CYP2A11	5.21941	CYP27C1	2.48543
CYP24A1	1.49002	CYP2A11	1.01438	CYP2G1	0.75985	CYP4A5	0.944603	CYP2S1	5.01237	CYP46A1	1.67455
CYP21A2	1.22766	CYP2D24	0.799513	CYP2E1	0.671435	CYP1A2	0.880667	CYP1B1	4.39089	CYP19A1	1.61205
CYP4X1	1.17018	CYP2C2	0.628443	CYP4F22	0.671435	CYP4F22	0.512031	CYP26B1	4.08404	CYP4F22	1.49201
CYP17A1	0.905159	CYP27B1	0.598549	CYP1A2	0.632613	CYP2G1	0.500852	CYP4F22	3.7805	CYP26A1	1.46163
CYP2E1	0.837948	CYP19A1	0.562358	CYP27B1	0.51527	CYP2E1	0.471164	CYP27C1	1.58976	CYP2A11	1.25688
CYP2C4	0.694107	CYP2F1	0.493323	CYP17A1	0.305626	CYP2C30	0.442714	CYP2F1	1.03973	CYP27B1	0.973332
CYP27B1	0.641615	CYP4F22	0.324778	CYP2A11	0.198417	CYP27B1	0.322117	CYP24A1	0.882816	CYP21A2	0.846444
CYP2D24	0.522096	CYP7A1	0.172219	CYP24A1	0	CYP2C4	0.306688	CYP46A1	0.813295	CYP7A1	0.804813
CYP2C30	0.520539	CYP2G1	0.146314	CYP21A2	0	CYP7A1	0.2646	CYP19A1	0.589132	CYP2F1	0.74346
CYP2G1	0.124318	CYP2C30	0.0851937	CYP7A1	0	CYP2F1	0.200088	CYP17A1	0.565569	CYP17A1	0.115396
CYP7A1	0	CYP24A1	0	CYP19A1	0	CYP19A1	0.188901	CYP26C1	0.221553	CYP11A1	0.115396
CYP19A1	0	CYP2E1	0	CYP2C2	0	CYP2A11	0.0993644	CYP27B1	0.166412	CYP26C1	0
CYP2C5	0	CYP2C5	0	CYP2C5	0	CYP24A1	0.080547	CYP4X1	0.153985	CYP24A1	0
CYP2A11	0	CYP2C4	0	CYP2F1	0	CYP2C5	0	CYP2G1	0	CYP2G1	0
ALDH1A1	11.77	GAPDH	10.2611	GAPDH	12.1403	GAPDH	11.1218	ADH6	12.8121	ALDH1A1	10.5908
GAPDH	11.7	ALDH1A1	9.07507	ALDH1A1	9.41127	ALDH1A1	8.37152	ALDH1A1	11.1672	ADH6	9.67976
GPX1	9.22	GPX1	8.62191	GPX1	9.00034	GPX1	8.29319	GPX1	11.0446	ADH4	9.2021
GPX2	7.44	ALDH2	8.27545	GPX3	8.23412	GPX3	7.97264	ADH4	11.0289	ALDH2	8.96578
ALDH7A1	7.28	GPX3	8.10826	ALDH2	7.91743	ALDH2	7.6561	ALDH2	10.166	GAPDH	8.60093
BCKDHA	6.75	ALDH7A1	7.68863	ALDH7A1	7.80083	RDH12	7.51502	uricase	9.30523	MAOA	8.43335
ADH5	6.58	LOXL1	7.68656	ALDH1A3	7.39252	OGDH	7.14196	ACOX2	9.26722	GPX1	8.32395
OGDH	6.4	OGDH	7.63647	GAPDHS	7.06976	ALDH7A1	7.10395	ALDH1L1	9.25512	ACOX1	7.82235
GAPDHS	6.38	ADH5	7.61809	OGDH	6.73899	ADH5	7.07764	MAOB	9.18516	FMO1	7.7209
LOXL1	6.14	GAPDHS	7.12525	ADH5	6.62418	LOXL1	6.98341	HAO1	8.74246	OGDH	7.18304
XDH	6.01	MAOB	7.06746	BCKDHA	6.47507	PDHA1	6.88042	GAPDH	8.4014	MAOB	7.06505
ALDH2	5.73	PCYOX1	7.01909	LOXL1	6.36434	GAPDHS	6.85862	PCYOX1	8.3538	PCYOX1	6.93866
ALDH16A1	5.61	ALDH6A1	7.01107	ACOX1	6.3145	CPOX	6.74061	ACOX1	8.23463	ADH5	6.84997
GPX7	5.61	PDHA1	6.83845	PAOX	6.24955	RDH11	6.7169	FMO1	8.16416	GPX2	6.65275
ACOX1	5.51	ACOX1	6.70208	PDHA1	6.0461	ALDH6A1	6.71099	ALDH6A1	8.09349	GPX3	6.52507
LOX	5.42	AOC3	6.55407	ALDH6A1	5.86155	ACOX1	6.46829	ADH5	8.08918	GAPDHS	6.51953
KMO	5.4	AOX1	6.41392	ALDH16A1	5.61055	PCYOX1	6.35526	ALDH4A1	8.06549	AOC1	6.43355
PDHA1	5.39	BCKDHA	6.35188	SMOX	5.33477	ADH6	6.35142	AOX1	8.00843	FMO4	6.38503
LOXL2	5.28	CPOX	6.20476	AOX1	5.14615	BCKDHA	6.19175	FMO3	8.00562	ALDH3A2	6.33063
QSOX1	5.25	GPX7	6.06315	DDO	5.02761	AOC3	5.77048	ALDH7A1	7.96048	PIPOX	6.22161
GPX8	5.24	ALDH1A2	6.06149	CPOX	5.00307	ALDH1A3	5.59348	ALDH8A1	7.94007	PDHA1	6.13833
CPOX	5.2	GPX8	6.03558	ALDH18A1	4.94552	MAOB	5.54367	ACAD11	7.92665	ALDH18A1	6.13533
PAOX	5.18	LOXL3	6.02725	ALDH1L1	4.93447	GPX7	5.50865	QSOX1	7.82098	FMO5	6.11981
PPOX	5.13	PAOX	5.67485	ALDH4A1	4.66284	PAOX	5.44992	PIPOX	7.44762	ALDH16A1	6.0144
ALDH18A1	4.66	ADHFE1	5.5803	RDH11	4.59868	PCYOX1L	5.36791	AOC3	7.42316	ACAD11	6.01423
DUOX1	4.51	RDH11	5.5641	AOX3	4.53162	ALDH16A1	5.34898	ALDH3A2	7.13095	CPOX	5.94177
ALDH6A1	4.49	ALDH1A3	5.56374	PPOX	4.51692	AOX1	5.34531	FMO5	7.03197	ALDH6A1	5.9099
OGDHL	4.39	ALDH3A2	5.56194	ALDH3A2	4.35279	ALDH18A1	5.34435	HAO2	6.98116	ALDH7A1	5.79904
ALDH4A1	4.37	AOX3	5.53933	ALDH5A1	4.328	ALDH3A2	5.33091	CPOX	6.81114	ACOX2	5.61135
PCYOX1L	4.3	QSOX1	5.51557	MAOB	4.20524	GPX8	5.27505	OGDHL	6.65385	QSOX1	5.60567
SMOX	4.26	MAOA	5.47254	ADHFE1	4.13016	ALDH5A1	5.19638	PNPO	6.48544	SCO1	5.49094
LOXL4	4.21	ALDH18A1	5.26944	PIPOX	3.93078	SMOX	5.1934	GPX3	6.35934	ALDH5A1	5.40411
ALDH3A2	4.19	RDH14	5.15671	GPX8	3.91664	LOXL3	5.11138	BCKDHA	6.18009	AOX1	5.3216
SCO1	4.18	ADH6	5.15469	SCO1	3.88138	RDH14	5.05549	FMO4	6.02792	BCKDHA	5.12176
FMO4	4.15	ALDH16A1	5.13698	SUOX	3.79976	ALDH1A2	5.0447	OGDH	6.00489	MICAL1	5.09992
RDH11	4.1	SUOX	4.97248	OGDHL	3.72028	QSOX1	4.97482	PDHA1	5.99234	AOC3	5.08738
ALDH5A1	4.08	PPOX	4.94984	RDH14	3.70836	ADHFE1	4.79778	ACAD10	5.9789	RDH11	4.99674
RDH14	4.04	PCYOX1L	4.91701	LOXL3	3.68176	PPOX	4.73343	ADHFE1	5.92862	ACAD9	4.95755
DUOX2	3.96	SMOX	4.8112	RDH12	3.65418	OGDHL	4.67533	DDO	5.70694	XDH	4.93201
LOXL3	3.91	ALDH4A1	4.80403	PNPO	3.52014	SCO1	4.38859	GAPDHS	5.56187	MICAL2	4.82789
ACAD10	3.79	KMO	4.55141	GPX7	3.46465	AOX3	4.21979	ALDH5A1	5.55311	PPOX	4.80297
ACAD11	3.79	DDO	4.53781	PCYOX1	3.41279	ALDH4A1	4.1615	PAOX	5.25727	PAOX	4.80107
PCYOX1	3.79	SCO1	4.53194	QSOX1	3.32255	SUOX	4.0739	ALDH16A1	5.05238	LOXL1	4.78156
ALDH1A2	3.72	ALDH5A1	4.50384	PCYOX1L	3.03271	ACAD10	4.03169	DHTKD1	5.01113	DDO	4.16937
ACAD9	3.63	FMO4	4.37729	ACAD9	2.98567	ACAD9	4.02924	KMO	4.65667	LOXL2	4.1482
SUOX	3.61	PIPOX	4.3511	ACAD10	2.84359	PNPO	3.9171	SUOX	4.53226	ACAD10	4.10906
MICAL2	3.59	LOXL2	4.27542	ACOX2	2.78395	ACAD11	3.80895	RDH11	4.33394	LOXL4	3.96787
ALDH1L1	3.38	LOX	4.26847	ACAD11	2.77044	DDO	3.77081	SCO1	4.17079	ALDH1A3	3.89944
DUOXA1	3.36	ACAD10	4.07438	RNLS	2.38531	FMO4	3.76897	RDH14	3.72436	SMOX	3.75821
DUOXA2	3.32	ADH4	4.03194	MICAL1	2.36996	PIPOX	3.74562	PPOX	3.53895	RDH14	3.49142
MICAL1	2.99	MICAL1	3.9855	MAOA	2.34189	MAOA	3.61146	RNLS	3.18247	LOX	3.48465
RNLS	2.91	ACAD11	3.96491	FMO5	2.01903	LOX	3.5678	LOXL1	3.1744	ALDH1A2	3.42962
GPX3	2.9	TPO	3.83673	FMO4	1.75522	ALDH1L1	3.44016	SMOX	3.14656	PNPO	3.39398
ADHFE1	2.9	NOX4	3.74967	TPO	1.39088	MICAL1	3.29069	ACAD9	2.87362	ADHFE1	3.36775
ADH6	2.64	ACAD9	3.69118	KMO	1.38149	LOXL2	3.01867	AOX2	2.78289	GPX7	3.32239
AOX4	2.58	OGDHL	3.64324	LOX	1.32124	ALDH1L2	2.99242	XDH	2.58274	PCYOX1L	3.22711
PNPO	2.56	ACOX2	3.24613	DHTKD1	1.31305	ADH4	2.98362	LOXL2	2.32955	ALDH4A1	2.93912
MAOB	2.35	PNPO	3.24447	MICAL2	1.15337	FMO5	2.5055	GPX7	2.26752	GPX8	2.85754
FMO2	2.17	DHTKD1	3.06617	GPX2	1.10481	DHTKD1	2.48302	LOXL4	2.04229	RNLS	2.78693
FMO5	2.1	RNLS	2.89925	LOXL2	1.03041	RNLS	2.47207	FMO2	1.96637	ALDH1L2	2.72383
AOX1	2.1	ALDH1L2	2.87972	FMO1	0.94576	ACOX2	2.4699	ALDH18A1	1.95585	LOXL3	2.66011
ALDH1A3	1.99	FMO5	2.76883	ADH6	0.935913	MICAL2	2.39924	PCYOX1L	1.69781	SUOX	2.44482
ALDH1L2	1.92	ALDH1L1	2.66976	AOC2	0.724927	FMO2	2.14809	ALDH1A3	1.63457	DHTKD1	2.39212
AOX3	1.91	LOXL4	2.50554	ALDH1L2	0.710153	NOX4	2.13825	MICAL2	1.59978	FMO2	2.05572
DHTKD1	1.89	FMO1	2.12265	NOX4	0.639097	LOXL4	1.92987	LOXL3	1.337	OGDHL	1.58791
RDH12	1.84	RDH12	1.79056	LOXL4	0.610579	KMO	1.90677	GPX8	1.20967	uricase	1.50275
PIPOX	1.78	AOC2	1.42452	AOX2	0.580031	FMO1	1.90408	MICAL1	0.948808	AOC2	1.48148
AOC2	1.35	MICAL2	1.09703	ALDH1A2	0.57448	TPO	1.73063	ALDH1A2	0.885244	RDH12	1.44283
NOX1	1.28	AOX2	0.937204	AOC3	0.508968	AOC2	1.65065	DUOX2	0.840851	ALDH8A1	0.848858
NOX4	1.15	FMO2	0.918492	HAO2	0.475586	GPX2	1.03037	MAOA	0.738137	ALDH1L1	0.676012
AOC3	1.07	XDH	0.905991	DUOX2	0.352151	DUOX1	0.875366	LOX	0.689642	DUOX2	0.610331
ACOX2	1.03	HAO2	0.802835	GPX6	0.246711	DUOX2	0.777041	GPX2	0.644043	FMO3	0.601227
FMO1	0.93	DUOXA1	0.589393	DUOX1	0.240892	HAO2	0.537288	AOC2	0.492588	KMO	0.552721
DDO	0.91	DUOX1	0.42461	XDH	0.23583	XDH	0.495342	DUOXA2	0.397176	NOX5	0.439705
AOX2	0.51	GPX2	0.368295	uricase	0.185172	DUOXA1	0.483265	ALDH1L2	0.38109	NOX1	0.394385
ALDH8A1	0.48	HAO1	0.309257	NOX5	0.154839	HAO1	0.427315	AOX3	0.174853	DUOXA2	0.32363
HAO2	0.46	AOX4	0.238366	ALDH8A1	0.154333	GPX6	0.41369	RDH12	0.114108	HAO1	0.320825
NOX5	0.45	NOX5	0.197382	ADH4	0.134559	NOX5	0.411732	AOC1	0.0769435	NOX4	0.297289
MAOA	0.45	DUOX2	0.186132	DUOXA1	0.121748	AOX2	0.190052	NOX4	0.0758592	AOX3	0.241252
TPO	0.41	uricase	0.0828204	HAO1	0.120935	EPX	0.108904	DAAO	0.0572441	DAAO	0.201191
FMO3	0.38	DUOXA2	0.0302792	FMO2	0.0377514	uricase	0.0777764	PDHA2	0.0324529	HAO2	0.15947
HAO1	0.15	NOX1	0.0278287	ACOXL	0.0117316	AOX4	0.0554534	NOX5	0.0276788	DUOX1	0.154077
ADH4	0.05	DAAO	0.0257423	DAAO	0	DUOXA2	0.0347737	DUOXA1	0.0259237	DUOXA1	0.129627
EPX	0.02	NOX3	0.0211181	NOX3	0	DAAO	0.0272498	DUOX1	0.018661	AOX2	0.0374589
uricase	0.01	AOC1	0.0185052	PDHA2	0	NOX3	0.0250933	AOX4	0.00476152	ACOXL	0.0300246
LPO	0.01	GPX6	0.0185052	FMO3	0	ALDH8A1	0.0207214	NOX3	0	AOX4	0.0165167
DAAO	0	EPX	0.00943059	NOX1	0	NOX1	0.0188612	NOX1	0	EPX	0.0141921
NOX3	0	ACOXL	0.00710739	LPO	0	ACOXL	0.00943059	LPO	0	TPO	0.0141921
PDHA2	0	PDHA2	0	EPX	0	PDHA2	0	EPX	0	GPX6	0.0117316
AOC1	0	FMO3	0	DUOXA2	0	FMO3	0	TPO	0	NOX3	0
GPX6	0	LPO	0	AOC1	0	LPO	0	GPX6	0	PDHA2	0
GPX5	0	ALDH8A1	0	GPX5	0	AOC1	0	GPX5	0	LPO	0
ACOXL	0	GPX5	0	AOX4	0	GPX5	0	ACOXL	0	GPX5	0
CYTB	11.1267	CYTB	12.3566	CYTB	9.97036	CYTB	11.6927	CYTB	11.1269	CYTB	11.844
DHRS1	6.89807	CYBRD1	7.99231	AKR1B1	9.22762	QDPR	7.33581	AKR1C1	9.46257	AKR1B10	10.4823
AKR1B10	6.70749	STEAP4	7.41064	AKR1B10	8.49204	AKR1B10	7.29403	AKR1D1	9.41296	PTGR1	10.4811
QDPR	6.50987	QDPR	7.04787	MSRB1	7.89045	CYBRD1	7.00968	DHRS4	9.13849	DHRS11	8.78506
AKR1B1	6.43297	CYB5R3	6.99366	QDPR	7.878	MSRB1	6.73728	CBR1	9.00099	DHRS1	8.37982
POR	6.3151	AKR1B10	6.94915	CBR1	7.0461	DHRS1	6.45018	QDPR	8.59032	DHRS4	8.0749
MSRB1	6.26381	AKR1A1	6.92315	AKR1A1	6.88059	AKR1A1	6.38693	POR	8.3058	AKR1A1	7.62605
AKR1A1	6.23683	DHRS1	6.84638	DHRS1	6.87035	POR	6.24619	AKR1A1	8.29795	NQO2	7.51514
CBR3	6.16881	POR	6.82184	PYCR2	6.45577	PYCR2	6.21829	DHRS1	8.26213	CYBRD1	7.5024
CYB5R3	6.12121	MSRB1	6.8023	AKR7L	6.09636	FAR1	6.21528	PTGR1	8.10727	AKR7L	7.2091
CYB5R2	6.0508	CYB5R1	6.51719	DHRS11	5.74019	CYB5R3	6.11115	MSRB1	8.0673	MSRA	6.76239
PYCR2	5.87253	NQO1	6.51699	PTGR2	5.69214	NQO1	5.89634	DHRS11	7.3643	PTGR3	6.58435
DHRS11	5.80521	AKR7L	6.42441	PTGR3	5.35218	CYB5R1	5.8874	AKR7L	7.30937	QDPR	6.29588
DHRS4	5.77892	AKR1B1	6.19368	DHRS4	5.34776	CYB561A3	5.84846	MSRA	7.2364	MSRB1	6.11819
AKR7L	5.74458	CBR1	6.1208	PTGR1	5.23383	AKR1B1	5.84626	PTGR3	7.20005	CBR1	6.01508
STEAP4	5.70862	PTGR2	6.1025	SDR39U1	5.11184	PTGR2	5.79041	CYB5R3	7.19156	POR	6.01012
PTGR3	5.54036	PTGR1	6.0421	NQO1	5.08755	DHRS11	5.77024	NQO2	6.78904	PYCR2	5.90996
CBR1	5.37748	PYCR2	5.97142	MSRA	5.05895	SDR39U1	5.69822	AKR7A3	6.42249	PTGR2	5.85365
MSRA	5.32397	FAR1	5.91901	TXNRD1	4.98844	STEAP4	5.65823	PTGR2	6.30798	CYB5R3	5.71043
NQO1	5.23788	CYB561A3	5.84696	CYB5R3	4.97971	AKR7L	5.61884	CYB561A3	5.05584	AKR1B1	5.66604
TXNRD1	5.17504	DHRS4	5.8342	POR	4.53349	CBR1	5.51207	TXNRD1	4.94054	DHRS7	5.47299
CYB561	5.17287	TXNRD1	5.70826	CBR3	4.48267	TXNRD1	5.50492	NQO1	4.7692	AKR7A3	5.32773
SDR16C5	5.07983	DHRS11	5.70086	NQO2	4.36076	DHRS4	5.49652	DHRS7	4.70652	TXNRD1	5.21607
CYBRD1	4.9364	PTGR3	5.56936	FAR1	4.3154	PTGR3	5.19915	STEAP4	4.6547	NQO1	5.0291
PTGR2	4.86987	DHRS7	5.42506	DHRS7B	3.97843	MSRA	5.17625	CYB5R1	4.46403	CYB561	4.99826
CYB561A3	4.70387	SDR39U1	5.25382	AKR7A3	3.75752	CYB5R4	4.96211	AKR1B10	4.18112	AKR1C1	4.98021
PYCR1	4.68845	MSRA	4.93384	CYB5R1	3.75721	PTGR1	4.86442	SDR39U1	4.00601	FAR2	4.18703
NQO2	4.62124	NQO2	4.65441	SDR16C5	3.47794	DHRS7B	4.64275	CYBRD1	3.73135	SDR39U1	3.94576
SDR39U1	4.5139	DHRS7B	4.60687	CYBRD1	3.44178	DHRS7	4.58503	DHRS7B	3.32423	CYB5R4	3.78597
DHRS7B	4.4981	FRRS1	4.38969	CYB5RL	3.37969	NQO2	4.47524	DHRS9	3.26995	DHRS7B	3.77739
PTGR1	4.40759	AKR7A3	4.31067	STEAP4	3.29999	CBR4	3.95727	CBR3	3.25373	CBR4	3.47983
FAR1	4.05757	CYB5R4	4.00329	DHRS7C	3.21553	FAR2	3.82231	CYB561D2	3.01018	FAR1	3.44769
CYB5R1	3.92524	CBR3	4.00311	CYB561A3	3.09541	DHRS13	3.82008	CYB5R4	2.99635	FRRS1	3.41336
CYB5R4	3.67235	STEAP2	3.88507	CYB5R2	2.89986	DHRS7C	3.79159	CBR4	2.92841	CYB5R1	3.35759
CYB561D2	3.5478	CYB5RL	3.78199	DHRS7	2.79708	STEAP2	3.76182	DHRS2	2.66137	CYB561A3	3.2211
AKR7A3	3.25083	CYB561D2	3.6973	CYB5R4	2.46264	FRRS1	3.70355	AKR1B1	2.64915	CYB561D2	3.15668
CBR4	2.96897	CYB561	3.68503	CBR4	2.45531	CYB561D2	3.487	FRRS1	2.42896	CBR3	3.12466
DHRS7	2.63027	SDR16C5	3.61554	FRRS1	2.23973	CYB561	3.48137	TXNRD3	2.4176	PYCR1	3.06501
TXNRD3	2.59612	CBR4	3.5722	DHRS13	2.16986	CBR3	3.30612	DHRS13	2.39944	DHRS13	2.77844
FRRS1	2.47171	DHRS13	3.54515	CYB561D2	1.92538	FRRS1L	3.27329	SDR42E1	2.26822	SDR42E1	2.01428
CYB5RL	2.36233	FRRS1L	3.11815	FRRS1L	1.77476	AKR7A3	3.19412	PYCR2	2.08305	CYB561D1	2.00132
DHRS13	2.18928	CYB5R2	2.87066	CYB561	1.21139	SDR16C5	3.11038	CYB5RL	1.90765	CYB5RL	1.97846
CYB561D1	2.13944	PYCR1	2.6513	FAR2	1.18538	CYB5RL	2.68368	CYB561D1	1.33851	DHRS2	1.7338
STEAP2	1.89671	CYB561D1	2.37111	SDR42E1	1.06278	CYB561D1	2.43557	FAR1	1.19504	SDR16C5	1.12406
SDR42E1	1.64801	SDR42E1	1.86642	DHRS2	0.80424	CYB5R2	2.36682	CYB561	0.652252	STEAP4	0.952503
FAR2	1.04482	DHRS7C	1.58736	TXNRD3	0.790059	SDR42E1	2.21309	SDR9C7	0.38429	FRRS1L	0.44144
FRRS1L	0.805458	TXNRD3	1.2021	STEAP2	0.56977	PYCR1	2.02271	DHRS7C	0.29596	TXNRD3	0.434802
DHRS2	0.636584	DHRS2	0.637376	CYB561D1	0.385836	DHRS2	1.25291	STEAP2	0.121737	CYB5R2	0.432202
DHRS7C	0.490529	FAR2	0.618691	SDR42E2	0.178444	TXNRD3	0.858004	CYB5R2	0.105518	STEAP2	0.363061
AKR1C1	0.161345	SDR42E2	0.401303	PYCR1	0.155595	SDR42E2	0.708255	FAR2	0.0761309	AKR1D1	0.332126
DHRS9	0.0185052	AKR1C1	0.0847212	DHRS9	0.0438391	DHRS9	0.133764	PYCR1	0.0636875	DHRS9	0.278668
SDR9C7	0	DHRS9	0.0302792	SDR9C7	0	AKR1C1	0.073677	FRRS1L	0.0392266	DHRS7C	0.0964334
SDR42E2	0	SDR9C7	0	AKR1C1	0	SDR9C7	0.00943059	SDR16C5	0.0325369	SDR42E2	0.0409362
AKR1E2	0	AKR1E2	0	AKR1E2	0	AKR1E2	0	SDR42E2	0	SDR9C7	0.0256126
AKR1D1	0	AKR1D1	0	AKR1D1	0	AKR1D1	0	AKR1E2	0	AKR1E2	0
CES1	7.95601	EPHX1	8.91588	METAP2	7.06094	MMP2	7.4106	ALB	17.0431	PNLIP	13.0876
CPXM1	7.78019	MMP2	7.87814	EPHX1	6.85794	EPHX1	7.17837	EPHX1	11.9082	CEL	11.0373
EPHX1	7.63237	SCPEP1	7.80175	ABHD4	6.74171	PON2	7.11439	CES1	11.5611	CPA1	9.85277
MMP2	7.42764	CPQ	7.07039	LAP3	6.63436	SCPEP1	7.02999	PON1	11.2491	EPHX1	9.70905
METAP2	6.80839	ESD	7.05227	ESD	6.61621	ESD	6.99794	PON3	10.772	CPB1	9.31077
ESD	6.75697	CES1	6.99037	DNPEP	6.3251	LAP3	6.8391	CPB2	8.70385	CPA2	9.09562
CPXM2	6.58865	ABHD4	6.96992	NPEPPS	5.78977	METAP2	6.7471	GUSB	8.58745	PON3	8.64756
SCPEP1	6.58184	LAP3	6.70923	NIT1	5.7812	NPEPPS	6.66079	CES2	7.95513	CES2	8.314
DNPEP	6.18355	METAP2	6.66339	NPEPL1	5.77698	ABHD4	6.6221	CPN1	7.5524	LAP3	7.42041
ABHD5	6.10982	NPEPPS	6.5476	NTAN1	5.61746	CPQ	6.22694	AADAC	7.54128	ANPEP	7.34661
PON2	6.03374	PON2	6.52336	MMP15	5.416	DNPEP	6.19666	LAP3	7.4245	AADAC	7.21116
NTAN1	5.71113	ABHD2	6.39097	ALPL	5.40034	ABHD2	6.19406	PLA1A	7.32015	CES3	7.13439
MMP15	5.61526	ABHD14B	6.35484	PON2	5.39897	ABHD12	6.15192	ABHD14B	7.23369	ESD	7.03779
RNPEP	5.4886	CPXM2	6.32251	RNPEP	5.27092	ABHD14B	6.09422	CES3	7.17535	DNPEP	6.96597
LAP3	5.41181	NIT1	6.31908	ABHD14B	5.232	GBA2	6.01946	ESD	7.10322	NIT1	6.83824
PON3	5.32474	NTAN1	6.28047	ABHD5	5.23156	ABHD16A	5.92051	CPN2	6.96747	ENPEP	6.78162
NPEPPS	5.31839	DNPEP	6.10162	MMP2	5.09472	NIT1	5.82411	LIPC	6.76522	PON1	6.7647
NPEPL1	5.26129	ABHD16A	6.08473	SCPEP1	5.01876	NTAN1	5.72579	NIT1	6.6458	SCPEP1	6.56024
ABHD16A	5.25025	CPXM1	5.91108	NIT2	4.7314	LPL	5.56289	PON2	6.62338	LTA4H	6.1964
ABHD14B	5.24302	MMP15	5.69535	ABHD12	4.55506	MMP15	5.47729	NIT2	6.60346	ABHD4	6.13105
NIT1	5.16007	LPL	5.58644	GBA2	4.53655	ABHD5	5.4622	SCPEP1	6.53076	METAP2	5.979
CPQ	5.03876	NIT2	5.5474	NGLY1	4.30883	ALPL	5.42104	LIPG	5.82579	XPNPEP2	5.9176
ABHD12	5.01125	ABHD12	5.4459	LTA4H	4.30007	CPD	5.41804	PGLYRP2	5.60946	NGLY1	5.76977
ABHD4	4.96035	GBA2	5.419	ABHD16A	4.28067	ABHD10	5.41321	CPQ	5.48429	RNPEP	5.71857
METAP1	4.82148	NPEPL1	5.40373	METAP1	4.24054	NIT2	5.39103	NGLY1	5.45376	GBA2	5.70008
GBA2	4.67805	NAAA	5.25919	NTAQ1	4.00666	CPXM1	5.28952	ENPEP	5.45038	PON2	5.68568
ALPL	4.66973	NGLY1	5.18091	ABHD10	3.89223	ABHD17B	5.28858	FAAH	5.43921	NPEPPS	5.591
NIT2	4.5345	LTA4H	5.15156	ABHD17B	3.78835	NGLY1	5.21069	METAP2	5.41608	ERAP1	5.55514
ABHD2	4.52089	METAP1	5.12238	LPL	3.73853	ABHD6	5.17497	NPEPPS	5.40996	ABHD16A	5.52161
ABHD17B	4.35659	RNPEP	5.02433	XPNPEP1	3.73227	LTA4H	5.11363	DNPEP	5.20586	ABHD2	5.43222
GUSB	4.34826	GUSB	4.972	CPQ	3.62823	FAAH	5.03713	ABHD4	5.18128	ABHD12	5.4202
NGLY1	4.34192	CPD	4.86696	ABHD6	3.11628	NAAA	4.93797	ABHD16A	4.96861	MMP15	5.30679
LTA4H	4.26334	ABHD5	4.83664	CES1	3.10263	NPEPL1	4.82151	NTAN1	4.48431	CPD	5.2449
NTAQ1	4.04059	ABHD10	4.83288	XPNPEP3	2.89701	RNPEP	4.77929	NPEPL1	4.33938	FAAH	5.23344
AOPEP	4.01722	ABHD6	4.73142	FAAH	2.81938	CPXM2	4.73139	ABHD5	4.32076	NIT2	5.2061
CPD	3.96914	NTAQ1	4.56343	ABHD2	2.79978	METAP1	4.64461	ABHD15	4.30619	NTAN1	5.17403
GBA1	3.94523	ABHD13	4.33819	GUSB	2.67559	CES1	4.63555	METAP1	4.1634	LIPH	4.92245
XPNPEP2	3.90603	GBA1	4.2146	CPXM1	2.67556	ABHD13	4.25064	MMP15	3.95413	MMP2	4.88212
NAAA	3.80407	ENPEP	4.1477	ABHD13	2.63488	NTAQ1	4.16618	NTAQ1	3.89447	ABHD14B	4.87161
ABHD10	3.77052	ERAP1	4.12141	ALB	2.57086	GUSB	4.10243	ABHD10	3.85366	CPQ	4.68625
ERAP1	3.70496	ABHD17B	4.11597	AOPEP	2.37129	ERAP1	3.99827	GBA2	3.78724	METAP1	4.61184
MMP28	3.41772	XPNPEP3	4.05092	GBA1	2.20845	XPNPEP3	3.96912	ERAP1	3.75779	NAAA	4.46599
ANPEP	3.3741	XPNPEP1	3.99477	NAAA	2.11025	XPNPEP1	3.85097	RNPEP	3.72926	MMP1	4.42224
XPNPEP1	3.36741	ANPEP	3.9564	CPVL	2.08257	GBA1	3.81646	NAAA	3.71142	GUSB	4.39121
MMP11	3.25691	CPN1	3.74488	CPD	1.9983	MMP16	3.53179	ABHD12	3.70676	ABHD6	4.24478
AADAC	2.99792	MMP11	3.72118	ERAP1	1.96362	LNPEP	3.46132	LTA4H	3.68564	NPEPL1	4.09447
ABHD13	2.95727	BCHE	3.22106	EPHX4	1.84526	ENPEP	3.15194	ABHD6	3.49569	ALB	3.9647
LIPH	2.91272	MMP28	2.82676	METAP1D	1.81639	PON3	3.11374	ABHD1	3.30947	ABHD5	3.91287
FAAH	2.74652	CPA6	2.81451	BCHE	1.65309	BCHE	2.88497	LIPH	3.25956	XPNPEP1	3.89908
ABHD6	2.56866	ALPL	2.81383	LIPI	1.42402	MMP24	2.81811	ABHD2	3.15855	PNLIPRP2	3.88253
EPHX3	2.42848	PLA1A	2.75622	MMP16	1.38366	MMP11	2.81095	ABHD13	2.96462	ABHD10	3.8648
XPNPEP3	2.38349	FAAH	2.65636	MMP24	1.22188	ANPEP	2.71578	GBA1	2.94404	CPA4	3.76959
LPL	2.22576	MMP16	2.64614	PON3	1.18639	MMP28	2.69394	CPD	2.92189	ABHD13	3.64181
METAP1D	1.81896	AOPEP	2.60068	MMP11	0.989598	EPHX4	2.66337	XPNPEP1	2.92009	ABHD17B	3.62556
ENPEP	1.63299	LNPEP	2.58522	LNPEP	0.940597	AOPEP	2.40353	ABHD17B	2.87307	GBA1	3.53443
PON1	1.62535	METAP1D	2.26281	CPXM2	0.908505	PLA1A	2.39876	PNLIP	2.56008	NTAQ1	3.26891
EPHX4	1.46268	PON3	1.84468	XPNPEP2	0.889579	METAP1D	2.16769	XPNPEP3	2.48056	CPO	3.07501
LNPEP	1.44414	LIPG	1.59723	AADAC	0.807472	PGLYRP1	1.793	METAP1D	2.43711	PLA1A	3.03084
MMP1	1.44079	LIPI	1.51892	EPHX3	0.804289	EPHX3	1.2891	AOPEP	1.73447	LIPG	3.00075
CES3	1.15943	EPHX4	1.40384	PNLIP	0.781011	CPN1	1.26954	MMP11	1.60445	ABHD1	2.93519
PGLYRP1	1.07662	CPVL	1.34851	CEL	0.746966	MMP21	1.24052	PGLYRP1	1.5321	MMP11	2.8645
MMP9	0.963433	AADAC	1.34171	PON1	0.704032	AADAC	1.11591	MMP2	1.51122	LPL	2.80546
MMP27	0.799864	PGLYRP1	1.23421	ENPEP	0.676291	CPVL	1.00525	MMP12	0.868368	MMP28	2.44408
ALB	0.61321	EPHX3	0.892533	CES5A	0.639043	CES5A	0.995343	LNPEP	0.740187	XPNPEP3	2.42218
CPVL	0.566505	MMP21	0.784128	MMP9	0.564749	LIPG	0.832273	LPL	0.70654	LNPEP	2.35076
ABHD15	0.542945	XPNPEP2	0.672416	ANPEP	0.517137	XPNPEP2	0.787491	ALPL	0.608151	BCHE	2.23592
MMP16	0.454583	ABHD15	0.615247	CPA1	0.489629	LIPI	0.73393	ANPEP	0.475767	AOPEP	2.00964
MMP21	0.382022	CES5A	0.516202	LIPG	0.212938	CPA6	0.577963	CPB1	0.438897	METAP1D	1.72052
ABHD12B	0.380586	MMP24	0.374741	ABHD1	0.165183	MMP9	0.569464	CPXM1	0.387637	CES1	1.66706
CPN1	0.360713	ABHD1	0.346963	CPA4	0.149217	ABHD15	0.519224	XPNPEP2	0.384343	MMP3	1.47494
PLA1A	0.345251	MMP9	0.225597	CPB1	0.124744	ALB	0.42107	MMP16	0.358593	PGLYRP1	1.43787
CES2	0.29485	CES2	0.177519	MMP21	0.109987	PNLIP	0.35139	CPO	0.324929	CPXM2	1.42919
PNLIP	0.294411	CPA4	0.126674	PGLYRP2	0.108461	ABHD1	0.349199	MMP7	0.320267	PNLIPRP1	1.42893
CES5A	0.236413	PON1	0.125279	CPA5	0.0843152	LIPH	0.190526	CEL	0.307174	CPVL	1.33971
FAAH2	0.234094	LIPH	0.119678	LIPH	0.0721599	CES4A	0.14539	CPXM2	0.247493	ABHD15	1.31542
BCHE	0.199416	MMP3	0.117077	PNLIPRP2	0.068571	CPA4	0.138364	CPVL	0.167569	LIPC	1.24241
MMP24	0.151326	ALB	0.106604	MMP13	0.0649278	CEL	0.134426	EPHX3	0.164055	CPXM1	1.14625
LIPI	0.143866	ABHD12B	0.0699231	ABHD15	0.0356875	PON1	0.132944	MMP9	0.150538	MMP16	1.04128
MMP7	0.141202	PNLIP	0.0581726	MMP28	0.0315056	MMP13	0.107947	CPA2	0.120117	MMP9	0.974829
LIPG	0.140599	MMP7	0.0564088	CPN2	0.0162685	CES2	0.0953684	MMP21	0.11668	EPHX4	0.876216
CEL	0.131822	MMP27	0.0497764	MMP27	0	ABHD12B	0.0663187	MMP28	0.0998808	CPB2	0.844158
MMP10	0.112916	CPA1	0.0462554	MMP8	0	CPB2	0.0438391	CPA1	0.0901322	MMP12	0.813516
CPB1	0.0909947	CES3	0.0324529	LIPC	0	CPA2	0.039104	CES4A	0.0730609	CPN1	0.561523
CPN2	0.0764782	CPA2	0.0280214	CPN1	0	MMP8	0.0347737	EPHX4	0.0586989	EPHX3	0.46081
CPA1	0.0752216	CPN2	0.0279358	MMP20	0	CPA1	0.0293871	MMP8	0.0336056	ALPL	0.409153
CPO	0.0593573	MMP1	0.0234631	MMP26	0	CPN2	0.0272498	ABHD12B	0.0336056	ABHD12B	0.267217
CES4A	0.0575661	LIPC	0.0211621	CES3	0	PNLIPRP2	0.0229173	LIPI	0.0188389	CES4A	0.250297
CPA6	0.0509465	PGLYRP2	0.0211181	CES4A	0	MMP12	0.0211621	MMP24	0.0185052	MMP24	0.241917
ABHD1	0.0366804	MMP26	0.0207214	CPA6	0	CPA5	0.0207214	CPA4	0.0162685	CPN2	0.232723
MMP3	0.0229173	MMP10	0.0207214	CPA2	0	MMP7	0.0207214	CES5A	0.0117316	PGLYRP2	0.200501
MMP13	0.0213222	CEL	0.0162685	PGLYRP1	0	MMP27	0.0117316	BCHE	0.00710739	MMP21	0.189497
MMP20	0.0207214	MMP13	0.0141921	PNLIPRP1	0	MMP26	0.00943059	MMP3	0.00710739	MMP10	0.186091
PGLYRP2	0.0162685	MMP8	0.0140107	MMP12	0	LIPC	0	MMP27	0	CES5A	0.1856
CPB2	0.0140107	CES4A	0.00943059	PLA1A	0	MMP20	0	MMP13	0	MMP20	0.16392
MMP8	0	MMP20	0	CPO	0	CPB1	0	MMP20	0	MMP13	0.150797
LIPC	0	CPB1	0	MMP7	0	CES3	0	MMP26	0	CPA6	0.109252
MMP26	0	CPA5	0	ABHD12B	0	PGLYRP2	0	CPA6	0	CPA5	0.106048
CPA2	0	PNLIPRP1	0	CPB2	0	PNLIPRP1	0	CPA5	0	LIPI	0.0278287
CPA5	0	MMP12	0	MMP1	0	CPO	0	PNLIPRP1	0	MMP27	0
PNLIPRP1	0	CPO	0	MMP10	0	MMP1	0	MMP1	0	MMP8	0
MMP12	0	CPB2	0	AADACL3	0	MMP10	0	MMP10	0	MMP26	0
AADACL3	0	AADACL3	0	CES2	0	AADACL3	0	AADACL3	0	MMP7	0
CPA4	0	FAAH2	0	FAAH2	0	FAAH2	0	FAAH2	0	AADACL3	0
PNLIPRP2	0	PNLIPRP2	0	MMP3	0	MMP3	0	PNLIPRP2	0	FAAH2	0
CPA3	0	CPA3	0	CPA3	0	CPA3	0	CPA3	0	CPA3	0
GSTA5	11.8323	GSTA5	10.7462	GSTM3	9.99849	GSTM3	9.69044	GSTA5	13.4625	GSTA5	12.1846
GSTM3	9.7218	GSTM3	9.64728	GSTM2	8.10211	G1TY16	8.60679	MGST1	10.9117	GSTO1	10.1906
G1TY16	8.53484	G1TY16	7.97032	CHST2	8.05798	GSTA5	8.26115	UGT1	10.6658	UGT1	9.77417
MGST1	7.64366	MGST3	7.92146	GSTA5	7.59121	INMT	7.61735	GSTM2	10.6227	MGST1	9.45904
MGST3	7.31169	INMT	7.84059	G1TY16	7.55003	MGST3	7.51845	SULT3A1	10.23	GSTM3	9.31725
GSTM2	7.16724	GSTM2	7.664	GSTZ1	6.89021	GSTM2	7.43673	SULT2A1	10.1384	MGST3	9.15734
NAA20	6.65878	COMT	7.47418	NAA20	6.88619	NAA50	7.02853	GSTZ1	10.0798	GSTM2	8.99922
TPST1	6.6297	NAA20	7.06906	COMT	6.78114	NAA20	6.97837	GNMT	9.90943	G1TY16	8.01039
GSTZ1	6.60586	SMARCE1	7.06402	MGST3	6.5982	CHST2	6.88751	GSTO1	9.81074	GSTM1	7.86932
HS3ST6	6.46588	HGSNAT	6.99311	SMARCE1	6.55401	COMT	6.74711	SULT1A1	9.63929	GSTZ1	7.46576
COMT	6.24948	SULT1A1	6.96755	GSTO1	6.40514	SMARCE1	6.62533	MGST3	9.10888	UGT2B16	6.31106
GSTA4	6.21635	CHST2	6.80988	NAA10	6.39422	HGSNAT	6.53581	GSTM1	8.4467	COMT	6.27865
GSTO1	6.16161	NAA50	6.79746	GSTM1	6.21813	TPST1	6.42295	UGT2B16	8.33545	CHST4	6.24223
SMARCE1	6.07769	SULT1C2	6.52634	LCMT1	6.11597	GSTO1	6.41551	COMT	8.2999	G1SHT4	6.22011
NAA10	6.06146	TPST1	6.50235	HS3ST2	5.97773	NAA60	6.09579	SULT1C2	7.66438	SULT1A1	6.21111
GSTM1	5.74878	GSTO1	6.48139	NAA50	5.90909	HS6ST1	6.06907	UGT2B17X	7.59471	TPST2	6.01897
LCMT1	5.70778	NAA60	6.39402	SULT1A1	5.78568	SULT4A1	6.02414	INMT	6.50989	NAA50	5.96075
KAT2A	5.628	GSTZ1	6.38632	NAA60	5.572	KAT2A	5.97849	TPST1	6.47665	NAA20	5.93988
GNMT	5.62258	KAT2A	6.11125	KAT5	5.31064	ATAT1	5.97653	TPMT	6.24148	SULT1C2	5.76191
HGSNAT	5.60194	NAA10	5.96726	ATAT1	5.24934	GSTZ1	5.92666	HGSNAT	6.13759	SMARCE1	5.74424
HS6ST1	5.53625	GAL3ST4	5.88282	WSCD1	5.23758	WSCD1	5.88087	UGT2C1	6.09453	SULT2B1	5.676
NAA60	5.51282	MGST1	5.85364	ASMTL	5.1208	NDST1	5.86279	G1SHT4	5.96907	UGT2B16L	5.60206
NAA50	5.38893	NDST1	5.82089	CHST1	5.12039	NAA10	5.82353	PEMT	5.93264	GNPNAT1	5.5548
ASMTL	5.21992	ATAT1	5.68955	KAT14	5.10671	LCMT1	5.7496	NAT1	5.84092	NAA60	5.51619
G1SHT4	5.17763	UST	5.67358	MGST1	4.94589	SULT1C2	5.74698	TPST2	5.73749	NAA10	5.37255
KAT5	5.1198	EP300	5.58939	NAA80	4.92383	EP300	5.72811	GSTM3	5.55673	UGT2B17X	5.26762
GAL3ST4	4.95344	HS3ST2	5.5893	HGSNAT	4.86664	GAL3ST4	5.55486	NAA20	5.4621	HGSNAT	5.14854
COMTD1	4.90641	LCMT1	5.56097	GAL3ST3	4.77064	GSTM1	5.46955	AS3MT	5.38646	UGT2C1	4.95504
SULT1A1	4.79799	GSTA4	5.50677	GSTA4	4.73757	KAT5	5.42417	NDST1	5.35096	NAT1	4.86619
NDST2	4.76754	GSTM1	5.42312	TPST2	4.6848	GSTA4	5.30308	NAA50	5.29555	UGT8	4.74748
NAT10	4.66727	G1SHT4	5.39249	TPST1	4.65297	ASMTL	5.18382	NAGS	5.18711	KAT14	4.68211
KAT14	4.66326	ASMTL	5.37978	HS6ST1	4.60137	KAT14	5.13779	SMARCE1	5.12444	KAT2A	4.55612
CHST10	4.42742	CHST1	5.3728	G1SHT4	4.54164	NDST2	5.13749	NAA10	5.06474	LCMT1	4.55138
CHST1	4.42277	NDST2	5.22009	KAT2A	4.50218	G1SHT4	5.13179	G1TY16	4.97461	AS3MT	4.54949
CHST15	4.41573	KAT14	5.17295	NAT10	4.4779	HS2ST1	5.07286	NAA60	4.93999	TPMT	4.54421
NDST1	4.38683	KAT5	5.15065	COMTD1	4.27315	CHST10	5.06502	ASMTL	4.35557	COMTD1	4.48763
NAA80	4.26307	CREBBP	5.12108	SULT4A1	4.13956	UST	5.02615	KAT2A	4.30549	EP300	4.44821
UST	4.15152	GAL3ST3	5.09955	EP300	4.08111	SULT1A1	5.01566	ARMT1	4.28693	GAL3ST2	4.3448
EP300	4.06685	TPST2	5.00805	AANAT	4.07788	CREBBP	4.95912	UGT8	4.25481	KAT5	4.29419
CHST2	4.06407	HS2ST1	4.95349	ARMT1	4.02276	ARMT1	4.89421	UGT2B17	4.25262	NDST2	4.29136
ATAT1	4.06174	KAT6B	4.8525	UST	4.01296	KAT6B	4.84151	GNPNAT1	4.20535	NDST1	4.21614
CREBBP	3.71529	GNPNAT1	4.72166	SULT1C2	3.99836	TPST2	4.82535	HS6ST1	3.89518	CREBBP	4.12455
HS2ST1	3.66716	NAT10	4.7201	NDST1	3.82327	G1THT0	4.78329	KAT14	3.80915	CHST2	4.09783
ARMT1	3.58745	NAA80	4.71745	CHST10	3.74747	NAA80	4.72761	NDST2	3.77745	HS6ST1	4.08971
GNPNAT1	3.4737	ARMT1	4.66884	NDST2	3.60742	NAT10	4.68619	KAT5	3.77499	TPST1	4.06853
UGT1	3.36914	HS6ST1	4.65485	G1THT0	3.60393	CHST1	4.64415	LCMT1	3.63771	ARMT1	4.03427
CHST7	3.21107	CHST10	4.6124	AS3MT	3.55296	GNPNAT1	4.60848	EP300	3.586	ASMTL	3.9755
AS3MT	3.06108	COMTD1	4.56502	CREBBP	3.54774	COMTD1	4.60071	GSTA4	3.51918	HS3ST1	3.72497
TPST2	3.03549	HS3ST3A1	4.32454	HS2ST1	3.54136	MGST1	4.59531	NAT10	3.44943	CHST15	3.69275
HS3ST1	2.96664	HS3ST3B1	4.20171	GNPNAT1	3.48387	CHST15	4.39401	CHST15	3.40907	NAT10	3.66168
KAT6B	2.91373	CHST15	4.13223	GAL3ST4	3.45186	HS3ST2	4.38221	HS3ST3B1	3.39001	GAL3ST4	3.61884
NAA30	2.73841	AS3MT	4.08659	NAA30	3.35874	ESCO1	4.36708	CREBBP	3.33889	NAA30	3.5324
PEMT	2.70263	G1THT0	4.0311	KAT6B	3.24694	HS3ST1	4.30381	UST	3.16037	KAT6B	3.51128
CHST4	2.63957	WSCD1	4.02242	ESCO1	3.18305	GAL3ST3	4.29941	COMTD1	3.10553	NAGS	3.47823
CHST14	2.59865	CHST14	3.99564	TPMT	3.09629	NAA30	4.26626	HS2ST1	3.07998	NAA80	3.08827
DSEL	2.50456	NAA30	3.95785	PEMT	2.63393	HS3ST3B1	4.07815	NAA80	3.00096	HS2ST1	3.06941
ESCO1	2.47448	DSEL	3.88198	HS3ST1	2.40658	AANAT	3.91747	NAA30	2.89607	HNMT	3.00108
TPMT	2.34558	ESCO1	3.73391	DSEL	2.36698	UGT8	3.64398	HNMT	2.76125	ESCO1	2.99754
HNMT	2.25927	HNMT	3.58199	HNMT	2.20729	CHST14	3.63657	CHST13	2.66739	SULT2A1	2.87954
GAL3ST2	2.22291	AANAT	3.34746	CHST9	2.19466	TPMT	3.45225	CHST7	2.19374	ATAT1	2.70455
NAT1	2.02139	CHST3	3.28879	INMT	2.1894	HNMT	3.3429	ATAT1	2.07401	GNMT	2.67831
CHST3	1.87893	HS3ST1	3.13796	UGT1	1.6504	AS3MT	3.26432	KAT6B	1.90734	INMT	2.62926
SULT1C2	1.78444	PEMT	3.09644	GNMT	1.59269	GSTCD	3.18416	ESCO1	1.57608	CHST3	2.50953
GSTO2	1.7204	NAT1	2.96845	HS3ST3B1	1.49721	DSEL	3.06416	WSCD1	1.27884	ESCO2	2.43952
HS3ST3B1	1.69842	CHST8	2.60432	NAT1	1.36246	CHST3	2.98328	CHST14	1.23416	GSTA4	2.3999
GSTCD	1.55845	UGT3A2	2.49232	CHST14	1.3068	PEMT	2.6622	CHST2	1.04847	CHST10	2.23097
WSCD1	1.29157	TPMT	2.35458	CHST15	1.20397	NAT1	2.54515	GAL3ST4	1.02981	UST	2.21745
GAL3ST3	1.2379	GSTCD	2.32304	CHST3	1.19794	CHST7	2.41322	SULT4A1	0.875168	PEMT	2.06971
INMT	1.18982	HS6ST2	2.28491	GSTCD	1.19713	HS6ST2	2.31044	HS3ST3A1	0.764267	CHST13	1.88933
SULT4A1	1.17266	CHST7	2.27666	HS3ST6	0.995938	UGT1	2.22921	UGT3A2	0.727159	CHST14	1.84289
ESCO2	1.15883	UGT1	2.14553	GSTO2	0.973184	HS3ST5	2.04686	GSTCD	0.722997	GSTCD	1.74018
UGT2B16	1.02219	SULT4A1	1.69789	UGT3A2	0.871031	HS6ST3	2.03308	CHST10	0.713762	HS3ST3B1	1.70551
HS3ST5	0.941911	HS6ST3	1.66792	CHST8	0.774565	HS3ST3A1	1.94683	DSEL	0.687697	CHST7	1.6591
G1THT0	0.858829	GNMT	1.61732	HS3ST3A1	0.769496	HS3ST6	1.80756	UGT2B16L	0.654021	SULT4A1	1.57462
HS6ST2	0.580349	NAGS	1.52356	NAGS	0.761195	CHST8	1.6613	CHST1	0.534532	CHST1	1.47524
SULT2B1	0.386811	UGT8	1.46604	SULT2A1	0.644338	CHST9	1.60252	G1THT0	0.532083	WSCD1	1.10704
AANAT	0.33036	GAL3ST2	1.19472	HS3ST5	0.393276	UGT3A2	1.51322	CHST8	0.422916	DSEL	1.02086
UGT8	0.309533	CHST9	0.960816	TOMT	0.381728	NAGS	1.33649	GAL3ST2	0.405887	HS6ST2	0.76547
UGT2B17X	0.29615	GSTO2	0.61075	NDST3	0.333119	GAL3ST2	1.30959	CHST4	0.349001	HS6ST3	0.659424
CHST9	0.254933	HS3ST6	0.559459	CHST7	0.242249	GSTO2	1.19115	HS3ST1	0.341663	HS3ST5	0.589945
TOMT	0.242583	ESCO2	0.480757	UGT2B17	0.215464	NDST3	1.09526	CHST3	0.293961	SULT3A1	0.560013
NAGS	0.229007	SULT3A1	0.469709	SULT3A1	0.205443	GNMT	1.044	HS3ST6	0.253197	GSTO2	0.549631
NDST3	0.208664	HS3ST5	0.446909	HS6ST2	0.198615	NDST4	1.03416	ESCO2	0.137722	UGT2B17	0.467513
HS3ST3A1	0.203255	NDST3	0.426695	GAL3ST2	0.135929	ESCO2	0.837222	GSTO2	0.13428	NDST3	0.449373
HS3ST2	0.192169	PNMT	0.396407	NDST4	0.12379	TOMT	0.454846	HS6ST2	0.0593479	CHST8	0.429038
CHST8	0.161415	SULT2A1	0.349998	SULT2B1	0.113912	PNMT	0.257585	NDST3	0.0531215	G1THT0	0.337899
UGT2B16L	0.151133	TOMT	0.329732	HS6ST3	0.0990914	SULT3A1	0.165748	TOMT	0.0462114	HS3ST6	0.285798
UGT2B17	0.104595	CHST4	0.285623	PNMT	0.0974938	SULT2A1	0.16228	SULT2B1	0.0397316	PNMT	0.265905
PNMT	0.0825872	CHST13	0.0826454	ESCO2	0.0430362	SULT2B1	0.132934	GSTT4	0.0229173	UGT3A2	0.243115
CHST13	0.0748732	SULT2B1	0.0576092	SULT1C3	0	UGT2B17X	0.0555706	CHST9	0.0188389	CHST9	0.196026
SULT2A1	0.0377514	UGT2B16	0.0521805	SULT1D1	0	UGT2B17	0.0418269	HS3ST5	0.0142148	HS3ST3A1	0.184784
SULT6B1	0.0250933	NDST4	0.0464279	GSTT4	0	CHST4	0.0280214	PNMT	0.0117316	GAL3ST3	0.172329
SULT3A1	0.0185052	UGT2B17	0.0211621	SULT6B1	0	NAA11	0.0185052	SULT1C3	0	TOMT	0.100649
NDST4	0.0164931	UGT2B16L	0.0140107	CHST4	0	CHST13	0.0185052	SULT1D1	0	HS3ST2	0.0729243
NAA11	0.0142148	NAA11	0.00476153	G1TXX9	0	UGT2B16	0.0118689	SULT6B1	0	NDST4	0.0331684
UGT2C1	0.0118689	UGT2C1	0.00476153	NAA11	0	G1TXX9	0.00710739	HS3ST2	0	G1TXX9	0.00476153
SULT1C3	0	SULT1C3	0	UGT8	0	UGT2C1	0.00476153	NDST4	0	SULT1C3	0
SULT1D1	0	SULT1D1	0	UGT2B17X	0	SULT1C3	0	G1TXX9	0	SULT1D1	0
GSTT4	0	GSTT4	0	UGT2C1	0	SULT1D1	0	NAA11	0	GSTT4	0
G1TXX9	0	SULT6B1	0	CHST13	0	GSTT4	0	AANAT	0	SULT6B1	0
UGT3A2	0	G1TXX9	0	UGT2B16L	0	SULT6B1	0	GAL3ST3	0	NAA11	0
HS6ST3	0	UGT2B17X	0	UGT2B16	0	UGT2B16L	0	HS6ST3	0	AANAT	0
SULT1E1	0	SULT1E1	0	SULT1E1	0	SULT1E1	0	SULT1E1	0	SULT1E1	0
ABCF1	6.3267	ABCG2	7.24392	ABCF1	6.88891	ABCA4	7.45543	ABCC2	7.57028	ABCB1	7.29837
ABCF3	5.83855	ABCG4	6.15949	ABCF3	5.72204	ABCC5	7.44611	ABCB11	7.25672	ABCC2	6.93258
ABCF2	5.58214	ABCB1	6.13998	ABCF2	5.68356	ABCG4	6.89319	ABCC6	6.77085	ABCC5	6.01292
ABCB6	5.47788	ABCF1	6.06037	ABCE1	4.86312	ABCG2	6.58275	ABCA6	6.60525	ABCD3	5.74263
ABCE1	5.10226	ABCE1	5.97507	ABCG4	4.49717	ABCF1	6.26976	ABCD3	6.25188	ABCE1	5.7391
ABCB3	4.45551	ABCF3	5.94407	ABCD3	4.28665	ABCE1	6.19316	ABCC3	6.00652	ABCF1	5.73285
ABCD4	4.40371	ABCC4	5.75258	ABCA4	4.16421	ABCF3	6.10084	ABCB1	5.87219	ABCG5	5.5727
ABCB7	4.3343	ABCF2	5.72548	ABCD1	3.79778	ABCF2	5.9794	ABCG5	5.83703	ABCF3	5.52593
ABCB8	3.95751	ABCD3	5.69987	ABCB8	3.7487	ABCD3	5.79995	ABCG8	5.75652	ABCB2	5.33059
ABCC4	3.93781	ABCA3	5.46047	ABCA3	3.50473	ABCA8	5.51982	ABCB6	5.41128	ABCB3	5.30111
ABCD2	3.60518	ABCA4	5.34259	ABCB6	3.15484	ABCB1	5.33927	ABCA8	5.17851	ABCD1	5.12673
ABCD3	3.55156	ABCA8	5.30912	ABCC5	3.09563	ABCC1	5.01168	ABCF1	5.00094	ABCG8	5.07729
ABCD1	3.4129	ABCD4	5.10192	ABCD4	2.99608	ABCB8	5.00196	ABCF3	4.87946	ABCF2	4.97335
ABCB2	3.40168	ABCC5	5.05398	ABCB7	2.93144	ABCD1	4.95679	ABCE1	4.65427	ABCG2	4.74259
ABCC10	3.35017	ABCB6	4.88403	ABCC4	2.79204	ABCB10	4.94936	ABCA3	4.36612	ABCD4	4.63736
ABCB9	3.3414	ABCB10	4.86028	ABCB3	2.61505	ABCB7	4.91752	ABCB7	4.25527	ABCB8	4.63571
ABCC1	3.30454	ABCB8	4.51715	ABCB2	2.4723	ABCD4	4.83252	ABCG2	4.17904	ABCC3	4.47785
ABCC5	3.21712	ABCB7	4.49995	ABCB10	2.29634	ABCA3	4.73625	ABCC5	4.13123	ABCB6	4.4355
ABCA1	2.96385	ABCD1	4.36885	ABCA8	2.2398	ABCB6	4.39681	ABCD1	3.96592	ABCB7	4.36024
ABCA6	2.91646	ABCC9	4.14013	ABCC1	2.06163	ABCA5	4.22443	ABCB3	3.91704	ABCB10	4.31958
ABCB10	2.8869	ABCB3	4.05785	ABCB9	2.05253	ABCC4	4.18958	ABCD4	3.81053	ABCA3	4.1955
ABCA3	2.85076	ABCB2	4.0253	ABCG2	1.71348	ABCB3	4.13276	ABCF2	3.60103	ABCB11	3.50772
ABCG2	2.68573	ABCA5	3.63196	ABCC10	1.6299	ABCB2	3.85243	ABCB10	3.43903	ABCC6	3.24114
ABCA5	2.63273	ABCC10	3.4879	ABCA5	1.4781	ABCC10	3.4907	ABCB2	2.78403	ABCC10	3.18767
ABCG4	2.06706	ABCB9	3.17659	ABCD2	1.26518	ABCB9	3.33044	ABCB8	2.59025	ABCA8	2.73253
ABCA8	1.65984	ABCC1	3.13199	ABCC2	1.24123	ABCA1	3.21196	ABCA5	2.50023	ABCC4	2.70241
ABCA4	1.65423	ABCC6	2.65878	ABCC6	0.93417	ABCC9	3.17729	ABCC4	2.3238	ABCA5	2.69122
ABCB1	1.41389	ABCA1	2.56411	ABCC8	0.909726	ABCD2	2.569	ABCA1	2.0706	ABCC1	2.65188
ABCC3	1.34958	ABCC3	1.74437	ABCA1	0.655517	ABCC2	2.48306	ABCC10	1.77562	ABCC11	2.29814
ABCC6	0.792445	ABCC8	1.54989	ABCB1	0.496762	ABCC8	2.47184	ABCC11	1.587	ABCC9	2.04863
ABCC2	0.514493	ABCD2	1.45474	ABCC9	0.161248	ABCC3	2.06484	ABCC9	1.28537	ABCA6	1.99665
ABCB11	0.354213	ABCC2	0.956776	ABCC3	0.0896736	ABCA6	1.57364	ABCC1	0.765212	ABCA1	1.75308
ABCC9	0.131411	ABCA6	0.703492	ABCC12	0.0622329	ABCC6	1.35962	ABCB9	0.237154	ABCB9	1.34004
ABCC8	0.0957703	ABCG5	0.0352653	ABCA6	0.0418269	ABCC12	0.0485765	ABCD2	0.0890392	ABCC8	0.63471
ABCA12	0.0754593	ABCB11	0.0303741	ABCA12	0.00239255	ABCG5	0.0212546	ABCG4	0.063957	ABCG4	0.492743
ABCC12	0	ABCC11	0.016654	ABCB11	0	ABCA12	0.0189305	ABCA4	0.0377477	ABCD2	0.237345
ABCC11	0	ABCC12	0.0141241	ABCC11	0	ABCB11	0.0141921	ABCC8	0.00943059	ABCA4	0.0878401
ABCG5	0	ABCA12	0.00949994	ABCG5	0	ABCC11	0	ABCC12	0.00476153	ABCA12	0.00943059
ABCB5	0	ABCB5	0	ABCB5	0	ABCB5	0	ABCB5	0	ABCC12	0.00239255
ABCG8	0	ABCG8	0	ABCG8	0	ABCG8	0	ABCA12	0	ABCB5	0
SLC3A2	7.15903	SLC22A6	8.57755	SLC10A3	6.84855	SLC6A6	8.40903	SLCO1B3	9.23555	SLC15A1	7.7891
SLC10A3	6.35011	SLC3A2	8.33978	SLC6A6	6.69749	SLC3A2	7.49232	SLC22A1	7.70178	SLC35B1	6.7167
SLC6A6	6.33043	SLC22A17	8.12746	SLC22A6	6.49089	SLC1A3	7.36654	SLCO2B1	7.0689	SLC1A1	6.65092
SLC35B2	6.21881	SLC6A6	7.2422	SLC3A2	6.43124	SLC22A17	7.25945	SLC35D1	5.97768	SLC28A2	6.33202
SLC35A4	6.19067	SLC7A5	7.10227	SLC6A9	5.80874	SLC6A9	7.23724	SLC35E2B	5.64769	SLC3A2	6.27718
SLC1A5	6.03499	SLC22A5	6.77325	SLC22A17	5.66364	SLC22A6	7.08297	SLC35C2	5.58379	SLC35F5	6.11313
SLC22A17	5.93574	SLC7A8	6.64026	SLC7A5	5.53448	SLC10A3	6.52927	SLC35B1	5.56743	SLC6A6	5.98207
SLC7A5	5.89795	SLC6A9	6.62388	SLC7A8	5.34735	SLC7A5	6.178	SLC7A2	5.55518	SLC22A17	5.9656
SLC35E2B	5.28323	SLC7A3	6.58997	SLC7A6	5.03783	SLC29A1	5.99521	SLC3A2	5.42869	SLC35E2B	5.7718
SLC35B1	5.04575	SLC35F5	6.29436	SLC35A4	4.83392	SLC35B1	5.98195	SLC35F5	5.35725	SLC35C2	5.75811
SLC35C2	5.02612	SLC10A3	6.28444	SLC35E2B	4.73782	SLC35F5	5.78249	SLC10A3	5.20994	SLC7A9	5.5845
SLC15A4	5.0086	SLC35B1	6.12178	SLC35B1	4.68739	SLC7A8	5.76827	SLC35D2	5.05242	SLC10A3	5.45968
SLC29A1	4.85472	SLC35F2	6.1058	SLC35B2	4.61078	SLC35G2	5.48261	SLCO2A1	4.88867	SLC3A1	5.45059
SLC7A8	4.82602	SLC29A1	6.00199	SLC15A3	4.41966	SLC22A5	5.46796	SLC22A5	4.62381	SLC7A7	5.38006
SLC35B3	4.71991	SLC35G1	5.97499	SLC1A3	4.41885	SLC35B2	5.46582	SLCO1A2	4.6125	SLC7A8	5.27192
SLC22A5	4.70647	SLC35E2B	5.97155	SLC15A2	4.3316	SLCO1C1	5.45749	SLC15A4	4.53021	SLC1A5	5.26963
SLC35C1	4.69123	SLC15A2	5.95923	SLC1A5	4.20713	SLC1A5	5.45591	SLC35B2	4.51919	SLC35B2	5.26445
SLCO3A1	4.42457	SLC15A3	5.81349	SLC22A5	3.82488	SLC35E2B	5.44464	SLC35F6	4.32258	SLC6A4	5.2135
SLC22A23	4.40706	SLC35B2	5.8065	SLC29A2	3.73394	SLC35G1	5.42315	SLC35A2	4.10586	SLC22A1	5.11431
SLC35A2	4.33804	SLC7A6	5.69554	SLC35B4	3.72803	SLC6A20	5.32333	SLC7A5	4.05331	SLC29A1	5.10348
SLC7A6	4.27898	SLC6A20	5.58536	SLC15A4	3.60986	SLCO1A2	5.31486	SLC15A1	3.9448	SLC22A5	5.0011
SLC35F5	4.18946	SLC7A2	5.51115	SLC29A1	3.59342	SLC7A6	5.29842	SLC35A4	3.73078	SLC6A19	4.89233
SLC29A2	3.9698	SLC15A4	5.41385	SLC10A7	3.57579	SLC35B4	5.26934	SLC7A6	3.49075	SLC35A4	4.88033
SLC28A3	3.8357	SLC6A15	5.25503	SLC35F5	3.47996	SLC35C2	5.10314	SLC29A2	3.48109	SLC35D2	4.83862
SLC35F6	3.66755	SLC35A4	5.23878	SLC35C2	3.41718	SLC15A2	5.03703	SLC35G2	3.33857	SLC7A5	4.78239
SLC1A3	3.39153	SLCO1A2	5.17203	SLC35G1	3.37337	SLC35A4	4.98878	SLC1A1	3.3185	SLC35D1	4.68459
SLC35B4	3.37436	SLC35G2	5.15695	SLC35B3	3.26971	SLC7A3	4.98001	SLC22A23	3.26153	SLCO2B1	4.51061
SLC1A6	2.89938	SLC35C2	5.15204	SLC35F3	3.10361	SLC15A4	4.97912	SLC29A1	3.25724	SLC28A1	4.46151
SLC35G1	2.82857	SLC35B4	5.1501	SLC35F2	2.95403	SLC7A2	4.96873	SLC10A7	3.04987	SLC35A2	4.4133
SLC6A14	2.74908	SLCO1C1	4.97791	SLC35A2	2.78209	SLC15A3	4.80336	SLC1A2	3.04851	SLC35B3	4.36716
SLC35F1	2.64486	SLC35B3	4.82839	SLC35C1	2.6532	SLC1A1	4.73414	SLC15A3	3.04356	SLC29A2	4.35499
SLC10A7	2.61769	SLC1A5	4.67745	SLC7A2	2.60032	SLC35D1	4.61272	SLC28A1	3.00815	SLC15A4	4.33698
SLC29A3	2.55324	SLC35A2	4.58553	SLC35F6	2.45628	SLC29A2	4.54476	SLC35B3	2.80564	SLC35C1	4.18669
SLC22A7	2.32931	SLC29A2	4.55414	SLC22A15	2.24785	SLC35B3	4.53513	SLC22A16	2.67635	SLC22A23	4.12978
SLC35D2	2.2891	SLC35F3	4.27706	SLCO1C1	2.16494	SLC35A2	4.38745	SLC35B4	2.3406	SLC10A7	3.99769
SLC7A1	2.23653	SLC10A7	4.221	SLC35G2	2.15557	SLC6A17	4.25316	SLC35C1	2.2464	SLC6A20	3.83414
SLC22A15	2.04259	SLC35F6	4.19238	SLC22A16	2.12043	SLC35F6	4.24951	SLC3A1	1.94297	SLC35F2	3.83326
SLC35E4	2.03133	SLC22A15	4.01737	SLC7A3	2.10601	SLC35F1	4.19217	SLC7A8	1.92803	SLC35G1	3.73031
SLC35D1	1.87345	SLCO2B1	3.92621	SLC7A1	1.96292	SLC47A1	4.0982	SLC7A7	1.83677	SLC35F6	3.68147
SLC6A9	1.85105	SLC10A4	3.85766	SLC35E4	1.86742	SLC7A10	3.99814	SLC22A17	1.6653	SLC7A6	3.62187
SLC10A4	1.79908	SLC7A1	3.83273	SLC7A7	1.81822	SLC10A7	3.98708	SLC35G1	1.62909	SLCO2A1	3.49941
SLCO1A2	1.74995	SLC6A17	3.81976	SLC6A11	1.81078	SLCO1B3	3.9416	SLC29A3	1.56248	SLC15A3	3.2959
SLC7A7	1.72129	SLC7A11	3.75147	SLC22A23	1.76434	SLC35F2	3.93419	SLC22A7	1.36478	SLC35B4	3.26892
SLC35G2	1.70022	SLC1A3	3.35904	SLC35F1	1.64809	SLC6A15	3.81209	SLCO5A1	1.35247	SLC7A1	2.60463
SLC6A4	1.64291	SLC35C1	3.25781	SLC6A15	1.51815	SLC6A11	3.7578	SLC1A5	1.1266	SLC35G2	2.52437
SLCO2B1	1.55122	SLC6A4	3.1346	SLC6A20	1.49665	SLCO3A1	3.74518	SLCO1C1	1.04009	SLC22A15	2.45
SLC1A1	1.54435	SLCO3A1	3.00919	SLC7A4	1.48814	SLC35F3	3.52193	SLC35A5	0.76055	SLC29A3	2.32108
SLC15A3	1.43993	SLC35D1	3.00341	SLC1A1	1.38003	SLC22A15	3.4513	SLC35E4	0.687004	SLC35A5	2.19588
SLCO1C1	1.35589	SLC29A3	2.95436	SLC22A7	1.33571	SLC35C1	3.28195	SLCO3A1	0.577737	SLCO3A1	2.02334
SLC7A2	1.32024	SLC35F1	2.90078	SLC29A3	1.28838	SLC7A7	3.20177	SLC6A6	0.552062	SLC7A2	1.94349
SLC15A2	1.2405	SLCO2A1	2.49318	SLC35D1	1.25264	SLC6A4	2.96203	SLC22A6	0.528893	SLC10A6	1.70699
SLC7A4	1.23014	SLC35E4	2.41197	SLC7A11	1.22349	SLC1A2	2.88151	SLC10A2	0.404061	SLC6A14	1.67223
SLC7A10	1.21541	SLC10A6	2.20296	SLC1A2	1.21372	SLC10A4	2.82444	SLC22A15	0.378074	SLC6A9	1.61439
SLC35F3	1.14741	SLC7A7	2.19844	SLCO1A2	1.18127	SLC22A23	2.79605	SLC10A6	0.359871	SLC22A3	1.5788
SLC35F2	1.11307	SLC1A6	2.09212	SLC6A17	1.04519	SLCO2B1	2.54902	SLC6A9	0.260924	SLCO1C1	1.4152
SLC6A19	1.1048	SLC7A4	2.05441	SLCO2A1	1.04129	SLC35E4	2.54458	SLC7A1	0.22722	SLC35E4	1.25545
SLCO2A1	1.03649	SLC22A23	2.05289	SLCO2B1	0.920165	SLC7A1	2.50208	SLC6A11	0.198546	SLC35F1	1.24135
SLC22A6	0.999495	SLC35D3	1.92071	SLC1A6	0.919925	SLC7A14	2.50042	SLC35F2	0.179187	SLC22A7	1.05709
SLCO4C1	0.952682	SLC22A16	1.80116	SLCO5A1	0.913368	SLC7A11	2.44328	SLC6A4	0.175488	SLC1A2	1.0098
SLC10A6	0.931609	SLC35A5	1.72297	SLC10A4	0.751598	SLC29A3	2.40935	SLC28A2	0.121559	SLC47A1	0.999495
SLC35A5	0.842339	SLC1A1	1.63766	SLC6A4	0.747356	SLCO2A1	2.1763	SLC22A3	0.11661	SLC10A4	0.991017
SLC7A3	0.74725	SLC35D2	1.60255	SLCO3A1	0.727039	SLC22A16	2.1409	SLC47A1	0.104337	SLC7A4	0.936826
SLC6A17	0.738957	SLC22A3	0.957074	SLCO1B3	0.651813	SLC35A5	2.08342	SLC35F1	0.103819	SLC15A2	0.898681
SLC22A3	0.620737	SLC47A1	0.842678	SLC7A10	0.619683	SLC1A6	2.07635	SLC15A2	0.0922783	SLC35D3	0.704388
SLC7A11	0.505683	SLC7A10	0.737785	SLC7A14	0.518274	SLC7A4	1.97765	SLC6A20	0.0920408	SLC1A3	0.682683
SLC6A11	0.367073	SLC22A7	0.688516	SLC35D2	0.464	SLCO5A1	1.97554	SLC7A4	0.074397	SLCO1B3	0.549031
SLCO5A1	0.348766	SLC6A11	0.506902	SLC35A5	0.450124	SLC6A2	1.85335	SLC6A7	0.0729856	SLC7A11	0.545119
SLC47A2	0.320649	SLCO1B3	0.436247	SLC22A3	0.418793	SLC6A7	1.80103	SLC35D3	0.05857	SLC28A3	0.508906
SLC15A1	0.264258	SLC6A7	0.388876	SLC35F4	0.378539	SLC35D2	1.43415	SLC47A2	0.0490749	SLCO4C1	0.489627
SLCO1B3	0.217817	SLC6A2	0.321854	SLC6A7	0.303788	SLC35F4	1.36403	SLCO4C1	0.0468172	SLC22A2	0.422495
SLC22A16	0.204854	SLCO5A1	0.316794	SLC47A2	0.19176	SLC22A3	1.29759	SLC1A3	0.0324529	SLC7A14	0.403734
SLC6A15	0.141593	SLC28A3	0.233527	SLC35D3	0.179312	SLC10A6	1.27142	SLC7A9	0.0302368	SLC22A16	0.387226
SLC1A2	0.120704	SLC15A1	0.23066	SLC3A1	0.131489	SLC22A7	1.012	SLC28A3	0.0281841	SLC35F3	0.352061
SLC7A14	0.119358	SLC47A2	0.210307	SLC10A6	0.108461	SLC35D3	0.822502	SLC7A3	0.0142148	SLC6A17	0.350391
SLC7A9	0.10766	SLCO4C1	0.202662	SLC22A1	0.106924	SLCO4C1	0.728191	SLC7A10	0.0140107	SLC1A6	0.237172
SLC3A1	0.084971	SLC1A2	0.177815	SLCO4C1	0.101184	SLC15A1	0.511456	SLC7A13	0.00943059	SLCO5A1	0.223545
SLC6A7	0.0684955	SLC3A1	0.146104	SLC7A9	0.0876781	SLC47A2	0.452986	SLC35F4	0	SLC6A15	0.219838
SLC28A1	0.0551294	SLC22A1	0.144909	SLC28A3	0.050167	SLC6A5	0.372359	SLC6A5	0	SLC22A6	0.18496
SLC35F4	0.050167	SLC6A14	0.128013	SLC7A13	0.0418269	SLC3A1	0.306275	SLC7A11	0	SLC6A7	0.163202
SLC47A1	0.0442043	SLC7A9	0.0805065	SLC15A1	0.0272498	SLC7A9	0.165872	SLC6A17	0	SLC7A10	0.0998415
SLC6A20	0.0377514	SLC7A14	0.0619889	SLC6A19	0.0140107	SLC28A1	0.163552	SLC22A2	0	SLC6A2	0.0967739
SLC6A2	0.0322007	SLC35F4	0.047419	SLC6A5	0	SLC28A3	0.107585	SLCO6A1	0	SLC7A3	0.0923413
SLC22A1	0.0315056	SLC28A1	0.0374306	SLC22A2	0	SLC6A19	0.0715985	SLC7A14	0	SLC47A2	0.0714928
SLC22A2	0.0185052	SLC10A2	0.0185052	SLCO6A1	0	SLC22A2	0.0572047	SLC6A19	0	SLCO1A2	0.0695623
SLC35D3	0.00710739	SLC6A5	0.0140107	SLC10A2	0	SLC22A1	0.0351729	SLC10A4	0	SLC6A11	0.0607098
SLC6A5	0	SLC22A2	0	SLC28A1	0	SLC28A2	0.0229173	SLC1A6	0	SLC10A2	0.0140107
SLCO6A1	0	SLCO6A1	0	SLC28A2	0	SLC6A14	0.0162685	SLC6A15	0	SLC6A5	0.0117316
SLC10A2	0	SLC6A19	0	SLC6A14	0	SLC7A13	0.00710739	SLC6A14	0	SLC35F4	0.00943059
SLC28A2	0	SLC28A2	0	SLC6A2	0	SLCO6A1	0	SLC35F3	0	SLCO6A1	0
SLC7A13	0	SLC7A13	0	SLC47A1	0	SLC10A2	0	SLC6A2	0	SLC7A13	0
