# Supplementary material for: Comparative transcriptomic profiling of drug-metabolizing enzymes and drug transporters in rabbit ocular subtissues, liver, and duodenum
Source: Drug Metab Dispos. 2025 May 20;53(7):100099. doi: 10.1016/j.dmd.2025.100099 (PMC12405909; doi:10.1016/j.dmd.2025.100099)
Supplement: Supplementary Table 7 [file mmc7.xlsx]

## Sheet: TableS7
Table S7. Merged differential expression analysis results for sex-by-tissue contrasts of all tissues vs. liver. For each contrast the log2 fold-change and FDR-adjusted P-value are presented. C: cornea, ICB: iris-ciliary body, RC: retina-choroid complex, VH: vitreous humor.
gene_id	gene_symbol	candidate_gene	C_lfc	C_padj	ICB_lfc	ICB_padj	RC_lfc	RC_padj	VH_lfc	VH_padj
ENSOCUG00000002281	CYP2U1	YES	9.04713e-06	1.29454e-05	8.41841e-06	0.000506195	3.35066	4.74836e-06	3.01518	0.00728818
ENSOCUG00000026643	UGT2B16	YES	-3.02124	7.4862e-05	-1.5081e-06	0.999933	7.53499e-07	0.999353	-0.0147438	0.576904
ENSOCUG00000022561	SULT4A1	YES	-2.21652e-06	0.00374821	-2.28768e-06	0.00267936	-2.12653e-06	0.0166994	-0.226923	0.573248
ENSOCUG00000004879	PTGR1	YES	4.25115e-06	0.0388073	3.71277e-06	0.225764	3.97681e-06	0.0998545	1.58283	0.0618445
ENSOCUG00000007620	CYP26B1	YES	-5.69285e-06	0.040287	-4.27902e-06	0.482766	-3.76297e-06	0.813408	-1.97874	0.0462806
ENSOCUG00000003084	CPB1	YES	2.6692e-07	0.040287	-5.63439e-08	0.998548	-3.53904e-07	0.934611	0.0453251	0.0209012
ENSOCUG00000007699	KMO	YES	4.71015e-06	0.131326	5.50037e-06	0.0475099	5.20851e-06	0.0630513	0.830261	0.235252
ENSOCUG00000016570	SLCO1A2	YES	4.98959e-06	0.149577	5.37365e-06	0.154106	5.62562e-06	0.0869841	0.690615	0.290016
ENSOCUG00000007434	PGLYRP1	YES	1.53212e-06	0.153055	-1.25402e-07	0.999933	-3.43259e-08	0.999353	-0.00761439	0.736831
ENSOCUG00000016605	AKR1B1	YES	4.72493e-06	0.212235	2.69346e-06	0.999933	2.35795e-06	0.999353	0.96322	0.152689
ENSOCUG00000005175	QSOX1	YES	-5.11028e-06	0.260427	-4.82053e-06	0.621294	-4.62391e-06	0.662401	-0.0987435	0.894941
ENSOCUG00000004199	CYP2J1	YES	4.59138e-06	0.301176	4.86846e-06	0.379218	4.63163e-06	0.462062	2.05333	0.00817462
ENSOCUG00000029267	CYP2C30	YES	1.88543e-06	0.316105	3.25807e-07	0.999933	1.25549e-06	0.999353	-0.539218	0.185841
ENSOCUG00000006048	MICAL1	YES	3.89432e-06	0.347841	1.82967e-06	0.999933	1.82747e-06	0.999353	0.298857	0.64278
ENSOCUG00000000754	CYP39A1	YES	-4.49207e-06	0.362991	-4.13399e-06	0.888926	-4.08351e-06	0.849566	-2.76386	0.000476637
ENSOCUG00000000178	CYP26A1	YES	-3.98001e-06	0.364604	-3.37156e-06	0.999933	-3.16818e-06	0.999353	0.586164	0.37587
ENSOCUG00000016164	CYP1B1	YES	2.91033e-06	0.368528	2.93641e-06	0.998548	3.63259e-06	0.395085	0.57933	0.369847
ENSOCUG00000005666	DHRS9	YES	6.49753e-07	0.45743	5.53857e-07	0.999933	1.52445e-06	0.999353	0.320151	0.33603
ENSOCUG00000006796	CYP2A10	YES	-2.05678e-06	0.508621	-1.28501e-06	0.999933	-8.92622e-07	0.999353	0.115807	0.948823
ENSOCUG00000002795	FMO4	YES	-6.79511e-06	0.512069	-5.81203e-06	0.999933	-3.73899e-06	0.999353	-0.255676	0.692521
ENSOCUG00000001810	TPST2	YES	5.19237e-06	0.515151	4.69628e-06	0.999933	3.97393e-06	0.999353	0.537581	0.345788
ENSOCUG00000016573	CPVL	YES	1.36641e-06	0.523037	4.20478e-08	0.999933	4.5694e-07	0.999353	0.138898	0.760497
ENSOCUG00000003370	MSRA	YES	-7.10425e-06	0.534092	-6.53858e-06	0.999933	-7.43208e-06	0.82509	-0.269674	0.632683
ENSOCUG00000008702	GSTO1	YES	3.91328e-06	0.613353	1.76651e-06	0.999933	1.75456e-06	0.999353	0.27559	0.664111
ENSOCUG00000022472	ENSOCUG00000022472	YES	-1.80546e-06	0.613729	-3.3893e-08	0.999933	6.52535e-07	0.999353	-0.0166277	0.265077
ENSOCUG00000000724	SLC7A7	YES	3.38125e-06	0.623815	1.42829e-06	0.999933	3.16964e-06	0.999353	-0.247579	0.705194
ENSOCUG00000005242	QDPR	YES	-1.35371e-05	0.629238	-4.02885e-06	0.999933	-9.68669e-06	0.999353	-0.600432	0.014547
ENSOCUG00000026559	ENSOCUG00000026559	YES	-1.63789e-06	0.629959	3.93467e-07	0.999933	-1.25172e-06	0.999353	-3.07627	0.0776688
ENSOCUG00000007724	CYP2E1	YES	8.27661e-07	0.64989	1.54637e-08	0.999933	7.70776e-07	0.999353	-0.185729	0.598187
ENSOCUG00000001299	MICAL2	YES	2.82066e-06	0.69107	2.01926e-06	0.999933	1.72767e-06	0.999353	1.85768	0.0552239
ENSOCUG00000009065	HNMT	YES	3.51135e-06	0.712048	3.94247e-06	0.998548	2.90161e-06	0.999353	-0.589616	0.356861
ENSOCUG00000005177	FMO2	YES	-2.54877e-06	0.772562	-5.6923e-07	0.999933	-1.21312e-06	0.999353	0.0250702	0.559795
ENSOCUG00000004089	MMP28	YES	-1.97667e-06	0.77663	-1.99052e-06	0.999933	-2.09546e-06	0.999353	0.0156149	0.319028
ENSOCUG00000025332	RDH14	YES	-6.67504e-06	0.781353	-2.47608e-06	0.999933	-3.36177e-06	0.999353	-0.614871	0.236832
ENSOCUG00000009797	ABCA4	YES	-1.83246e-06	0.791288	-8.11943e-07	0.999933	-7.42944e-07	0.999353	2.79207	0.0205269
ENSOCUG00000001844	PYCR1	YES	1.24449e-06	0.793835	6.9996e-07	0.999933	7.18937e-07	0.999353	0.247995	0.5411
ENSOCUG00000014066	SLC6A15	YES	-3.56152e-08	0.802474	6.46941e-08	0.999933	6.79846e-08	0.999353	0.0233733	0.843209
ENSOCUG00000010581	MMP24	YES	-9.06277e-07	0.814982	-9.18597e-07	0.999933	-8.53932e-07	0.999353	-0.108967	0.889685
ENSOCUG00000025359	CHST13	YES	-1.34236e-06	0.82617	-6.70409e-07	0.999933	2.82126e-07	0.999353	-0.0102537	0.375795
ENSOCUG00000015723	SLC15A3	YES	2.26741e-06	0.840621	6.77909e-07	0.999933	8.76529e-07	0.999353	-0.126059	0.857729
ENSOCUG00000001570	ENSOCUG00000001570	YES	-4.80956e-06	0.842401	-1.91282e-06	0.999933	-1.63727e-06	0.999353	0.0711693	0.915248
ENSOCUG00000011389	ENSOCUG00000011389	YES	3.29516e-06	0.866568	2.3496e-06	0.999933	2.66526e-06	0.999353	1.0242	0.150434
ENSOCUG00000010023	ABHD14B	YES	-6.6425e-06	0.872217	-5.82776e-06	0.999933	-4.14852e-06	0.999353	-1.18882	0.00601781
ENSOCUG00000030971	SLC47A1	YES	-1.16379e-06	0.89467	-1.89072e-06	0.999933	-7.78262e-07	0.999353	-0.00776026	0.146584
ENSOCUG00000003854	TPMT	YES	-3.24532e-06	0.925917	-5.09944e-06	0.627072	-1.11664	0.372132	-0.926361	0.170644
ENSOCUG00000002243	UST	YES	2.50692e-06	0.940342	2.84016e-06	0.999933	3.28506e-06	0.999353	0.777238	0.250338
ENSOCUG00000005464	SLC3A1	YES	1.58347e-06	0.940478	1.02003e-06	0.999933	-5.90699e-07	0.999353	0.362563	0.424504
ENSOCUG00000010505	CPD	YES	3.39501e-06	0.946683	1.2887e-06	0.999933	2.65326e-06	0.999353	0.921107	0.152304
ENSOCUG00000001915	PYCR2	YES	4.46818e-06	0.952552	4.63981e-06	0.999933	2.75188e-06	0.999353	1.09242	0.0255524
ENSOCUG00000008183	HS6ST2	YES	9.31169e-07	0.959595	9.935e-07	0.999933	9.94277e-07	0.999353	0.310059	0.380396
ENSOCUG00000024308	MMP11	YES	-2.60192e-06	0.9696	-2.43969e-06	0.999933	-1.49854e-06	0.999353	-0.332569	0.562164
ENSOCUG00000001436	MAOB	YES	-3.46779e-06	0.987784	-2.65816e-06	0.999933	-2.76925e-06	0.999353	-1.96527	0.000841723
ENSOCUG00000016942	ALDH1A2	YES	1.4682e-06	0.992951	2.01414e-06	0.999933	2.45365e-06	0.534812	0.14583	0.763915
ENSOCUG00000001685	SLC7A8	YES	2.17008e-06	0.992951	1.45763e-06	0.999933	2.02598e-06	0.999353	0.63262	0.334948
ENSOCUG00000005716	SLC28A3	YES	1.02812e-06	0.992951	6.0134e-07	0.999933	3.85364e-07	0.999353	0.349979	0.336176
ENSOCUG00000015071	ALDH1L1	YES	-1.87079e-06	0.99798	-2.73052e-06	0.998548	-2.82078e-06	0.866184	-0.474908	0.461003
ENSOCUG00000024962	ENSOCUG00000024962	YES	2.23842e-06	0.99798	7.9094e-08	0.999933	-3.44623e-07	0.999353	1.03697	0.148311
ENSOCUG00000009597	CEL	YES	4.62775e-08	0.999981	-3.16471e-07	0.00275437	-4.2381e-08	0.999353	-0.172858	0.333738
ENSOCUG00000023401	ADH4	YES	1.10982e-07	0.999981	1.05743e-05	0.0131607	1.4163e-05	4.74836e-06	0.0762772	0.861274
ENSOCUG00000007001	CPA1	YES	8.27886e-08	0.999981	3.08357e-08	0.999933	-2.03468e-07	0.0114603	-0.0475653	0.829575
ENSOCUG00000011414	UGT3A2	YES	-3.1174e-09	0.999981	1.34164e-06	0.999933	1.65172e-06	0.801817	0.247449	0.575409
ENSOCUG00000013971	AOX1	YES	1.68201e-06	0.999981	2.65284e-06	0.999933	3.4649e-06	0.934611	-0.0324956	0.974455
ENSOCUG00000017956	ABCC1	YES	1.18611e-06	0.999981	1.72734e-06	0.999933	1.96625e-06	0.999353	4.40561	5.24033e-07
ENSOCUG00000003441	FAAH	YES	1.40053e-06	0.999981	-4.38779e-07	0.999933	-6.51146e-07	0.999353	3.84661	0.000194292
ENSOCUG00000004357	ABCC10	YES	2.2045e-06	0.999981	6.48844e-07	0.999933	3.00959e-07	0.999353	2.68766	0.000324649
ENSOCUG00000010248	GBA2	YES	1.54414e-06	0.999981	7.29541e-08	0.999933	-5.0324e-07	0.999353	1.8371	0.000356097
ENSOCUG00000001677	CYB561A3	YES	2.67047e-06	0.999981	1.27744e-06	0.999933	1.47232e-06	0.999353	2.42101	0.000553094
ENSOCUG00000014936	SLC35G2	YES	2.22777e-06	0.999981	3.44049e-06	0.999933	3.06713e-06	0.999353	3.78703	0.00108422
ENSOCUG00000009144	SLC1A5	YES	7.6226e-07	0.999981	-1.56724e-08	0.999933	-9.36531e-07	0.999353	2.96129	0.00153875
ENSOCUG00000024221	INMT	YES	-8.39878e-07	0.999981	5.32031e-07	0.999933	2.30032e-06	0.999353	-2.83322	0.00165616
ENSOCUG00000000592	RDH12	YES	-8.6339e-07	0.999981	-1.0557e-06	0.999933	-8.75125e-08	0.999353	7.12809	0.00187561
ENSOCUG00000026756	ALDH16A1	YES	1.14975e-06	0.999981	2.69604e-07	0.999933	-2.55589e-07	0.999353	2.91956	0.00213904
ENSOCUG00000015103	ABCB6	YES	6.77263e-07	0.999981	-7.24963e-07	0.999933	-7.06112e-07	0.999353	2.38482	0.0022167
ENSOCUG00000000718	SLC1A2	YES	-5.43945e-07	0.999981	-8.77065e-07	0.999933	3.06003e-07	0.999353	6.29874	0.00240127
ENSOCUG00000007887	ABCC5	YES	-5.20641e-07	0.999981	-4.17642e-07	0.999933	-4.36171e-07	0.999353	2.96285	0.00275795
ENSOCUG00000002788	FMO1	YES	-1.03639e-06	0.999981	2.14534e-07	0.999933	8.66147e-08	0.999353	-4.43543	0.0035942
ENSOCUG00000012432	HS3ST3B1	YES	4.13836e-07	0.999981	1.01304e-06	0.999933	6.212e-07	0.999353	2.69369	0.0046631
ENSOCUG00000012569	NDST2	YES	1.21632e-06	0.999981	9.18062e-07	0.999933	8.28153e-07	0.999353	1.71565	0.00476466
ENSOCUG00000023272	ABHD16A	YES	9.64608e-07	0.999981	-1.20855e-07	0.999933	-7.52082e-08	0.999353	2.05251	0.00589233
ENSOCUG00000024919	SLC29A2	YES	1.21602e-06	0.999981	-1.71827e-07	0.999933	-3.66516e-07	0.999353	2.54447	0.00589233
ENSOCUG00000014981	ABCB1	YES	1.20667e-06	0.999981	1.53888e-06	0.999933	2.21436e-06	0.999353	4.9206	0.00604296
ENSOCUG00000008337	PCYOX1L	YES	1.19478e-06	0.999981	1.47362e-06	0.999933	5.63185e-07	0.999353	2.12518	0.00735475
ENSOCUG00000017922	ABCD1	YES	-1.12629e-07	0.999981	-7.68788e-07	0.999933	-7.13387e-07	0.999353	1.80847	0.00740129
ENSOCUG00000000356	GBA1	YES	1.15652e-06	0.999981	-1.47527e-07	0.999933	-2.64973e-07	0.999353	2.34199	0.0120739
ENSOCUG00000003700	METAP1D	YES	1.174e-06	0.999981	9.90889e-08	0.999933	4.98645e-08	0.999353	2.83788	0.0135264
ENSOCUG00000013787	OGDHL	YES	9.30833e-07	0.999981	-3.84317e-07	0.999933	-4.31983e-07	0.999353	2.52629	0.0161989
ENSOCUG00000000590	RDH11	YES	-1.7649e-06	0.999981	-3.34441e-06	0.999933	-3.16813e-06	0.999353	1.436	0.0165539
ENSOCUG00000009095	COMTD1	YES	1.82387e-06	0.999981	4.12964e-07	0.999933	3.48511e-07	0.999353	2.23888	0.0170953
ENSOCUG00000002798	ABHD12	YES	-3.54392e-07	0.999981	1.46814e-07	0.999933	-5.88245e-07	0.999353	1.77809	0.0174419
ENSOCUG00000012038	SLCO3A1	YES	2.1371e-07	0.999981	5.81667e-07	0.999933	2.11312e-07	0.999353	3.85507	0.0185311
ENSOCUG00000005136	PON1	YES	6.29063e-07	0.999981	-1.56571e-06	0.999933	1.62014e-06	0.999353	-5.09076	0.0197422
ENSOCUG00000015481	NAA20	YES	-5.03484e-06	0.999981	-2.25522e-06	0.999933	-2.7401e-06	0.999353	-0.713557	0.0210586
ENSOCUG00000014201	ENSOCUG00000014201	YES	-5.36834e-06	0.999981	-3.20763e-06	0.999933	-5.20819e-06	0.999353	-0.98495	0.0248857
ENSOCUG00000008094	HGSNAT	YES	4.85812e-06	0.999981	4.66744e-06	0.999933	5.08596e-06	0.999353	0.93097	0.0255741
ENSOCUG00000013391	SLC35C2	YES	2.42846e-06	0.999981	-4.09692e-06	0.999933	-4.19968e-06	0.999353	1.13609	0.0256454
ENSOCUG00000014161	ENSOCUG00000014161	YES	1.18003e-07	0.999981	7.59022e-07	0.999933	5.289e-07	0.999353	5.68626	0.0259645
ENSOCUG00000008066	DHRS7C	YES	-1.00029e-06	0.999981	-7.7857e-07	0.999933	-8.66545e-07	0.999353	3.55266	0.0285052
ENSOCUG00000029115	CYTB	YES	-7.7097e-07	0.999981	-9.03674e-07	0.999933	-8.14193e-07	0.999353	2.02658	0.0318441
ENSOCUG00000006448	ABCB9	YES	7.08455e-07	0.999981	-3.27481e-08	0.999933	-1.87216e-07	0.999353	2.21174	0.0321523
ENSOCUG00000002151	SDR39U1	YES	1.01586e-06	0.999981	1.24748e-06	0.999933	8.71803e-07	0.999353	1.5355	0.0325036
ENSOCUG00000016897	SLC22A17	YES	1.13109e-06	0.999981	-7.69441e-07	0.999933	-9.24437e-07	0.999353	1.7273	0.0361588
ENSOCUG00000001398	NAT10	YES	2.71302e-06	0.999981	4.86052e-07	0.999933	5.33221e-07	0.999353	1.01789	0.0380614
ENSOCUG00000000829	CYP2S1	YES	-4.12315e-08	0.999981	-8.18582e-08	0.999933	-8.00619e-07	0.999353	1.97239	0.0386028
ENSOCUG00000003484	ABCD4	YES	4.38223e-07	0.999981	1.25656e-07	0.999933	-6.06052e-07	0.999353	1.60651	0.040374
ENSOCUG00000015997	AOC2	YES	2.19762e-06	0.999981	2.65814e-06	0.999933	2.67088e-06	0.999353	2.68056	0.0417496
ENSOCUG00000013285	KAT2A	YES	4.20098e-07	0.999981	-3.18557e-07	0.999933	-6.05297e-07	0.999353	1.24139	0.0440682
ENSOCUG00000013333	HS3ST3A1	YES	-7.11637e-07	0.999981	1.19634e-06	0.999933	2.22529e-06	0.999353	-4.02633	0.0474715
ENSOCUG00000004261	SLC35G1	YES	-1.61896e-07	0.999981	-9.74273e-07	0.999933	1.0853e-08	0.999353	-1.47598	0.0499241
ENSOCUG00000001334	SLC3A2	YES	2.14579e-06	0.999981	6.6245e-07	0.999933	6.0449e-07	0.999353	1.36189	0.0517198
ENSOCUG00000015219	DHRS13	YES	6.6318e-07	0.999981	7.65931e-07	0.999933	1.24489e-08	0.999353	1.82014	0.0519924
ENSOCUG00000022141	SLC35F6	YES	1.48693e-06	0.999981	4.48728e-07	0.999933	1.04411e-06	0.999353	1.26763	0.0523014
ENSOCUG00000014661	NAAA	YES	2.82286e-07	0.999981	-2.35068e-07	0.999933	1.77464e-07	0.999353	1.8337	0.052996
ENSOCUG00000017659	ANPEP	YES	1.43832e-06	0.999981	8.93006e-07	0.999933	1.42912e-06	0.999353	3.0537	0.0534557
ENSOCUG00000002014	PON2	YES	7.46779e-07	0.999981	3.05118e-06	0.999933	1.94904e-06	0.999353	0.92177	0.0535411
ENSOCUG00000002403	PPOX	YES	7.70153e-07	0.999981	-3.34351e-07	0.999933	-6.44316e-07	0.999353	1.49941	0.0537902
ENSOCUG00000039128	HS3ST6	YES	9.67117e-07	0.999981	8.90725e-08	0.999933	4.82734e-07	0.999353	3.26224	0.0541628
ENSOCUG00000033073	ADH6	YES	-1.42022e-06	0.999981	1.58922e-06	0.999933	3.48608e-07	0.999353	-2.55131	0.0542967
ENSOCUG00000011359	ACAD10	YES	-1.22015e-06	0.999981	-1.55638e-06	0.999933	-1.73232e-06	0.999353	1.16185	0.0560263
ENSOCUG00000000832	ABHD6	YES	3.19092e-07	0.999981	5.15758e-07	0.999933	8.94059e-07	0.999353	1.56356	0.0561303
ENSOCUG00000027071	SLC15A4	YES	-7.75132e-07	0.999981	-1.05058e-06	0.999933	-1.12414e-06	0.999353	1.0156	0.0606475
ENSOCUG00000027184	ENSOCUG00000027184	YES	-5.89886e-07	0.999981	-1.28387e-06	0.999933	-1.38392e-06	0.999353	-1.16184	0.0661097
ENSOCUG00000009330	FMO5	YES	1.40842e-06	0.999981	-1.01332e-06	0.999933	1.25128e-06	0.999353	-1.30407	0.0677444
ENSOCUG00000016931	ABCG4	YES	3.42407e-07	0.999981	7.66914e-07	0.999933	8.21008e-07	0.999353	2.35738	0.0688216
ENSOCUG00000003426	WSCD1	YES	-1.85191e-06	0.999981	-1.24082e-06	0.999933	-1.04327e-06	0.999353	1.37359	0.0744652
ENSOCUG00000013527	ABHD2	YES	2.30666e-06	0.999981	1.8847e-06	0.999933	2.47727e-06	0.999353	1.32288	0.0765879
ENSOCUG00000012868	CHST10	YES	-8.60053e-07	0.999981	-1.35495e-06	0.999933	-1.22922e-06	0.999353	1.19899	0.0776958
ENSOCUG00000017858	CPOX	YES	2.38671e-06	0.999981	6.56278e-06	0.999933	3.69493e-06	0.999353	0.688939	0.078752
ENSOCUG00000010672	HS2ST1	YES	-5.64524e-07	0.999981	-2.31843e-07	0.999933	-4.7288e-08	0.999353	-1.11303	0.0868808
ENSOCUG00000024817	CYB5RL	YES	-1.57797e-06	0.999981	-1.4144e-06	0.999933	-1.05531e-06	0.999353	-1.34371	0.086926
ENSOCUG00000000245	ABCF2	YES	1.87319e-06	0.999981	-1.13425e-07	0.999933	-1.77497e-07	0.999353	0.686198	0.0891006
ENSOCUG00000017893	SLC35B2	YES	1.38588e-06	0.999981	2.117e-07	0.999933	1.56958e-07	0.999353	1.1468	0.0913716
ENSOCUG00000004447	ALPL	YES	8.14458e-07	0.999981	-4.2739e-08	0.999933	-5.95046e-07	0.999353	1.39404	0.0928536
ENSOCUG00000013908	KAT5	YES	6.28869e-07	0.999981	-5.64918e-07	0.999933	-1.18212e-06	0.999353	0.77503	0.0960144
ENSOCUG00000015456	SLC35D1	YES	8.35133e-07	0.999981	8.36865e-07	0.999933	6.72813e-07	0.999353	1.56585	0.0976228
ENSOCUG00000002563	ENSOCUG00000002563	YES	2.88138e-06	0.999981	1.84089e-06	0.999933	1.48043e-06	0.999353	1.07177	0.097878
ENSOCUG00000017243	FAR2	YES	-1.74121e-07	0.999981	-1.64041e-06	0.999933	-7.14252e-07	0.999353	1.88409	0.0985367
ENSOCUG00000010922	GAPDHS	YES	1.93629e-06	0.999981	-7.51179e-08	0.999933	-1.67658e-07	0.999353	1.16718	0.101955
ENSOCUG00000008164	ABCC2	YES	-1.71477e-06	0.999981	-7.34873e-07	0.999933	-8.24545e-07	0.999353	1.35418	0.102405
ENSOCUG00000033151	AOC3	YES	-2.16923e-06	0.999981	-6.10008e-07	0.999933	5.22396e-07	0.999353	-1.48532	0.10315
ENSOCUG00000029486	GSTA5	YES	-9.77082e-07	0.999981	-8.82559e-07	0.999933	-1.45869e-08	0.999353	-1.29325	0.105802
ENSOCUG00000015362	NGLY1	YES	-3.59686e-06	0.999981	2.70395e-07	0.999933	7.14956e-08	0.999353	-0.771638	0.107337
ENSOCUG00000011606	SLC35E4	YES	6.98393e-07	0.999981	-6.73988e-08	0.999933	-6.18873e-08	0.999353	1.28959	0.111006
ENSOCUG00000001230	XDH	YES	1.50096e-06	0.999981	1.3975e-06	0.999933	1.39348e-06	0.999353	1.35428	0.113607
ENSOCUG00000001571	LAP3	YES	-4.69379e-06	0.999981	-1.52153e-06	0.999933	-2.65397e-06	0.999353	-0.632839	0.119677
ENSOCUG00000005418	SLC35D3	YES	-6.24668e-08	0.999981	1.61081e-06	0.999933	1.48139e-06	0.999353	0.729938	0.123174
ENSOCUG00000006467	NAA50	YES	8.42563e-08	0.999981	3.45502e-07	0.999933	4.61205e-07	0.999353	-1.0868	0.131147
ENSOCUG00000013354	SLC1A6	YES	7.98781e-09	0.999981	2.93588e-08	0.999933	1.85454e-08	0.999353	0.107389	0.133167
ENSOCUG00000021947	SLC1A3	YES	1.97051e-07	0.999981	8.74424e-08	0.999933	2.63628e-07	0.999353	0.831012	0.134644
ENSOCUG00000006404	SLC6A7	YES	-5.34266e-07	0.999981	6.34972e-07	0.999933	6.82291e-07	0.999353	0.695028	0.139194
ENSOCUG00000008011	ABCA8	YES	-2.51765e-07	0.999981	3.52239e-07	0.999933	8.23213e-07	0.999353	0.958984	0.140103
ENSOCUG00000001627	SLC6A11	YES	-8.29714e-07	0.999981	-1.03464e-06	0.999933	-4.63223e-07	0.999353	1.203	0.142173
ENSOCUG00000027040	LOXL3	YES	-2.27595e-07	0.999981	-1.26048e-06	0.999933	-8.98331e-07	0.999353	0.973175	0.143276
ENSOCUG00000017484	PNPO	YES	1.1228e-06	0.999981	2.66304e-06	0.999933	9.94622e-07	0.999353	0.910364	0.145189
ENSOCUG00000014428	ENSOCUG00000014428	YES	-5.51829e-07	0.999981	-6.46317e-08	0.999933	-2.66038e-08	0.999353	-0.974264	0.146104
ENSOCUG00000003640	SLC6A4	YES	-9.77313e-07	0.999981	-3.15569e-07	0.999933	-2.86471e-07	0.999353	0.974	0.151307
ENSOCUG00000014338	ABCA5	YES	1.50282e-06	0.999981	1.29861e-06	0.999933	1.26471e-06	0.999353	0.869985	0.15461
ENSOCUG00000007820	ERAP1	YES	3.75336e-07	0.999981	6.81756e-08	0.999933	3.20049e-07	0.999353	0.942802	0.157435
ENSOCUG00000014041	DHRS7B	YES	1.06124e-06	0.999981	-2.30925e-07	0.999933	-6.44125e-07	0.999353	0.967266	0.163504
ENSOCUG00000003969	ABHD10	YES	1.86315e-06	0.999981	3.88035e-06	0.999933	2.41552e-06	0.999353	0.713284	0.166512
ENSOCUG00000017247	CYP4F22	YES	-7.58075e-07	0.999981	7.86723e-08	0.999933	-9.20588e-07	0.999353	-0.29418	0.171196
ENSOCUG00000016287	ALB	YES	5.25747e-07	0.999981	1.67319e-07	0.999933	6.28104e-07	0.999353	-0.468618	0.175705
ENSOCUG00000006953	SLC29A3	YES	2.0074e-06	0.999981	2.76165e-06	0.999933	3.34083e-06	0.999353	0.978648	0.180849
ENSOCUG00000006297	COMT	YES	8.09485e-07	0.999981	-1.23665e-06	0.999933	-1.09665e-06	0.999353	-0.711777	0.182938
ENSOCUG00000002121	ABCF1	YES	1.77727e-06	0.999981	-8.83703e-07	0.999933	-1.05066e-06	0.999353	0.832206	0.183431
ENSOCUG00000008997	NAA30	YES	1.70643e-06	0.999981	1.56714e-06	0.999933	1.77105e-06	0.999353	-0.685872	0.18356
ENSOCUG00000001429	MAOA	YES	-1.12926e-06	0.999981	-2.99257e-07	0.999933	-4.66946e-07	0.999353	-0.962205	0.1863
ENSOCUG00000007242	ABCB10	YES	-6.36207e-07	0.999981	5.05194e-07	0.999933	-2.69339e-07	0.999353	0.839581	0.193116
ENSOCUG00000013158	HS6ST1	YES	-6.20094e-07	0.999981	1.8645e-07	0.999933	-6.43814e-08	0.999353	0.841416	0.193857
ENSOCUG00000016101	MMP9	YES	1.03225e-06	0.999981	3.10506e-07	0.999933	1.27579e-08	0.999353	0.637321	0.195004
ENSOCUG00000001853	SLC15A2	YES	3.80809e-07	0.999981	1.0448e-06	0.999933	1.27335e-06	0.999353	0.905575	0.200636
ENSOCUG00000011284	SLC7A2	YES	-4.98411e-07	0.999981	-6.56882e-07	0.999933	-1.37553e-07	0.999353	-0.929182	0.202271
ENSOCUG00000000153	AKR7L	YES	2.04063e-07	0.999981	-1.73752e-06	0.999933	-6.62705e-07	0.999353	-0.706673	0.204678
ENSOCUG00000004258	METAP1	YES	-1.20225e-06	0.999981	8.06218e-07	0.999933	1.31292e-06	0.999353	-0.669355	0.207104
ENSOCUG00000003263	SLCO5A1	YES	7.80467e-07	0.999981	-1.75752e-06	0.999933	-7.15609e-07	0.999353	0.922701	0.20744
ENSOCUG00000026470	CYB561	YES	-5.78016e-08	0.999981	-3.35165e-07	0.999933	-6.39889e-07	0.999353	0.889291	0.212326
ENSOCUG00000004155	ACOX2	YES	-1.61086e-06	0.999981	-6.93038e-08	0.999933	2.76971e-07	0.999353	-0.797483	0.213071
ENSOCUG00000027729	ENSOCUG00000027729	YES	-2.50853e-08	0.999981	8.10885e-07	0.999933	7.97694e-07	0.999353	0.885543	0.216872
ENSOCUG00000017949	HAO2	YES	1.04699e-06	0.999981	3.29233e-07	0.999933	-5.40815e-07	0.999353	0.5733	0.21891
ENSOCUG00000000626	AS3MT	YES	1.47206e-06	0.999981	-4.43876e-07	0.999933	1.2699e-06	0.999353	-0.726684	0.221761
ENSOCUG00000012364	ENSOCUG00000012364	YES	1.11338e-06	0.999981	-8.75299e-07	0.999933	9.99734e-08	0.999353	0.652013	0.223629
ENSOCUG00000014570	FRRS1L	YES	-6.71099e-07	0.999981	-9.35854e-07	0.999933	-8.27269e-07	0.999353	-0.424183	0.226806
ENSOCUG00000037446	GPX2	YES	4.10343e-08	0.999981	-4.31318e-07	0.999933	-4.86166e-07	0.999353	0.463521	0.226806
ENSOCUG00000004565	ABCF3	YES	2.19478e-06	0.999981	-6.58998e-07	0.999933	-1.17392e-06	0.999353	0.491423	0.22742
ENSOCUG00000008981	SMARCE1	YES	2.72542e-06	0.999981	-8.05661e-07	0.999933	-2.16491e-07	0.999353	-0.535818	0.231007
ENSOCUG00000005938	ENSOCUG00000005938	YES	6.72585e-07	0.999981	-1.28773e-06	0.999933	-1.4101e-06	0.999353	-0.782184	0.233265
ENSOCUG00000023120	SLC35B1	YES	4.66864e-07	0.999981	-8.61016e-07	0.999933	-1.03635e-06	0.999353	0.702992	0.238643
ENSOCUG00000016649	SDR42E1	YES	1.32208e-06	0.999981	2.66797e-06	0.999933	2.23621e-06	0.999353	0.918578	0.25468
ENSOCUG00000005368	AADAC	YES	3.48408e-09	0.999981	-7.53747e-07	0.999933	-5.14172e-07	0.999353	-0.683022	0.258821
ENSOCUG00000017891	SLC29A1	YES	1.79954e-07	0.999981	-8.25773e-07	0.999933	-6.35501e-07	0.999353	0.634987	0.258995
ENSOCUG00000010056	CYP1A2	YES	2.76191e-07	0.999981	-1.24781e-06	0.999933	-5.86883e-07	0.999353	-0.276942	0.262071
ENSOCUG00000004222	SLC22A3	YES	1.49153e-07	0.999981	7.48844e-07	0.999933	2.23967e-07	0.999353	0.64615	0.262461
ENSOCUG00000026130	GSTZ1	YES	1.01241e-06	0.999981	-2.04809e-06	0.999933	-2.87687e-06	0.999353	-0.605216	0.267628
ENSOCUG00000005278	CYB561D2	YES	1.17884e-06	0.999981	-1.27264e-07	0.999933	-1.39186e-07	0.999353	0.788446	0.269268
ENSOCUG00000006785	PTGR2	YES	-1.0311e-06	0.999981	7.17336e-07	0.999933	1.54998e-06	0.999353	-0.607765	0.271444
ENSOCUG00000021831	CYP2C4	YES	-5.18298e-08	0.999981	-2.93906e-08	0.999933	-2.7967e-07	0.999353	-0.356657	0.272623
ENSOCUG00000000997	SUOX	YES	4.19322e-06	0.999981	1.63755e-06	0.999933	3.96659e-06	0.999353	0.589314	0.274463
ENSOCUG00000021696	POR	YES	-4.94404e-08	0.999981	-2.97194e-07	0.999933	-2.61799e-07	0.999353	0.701193	0.283518
ENSOCUG00000008949	TXNRD3	YES	-1.92775e-06	0.999981	-1.21116e-06	0.999933	-1.63348e-06	0.999353	-0.69085	0.288256
ENSOCUG00000011635	ACAD9	YES	9.65904e-07	0.999981	1.09658e-06	0.999933	2.02146e-06	0.999353	0.66157	0.290945
ENSOCUG00000002135	TAP1	YES	1.18184e-06	0.999981	3.55366e-08	0.999933	3.38127e-07	0.999353	0.68445	0.297063
ENSOCUG00000023380	CYP3A6	YES	7.34275e-07	0.999981	-1.6147e-06	0.999933	-2.25981e-07	0.999353	-0.578673	0.298842
ENSOCUG00000005137	ABCA3	YES	-1.65343e-06	0.999981	-2.15307e-06	0.999933	-2.52693e-06	0.999353	0.616648	0.303607
ENSOCUG00000014255	DUOX2	YES	3.81909e-07	0.999981	-5.27837e-07	0.999933	3.26449e-07	0.999353	0.375845	0.303607
ENSOCUG00000012477	DNPEP	YES	1.22394e-06	0.999981	-9.90572e-07	0.999933	-9.10969e-07	0.999353	0.626223	0.308269
ENSOCUG00000009642	XPNPEP3	YES	6.9929e-07	0.999981	6.47053e-07	0.999933	1.002e-06	0.999353	-0.625567	0.312149
ENSOCUG00000009968	ENSOCUG00000009968	YES	-1.11124e-06	0.999981	-2.76792e-06	0.999933	-2.68109e-06	0.999353	-0.502811	0.31253
ENSOCUG00000015307	SLC35F1	YES	1.12988e-06	0.999981	4.86291e-07	0.999933	6.15428e-07	0.999353	0.640453	0.314472
ENSOCUG00000000441	SULT2A1	YES	7.08498e-07	0.999981	-3.36318e-07	0.999933	-2.40122e-07	0.999353	-0.482	0.326698
ENSOCUG00000027693	ENSOCUG00000027693	YES	-7.3734e-07	0.999981	-1.24561e-06	0.999933	-7.9568e-07	0.999353	0.455099	0.332171
ENSOCUG00000015739	ABHD13	YES	9.92944e-09	0.999981	1.43068e-06	0.999933	6.47419e-07	0.999353	-0.621276	0.332955
ENSOCUG00000008341	ADHFE1	YES	-2.71023e-06	0.999981	-1.84461e-06	0.999933	-1.35756e-06	0.999353	-0.588632	0.33349
ENSOCUG00000014517	NAA60	YES	4.64879e-07	0.999981	-4.09121e-07	0.999933	1.24997e-06	0.999353	0.454266	0.339192
ENSOCUG00000009954	CHST4	YES	-7.63358e-07	0.999981	5.25362e-08	0.999933	-2.29972e-07	0.999353	-0.00815579	0.342572
ENSOCUG00000002519	ARMT1	YES	-9.402e-07	0.999981	-5.45083e-07	0.999933	3.58687e-07	0.999353	-0.618398	0.34291
ENSOCUG00000014534	AANAT	YES	1.77347e-08	0.999981	2.04891e-08	0.999933	1.71199e-07	0.999353	0.0657469	0.349191
ENSOCUG00000006446	CBR4	YES	4.78648e-07	0.999981	9.95857e-07	0.999933	4.5292e-07	0.999353	-0.584855	0.360814
ENSOCUG00000002153	ATAT1	YES	-2.71719e-08	0.999981	-2.72878e-06	0.999933	-5.8918e-06	0.999353	0.369795	0.371875
ENSOCUG00000006596	CHST1	YES	-3.50884e-07	0.999981	-5.87258e-07	0.999933	-5.19061e-07	0.999353	-0.560643	0.374269
ENSOCUG00000008234	PTGR3	YES	1.11788e-06	0.999981	-9.60377e-07	0.999933	6.38631e-07	0.999353	-0.441286	0.377841
ENSOCUG00000005908	SLC35A5	YES	-7.11515e-07	0.999981	-1.12207e-06	0.999933	-4.95169e-07	0.999353	-0.351805	0.378078
ENSOCUG00000005585	SLC7A14	YES	-2.22374e-08	0.999981	-4.51881e-08	0.999933	8.97747e-09	0.999353	0.0878226	0.379461
ENSOCUG00000003858	GNMT	YES	-2.1282e-07	0.999981	-1.63598e-06	0.999933	-1.47537e-06	0.999353	-0.540993	0.379812
ENSOCUG00000005496	SLC7A9	YES	-3.82974e-07	0.999981	-6.08557e-07	0.999933	-3.33851e-07	0.999353	-0.220651	0.383982
ENSOCUG00000025273	ENSOCUG00000025273	YES	-4.29736e-09	0.999981	-9.49819e-07	0.999933	-6.94503e-07	0.999353	-0.0157604	0.386412
ENSOCUG00000016499	NQO2	YES	-1.01401e-06	0.999981	-7.02751e-07	0.999933	-1.11826e-06	0.999353	-0.542603	0.389224
ENSOCUG00000016017	SLC35F3	YES	5.62853e-08	0.999981	4.03785e-08	0.999933	4.55684e-08	0.999353	0.000493661	0.391146
ENSOCUG00000025121	ALDH6A1	YES	-4.03183e-06	0.999981	-1.78988e-06	0.999933	-2.16414e-06	0.999353	-0.347006	0.396398
ENSOCUG00000022202	ENSOCUG00000022202	YES	-1.68678e-06	0.999981	-3.62404e-07	0.999933	-6.93084e-07	0.999353	0.530145	0.396905
ENSOCUG00000009444	ALDH1A1	YES	7.36001e-07	0.999981	1.94429e-06	0.999933	2.11068e-06	0.999353	-0.501505	0.399236
ENSOCUG00000024443	ENSOCUG00000024443	YES	-3.79793e-07	0.999981	-1.43013e-06	0.999933	-1.80367e-06	0.999353	-0.493116	0.399651
ENSOCUG00000003610	FMO3	YES	2.97376e-08	0.999981	-1.16608e-09	0.999933	-2.96496e-08	0.999353	-0.0161853	0.400799
ENSOCUG00000008267	CYP4X1	YES	8.63444e-09	0.999981	2.11116e-07	0.999933	2.66588e-07	0.999353	0.262149	0.401068
ENSOCUG00000009624	SLC10A4	YES	3.65941e-08	0.999981	4.66903e-08	0.999933	4.00689e-08	0.999353	0.0742786	0.402429
ENSOCUG00000009657	SDR16C5	YES	-7.73884e-07	0.999981	-6.52787e-07	0.999933	-7.60032e-07	0.999353	-0.304435	0.410836
ENSOCUG00000013514	MGST1	YES	-3.66657e-07	0.999981	1.02075e-06	0.999933	5.78336e-07	0.999353	-0.518135	0.412447
ENSOCUG00000017940	CPB2	YES	-6.36547e-07	0.999981	-3.83322e-08	0.999933	8.97911e-07	0.999353	-0.0153197	0.416499
ENSOCUG00000015001	CYB5R2	YES	-7.92699e-07	0.999981	-7.9812e-07	0.999933	-8.37798e-07	0.999353	-0.385863	0.419426
ENSOCUG00000011613	ALDH8A1	YES	-1.01965e-06	0.999981	-2.90209e-08	0.999933	4.36949e-07	0.999353	-0.241448	0.422766
ENSOCUG00000004068	CHST8	YES	-1.08555e-06	0.999981	1.12111e-06	0.999933	6.76584e-07	0.999353	0.421064	0.427146
ENSOCUG00000010669	DSEL	YES	4.70909e-07	0.999981	4.91062e-07	0.999933	1.18458e-06	0.999353	0.504703	0.428454
ENSOCUG00000006983	CPA2	YES	-2.25433e-08	0.999981	-3.94828e-08	0.999933	2.92822e-07	0.999353	-0.00627242	0.428986
ENSOCUG00000027865	CYP11A1	YES	6.83403e-07	0.999981	-3.57603e-07	0.999933	5.80357e-08	0.999353	0.419814	0.435238
ENSOCUG00000014385	CPQ	YES	-3.27137e-06	0.999981	-4.55113e-06	0.999933	-3.23416e-06	0.999353	-0.46944	0.436007
ENSOCUG00000001111	NAA10	YES	1.85388e-06	0.999981	-9.15532e-07	0.999933	-7.59497e-07	0.999353	0.492525	0.438091
ENSOCUG00000023448	GSTM2	YES	-3.82862e-07	0.999981	-2.06219e-06	0.999933	-2.04514e-06	0.999353	-0.472756	0.441035
ENSOCUG00000013192	SULT1C2	YES	-7.08822e-07	0.999981	7.29618e-07	0.999933	3.17615e-07	0.999353	-0.468855	0.442598
ENSOCUG00000013471	LIPG	YES	8.11179e-07	0.999981	1.03159e-06	0.999933	1.01538e-06	0.999353	-0.332083	0.443023
ENSOCUG00000037782	CYB561D1	YES	9.45003e-07	0.999981	-1.53781e-07	0.999933	7.81728e-07	0.999353	0.402622	0.443023
ENSOCUG00000027397	ENSOCUG00000027397	YES	3.50974e-07	0.999981	1.05671e-06	0.999933	6.77497e-07	0.999353	-0.235663	0.446095
ENSOCUG00000023270	CHST3	YES	-3.72295e-07	0.999981	2.72128e-07	0.999933	-5.03459e-07	0.999353	0.493364	0.446869
ENSOCUG00000029709	ENSOCUG00000029709	YES	-7.31454e-07	0.999981	-1.63273e-07	0.999933	1.63082e-07	0.999353	-0.490074	0.44823
ENSOCUG00000004988	LOXL4	YES	1.29878e-06	0.999981	5.43278e-07	0.999933	1.54602e-07	0.999353	0.441415	0.448696
ENSOCUG00000038581	SLC35E2B	YES	9.98655e-07	0.999981	-3.45221e-06	0.999933	-6.00928e-07	0.999353	-0.2765	0.464882
ENSOCUG00000016759	CBR3	YES	6.26649e-07	0.999981	1.0693e-06	0.999933	1.22922e-07	0.999353	-0.461694	0.47077
ENSOCUG00000009816	SLC35A4	YES	-4.05319e-06	0.999981	-5.49266e-06	0.999933	-5.02762e-06	0.999353	-0.323961	0.472841
ENSOCUG00000008023	ABCC9	YES	1.58503e-06	0.999981	1.72914e-06	0.999933	3.4807e-06	0.999353	0.378628	0.47754
ENSOCUG00000017744	CYP1A1	YES	-7.78628e-07	0.999981	-1.79798e-06	0.999933	-1.23873e-06	0.999353	-0.378339	0.477683
ENSOCUG00000000678	AOPEP	YES	7.88542e-07	0.999981	-2.22677e-06	0.999933	-1.87564e-06	0.999353	-0.439048	0.483563
ENSOCUG00000015267	GPX8	YES	2.16069e-06	0.999981	5.96575e-07	0.999933	1.02465e-06	0.999353	-0.437154	0.485408
ENSOCUG00000002427	SLC6A17	YES	1.96899e-08	0.999981	2.50579e-08	0.999933	3.42324e-08	0.999353	0.0684652	0.491397
ENSOCUG00000013493	SLC7A1	YES	1.22446e-06	0.999981	-2.66741e-07	0.999933	1.25815e-06	0.999353	0.449955	0.493264
ENSOCUG00000005825	ENSOCUG00000005825	YES	-8.76553e-08	0.999981	6.88978e-07	0.999933	-5.70956e-07	0.999353	-0.0155934	0.494853
ENSOCUG00000002744	HS3ST5	YES	3.25398e-07	0.999981	4.53557e-07	0.999933	4.94186e-07	0.999353	0.261337	0.498418
ENSOCUG00000008540	SLC35D2	YES	8.08522e-07	0.999981	2.01817e-07	0.999933	1.78968e-06	0.999353	-0.355907	0.500343
ENSOCUG00000016847	ABCB7	YES	6.47119e-07	0.999981	-4.76269e-06	0.999933	-2.81531e-06	0.999353	0.346848	0.502284
ENSOCUG00000011709	SLC35A2	YES	-2.72971e-07	0.999981	7.91125e-07	0.999933	1.06535e-06	0.999353	0.427943	0.503914
ENSOCUG00000004216	SLC6A20	YES	6.73807e-07	0.999981	-2.48688e-07	0.999933	-1.37529e-07	0.999353	-0.308799	0.514283
ENSOCUG00000022087	RNPEP	YES	-2.49511e-06	0.999981	-3.41861e-06	0.999933	-2.82429e-06	0.999353	-0.383514	0.514283
ENSOCUG00000003884	GSTCD	YES	4.49203e-07	0.999981	1.00896e-06	0.999933	9.06917e-07	0.999353	0.402057	0.5144
ENSOCUG00000005535	LTA4H	YES	4.22707e-06	0.999981	1.27017e-06	0.999933	2.01398e-06	0.999353	-0.312316	0.52476
ENSOCUG00000007938	ENSOCUG00000007938	YES	-5.91345e-07	0.999981	4.76654e-08	0.999933	6.32467e-07	0.999353	-0.400353	0.52732
ENSOCUG00000000978	LOXL1	YES	-4.25641e-07	0.999981	-1.11666e-06	0.999933	4.46408e-08	0.999353	0.391989	0.528786
ENSOCUG00000016685	NOX4	YES	-7.13026e-07	0.999981	-1.2862e-06	0.999933	-1.42249e-06	0.999353	-0.287447	0.530189
ENSOCUG00000022593	ENSOCUG00000022593	YES	1.96525e-08	0.999981	4.21122e-07	0.999933	3.63597e-07	0.999353	-0.0135228	0.530273
ENSOCUG00000003648	XPNPEP1	YES	-5.21537e-06	0.999981	-5.7979e-06	0.999933	-5.05004e-06	0.999353	-0.233461	0.531099
ENSOCUG00000001821	ENSOCUG00000001821	YES	1.29128e-06	0.999981	2.00843e-06	0.999933	2.30856e-06	0.999353	-0.319633	0.534994
ENSOCUG00000002261	CPN1	YES	1.14326e-06	0.999981	-9.50176e-08	0.999933	9.18741e-07	0.999353	-0.0136763	0.53601
ENSOCUG00000011515	NDST1	YES	-1.32261e-06	0.999981	-2.4745e-06	0.999933	-2.17225e-06	0.999353	0.338731	0.54085
ENSOCUG00000014015	MMP15	YES	2.22149e-06	0.999981	6.64656e-06	0.999933	4.29173e-06	0.999353	0.279912	0.54085
ENSOCUG00000015719	SCO1	YES	-1.57113e-06	0.999981	-8.14148e-07	0.999933	-2.23731e-06	0.999353	-0.348327	0.54085
ENSOCUG00000005956	ALDH18A1	YES	-9.70286e-07	0.999981	-1.61457e-06	0.999933	-1.75346e-06	0.999353	0.364717	0.540943
ENSOCUG00000003313	LOX	YES	-1.37173e-06	0.999981	-2.37575e-06	0.999933	-2.45398e-06	0.999353	-0.379294	0.545062
ENSOCUG00000017363	AKR1A1	YES	1.06396e-06	0.999981	-1.00066e-06	0.999933	-1.06377e-06	0.999353	-0.365511	0.556518
ENSOCUG00000023789	BCKDHA	YES	1.12324e-06	0.999981	-8.06618e-07	0.999933	-1.13105e-06	0.999353	0.367551	0.558939
ENSOCUG00000021501	ENSOCUG00000021501	YES	2.08237e-07	0.999981	-2.98477e-08	0.999933	-4.06441e-08	0.999353	-0.0162056	0.559535
ENSOCUG00000005300	ABCG5	YES	-1.37165e-08	0.999981	1.18345e-06	0.999933	-5.16488e-07	0.999353	-0.0130552	0.560499
ENSOCUG00000015037	UGT8	YES	-9.32345e-08	0.999981	5.47371e-07	0.999933	-1.84869e-07	0.999353	-0.0114909	0.563331
ENSOCUG00000007555	PGLYRP2	YES	-2.95687e-07	0.999981	5.45933e-07	0.999933	-1.24232e-08	0.999353	-0.212406	0.563768
ENSOCUG00000014225	SLCO2B1	YES	-1.88887e-06	0.999981	2.23491e-07	0.999933	8.70772e-07	0.999353	0.361074	0.564642
ENSOCUG00000008236	LPL	YES	-1.04787e-06	0.999981	-3.02612e-07	0.999933	2.87264e-07	0.999353	-0.32818	0.56648
ENSOCUG00000010469	SLC22A23	YES	1.56766e-06	0.999981	2.27819e-06	0.999933	1.68062e-06	0.999353	0.368455	0.567192
ENSOCUG00000006737	ENSOCUG00000006737	YES	1.30667e-07	0.999981	-5.64731e-07	0.999933	-2.06153e-07	0.999353	-0.348793	0.571426
ENSOCUG00000001647	LIPC	YES	-1.63289e-08	0.999981	-5.91234e-07	0.999933	-1.86473e-08	0.999353	-0.0131126	0.574604
ENSOCUG00000002489	TAP2	YES	-4.07249e-07	0.999981	-7.67429e-07	0.999933	-8.11626e-07	0.999353	0.343991	0.577974
ENSOCUG00000014277	ABHD4	YES	1.70675e-07	0.999981	1.37266e-07	0.999933	4.26841e-07	0.999353	-0.279942	0.58577
ENSOCUG00000010941	CPXM2	YES	4.55056e-07	0.999981	-3.78681e-07	0.999933	3.11041e-09	0.999353	-0.297857	0.589428
ENSOCUG00000021933	CYP2R1	YES	-8.67982e-07	0.999981	-1.03164e-06	0.999933	3.41377e-07	0.999353	-0.338353	0.594879
ENSOCUG00000026544	ENSOCUG00000026544	YES	1.88325e-08	0.999981	-5.34916e-07	0.999933	4.46648e-07	0.999353	0.00992811	0.598737
ENSOCUG00000008682	ABCB8	YES	-6.15449e-07	0.999981	-1.20603e-06	0.999933	-1.4115e-06	0.999353	0.334154	0.599981
ENSOCUG00000017958	MMP1	YES	-3.01898e-09	0.999981	2.38032e-08	0.999933	2.63717e-09	0.999353	-0.00084148	0.602758
ENSOCUG00000008525	SLC7A6OS	YES	-3.74839e-06	0.999981	-6.71582e-07	0.999933	-1.43846e-06	0.999353	-0.265454	0.603657
ENSOCUG00000026480	ENSOCUG00000026480	YES	-1.65458e-06	0.999981	-1.57509e-06	0.999933	-6.82869e-07	0.999353	-0.286059	0.60784
ENSOCUG00000013025	NAGS	YES	8.2529e-08	0.999981	-5.20366e-07	0.999933	-3.74404e-07	0.999353	-0.322233	0.611227
ENSOCUG00000002574	STEAP4	YES	-5.02001e-08	0.999981	4.69026e-07	0.999933	5.35738e-07	0.999353	-0.288915	0.615244
ENSOCUG00000009932	ESCO2	YES	-1.75862e-06	0.999981	-4.07522e-07	0.999933	-1.47698e-06	0.999353	0.0469517	0.61562
ENSOCUG00000010551	SLC7A3	YES	-1.24234e-07	0.999981	-9.19628e-08	0.999933	-1.23388e-07	0.999353	-0.131424	0.617656
ENSOCUG00000027673	NAA80	YES	6.31941e-08	0.999981	-8.68204e-07	0.999933	-1.27232e-06	0.999353	-0.31716	0.619616
ENSOCUG00000006714	MMP2	YES	-1.51028e-06	0.999981	-2.17304e-06	0.999933	-1.96401e-06	0.999353	0.320173	0.622341
ENSOCUG00000013984	LIPI	YES	-2.57875e-09	0.999981	-2.78188e-08	0.999933	-5.25462e-08	0.999353	-0.129724	0.624193
ENSOCUG00000004119	GUSB	YES	-2.66332e-07	0.999981	-6.1087e-07	0.999933	2.77728e-07	0.999353	0.308665	0.625143
ENSOCUG00000015280	ENSOCUG00000015280	YES	-2.34541e-07	0.999981	-4.57917e-07	0.999933	4.29071e-07	0.999353	-0.0165006	0.625143
ENSOCUG00000008325	ALDH2	YES	1.76576e-06	0.999981	9.19401e-08	0.999933	1.52272e-07	0.999353	-0.319978	0.628715
ENSOCUG00000017310	SLC6A2	YES	-2.40886e-09	0.999981	-7.28636e-10	0.999933	9.12265e-08	0.999353	-0.00133768	0.637641
ENSOCUG00000005452	CPA6	YES	-6.99763e-08	0.999981	-3.66717e-08	0.999933	1.09882e-06	0.999353	-0.000683552	0.640935
ENSOCUG00000001662	SLC7A11	YES	6.7937e-08	0.999981	2.4919e-08	0.999933	4.88994e-08	0.999353	0.00343376	0.642335
ENSOCUG00000026081	NIT2	YES	-9.42407e-07	0.999981	3.07611e-07	0.999933	4.99837e-07	0.999353	-0.305578	0.642707
ENSOCUG00000008024	SMOX	YES	6.81824e-07	0.999981	-2.80567e-07	0.999933	-1.70723e-06	0.999353	0.270719	0.643221
ENSOCUG00000015315	ALDH4A1	YES	-4.29179e-06	0.999981	-5.8677e-06	0.999933	-4.81868e-06	0.999353	-0.25191	0.643221
ENSOCUG00000012552	SLC10A7	YES	-2.74423e-06	0.999981	-2.57806e-06	0.999933	-8.02307e-07	0.999353	-0.283668	0.643446
ENSOCUG00000011300	CYP4V2	YES	-3.21909e-08	0.999981	7.92587e-07	0.999933	9.7452e-07	0.999353	-0.298972	0.64619
ENSOCUG00000015365	KAT14	YES	-1.52009e-07	0.999981	-1.69342e-06	0.999933	-3.90944e-06	0.999353	0.193456	0.646926
ENSOCUG00000009512	PLA1A	YES	9.77255e-07	0.999981	1.39041e-06	0.999933	1.95525e-06	0.999353	-0.0128347	0.648013
ENSOCUG00000007319	GPX7	YES	2.53695e-06	0.999981	-9.98018e-07	0.999933	-2.16177e-09	0.999353	-0.290061	0.650855
ENSOCUG00000007487	SLCO1C1	YES	7.33369e-07	0.999981	1.68582e-06	0.999933	1.12203e-06	0.999353	0.274594	0.650855
ENSOCUG00000026383	AKR1B10	YES	-2.34719e-06	0.999981	-2.95899e-06	0.999933	-3.56464e-06	0.999353	-0.287131	0.652424
ENSOCUG00000006699	NTAN1	YES	2.15574e-06	0.999981	6.66177e-07	0.999933	6.00678e-07	0.999353	-0.269807	0.662496
ENSOCUG00000017218	SLC35B4	YES	-3.44154e-07	0.999981	-1.01826e-06	0.999933	-9.6683e-07	0.999353	0.281228	0.668284
ENSOCUG00000010512	RNLS	YES	1.22551e-06	0.999981	6.58016e-07	0.999933	3.68165e-07	0.999353	-0.277117	0.67405
ENSOCUG00000005152	CES3	YES	4.76862e-07	0.999981	2.84791e-07	0.999933	7.59492e-08	0.999353	-0.013522	0.675116
ENSOCUG00000006186	CPXM1	YES	3.71527e-07	0.999981	-5.33845e-07	0.999933	-3.59159e-07	0.999353	0.269611	0.680031
ENSOCUG00000014340	SLC28A2	YES	-1.30471e-08	0.999981	-1.94861e-08	0.999933	1.91758e-07	0.999353	-0.00707964	0.680817
ENSOCUG00000003377	CYP27A1	YES	1.96821e-06	0.999981	-9.28577e-07	0.999933	-8.33718e-07	0.999353	0.262036	0.681756
ENSOCUG00000006006	SLC28A1	YES	-2.61275e-07	0.999981	6.35957e-07	0.999933	-8.14002e-07	0.999353	-0.00983977	0.685804
ENSOCUG00000029332	CPN2	YES	-9.84339e-08	0.999981	-3.29977e-07	0.999933	-9.36472e-07	0.999353	0.0313656	0.689002
ENSOCUG00000011355	SCPEP1	YES	3.83619e-08	0.999981	8.01732e-07	0.999933	9.94104e-07	0.999353	0.250731	0.698265
ENSOCUG00000002942	DHRS1	YES	3.26137e-06	0.999981	1.44775e-06	0.999933	1.63467e-06	0.999353	-0.232934	0.702514
ENSOCUG00000000025	SLCO2A1	YES	1.0268e-06	0.999981	-2.14354e-07	0.999933	6.20427e-07	0.999353	-0.257511	0.706025
ENSOCUG00000014709	SLC7A4	YES	-8.22549e-07	0.999981	-1.14415e-06	0.999933	-1.03828e-06	0.999353	-0.199898	0.706548
ENSOCUG00000009296	DHTKD1	YES	2.03466e-08	0.999981	2.89422e-07	0.999933	5.03057e-07	0.999353	0.237216	0.709075
ENSOCUG00000003063	ALDH5A1	YES	2.32079e-06	0.999981	-6.0168e-07	0.999933	-2.92269e-06	0.999353	0.229251	0.709136
ENSOCUG00000026248	GAL3ST4	YES	3.32897e-07	0.999981	-8.91527e-07	0.999933	-3.39298e-07	0.999353	0.247461	0.709404
ENSOCUG00000025702	CYP4A5	YES	3.24855e-08	0.999981	-2.75199e-07	0.999933	9.44893e-07	0.999353	-0.179202	0.709589
ENSOCUG00000001144	SLC6A6	YES	-8.10507e-08	0.999981	9.97473e-08	0.999933	1.60332e-07	0.999353	0.23467	0.713115
ENSOCUG00000015335	SLC35C1	YES	-3.60169e-07	0.999981	-4.00301e-07	0.999933	-7.54917e-07	0.999353	-0.240247	0.715498
ENSOCUG00000012387	LCMT1	YES	1.38935e-06	0.999981	-9.69779e-07	0.999933	-1.09678e-06	0.999353	0.235282	0.715662
ENSOCUG00000001372	ABCB11	YES	-3.84308e-07	0.999981	-5.9398e-07	0.999933	7.75008e-07	0.999353	-0.0137228	0.715795
ENSOCUG00000011878	SLC35F2	YES	-2.02278e-07	0.999981	1.16065e-06	0.999933	1.70172e-06	0.999353	0.201869	0.717222
ENSOCUG00000007796	NDST4	YES	-7.60598e-08	0.999981	-3.87807e-08	0.999933	3.88185e-08	0.999353	0.0691447	0.717575
ENSOCUG00000014596	LOXL2	YES	-1.02121e-06	0.999981	-1.76604e-06	0.999933	-1.37049e-06	0.999353	0.274211	0.71799
ENSOCUG00000003401	SLC35B3	YES	4.77889e-06	0.999981	7.71065e-06	0.999933	5.97417e-06	0.999353	0.195753	0.720325
ENSOCUG00000029891	ENSOCUG00000029891	YES	-5.12253e-07	0.999981	-3.09506e-06	0.999933	-3.42228e-06	0.999353	0.232573	0.721662
ENSOCUG00000012086	SLC22A16	YES	3.0438e-07	0.999981	1.30854e-06	0.999933	1.38908e-06	0.999353	0.226295	0.724539
ENSOCUG00000002039	ABCC11	YES	-5.72041e-07	0.999981	-4.49647e-07	0.999933	2.27492e-09	0.999353	-0.0109547	0.725053
ENSOCUG00000004653	METAP2	YES	8.4865e-07	0.999981	-7.95832e-08	0.999933	-2.40207e-07	0.999353	0.225609	0.728564
ENSOCUG00000004955	GAL3ST2	YES	7.4767e-07	0.999981	-1.36764e-07	0.999933	4.22133e-07	0.999353	0.222937	0.728724
ENSOCUG00000012997	EPHX3	YES	7.77062e-08	0.999981	5.31932e-08	0.999933	-5.47721e-08	0.999353	0.163866	0.729413
ENSOCUG00000015028	SLC6A14	YES	1.19041e-07	0.999981	4.63798e-08	0.999933	-4.22731e-08	0.999353	-0.000719607	0.731199
ENSOCUG00000007875	SLC6A19	YES	6.81743e-08	0.999981	-4.65602e-08	0.999933	2.7549e-08	0.999353	0.0263419	0.731435
ENSOCUG00000026356	ENSOCUG00000026356	YES	1.77184e-06	0.999981	2.32522e-07	0.999933	-5.97161e-07	0.999353	0.212088	0.73527
ENSOCUG00000002754	ABCC3	YES	1.55768e-06	0.999981	-3.06024e-06	0.999933	-3.11594e-07	0.999353	-0.112583	0.737043
ENSOCUG00000009587	ESCO1	YES	4.24987e-07	0.999981	6.85878e-07	0.999933	4.74474e-07	0.999353	0.21721	0.738109
ENSOCUG00000014298	DUOXA1	YES	2.95265e-07	0.999981	2.75472e-07	0.999933	2.22343e-07	0.999353	0.159789	0.740215
ENSOCUG00000011434	EP300	YES	5.25887e-07	0.999981	3.52961e-07	0.999933	4.59471e-07	0.999353	0.209021	0.750762
ENSOCUG00000000176	CYP26C1	YES	-3.03357e-07	0.999981	-6.9275e-07	0.999933	-4.05814e-07	0.999353	0.043464	0.750888
ENSOCUG00000015038	ABCG8	YES	-7.91176e-09	0.999981	1.13894e-07	0.999933	-1.441e-08	0.999353	-0.0112408	0.758634
ENSOCUG00000007602	HS3ST1	YES	-1.74389e-06	0.999981	-1.35109e-06	0.999933	-1.29622e-06	0.999353	0.200119	0.762101
ENSOCUG00000023703	GSTM3	YES	2.33627e-07	0.999981	-1.63533e-06	0.999933	-2.01986e-06	0.999353	-0.193036	0.762101
ENSOCUG00000009279	ABCA1	YES	-3.67921e-07	0.999981	-1.14711e-06	0.999933	-8.48105e-08	0.999353	-0.197306	0.764976
ENSOCUG00000021716	DHRS4	YES	1.70792e-06	0.999981	-1.09398e-07	0.999933	8.45269e-07	0.999353	-0.201692	0.767035
ENSOCUG00000014748	PDHA1	YES	-7.06699e-07	0.999981	1.04942e-06	0.999933	9.37952e-07	0.999353	0.153396	0.775344
ENSOCUG00000009952	NDST3	YES	1.00603e-07	0.999981	8.55605e-07	0.999933	1.01427e-06	0.999353	-0.129032	0.78211
ENSOCUG00000008708	GSTO2	YES	1.427e-07	0.999981	-9.64651e-07	0.999933	-1.90106e-07	0.999353	-0.126194	0.789361
ENSOCUG00000004820	ABCD3	YES	1.38869e-06	0.999981	1.10565e-06	0.999933	1.50765e-06	0.999353	0.177557	0.790341
ENSOCUG00000005043	LIPH	YES	-6.65414e-08	0.999981	4.15469e-07	0.999933	-6.24155e-07	0.999353	0.203167	0.805217
ENSOCUG00000015748	NPEPPS	YES	-1.00167e-07	0.999981	-8.15348e-07	0.999933	-7.03659e-07	0.999353	0.127483	0.805217
ENSOCUG00000006495	ABHD5	YES	1.13492e-06	0.999981	4.5487e-07	0.999933	8.37933e-07	0.999353	-0.171344	0.805506
ENSOCUG00000003680	GSTA4	YES	-2.44737e-07	0.999981	1.20547e-06	0.999933	4.04974e-07	0.999353	0.143396	0.805997
ENSOCUG00000010376	MGST3	YES	1.23164e-06	0.999981	-5.08526e-07	0.999933	-6.98951e-07	0.999353	0.160444	0.807175
ENSOCUG00000015278	PIPOX	YES	3.88484e-06	0.999981	2.90334e-06	0.999933	1.20271e-06	0.999353	-0.140269	0.820039
ENSOCUG00000012014	SLC15A1	YES	-1.35031e-06	0.999981	-7.40065e-07	0.999933	1.95005e-06	0.999353	0.17256	0.820816
ENSOCUG00000004396	NQO1	YES	1.17871e-06	0.999981	1.39538e-06	0.999933	2.45933e-06	0.999353	0.148602	0.822274
ENSOCUG00000017344	KAT6B	YES	1.4131e-06	0.999981	-1.0096e-06	0.999933	-5.3427e-07	0.999353	0.113419	0.823489
ENSOCUG00000029337	MMP3	YES	-3.82036e-08	0.999981	1.05902e-07	0.999933	-1.11096e-07	0.999353	-0.00055952	0.824757
ENSOCUG00000023410	ENSOCUG00000023410	YES	-2.88583e-08	0.999981	-1.44619e-07	0.999933	5.76035e-08	0.999353	-0.0146527	0.82687
ENSOCUG00000024091	SLC22A6	YES	-3.80171e-07	0.999981	-3.23737e-07	0.999933	-6.09691e-08	0.999353	0.14593	0.827571
ENSOCUG00000008303	MMP12	YES	-4.03192e-09	0.999981	2.94891e-07	0.999933	8.04573e-07	0.999353	-0.00355473	0.830784
ENSOCUG00000005788	SLC22A7	YES	-1.66959e-07	0.999981	-1.47531e-06	0.999933	-1.64776e-06	0.999353	-0.115936	0.833019
ENSOCUG00000023733	SLC6A9	YES	-1.44433e-06	0.999981	-9.10552e-07	0.999933	-8.23148e-07	0.999353	-0.13265	0.833021
ENSOCUG00000007335	HS3ST2	YES	-1.25001e-08	0.999981	6.48542e-08	0.999933	7.55529e-08	0.999353	0.0202002	0.834467
ENSOCUG00000021228	DHRS11	YES	-5.70086e-08	0.999981	-1.8276e-06	0.999933	-1.67016e-06	0.999353	-0.128376	0.834467
ENSOCUG00000037867	ENSOCUG00000037867	YES	3.72256e-07	0.999981	2.3756e-07	0.999933	-2.7793e-07	0.999353	-0.141428	0.836214
ENSOCUG00000004549	CYP51A1	YES	-1.24295e-06	0.999981	-8.66974e-07	0.999933	-9.69568e-07	0.999353	-0.138202	0.837228
ENSOCUG00000022831	MSRB1	YES	1.01356e-06	0.999981	-5.19758e-07	0.999933	-1.23845e-06	0.999353	0.137357	0.840219
ENSOCUG00000015308	ENSOCUG00000015308	YES	4.6183e-08	0.999981	4.79696e-07	0.999933	2.47117e-07	0.999353	0.0979159	0.840537
ENSOCUG00000014307	DUOX1	YES	-1.20937e-06	0.999981	-1.07345e-06	0.999933	-1.24703e-06	0.999353	0.151741	0.841618
ENSOCUG00000014731	AOC1	YES	-1.97639e-07	0.999981	-1.66378e-07	0.999933	-1.95123e-08	0.999353	-0.00561301	0.842606
ENSOCUG00000016799	CYB5R1	YES	-8.3664e-07	0.999981	-2.67566e-06	0.999933	-2.11569e-06	0.999353	-0.124955	0.844505
ENSOCUG00000000479	PAOX	YES	1.04775e-06	0.999981	-1.29179e-06	0.999933	-1.46285e-06	0.999353	0.134087	0.845055
ENSOCUG00000007603	CHST15	YES	-1.13335e-07	0.999981	-9.28913e-07	0.999933	2.06921e-06	0.999353	-0.138828	0.845092
ENSOCUG00000004263	ADH5	YES	3.7659e-06	0.999981	1.0651e-06	0.999933	1.36066e-06	0.999353	-0.110942	0.852501
ENSOCUG00000009645	ENSOCUG00000009645	YES	1.28733e-06	0.999981	2.09804e-06	0.999933	4.20176e-06	0.999353	-0.119622	0.852501
ENSOCUG00000016948	SLCO4C1	YES	-6.97723e-07	0.999981	-4.19211e-07	0.999933	-2.64879e-07	0.999353	0.147972	0.856845
ENSOCUG00000012283	CYP7A1	YES	3.77936e-08	0.999981	-2.01525e-07	0.999933	4.03727e-07	0.999353	-0.0109774	0.862493
ENSOCUG00000035654	ENSOCUG00000035654	YES	1.16162e-06	0.999981	1.39077e-06	0.999933	1.58739e-06	0.999353	-0.111063	0.862522
ENSOCUG00000002419	OGDH	YES	-2.68979e-06	0.999981	-4.29727e-06	0.999933	-4.34173e-07	0.999353	0.081763	0.863772
ENSOCUG00000013099	SLC35F5	YES	1.64775e-08	0.999981	7.61343e-07	0.999933	1.0553e-06	0.999353	-0.123387	0.863772
ENSOCUG00000000819	ABHD17B	YES	2.25543e-07	0.999981	7.7883e-07	0.999933	2.41195e-07	0.999353	0.129906	0.871702
ENSOCUG00000009153	CYP27C1	YES	1.41725e-06	0.999981	1.34165e-06	0.999933	1.80364e-06	0.999353	0.102434	0.87245
ENSOCUG00000002249	DHRS7	YES	-2.41552e-08	0.999981	-1.068e-06	0.999933	-1.9061e-06	0.999353	0.10238	0.885381
ENSOCUG00000004224	CHST7	YES	1.02781e-06	0.999981	7.94125e-07	0.999933	2.87745e-06	0.999353	0.0851084	0.88574
ENSOCUG00000007053	CYP21A2	YES	3.69056e-07	0.999981	3.65992e-07	0.999933	-9.69001e-08	0.999353	-0.00829521	0.887837
ENSOCUG00000026482	ENSOCUG00000026482	YES	3.1003e-07	0.999981	-1.32834e-07	0.999933	4.70637e-08	0.999353	-0.0058786	0.887895
ENSOCUG00000004158	SLC22A5	YES	-1.17422e-07	0.999981	-4.02434e-07	0.999933	3.14553e-07	0.999353	0.0896117	0.891339
ENSOCUG00000000440	CYP7B1	YES	-6.26057e-07	0.999981	1.56028e-06	0.999933	2.30912e-06	0.999353	-0.102441	0.893162
ENSOCUG00000014820	CYBRD1	YES	-7.19354e-08	0.999981	-9.62228e-08	0.999933	1.62288e-07	0.999353	-0.0890108	0.893162
ENSOCUG00000001651	LNPEP	YES	6.54041e-08	0.999981	-6.30253e-07	0.999933	-2.49094e-08	0.999353	-0.0807131	0.896929
ENSOCUG00000016264	ENPEP	YES	-3.71167e-07	0.999981	2.4221e-07	0.999933	3.30116e-07	0.999353	-0.0923871	0.896929
ENSOCUG00000016422	TPO	YES	2.54274e-08	0.999981	3.57293e-08	0.999933	5.51135e-08	0.999353	0.0181876	0.897034
ENSOCUG00000011539	HAO1	YES	-2.68895e-07	0.999981	7.92733e-07	0.999933	3.30547e-07	0.999353	0.13107	0.897129
ENSOCUG00000024593	ENSOCUG00000024593	YES	3.64202e-07	0.999981	7.02733e-07	0.999933	2.45048e-08	0.999353	-0.000801348	0.897919
ENSOCUG00000001536	ENSOCUG00000001536	YES	1.02537e-08	0.999981	-7.42766e-07	0.999933	-3.68309e-07	0.999353	-0.0958837	0.89801
ENSOCUG00000015370	SLC22A15	YES	-3.02109e-07	0.999981	3.54246e-07	0.999933	-9.20081e-08	0.999353	-0.0823247	0.905033
ENSOCUG00000014905	SLC10A6	YES	-1.21574e-06	0.999981	-4.4194e-07	0.999933	-1.25472e-06	0.999353	0.164699	0.905843
ENSOCUG00000029602	PNLIP	YES	3.06755e-07	0.999981	6.41785e-09	0.999933	8.18345e-08	0.999353	-0.064962	0.905843
ENSOCUG00000012924	ACOX1	YES	2.26393e-06	0.999981	-6.85878e-07	0.999933	-2.66079e-08	0.999353	0.0699702	0.90934
ENSOCUG00000009443	SLC7A10	YES	-2.06656e-07	0.999981	-4.0338e-07	0.999933	-3.47272e-07	0.999353	-0.0173713	0.909708
ENSOCUG00000002380	NIT1	YES	1.51374e-06	0.999981	8.27225e-07	0.999933	2.18142e-06	0.999353	-0.0672203	0.909909
ENSOCUG00000021060	SULT3A1	YES	2.04868e-07	0.999981	-1.38393e-06	0.999933	8.27352e-07	0.999353	0.0776486	0.910318
ENSOCUG00000012132	CHST2	YES	1.01948e-06	0.999981	3.03883e-08	0.999933	2.00546e-07	0.999353	-0.0730757	0.914161
ENSOCUG00000022433	SLC10A3	YES	1.16602e-06	0.999981	6.6708e-07	0.999933	-3.82885e-07	0.999353	-0.0591825	0.915794
ENSOCUG00000008068	BCHE	YES	-5.13282e-07	0.999981	-4.88796e-07	0.999933	-4.06019e-07	0.999353	-0.0788505	0.916847
ENSOCUG00000011230	MMP16	YES	5.59376e-07	0.999981	-2.41974e-06	0.999933	-1.01366e-06	0.999353	-0.0707594	0.917336
ENSOCUG00000010185	ALDH7A1	YES	8.3822e-07	0.999981	-1.54577e-06	0.999933	-2.09496e-06	0.999353	0.0632425	0.919975
ENSOCUG00000007858	ENSOCUG00000007858	YES	-5.59382e-07	0.999981	-4.42325e-07	0.999933	-4.57313e-07	0.999353	0.0588575	0.927543
ENSOCUG00000003961	TXNRD1	YES	1.78643e-06	0.999981	1.81812e-06	0.999933	1.8549e-06	0.999353	0.0607756	0.930805
ENSOCUG00000014248	CYB5R3	YES	7.40363e-07	0.999981	-1.5766e-06	0.999933	-1.27761e-06	0.999353	0.0584645	0.933667
ENSOCUG00000015613	TPST1	YES	-1.85219e-06	0.999981	-1.67549e-07	0.999933	-1.07813e-06	0.999353	0.0515513	0.935721
ENSOCUG00000011208	PCYOX1	YES	1.67114e-06	0.999981	1.83366e-06	0.999933	2.10708e-06	0.999353	0.0509653	0.936062
ENSOCUG00000004336	FAR1	YES	9.97241e-07	0.999981	1.51814e-06	0.999933	1.10902e-06	0.999353	0.0591345	0.936826
ENSOCUG00000008984	CHST14	YES	-5.36989e-07	0.999981	-1.0092e-07	0.999933	-1.36892e-07	0.999353	0.0544374	0.939518
ENSOCUG00000008054	CYP20A1	YES	1.33373e-06	0.999981	7.88811e-07	0.999933	1.25749e-06	0.999353	0.0503166	0.945383
ENSOCUG00000027965	CYP46A1	YES	-7.32659e-07	0.999981	-8.92885e-07	0.999933	-9.64968e-07	0.999353	-0.018223	0.946522
ENSOCUG00000028074	DHRS2	YES	4.85098e-07	0.999981	-3.24261e-07	0.999933	-4.55555e-07	0.999353	-0.0426776	0.947572
ENSOCUG00000011201	CYP4B1	YES	5.02441e-07	0.999981	5.8495e-07	0.999933	7.39959e-07	0.999353	0.0312896	0.948491
ENSOCUG00000014290	DUOXA2	YES	2.36008e-07	0.999981	9.90965e-08	0.999933	-4.60266e-08	0.999353	-0.00530016	0.948744
ENSOCUG00000009455	FRRS1	YES	-3.29197e-07	0.999981	8.53663e-07	0.999933	1.81986e-06	0.999353	-0.0427974	0.950042
ENSOCUG00000029139	CPA4	YES	-2.24748e-07	0.999981	-1.02644e-07	0.999933	-2.57002e-07	0.999353	0.0188465	0.951503
ENSOCUG00000011906	ALDH3A2	YES	-4.80896e-06	0.999981	-3.98239e-06	0.999933	-4.95206e-07	0.999353	0.0344482	0.951702
ENSOCUG00000022137	PEMT	YES	1.42882e-06	0.999981	-1.49931e-06	0.999933	-9.40697e-07	0.999353	-0.0486352	0.953858
ENSOCUG00000006962	ALDH1L2	YES	-6.75811e-07	0.999981	-1.65532e-06	0.999933	-1.7456e-06	0.999353	0.0389011	0.955865
ENSOCUG00000015102	GAL3ST3	YES	7.72455e-08	0.999981	4.73923e-08	0.999933	4.78127e-08	0.999353	0.0322169	0.958839
ENSOCUG00000014610	ABCC4	YES	1.37769e-06	0.999981	1.09255e-06	0.999933	1.71397e-06	0.999353	-0.0410398	0.959762
ENSOCUG00000012380	NPEPL1	YES	2.76212e-06	0.999981	3.86417e-07	0.999933	8.97962e-07	0.999353	0.0364461	0.960243
ENSOCUG00000010636	XPNPEP2	YES	9.78013e-07	0.999981	1.31141e-06	0.999933	7.9005e-07	0.999353	-0.0343246	0.960489
ENSOCUG00000014832	STEAP2	YES	-1.0175e-07	0.999981	-2.77619e-07	0.999933	-9.09547e-08	0.999353	-0.0221718	0.960489
ENSOCUG00000029460	PNLIPRP2	YES	8.71352e-07	0.999981	2.46249e-08	0.999933	9.06129e-08	0.999353	0.0173946	0.960756
ENSOCUG00000023770	ABHD15	YES	3.1263e-08	0.999981	8.37001e-07	0.999933	1.28233e-06	0.999353	0.101123	0.962332
ENSOCUG00000022723	ACAD11	YES	2.82451e-06	0.999981	2.33581e-06	0.999933	3.35316e-06	0.999353	0.0303943	0.962898
ENSOCUG00000004444	CHST9	YES	-1.74152e-08	0.999981	1.94698e-07	0.999933	1.33405e-07	0.999353	0.0341916	0.974111
ENSOCUG00000004458	CREBBP	YES	3.9797e-07	0.999981	2.90207e-07	0.999933	7.35657e-07	0.999353	0.024289	0.974111
ENSOCUG00000001227	DDO	YES	-2.58983e-07	0.999981	4.54991e-07	0.999933	8.66995e-07	0.999353	0.0193096	0.975574
ENSOCUG00000011934	EPHX1	YES	-7.44161e-07	0.999981	-1.03441e-06	0.999933	-2.89209e-08	0.999353	0.0180005	0.976768
ENSOCUG00000016168	ABCD2	YES	-5.99514e-07	0.999981	-1.059e-06	0.999933	-2.53506e-07	0.999353	-0.0100718	0.982774
ENSOCUG00000010216	ABCC6	YES	2.29694e-07	0.999981	-6.47934e-07	0.999933	6.16375e-07	0.999353	-0.0222584	0.984253
ENSOCUG00000014380	ABCA6	YES	-3.48922e-07	0.999981	-5.42184e-08	0.999933	5.91234e-07	0.999353	0.105527	0.986114
ENSOCUG00000006519	ABHD1	YES	1.28943e-07	0.999981	-1.75863e-06	0.999933	-2.60285e-07	0.999353	0.11134	0.986576
ENSOCUG00000033613	PON3	YES	1.00308e-06	0.999981	-4.28529e-07	0.999933	1.34806e-06	0.999353	-0.0197634	0.98673
ENSOCUG00000002539	SLC22A1	YES	-9.09998e-07	0.999981	-1.94237e-06	0.999933	3.09324e-07	0.999353	0.126678	0.98731
ENSOCUG00000017476	EPHX4	YES	-1.80148e-07	0.999981	2.86692e-07	0.999933	-5.08297e-08	0.999353	-0.00295655	0.987535
ENSOCUG00000007137	CYB5R4	YES	-1.74254e-06	0.999981	-2.37556e-07	0.999933	-2.7654e-07	0.999353	-0.0104389	0.991534
ENSOCUG00000012131	SULT2B1	YES	2.64241e-07	0.999981	7.99797e-08	0.999933	-9.93079e-08	0.999353	0.081985	0.995153
ENSOCUG00000000541	SLC35F4	YES	-3.95423e-08	0.999981	8.81128e-08	0.999933	9.03305e-08	0.999353	0.0649173	NA
ENSOCUG00000001680	MMP21	YES	3.87463e-07	0.999981	3.28942e-08	0.999933	-1.57721e-07	0.999353	0.219424	NA
ENSOCUG00000005652	NOX1	YES	1.38883e-08	0.999981	8.72645e-08	0.999933	-1.49097e-08	0.999353	-0.00144211	NA
ENSOCUG00000006744	CES5A	YES	-4.33747e-07	0.999981	-4.01204e-07	0.999933	-3.19362e-07	0.999353	-0.0280307	NA
ENSOCUG00000008178	PNLIPRP1	YES	-6.88306e-09	0.999981	-1.04798e-08	0.999933	-2.31738e-08	0.999353	-0.000479643	NA
ENSOCUG00000011911	SLC47A2	YES	-5.31513e-08	0.999981	-2.7774e-07	0.999933	-5.08425e-07	0.999353	0.0575677	NA
ENSOCUG00000015805	NOX5	YES	-3.82294e-07	0.999981	-8.40383e-07	0.999933	-4.3618e-07	0.999353	0.0684599	NA
ENSOCUG00000017641	ENSOCUG00000017641	YES	-3.50238e-09	0.999981	5.95506e-08	0.999933	4.22442e-08	0.999353	0.0381773	NA
ENSOCUG00000026896	TOMT	YES	-3.02772e-08	0.999981	-1.64413e-07	0.999933	-3.04579e-07	0.999353	0.224849	NA
ENSOCUG00000001090	MMP27	YES	5.1884e-09	0.999981	-2.47474e-08	0.999933	-1.34675e-08	NA	-0.00022244	NA
ENSOCUG00000002481	MMP13	YES	4.47598e-08	0.999981	-8.20054e-09	0.999933	9.12756e-09	NA	0.0400909	NA
ENSOCUG00000002542	SLC22A2	YES	9.2607e-08	0.999981	-8.20849e-08	0.999933	-4.02328e-07	NA	-0.00119234	NA
ENSOCUG00000003423	SDR9C7	YES	6.13656e-08	0.999981	-9.07051e-08	0.999933	-3.36275e-08	NA	-0.00806136	NA
ENSOCUG00000008060	SDR42E2	YES	-1.54144e-08	0.999981	-3.00855e-08	0.999933	2.18285e-08	NA	0.0419439	NA
ENSOCUG00000015511	ABHD12B	YES	-1.39882e-07	0.999981	-7.05108e-08	0.999933	-2.44672e-07	NA	-0.00537412	NA
ENSOCUG00000029574	CYP2F1	YES	1.06884e-07	0.999981	1.14193e-07	0.999933	2.35903e-07	NA	-0.000208998	NA
ENSOCUG00000005162	CES4A	YES	-2.35203e-07	NA	1.76587e-07	0.999933	1.7935e-08	NA	-0.00546047	NA
ENSOCUG00000015329	MMP7	YES	3.41835e-09	NA	-4.62754e-08	0.999933	-1.31676e-07	NA	-0.00754391	NA
ENSOCUG00000017790	CYP17A1	YES	-4.91085e-08	NA	-2.25057e-07	0.999933	-2.24724e-07	NA	0.0146613	NA
ENSOCUG00000025907	PNMT	YES	7.86715e-08	NA	3.79394e-07	0.999933	1.23639e-07	NA	0.0821516	NA
ENSOCUG00000000757	SLC6A5	YES	1.11235e-09	NA	-5.35327e-09	NA	2.2364e-08	NA	-0.000237725	NA
ENSOCUG00000001092	MMP8	YES	2.62094e-08	NA	-9.22198e-09	NA	4.6977e-08	NA	-0.000370543	NA
ENSOCUG00000001322	DAO	YES	7.58072e-07	NA	-3.75426e-08	NA	2.06284e-09	NA	-0.00575586	NA
ENSOCUG00000001440	NOX3	YES	4.17332e-10	NA	-8.77458e-09	NA	7.58382e-08	NA	-0.000849683	NA
ENSOCUG00000002029	ABCC12	YES	-7.89726e-09	NA	1.16962e-07	NA	2.61028e-08	NA	0.0599737	NA
ENSOCUG00000002546	PDHA2	YES	-6.25762e-09	NA	-7.1866e-09	NA	-6.56536e-08	NA	-0.00351922	NA
ENSOCUG00000002930	MMP20	YES	4.61232e-08	NA	-3.8798e-10	NA	-9.5029e-09	NA	-0.00108323	NA
ENSOCUG00000003503	MMP26	YES	-1.3168e-09	NA	4.92076e-08	NA	-3.02e-08	NA	-0.000557595	NA
ENSOCUG00000004935	CYP24A1	YES	2.40917e-08	NA	-1.19266e-08	NA	-6.16729e-08	NA	-0.00529779	NA
ENSOCUG00000005443	SLC10A2	YES	-1.04433e-08	NA	2.06724e-08	NA	-8.30277e-09	NA	-0.00565612	NA
ENSOCUG00000005745	ENSOCUG00000005745	YES	1.10706e-07	NA	1.75337e-08	NA	-1.25795e-08	NA	0.0277656	NA
ENSOCUG00000006993	CPA5	YES	-9.19484e-08	NA	-1.86259e-09	NA	3.03432e-08	NA	0.0217527	NA
ENSOCUG00000009806	CPO	YES	-2.5384e-07	NA	-7.20676e-08	NA	-4.40357e-08	NA	-0.000137065	NA
ENSOCUG00000010009	EPX	YES	3.54631e-08	NA	6.4757e-08	NA	-3.01069e-08	NA	-0.00105276	NA
ENSOCUG00000010085	ENSOCUG00000010085	YES	2.42272e-09	NA	-1.99168e-10	NA	-8.4034e-08	NA	-9.34409e-05	NA
ENSOCUG00000010102	NAA11	YES	5.05246e-08	NA	-1.9792e-08	NA	2.19167e-08	NA	-0.00107333	NA
ENSOCUG00000012303	CYP19A1	YES	8.98229e-08	NA	-4.97155e-08	NA	-1.06229e-08	NA	-0.00648047	NA
ENSOCUG00000012486	CYP27B1	YES	1.23218e-07	NA	2.05924e-07	NA	1.71042e-07	NA	0.0593957	NA
ENSOCUG00000016829	GPX6	YES	-1.58407e-09	NA	-5.72211e-07	NA	1.67414e-08	NA	0.0276989	NA
ENSOCUG00000017926	ABCA12	YES	-5.63703e-08	NA	-2.71485e-08	NA	1.46247e-08	NA	0.0178849	NA
ENSOCUG00000017971	SLC7A13	YES	-7.2665e-09	NA	-3.9784e-09	NA	6.43882e-08	NA	0.0203676	NA
ENSOCUG00000021775	MMP10	YES	-2.77005e-08	NA	3.51957e-08	NA	-2.8565e-08	NA	-0.000264745	NA
ENSOCUG00000029015	FAAH2	YES	-1.70494e-07	NA	-7.5745e-10	NA	2.71342e-08	NA	-0.000388963	NA
ENSOCUG00000029197	ACOXL	YES	1.31339e-08	NA	-5.26032e-07	NA	-1.21654e-08	NA	0.013142	NA
ENSOCUG00000021923	CUX2	NO	-6.62705e-06	5.48382e-09	-5.54584	9.55686e-08	-6.73466e-06	2.13599e-08	-5.02839	3.98411e-07
ENSOCUG00000023181	ENSOCUG00000023181	NO	6.38403e-07	2.59302e-08	5.10891e-07	4.3163e-05	5.57533e-07	4.74836e-06	0.255731	1.77706e-06
ENSOCUG00000038132	ENSOCUG00000038132	NO	3.36508	3.65731e-07	8.58347e-06	0.00371476	9.3136e-06	0.000396892	1.14322	0.0874464
ENSOCUG00000023668	ENSOCUG00000023668	NO	2.95792e-07	5.78985e-07	-4.75719e-07	0.999933	1.36784e-07	0.999353	-0.00281784	0.805501
ENSOCUG00000029576	CTNNA2	NO	-5.37446e-06	1.63268e-06	-4.23645e-06	0.00371476	-4.29417e-06	0.00395144	-4.45983	0.00615682
ENSOCUG00000013212	ACLY	NO	-2.4705	2.00429e-05	-2.5052	3.03357e-05	-2.49262	1.59478e-05	-1.55296	0.00504507
ENSOCUG00000002707	MID1IP1	NO	-3.24322	2.15165e-05	-8.93753e-06	4.3163e-05	-3.67641	9.80656e-07	-2.9806	0.000238423
ENSOCUG00000011469	ELOVL5	NO	-2.39319	6.15803e-05	-2.31241	0.000231036	-2.43923	4.2637e-05	-2.83371	1.69625e-06
ENSOCUG00000017841	OSBP2	NO	-4.8607	6.15803e-05	-4.64356e-07	0.999933	-3.52541e-07	0.999353	1.63267	0.060953
ENSOCUG00000025884	RCAN2	NO	-3.5267	9.18047e-05	-3.25932	0.000394527	-3.47446	6.39653e-05	-3.02527	0.000701843
ENSOCUG00000017273	ENSOCUG00000017273	NO	-5.90135	0.000147137	-7.2662	2.70309e-06	-5.67811	0.00029845	-0.276547	0.577159
ENSOCUG00000010814	ME1	NO	-6.13307e-06	0.000192922	-5.02067e-06	0.0275503	-5.23279e-06	0.0130417	-3.71243	7.59589e-05
ENSOCUG00000011025	CNTN4	NO	-5.65365e-06	0.000400074	-2.81777e-06	0.999933	-3.11183e-06	0.863288	0.778368	0.269268
ENSOCUG00000008311	ST3GAL6	NO	-2.7254	0.000490934	-4.74468e-07	0.999933	-1.67184e-07	0.999353	-0.276378	0.667339
ENSOCUG00000030996	ENSOCUG00000030996	NO	-2.70658e-06	0.000927966	-2.41805e-06	0.0191725	-2.56142e-06	0.00958261	-0.00564753	0.0119018
ENSOCUG00000003231	TBC1D14	NO	-1.47831	0.00158652	-1.13861	0.0399157	-0.933603	0.122767	-2.19961	1.2329e-07
ENSOCUG00000023796	LTF	NO	8.91622	0.00166394	1.51882e-06	0.346276	1.4292e-06	0.510853	8.12769	0.0113967
ENSOCUG00000005505	SRCIN1	NO	1.29428e-05	0.00261257	1.11502e-05	0.0475099	1.02864e-05	0.0998545	1.28058	0.00702012
ENSOCUG00000008557	ADCY2	NO	-5.07829e-06	0.00285136	-5.2417e-06	0.0031752	-4.61784e-06	0.0124634	-0.203829	0.660255
ENSOCUG00000000435	DAPK2	NO	4.28371e-06	0.00285136	1.73695e-06	0.999933	1.64121e-06	0.999353	0.0745616	0.905005
ENSOCUG00000015109	ENSOCUG00000015109	NO	2.80201e-06	0.00867612	2.88489e-06	0.00486452	2.88093e-06	0.00661768	7.56758	1.32014e-06
ENSOCUG00000014585	ZDHHC2	NO	-5.42768e-06	0.00867612	-4.78381e-06	0.237609	-4.18197e-06	0.516004	-2.41003	0.00301946
ENSOCUG00000007999	DUSP1	NO	-5.01259e-06	0.00867612	-3.42109e-06	0.627072	-2.0693e-06	0.999353	-2.64873	0.00576077
ENSOCUG00000004023	G0S2	NO	7.71536e-06	0.00867612	4.75651e-06	0.888926	5.42063e-06	0.510853	0.702475	0.272623
ENSOCUG00000029943	ENSOCUG00000029943	NO	-1.49681e-06	0.00867612	-8.95547e-07	0.999933	-9.38398e-07	NA	-0.00879946	NA
ENSOCUG00000004936	NAV3	NO	-5.16909e-06	0.00899283	-5.58826e-06	0.00371476	-5.27432e-06	0.0114603	-1.33227	0.106264
ENSOCUG00000024174	KCNB1	NO	-4.15692e-06	0.0102377	-2.59586e-06	0.998548	-8.62857e-07	0.999353	3.51415	0.00160705
ENSOCUG00000038125	ENSOCUG00000038125	NO	4.62573e-06	0.0108259	4.35644e-06	0.0475099	4.47318e-06	0.0366334	2.91789	0.0108646
ENSOCUG00000009074	CHDH	NO	6.32601e-06	0.0120953	2.59362e-06	0.999933	3.61634e-06	0.999353	0.683736	0.256691
ENSOCUG00000025967	ENSOCUG00000025967	NO	-2.29657e-07	0.0157068	8.12363e-08	0.00525357	9.34538e-08	0.999353	0.0347524	0.85745
ENSOCUG00000005808	PDLIM3	NO	-6.14011e-06	0.0164565	-1.42999e-06	0.999933	-3.46545e-06	0.999353	-0.436861	0.488763
ENSOCUG00000022543	ENSOCUG00000022543	NO	7.90016e-06	0.0183082	7.91073e-06	0.030653	7.62458e-06	0.039771	0.627147	0.292491
ENSOCUG00000000901	SEZ6L2	NO	-3.99412	0.0225533	-3.2143e-06	0.0275503	-2.046e-06	0.996003	3.73326	0.00951553
ENSOCUG00000008329	ADAMTS19	NO	-2.27377e-06	0.0225533	-1.94892e-06	0.293192	-1.93364e-06	0.313199	-0.184519	0.447016
ENSOCUG00000014105	GABRG1	NO	1.97185e-06	0.0228382	8.64818e-07	0.999933	2.23687e-06	0.242313	0.347909	NA
ENSOCUG00000025663	ENSOCUG00000025663	NO	4.67587e-06	0.0243163	4.78247e-06	0.0275503	4.93067e-06	0.0144092	5.9	6.97301e-10
ENSOCUG00000023825	SNCA	NO	-5.98959e-06	0.0249777	-5.46719e-06	0.139993	-4.90679e-06	0.319226	-0.685878	0.288164
ENSOCUG00000001856	CTSE	NO	1.58936e-06	0.0253783	3.34586e-07	0.999933	4.97908e-07	0.999353	-0.193242	0.562337
ENSOCUG00000009595	TMEM98	NO	-5.05966e-06	0.0271607	-2.67873e-06	0.999933	-1.32758e-06	0.999353	-0.39094	0.54085
ENSOCUG00000005489	PRKRA	NO	-1.26713e-05	0.0291698	-1.39122e-05	0.0176004	-1.33588e-05	0.0243945	-1.04786	0.0124201
ENSOCUG00000002669	TCF4	NO	1.45471	0.0291698	7.0427e-06	0.506081	7.4651e-06	0.341467	0.514302	0.346613
ENSOCUG00000017898	AURKA	NO	9.6634e-06	0.0304058	3.58478e-06	0.999933	5.04485e-06	0.999353	2.4656	0.0484193
ENSOCUG00000023764	CCDC80	NO	-8.00792e-06	0.0326012	-7.07259e-06	0.158018	-5.91446e-06	0.500268	-0.643199	0.258821
ENSOCUG00000011731	KRT10	NO	-6.26582e-06	0.0333231	-5.56339e-07	0.999933	-2.14545e-06	0.999353	0.228934	0.721037
ENSOCUG00000010528	PDE6C	NO	-3.04674e-06	0.0388073	-1.83951e-06	0.999933	-1.11344e-07	0.999353	3.27549	0.00795091
ENSOCUG00000011658	NCCRP1	NO	2.07777e-06	0.040287	2.03858e-06	0.0475099	2.24774e-06	0.0155872	8.34236	0.00030349
ENSOCUG00000024977	ACSBG1	NO	-5.48216e-06	0.040287	-1.50468e-06	0.999933	-2.27876e-06	0.999353	-0.246433	0.249381
ENSOCUG00000021002	LCN2	NO	6.53739	0.0414004	7.89441e-07	0.999933	9.47245e-07	0.999353	0.0432827	0.855409
ENSOCUG00000008632	S100A9	NO	1.48133e-06	0.0442022	3.18308e-07	0.999933	3.58898e-07	0.999353	-0.257776	0.508494
ENSOCUG00000001028	MFSD2A	NO	3.75715e-06	0.0448371	3.06182e-06	0.408528	3.97255e-06	0.0255691	4.74617	9.34728e-05
ENSOCUG00000003400	ZFP36	NO	-2.0928	0.0451415	-2.26622e-06	0.999933	-5.90019e-07	0.999353	-0.505606	0.43134
ENSOCUG00000024755	TYROBP	NO	3.46422e-06	0.0493633	1.20773e-06	0.999933	7.73822e-07	0.999353	-0.3074	0.614609
ENSOCUG00000008391	GFRA3	NO	2.66116e-06	0.0521514	2.15642e-06	0.498508	2.30361e-06	0.309419	2.69323	0.0716252
ENSOCUG00000002260	ACSS2	NO	-4.87996e-06	0.0554326	-2.41765	0.0475099	-2.40873	0.0476242	-0.719057	0.287707
ENSOCUG00000024944	GUCA1B	NO	-1.27039e-06	0.0561109	-1.25057e-06	0.0991826	-8.73659e-07	0.999353	-0.0570757	0.78771
ENSOCUG00000014944	ALDOB	NO	-1.23373	0.0562922	-1.16301	0.0673303	-7.49129e-06	0.602606	-0.533741	0.322388
ENSOCUG00000013965	KCNT2	NO	4.45721e-06	0.0563078	4.75232e-06	0.0646968	5.42508e-06	0.0166994	0.346982	0.327962
ENSOCUG00000027359	TSPAN11	NO	-6.24483e-06	0.0563078	-4.10611e-06	0.998548	-3.86053e-06	0.999353	0.015319	0.991968
ENSOCUG00000025851	ENSOCUG00000025851	NO	-5.70324e-06	0.0566561	-3.30544e-06	0.999933	-8.25376e-07	0.999353	-0.0394092	0.930578
ENSOCUG00000004273	MCM3	NO	-1.05307e-05	0.0589343	-7.57915e-06	0.767662	-8.37504e-06	0.440287	-0.343175	0.529393
ENSOCUG00000002244	AMPH	NO	-2.62846e-06	0.0589343	-1.81e-06	0.767662	-1.92841e-06	0.534054	-0.357978	0.390518
ENSOCUG00000004877	ZNF385B	NO	-4.19313	0.0589343	-1.03935e-06	0.999933	-1.7166e-06	0.999353	0.686348	0.30392
ENSOCUG00000009566	S100A8	NO	1.25424e-06	0.0589343	4.44607e-08	0.999933	1.02533e-07	0.999353	-0.24203	0.512145
ENSOCUG00000013540	EPHB2	NO	6.90297e-06	0.0590926	6.88526e-06	0.0847047	7.00718e-06	0.0665898	2.34971	0.0018038
ENSOCUG00000002098	FCHSD1	NO	-1.18086	0.0602378	-1.28679	0.0475099	-1.13403	0.0998545	-2.55197	4.16603e-06
ENSOCUG00000025788	ENSOCUG00000025788	NO	2.15757e-06	0.0602378	1.51212e-06	0.841235	1.65696e-06	0.534054	0.698585	0.112651
ENSOCUG00000004939	ATP2B2	NO	-4.14752	0.0608855	-3.45155e-06	0.999933	-9.68729e-07	0.999353	6.59999	0.00013486
ENSOCUG00000014646	FEZ1	NO	5.98364e-06	0.0608855	2.89294e-06	0.999933	2.85645e-06	0.999353	1.57765	0.0240894
ENSOCUG00000007452	RAB27A	NO	5.68221e-06	0.0615656	2.10881e-06	0.999933	3.29784e-06	0.999353	-0.126922	0.857332
ENSOCUG00000012244	PLIN2	NO	4.79803e-06	0.0654195	4.9719e-06	0.05963	4.86119e-06	0.0725594	1.39639	0.0674647
ENSOCUG00000027978	SNORD15	NO	-2.76142e-06	0.0683839	-2.05758e-06	0.516824	-2.31511e-06	0.313199	-0.695601	0.108515
ENSOCUG00000021776	POU2F2	NO	3.10518e-06	0.0683839	1.48007e-06	0.999933	8.87808e-07	0.999353	0.790325	0.229352
ENSOCUG00000034448	ENSOCUG00000034448	NO	-1.81237e-06	0.0683839	-1.01252e-06	0.999933	-1.16887e-06	0.999353	0.0117322	0.526013
ENSOCUG00000009543	KCNMA1	NO	-4.93102e-06	0.0748061	-6.20558e-07	0.999933	-6.03807e-07	0.999353	2.26034	0.00601781
ENSOCUG00000003924	ENSOCUG00000003924	NO	3.10099e-06	0.0750607	3.32279e-06	0.0475099	2.78552e-06	0.313199	0.109524	0.758032
ENSOCUG00000013312	KCNH4	NO	2.04692e-06	0.0750607	5.73061e-07	0.999933	7.97704e-07	0.999353	0.418131	NA
ENSOCUG00000023112	XYLB	NO	8.53917e-06	0.0753797	5.70887e-06	0.999933	6.56482e-06	0.652569	0.865367	0.124258
ENSOCUG00000017745	POLE	NO	-6.34654e-06	0.0758056	-1.42743	0.241094	-7.33742e-06	0.0155872	0.173796	0.737235
ENSOCUG00000003773	DTNA	NO	-4.44278e-06	0.0775422	-3.90563e-06	0.397431	-3.87467e-06	0.402559	-3.69574	4.17354e-05
ENSOCUG00000002285	SLITRK2	NO	-1.86459e-06	0.0786427	-1.09766e-06	0.999933	-8.77135e-07	0.999353	0.060367	0.927497
ENSOCUG00000030923	ENSOCUG00000030923	NO	-2.03166e-06	0.0829439	-1.38993e-06	0.999933	-1.09883e-06	0.999353	0.827548	0.119304
ENSOCUG00000004157	ENSOCUG00000004157	NO	-2.17855e-07	0.083175	-2.24989e-07	0.0385286	-1.25419e-07	0.234847	-0.0089848	0.000242648
ENSOCUG00000023535	H2BC21	NO	-1.89752	0.0904027	-5.19493e-07	0.999933	-5.58165e-07	0.999353	0.463113	0.435011
ENSOCUG00000007606	MAP2K6	NO	-6.56448e-06	0.0916607	-4.9642e-06	0.833191	-4.68709e-06	0.863288	-1.94447	0.00856648
ENSOCUG00000014829	SYT1	NO	-2.17713e-06	0.0916607	-1.05508e-06	0.999933	-7.09301e-07	0.999353	0.255254	0.636381
ENSOCUG00000010231	CHRNE	NO	3.46434e-06	0.0946945	2.46371e-06	0.999933	2.12973e-06	0.999353	-0.143515	0.779374
ENSOCUG00000004078	OSBPL6	NO	-7.3878e-06	0.0982975	-1.03335e-05	0.00275437	-9.10914e-06	0.0166994	-0.930584	0.116459
ENSOCUG00000002407	MFAP5	NO	-1.72661e-06	0.0982975	-1.75187e-06	0.230002	-1.34039e-06	0.773801	-0.75583	0.0883236
ENSOCUG00000015518	CAMP	NO	1.56998e-06	0.0982975	6.41189e-07	0.999933	-3.0194e-08	0.999353	-0.00695737	0.866435
ENSOCUG00000002028	USH1C	NO	-2.14429e-06	0.103778	-5.44457e-08	0.999933	-1.35397e-07	0.999353	0.586216	0.313667
ENSOCUG00000007866	G6PD	NO	-6.07351e-06	0.107648	-6.1596e-06	0.143306	-6.35265e-06	0.0946154	-0.117585	0.863034
ENSOCUG00000029954	ENSOCUG00000029954	NO	2.18989e-06	0.108747	8.88318e-07	0.999933	2.37812e-07	0.999353	0.0754153	0.871743
ENSOCUG00000014801	ENSOCUG00000014801	NO	-3.28961e-06	0.11365	-3.23225e-06	0.201406	-3.40229e-06	0.10437	-4.07164	0.000314846
ENSOCUG00000012454	ENSOCUG00000012454	NO	-8.03921e-06	0.11365	-5.74465e-06	0.998548	-6.95899e-06	0.516004	-0.165409	0.797839
ENSOCUG00000014227	SEC14L3	NO	-2.3133e-06	0.11365	-5.69901e-07	0.999933	-1.0418e-06	0.999353	0.021052	0.420318
ENSOCUG00000029684	ZNF26	NO	-0.625114	0.11365	-4.5768e-06	0.999933	-2.97479e-06	0.999353	0.309439	0.574
ENSOCUG00000013603	ALAS2	NO	-3.27189e-06	0.11365	-1.67134e-07	0.999933	1.67477e-07	0.999353	-0.275221	0.622194
ENSOCUG00000017496	VSX2	NO	-1.12594e-07	0.11365	2.14981e-07	0.999933	8.37975e-08	0.999353	0.0289314	0.823704
ENSOCUG00000010249	UBE2T	NO	-3.98171e-06	0.114486	-1.29591e-06	0.999933	-2.98237e-06	0.339254	-0.00806426	0.0300402
ENSOCUG00000000407	DCT	NO	-1.86243e-06	0.114813	-1.24511e-06	0.999933	-1.06953e-06	0.999353	-2.46088	0.0474851
ENSOCUG00000003684	ENSOCUG00000003684	NO	-3.37455e-06	0.115295	-9.32684e-07	0.999933	-1.33077e-06	0.999353	1.13807	0.154937
ENSOCUG00000025866	AK8	NO	-3.23926e-06	0.117271	-4.16239e-06	0.0131607	-4.0587e-06	0.0166994	-1.88337	0.0729435
ENSOCUG00000014875	FAM241B	NO	-5.38236e-06	0.117575	-5.49119e-06	0.182247	-5.99044e-06	0.0757058	-1.91429	0.0157903
ENSOCUG00000031449	ENSOCUG00000031449	NO	-3.94997e-06	0.119052	-3.14371	0.0176004	-3.26124	0.0114603	-0.278616	0.152689
ENSOCUG00000009880	DUSP14	NO	-2.88802e-06	0.120003	-2.90282e-06	0.182623	-3.37895e-06	0.0639306	-3.20643	0.0267426
ENSOCUG00000023498	TBX2	NO	0.709317	0.120003	9.71373e-06	0.885053	0.506806	0.440287	0.564305	0.141253
ENSOCUG00000017799	TNR	NO	-1.24934e-06	0.120578	-1.24663e-06	0.272473	-7.08244e-07	0.999353	0.00624443	0.758728
ENSOCUG00000002315	LIMK2	NO	-1.10088e-05	0.121727	-1.21341e-05	0.078618	-8.36385e-06	0.788752	-0.998598	0.0120869
ENSOCUG00000008419	SLC25A30	NO	3.87661e-06	0.121727	3.66137e-06	0.322621	4.2426e-06	0.0725594	0.707263	0.283835
ENSOCUG00000006316	PLEKHO1	NO	5.42878e-06	0.121727	3.16517e-07	0.999933	-1.2414e-07	0.999353	1.2102	0.0762064
ENSOCUG00000002009	NCF2	NO	4.32485e-06	0.121727	2.48689e-06	0.999933	2.71252e-06	0.999353	0.0186934	0.978739
ENSOCUG00000009958	NPY1R	NO	-1.76666e-06	0.122631	-3.13409e-07	0.999933	-5.20221e-07	0.999353	0.222907	0.683129
ENSOCUG00000014696	ENSOCUG00000014696	NO	-0.657137	0.122881	-7.71895e-06	0.999933	-4.86995e-06	0.999353	-1.15695	0.0090842
ENSOCUG00000004421	DSN1	NO	-4.70268e-06	0.122881	-2.66019e-06	0.999933	-3.30931e-07	0.999353	-2.80034	0.0265905
ENSOCUG00000011192	C2orf42	NO	-0.782404	0.123007	-0.846122	0.116993	-0.786338	0.163246	-0.635902	0.178257
ENSOCUG00000023599	APOD	NO	3.53839e-06	0.123007	2.74912e-06	0.888926	2.90735e-06	0.663561	1.87191	0.0433191
ENSOCUG00000016603	ANGPTL4	NO	2.22314e-06	0.123007	1.39066e-06	0.999933	1.44637e-06	0.999353	4.44652	0.00528565
ENSOCUG00000022646	S100A12	NO	9.67007e-07	0.126301	-1.63961e-07	0.999933	3.8636e-07	0.999353	-0.00471668	0.333653
ENSOCUG00000034103	ENSOCUG00000034103	NO	4.6958e-06	0.129109	3.93145e-06	0.767662	4.47137e-06	0.339254	2.74565	0.0514719
ENSOCUG00000015857	KCNH6	NO	-1.92995e-06	0.129254	-1.71888e-06	0.598685	-1.82254e-06	0.440287	-0.00689053	0.803627
ENSOCUG00000030451	ENSOCUG00000030451	NO	5.53999e-06	0.129254	4.29809e-06	0.907396	4.72121e-06	0.568749	2.15894	0.0470218
ENSOCUG00000008623	ENSOCUG00000008623	NO	-5.98801e-06	0.129254	-3.9619e-06	0.999933	-4.11738e-06	0.999353	-0.803923	0.224224
ENSOCUG00000008654	ENSOCUG00000008654	NO	-1.2011e-07	0.131326	-2.90559e-07	0.0287621	-1.81691e-07	0.0959595	-0.00605906	0.126604
ENSOCUG00000011176	GANC	NO	7.83186e-06	0.131326	8.38181e-06	0.116993	7.38542e-06	0.31905	0.271512	0.664084
ENSOCUG00000007265	ENSOCUG00000007265	NO	2.9073e-06	0.131326	2.2191e-06	0.841116	1.7179e-06	0.999353	1.03637	0.153049
ENSOCUG00000027681	ENSOCUG00000027681	NO	2.63996e-06	0.133944	3.73713e-07	0.999933	5.7012e-07	0.999353	-0.46048	0.415049
ENSOCUG00000001832	ENSOCUG00000001832	NO	-0.580912	0.138238	-1.11418e-05	0.879729	-0.599984	0.21649	-0.969355	0.00910384
ENSOCUG00000006499	MGARP	NO	-3.5645e-06	0.139614	-3.71552e-06	0.186309	-3.85051e-06	0.122296	-3.00729	0.00313986
ENSOCUG00000005558	PXDNL	NO	3.92558e-06	0.141404	3.87504e-06	0.560259	3.97607e-06	0.440287	5.07269	0.0005834
ENSOCUG00000008307	ENSOCUG00000008307	NO	5.13481e-06	0.141404	4.02292e-06	0.933956	3.34147e-06	0.999353	1.00363	0.168438
ENSOCUG00000001212	JUN	NO	-4.2528e-06	0.141404	-8.32497e-07	0.999933	-6.43015e-07	0.999353	0.237709	0.690599
ENSOCUG00000009215	PADI3	NO	2.22201e-06	0.145422	1.83028e-06	0.65862	1.83418e-06	0.568749	0.390917	0.357247
ENSOCUG00000002566	SHBG	NO	3.66106e-06	0.150242	2.72756e-06	0.693558	1.68698e-06	0.999353	1.65113	0.0675983
ENSOCUG00000026526	PPM1E	NO	3.78095e-06	0.150242	2.88555e-06	0.998548	3.59625e-06	0.438479	2.65353	0.0135287
ENSOCUG00000004422	BTG2	NO	-3.55685e-06	0.154849	-2.51069e-06	0.999933	-1.70176e-06	0.999353	-0.648616	0.319019
ENSOCUG00000009834	SNX30	NO	9.01727e-06	0.159352	3.25546e-06	0.999933	3.78114e-06	0.999353	0.135689	0.820738
ENSOCUG00000013757	SLC13A2	NO	-7.45052e-09	0.16484	-7.7488e-08	0.999933	3.15605e-06	0.0114603	6.25616	0.00163632
ENSOCUG00000009800	JADE2	NO	5.08175e-06	0.167351	5.66721e-06	0.11233	5.72331e-06	0.0883766	0.875994	0.185192
ENSOCUG00000010379	FREM1	NO	-4.35712e-06	0.170887	-4.47219e-06	0.293192	-3.86032e-06	0.606687	-2.68871	0.0023974
ENSOCUG00000028216	TNFSF13	NO	6.22335e-06	0.170887	4.20199e-06	0.999933	4.1807e-06	0.999353	0.528466	0.375682
ENSOCUG00000024520	RGS8	NO	-1.53744e-06	0.171087	-1.52606e-06	0.560259	-1.14071e-06	0.999353	0.0734802	0.333536
ENSOCUG00000014258	ENSOCUG00000014258	NO	2.14909e-06	0.171087	5.98306e-07	0.999933	3.39548e-07	0.999353	-0.229861	0.552926
ENSOCUG00000024540	ENSOCUG00000024540	NO	5.32891	0.177159	2.45565e-07	0.999933	7.94989e-08	0.999353	-0.00112888	0.761758
ENSOCUG00000013069	ELOVL6	NO	-3.5009e-06	0.177799	-3.5741e-06	0.245524	-2.17002	0.219049	-2.84402	0.00923221
ENSOCUG00000014453	ACACA	NO	-1.23229	0.177799	-5.56504e-06	0.442881	-4.86881e-06	0.736147	-0.831162	0.177704
ENSOCUG00000001375	ENSOCUG00000001375	NO	-2.0573e-06	0.183352	-2.06532e-06	0.293192	-3.11198	0.30238	-2.95264	0.0331177
ENSOCUG00000011128	GLI1	NO	3.98384e-06	0.183633	3.01555	0.0475099	3.07241	0.0366334	1.63376	0.0857594
ENSOCUG00000017082	IGSF11	NO	-4.01167e-06	0.183633	-2.91255e-06	0.999933	-1.26855e-06	0.999353	1.92906	0.0478504
ENSOCUG00000021388	P2RX1	NO	2.26544e-06	0.192143	3.50456e-07	0.999933	9.2843e-07	0.999353	-0.00584852	0.742154
ENSOCUG00000014650	PPEF2	NO	-1.36997e-06	0.199013	-1.35178e-06	0.382424	-7.56633e-07	0.999353	0.0186904	0.703655
ENSOCUG00000022985	CEBPA	NO	-0.68352	0.199376	-4.88259e-06	0.999933	-5.76802e-06	0.999353	-0.478517	0.363542
ENSOCUG00000006396	ENSOCUG00000006396	NO	-4.45507e-06	0.212235	-1.08731e-06	0.999933	-1.79698e-06	0.999353	0.0439853	0.528938
ENSOCUG00000010987	TMEM26	NO	2.85209e-06	0.212235	1.96743e-06	0.999933	1.3243e-06	0.999353	0.164085	0.792534
ENSOCUG00000012904	LAYN	NO	1.17198	0.212235	3.15163e-06	0.999933	4.19147e-06	0.999353	0.119212	0.857729
ENSOCUG00000012101	ARID5A	NO	3.37063e-06	0.212397	1.88089e-06	0.999933	1.62173e-06	0.999353	2.39931	0.0635436
ENSOCUG00000006729	GRK3	NO	7.31187e-06	0.215253	3.75921e-06	0.999933	3.30381e-06	0.999353	1.35179	0.0167754
ENSOCUG00000008439	EGR1	NO	-1.54785	0.219771	-1.12503e-06	0.999933	-6.82066e-07	0.999353	-0.199123	0.765826
ENSOCUG00000000638	GLI2	NO	-3.22327e-06	0.220348	-2.78022e-06	0.791605	-2.38808e-06	0.999353	-0.620959	0.28857
ENSOCUG00000036386	DVL3	NO	1.17711e-05	0.220348	8.2984e-06	0.999933	6.21282e-06	0.999353	0.927553	0.00795091
ENSOCUG00000023521	AIF1	NO	2.42791e-06	0.220348	7.92767e-07	0.999933	5.2214e-07	0.999353	-0.0307524	0.969549
ENSOCUG00000010544	CROT	NO	7.0331e-06	0.220716	8.61726e-06	0.05963	7.2387e-06	0.309419	1.39495	0.00930586
ENSOCUG00000011466	OPN1MW	NO	-6.39414e-07	0.220716	-4.97324e-07	0.999933	-2.40689e-07	0.999353	0.0969	0.249845
ENSOCUG00000023225	ENSOCUG00000023225	NO	2.79023e-06	0.224453	5.69356e-07	0.999933	7.39733e-07	0.999353	-0.596482	0.326818
ENSOCUG00000005294	RRAGD	NO	-6.91287e-06	0.228532	-7.97798e-06	0.16159	-7.47914e-06	0.283386	-1.40601	0.00835851
ENSOCUG00000005554	ENSOCUG00000005554	NO	-2.07335e-06	0.228532	-2.30348e-06	0.346276	-1.55557e-06	0.999353	0.00948855	NA
ENSOCUG00000006145	CHRDL1	NO	3.5556e-06	0.228532	3.41622e-06	0.497696	3.98239e-06	0.160249	1.58325	0.0788896
ENSOCUG00000017084	HCN1	NO	-1.43073e-06	0.228532	-1.23172e-06	0.888926	-8.8827e-07	0.999353	-0.0120217	0.833424
ENSOCUG00000005985	CLU	NO	4.85762e-06	0.228532	3.57743e-06	0.999933	2.33859e-06	0.999353	3.95277	8.85651e-08
ENSOCUG00000017622	NOVA1	NO	-3.07909e-06	0.228532	-1.90483e-06	0.999933	-2.1151e-06	0.999353	0.394015	0.531043
ENSOCUG00000035457	ENSOCUG00000035457	NO	1.43667e-06	0.228532	3.62851e-07	0.999933	6.6901e-07	0.999353	0.0086661	0.977389
ENSOCUG00000003314	MPP3	NO	-3.17597e-06	0.228532	-2.29774e-06	0.999933	-2.58091e-06	0.999353	-0.00257442	0.985532
ENSOCUG00000011983	ENSOCUG00000011983	NO	-7.46378e-07	0.232587	-5.30328e-07	0.999933	-3.79256e-07	0.999353	0.0990096	0.253004
ENSOCUG00000008291	BIN2	NO	3.10323e-06	0.232587	9.41403e-07	0.999933	9.51644e-07	0.999353	-0.217682	0.735608
ENSOCUG00000020936	RPH3A	NO	-8.74701e-08	0.233334	1.37008e-09	0.999933	5.42213e-08	0.999353	0.0758698	0.522712
ENSOCUG00000006829	ARHGEF37	NO	7.05408e-06	0.237413	6.87917e-06	0.482766	6.55953e-06	0.541126	0.271276	0.641253
ENSOCUG00000008247	ENSOCUG00000008247	NO	-7.30588e-06	0.238515	-7.69439e-06	0.290401	-7.6456e-06	0.309419	-1.05644	0.0375768
ENSOCUG00000003140	NFE2L3	NO	-2.50522e-06	0.238515	-1.88452e-06	0.998548	-1.90963e-06	0.902627	-0.177913	0.44503
ENSOCUG00000012470	MPP4	NO	-2.08882e-06	0.238515	-1.25143e-06	0.999933	-2.6599e-07	0.999353	2.37244	0.0549758
ENSOCUG00000009394	ENSOCUG00000009394	NO	-3.43931e-06	0.240025	-4.30676e-06	0.0475099	-4.65316e-06	0.0154812	-0.320383	0.58976
ENSOCUG00000003763	PTPN22	NO	2.8551e-06	0.240025	1.94309e-06	0.999933	2.07909e-06	0.999353	0.631218	0.242141
ENSOCUG00000002510	ENSOCUG00000002510	NO	-1.81207e-06	0.243839	-1.61306e-06	0.832869	-8.19333e-07	0.999353	0.523354	0.294965
ENSOCUG00000027344	CSF2RB	NO	2.98615e-06	0.259025	1.22712e-06	0.999933	1.15898e-06	0.999353	0.265801	0.632117
ENSOCUG00000028202	ENSOCUG00000028202	NO	1.45383e-06	0.259025	1.07186e-06	0.999933	9.32579e-07	0.999353	1.09465	NA
ENSOCUG00000017009	ENSOCUG00000017009	NO	3.22411e-06	0.261888	1.20754e-06	0.999933	1.0744e-06	0.999353	0.457232	0.433182
ENSOCUG00000022907	RORC	NO	-0.862997	0.262368	-5.05877e-06	0.999933	3.55867e-07	0.999353	-0.272771	0.672096
ENSOCUG00000010906	ACKR3	NO	-0.833154	0.262368	-5.61963e-06	0.999933	-4.14303e-06	0.999353	-0.256209	0.687429
ENSOCUG00000023105	RFLNB	NO	5.18898e-06	0.263771	3.44912e-06	0.999933	3.16395e-06	0.999353	0.120869	0.857861
ENSOCUG00000005415	PXMP4	NO	-0.533367	0.264117	-9.28021e-06	0.933956	-9.02334e-06	0.918857	-0.31917	0.542384
ENSOCUG00000013615	RBP3	NO	-1.22995e-06	0.266927	-8.84233e-07	0.999933	-2.0591e-07	0.999353	5.23755	0.0162145
ENSOCUG00000013852	KLHL32	NO	-5.24583e-06	0.266927	-2.06729e-06	0.999933	-2.03106e-06	0.999353	-0.109451	0.864954
ENSOCUG00000025567	STBD1	NO	5.36369e-06	0.269242	3.46454e-06	0.999933	3.51343e-06	0.999353	0.1026	0.870756
ENSOCUG00000003942	ENSOCUG00000003942	NO	9.14845e-06	0.27013	5.99195e-06	0.999933	5.76734e-06	0.999353	0.042982	0.950688
ENSOCUG00000014996	SH3RF3	NO	6.17842e-06	0.280109	4.14078e-06	0.999933	5.06953e-06	0.909629	0.101946	0.887837
ENSOCUG00000012384	CMKLR2	NO	-1.99978e-06	0.280553	-2.2857e-06	0.237609	-2.19082e-06	0.294165	-0.329513	0.33349
ENSOCUG00000001526	SYPL2	NO	2.43965e-06	0.280553	2.04317e-06	0.885053	1.7379e-06	0.999353	6.06038	0.00259668
ENSOCUG00000000651	LDLR	NO	-1.05559	0.280553	-4.31592e-06	0.998548	-3.88425e-06	0.999353	0.00496925	0.992691
ENSOCUG00000014659	PALS2	NO	6.30528e-06	0.280553	2.569e-06	0.999933	1.86147e-06	0.999353	0.914919	0.139194
ENSOCUG00000006341	ENSOCUG00000006341	NO	-1.21277e-06	0.280553	-1.03209e-06	0.999933	2.02337e-09	0.999353	0.45552	0.333738
ENSOCUG00000029731	ENSOCUG00000029731	NO	2.98573e-06	0.280553	1.07119e-06	0.999933	8.7419e-07	0.999353	-0.486059	0.435011
ENSOCUG00000003078	APLNR	NO	-2.06816	0.280553	3.85874e-06	0.999933	3.67455e-06	0.999353	-0.0112321	0.494205
ENSOCUG00000023065	ENSOCUG00000023065	NO	2.52239e-06	0.280553	1.10988e-06	0.999933	1.09003e-06	0.999353	-0.268689	0.629332
ENSOCUG00000039463	ENSOCUG00000039463	NO	1.99337e-06	0.28121	1.80687e-06	0.791605	9.27373e-07	0.999353	0.356027	NA
ENSOCUG00000003048	TPPP	NO	-3.03741e-06	0.28121	-1.26371e-06	0.999933	-2.80987e-06	0.934611	0.186361	0.764849
ENSOCUG00000022332	IGSF21	NO	-7.31269e-07	0.28121	-5.1545e-07	0.999933	-3.79848e-07	0.999353	0.0757116	0.232937
ENSOCUG00000011683	ANK1	NO	-2.03431e-06	0.28121	-1.53146e-06	0.999933	-1.59484e-06	0.999353	0.312346	0.281096
ENSOCUG00000025236	ENSOCUG00000025236	NO	2.24666e-06	0.28121	5.79014e-07	0.999933	6.14122e-07	0.999353	-0.0439268	0.948491
ENSOCUG00000007930	ATF6	NO	8.97518e-06	0.283023	4.4105e-06	0.999933	5.33162e-06	0.999353	2.08461	0.000184634
ENSOCUG00000023917	EBF4	NO	3.79035e-06	0.285012	2.91399e-06	0.999933	2.54855e-06	0.999353	3.35616	0.00228543
ENSOCUG00000000984	ESRRG	NO	2.12555e-06	0.287594	1.87837e-06	0.832869	2.01155e-06	0.597463	5.32659	0.00597217
ENSOCUG00000011433	TMEM69	NO	-1.30287e-05	0.28793	-7.21611e-06	0.999933	-1.06941e-05	0.986986	-0.500108	0.303886
ENSOCUG00000027244	ENSOCUG00000027244	NO	2.89873e-06	0.28793	2.03517e-06	0.999933	1.20936e-06	0.999353	-0.0599615	0.905843
ENSOCUG00000005244	LRRTM1	NO	-2.37654e-06	0.28793	-1.7955e-06	0.999933	-1.97111e-06	0.999353	0.145142	0.930108
ENSOCUG00000016374	MAK	NO	-7.33869e-07	0.289403	-3.55217e-07	0.999933	7.12742e-08	0.999353	0.55572	0.202117
ENSOCUG00000025569	CCR7	NO	2.23439e-06	0.290389	1.0657e-06	0.999933	5.29571e-07	0.999353	0.264813	0.58387
ENSOCUG00000015177	ENSOCUG00000015177	NO	-0.768832	0.293602	-1.23402	0.137282	-5.67414e-06	0.849566	-1.05855	0.111466
ENSOCUG00000003250	NDN	NO	-7.74416e-06	0.29808	-5.23156e-06	0.999933	-5.87936e-06	0.999353	-0.490932	0.355831
ENSOCUG00000004047	SKA3	NO	-2.89873e-06	0.299112	-2.04587e-06	0.998548	-2.86883e-06	0.420245	-3.6605	0.0248666
ENSOCUG00000025009	GTF2H5	NO	5.36885e-06	0.299112	3.78606e-06	0.999933	2.80829e-06	0.999353	1.20268	0.0575089
ENSOCUG00000034246	ENSOCUG00000034246	NO	4.13758e-06	0.299112	2.07234e-06	0.999933	2.23313e-06	0.999353	0.075286	0.970346
ENSOCUG00000024722	LYSMD4	NO	-0.692701	0.299615	-7.02329e-06	0.627072	-0.704317	0.466827	-0.542405	0.348617
ENSOCUG00000033298	ENSOCUG00000033298	NO	1.47776e-06	0.300018	8.30072e-07	0.999933	9.10081e-07	NA	-0.000441666	NA
ENSOCUG00000002974	KAZALD1	NO	4.05914e-06	0.30389	2.63066e-06	0.999933	2.21818e-06	0.999353	0.0565079	0.91777
ENSOCUG00000009890	DPY19L2	NO	2.74154e-06	0.309212	2.4518e-06	0.842445	2.35488e-06	0.839535	0.334257	0.441109
ENSOCUG00000013036	RHO	NO	-1.58865e-06	0.309212	-1.46859e-06	0.842445	-4.14103e-07	0.999353	4.49938	0.0150032
ENSOCUG00000000574	PLEKHH1	NO	-5.52004e-06	0.309212	-3.41725e-06	0.999933	-5.33389e-06	0.606687	-1.26846	0.0430373
ENSOCUG00000006223	EPCAM	NO	-2.55341e-06	0.309212	-1.42098e-06	0.999933	-2.22034e-06	0.857722	-1.87868	0.0714391
ENSOCUG00000008974	IVD	NO	-0.371585	0.309212	-6.49327e-06	0.999933	-6.87629e-06	0.999353	-0.538219	0.0968586
ENSOCUG00000010770	PAK5	NO	-2.40107e-06	0.309212	-2.05781e-06	0.999933	-3.4701e-07	0.999353	0.659645	0.303504
ENSOCUG00000016219	FSTL5	NO	-9.03226e-08	0.309212	1.00392e-08	0.999933	5.44586e-08	0.999353	0.0873254	0.375022
ENSOCUG00000004163	SLC25A33	NO	5.48828e-06	0.311799	5.83275e-06	0.408096	5.18848e-06	0.663561	2.34051	0.000240361
ENSOCUG00000000736	ADAM11	NO	-2.25542e-06	0.311799	-1.46528e-06	0.999933	-1.59206e-06	0.999353	0.976185	0.125022
ENSOCUG00000006942	MZB1	NO	1.27304e-06	0.311799	5.08483e-07	0.999933	5.73416e-08	0.999353	-0.00791346	0.792465
ENSOCUG00000023043	TLE3	NO	7.62117e-06	0.316037	8.05042e-06	0.408528	8.89152e-06	0.20663	1.27265	0.00857845
ENSOCUG00000026918	ENSOCUG00000026918	NO	9.55492e-06	0.316037	8.13944e-06	0.998548	6.8865e-06	0.999353	1.55652	0.00131645
ENSOCUG00000005994	HEATR4	NO	6.10819e-06	0.316105	6.25671e-06	0.547086	6.11594e-06	0.510853	0.304944	0.60796
ENSOCUG00000004106	GLDC	NO	-3.81075e-06	0.316105	-3.88052e-06	0.574904	-2.94892e-06	0.999353	-1.96748	0.0172658
ENSOCUG00000029359	ENSOCUG00000029359	NO	-7.38864e-06	0.316105	-3.30868e-06	0.999933	-4.15435e-06	0.999353	-1.31834	0.00624563
ENSOCUG00000011475	TOR3A	NO	4.82784e-06	0.317591	1.76847e-06	0.999933	2.01383e-06	0.999353	0.352156	0.580273
ENSOCUG00000010020	DNAJC6	NO	-3.07498e-06	0.320919	-5.6683e-07	0.999933	-4.54469e-07	0.999353	-0.0407083	0.951651
ENSOCUG00000005473	TTC21A	NO	-3.1957e-06	0.321361	-2.90571e-06	0.879084	-4.22932e-06	0.0591811	0.55847	0.281525
ENSOCUG00000016639	CPT2	NO	6.30177e-06	0.321361	4.81721e-06	0.999933	5.64434e-06	0.822787	1.30516	0.0255524
ENSOCUG00000003594	OLFML2B	NO	-3.25121e-06	0.321361	-2.82611e-06	0.999933	-2.10643e-06	0.999353	-0.0783356	0.900233
ENSOCUG00000013549	MLF1	NO	-2.09802e-06	0.322689	-1.64587e-06	0.999933	-1.5183e-06	0.999353	-0.257748	0.542851
ENSOCUG00000039606	ENSOCUG00000039606	NO	1.94831e-06	0.323243	1.53906e-06	0.999933	1.34766e-06	0.999353	5.26543	0.00759122
ENSOCUG00000003010	TXNIP	NO	-4.26496e-06	0.323243	-1.27091e-06	0.999933	-1.58513e-06	0.999353	-1.49415	0.0433256
ENSOCUG00000010930	ENSOCUG00000010930	NO	4.57442e-06	0.327361	4.21319e-06	0.842445	3.41786e-06	0.999353	3.04246	0.00462843
ENSOCUG00000012702	SIGLEC1	NO	4.45163e-06	0.327361	2.15412e-06	0.999933	3.54875e-06	0.999353	-1.30686	0.112868
ENSOCUG00000000468	SOX7	NO	-4.86556e-06	0.327923	1.86856e-07	0.999933	1.15821e-06	0.999353	-0.27447	0.284482
ENSOCUG00000017498	ISOC1	NO	-9.13909e-06	0.331152	-4.82653e-06	0.999933	-7.51958e-06	0.999353	-1.48394	0.000299489
ENSOCUG00000008473	COX11	NO	-8.89589e-06	0.331152	-2.48459e-06	0.999933	-3.03162e-06	0.999353	-0.728079	0.127883
ENSOCUG00000004472	PLPP1	NO	5.77505e-06	0.331152	4.08125e-06	0.999933	3.56168e-06	0.999353	0.830351	0.157358
ENSOCUG00000014083	LZTS1	NO	-2.89538e-06	0.331152	3.00556e-07	0.999933	-9.89653e-09	0.999353	-0.287373	0.496497
ENSOCUG00000004027	TRAF3IP3	NO	2.86559e-06	0.331152	1.18745e-06	0.999933	8.15285e-07	0.999353	0.274242	0.645548
ENSOCUG00000009056	PDILT	NO	1.20686e-06	0.331769	1.05815e-06	0.999933	1.2593e-06	0.440287	0.4031	0.20744
ENSOCUG00000015887	WSCD2	NO	-2.66123e-06	0.331769	-1.2828e-06	0.999933	-3.66779e-07	0.999353	3.78844	0.00111279
ENSOCUG00000014800	PLP1	NO	-2.60366e-06	0.331769	-1.36678e-06	0.999933	-1.51448e-06	0.999353	0.224557	0.71665
ENSOCUG00000001989	GRM6	NO	-4.0978e-08	0.33806	2.54011e-08	0.999933	6.57905e-08	0.999353	0.096111	0.289218
ENSOCUG00000006597	CLGN	NO	1.51351e-06	0.338919	1.64491e-06	0.998548	1.92948e-06	0.637493	5.31029	0.0194977
ENSOCUG00000014242	SCGN	NO	-9.80396e-08	0.338919	-9.81088e-09	0.999933	5.22025e-08	0.999353	0.0878557	0.362652
ENSOCUG00000009882	NCAPH	NO	6.39565e-06	0.338919	3.94669e-06	0.999933	2.85886e-06	0.999353	-0.205541	0.754733
ENSOCUG00000003116	ENSOCUG00000003116	NO	1.5333e-06	0.338919	6.3694e-07	0.999933	3.26474e-07	0.999353	-0.00750266	0.869936
ENSOCUG00000001660	VWCE	NO	4.99073e-06	0.341084	7.8647e-07	0.999933	3.56835e-06	0.999353	0.808211	0.248797
ENSOCUG00000009428	RAB6B	NO	-6.38004e-06	0.344467	-6.30474e-06	0.806735	-7.04984e-06	0.440287	-0.372809	0.504717
ENSOCUG00000005751	PSD	NO	-1.7288e-06	0.346091	-1.72798e-06	0.673186	-8.24408e-07	0.999353	3.04116	0.0397993
ENSOCUG00000021803	ENSOCUG00000021803	NO	-2.0551e-06	0.346091	-1.33796e-06	0.999933	-1.36929e-06	0.999353	0.340772	0.552807
ENSOCUG00000037221	ENSOCUG00000037221	NO	9.30974e-07	0.346091	-6.93592e-08	0.999933	2.69149e-07	0.999353	-0.00255948	0.894405
ENSOCUG00000011273	KIF5A	NO	-7.24578e-08	0.347841	1.21584e-08	0.999933	3.34165e-08	0.999353	0.106658	0.0799625
ENSOCUG00000012166	ENSOCUG00000012166	NO	3.89648e-06	0.347841	1.78114e-06	0.999933	1.42631e-06	0.999353	-0.532475	0.410085
ENSOCUG00000032265	RHOB	NO	-1.03121e-05	0.351803	-3.17352e-06	0.999933	-3.48134e-06	0.999353	-0.936174	0.0160408
ENSOCUG00000000360	CDH6	NO	3.45159e-06	0.351803	2.22451e-06	0.999933	2.62097e-06	0.999353	0.994115	0.221165
ENSOCUG00000005408	ENSOCUG00000005408	NO	2.1212e-06	0.351803	7.06456e-07	0.999933	6.20257e-07	0.999353	-0.17366	0.756332
ENSOCUG00000031501	ENSOCUG00000031501	NO	6.44725e-07	0.354689	4.78668e-07	0.999933	4.41382e-07	0.999353	-0.000193143	0.52228
ENSOCUG00000015747	ENSOCUG00000015747	NO	-3.1838e-06	0.356155	-2.19004e-06	0.999933	-1.70467e-06	0.999353	0.0308906	0.436007
ENSOCUG00000007732	PPARD	NO	-7.1018e-06	0.357225	-7.16685e-06	0.637944	-6.95593e-06	0.65344	-1.22267	0.0140988
ENSOCUG00000031770	ENSOCUG00000031770	NO	2.0961e-06	0.357225	7.77022e-07	0.999933	5.97827e-07	0.999353	0.378326	0.479171
ENSOCUG00000017377	MATN2	NO	-3.45299e-06	0.357225	-2.80185e-06	0.999933	-2.43732e-06	0.999353	-0.0827071	0.900233
ENSOCUG00000024847	GRID2IP	NO	-1.74228e-06	0.357225	-8.32049e-07	0.999933	-1.30814e-06	0.999353	0.118539	0.948308
ENSOCUG00000013681	HPCA	NO	-8.42768e-08	0.360191	-1.18408e-08	0.999933	5.52013e-08	0.999353	0.0872403	0.334666
ENSOCUG00000013802	ALDOC	NO	-2.49301e-06	0.360191	-1.36483e-06	0.999933	-1.11521e-06	0.999353	0.304272	0.620594
ENSOCUG00000004077	SLC4A11	NO	3.15142e-06	0.361782	2.52896e-06	0.999933	1.52719e-06	0.999353	0.693561	0.284534
ENSOCUG00000006638	KCNK17	NO	1.4191e-06	0.362991	2.72437e-06	0.482766	2.56394e-06	0.736068	-0.00354106	0.931882
ENSOCUG00000008523	FLT1	NO	-4.02753e-06	0.362991	1.65391e-06	0.999933	1.23726e-06	0.999353	3.02044	0.000346198
ENSOCUG00000007328	CA13	NO	-4.65371e-06	0.362991	-2.92948e-06	0.999933	-2.19037e-06	0.999353	-1.35613	0.0529826
ENSOCUG00000014849	CACNB2	NO	-3.69403e-06	0.362991	1.04876e-06	0.999933	7.57091e-07	0.999353	1.41738	0.0604093
ENSOCUG00000005897	B4GALT2	NO	5.55243e-06	0.362991	4.1006e-06	0.999933	4.272e-06	0.999353	1.14898	0.0638569
ENSOCUG00000000802	WIPF3	NO	-1.13084	0.362991	2.81536e-06	0.999933	1.04211e-06	0.999353	0.353937	0.542519
ENSOCUG00000008159	CD27	NO	1.0908e-06	0.362991	-1.30709e-07	0.999933	-4.33459e-07	0.999353	0.183369	0.643479
ENSOCUG00000007171	VSTM2L	NO	-9.05829e-08	0.364604	6.98541e-09	0.999933	5.52725e-08	0.999353	0.0794908	0.411211
ENSOCUG00000008961	HDAC3	NO	-1.59542e-05	0.367209	-1.1636e-05	0.999933	-1.62443e-05	0.598433	-0.0920577	0.825378
ENSOCUG00000004438	ENSOCUG00000004438	NO	6.0269e-06	0.367209	3.75206e-06	0.999933	4.09625e-06	0.999353	0.546846	0.372394
ENSOCUG00000015949	CRB1	NO	-1.11203e-06	0.367209	-8.04658e-07	0.999933	-6.37029e-07	0.999353	-0.104136	0.86051
ENSOCUG00000016061	NPAS1	NO	2.0618e-06	0.367303	1.35662e-06	0.999933	1.16613e-06	0.999353	3.22335	0.060893
ENSOCUG00000008001	SLC38A5	NO	4.61565e-06	0.367303	3.65465e-06	0.999933	2.10686e-06	0.999353	-0.266876	0.536554
ENSOCUG00000010409	ENSOCUG00000010409	NO	2.31037e-06	0.368528	2.14289e-06	0.875463	2.39449e-06	0.568749	0.65404	0.238537
ENSOCUG00000022007	ISLR	NO	3.96502e-06	0.368528	7.45957e-07	0.999933	1.46218e-06	0.999353	1.04696	0.143407
ENSOCUG00000001207	ESRRB	NO	-6.98105e-07	0.368528	-5.87943e-07	0.999933	-3.31737e-07	0.999353	0.0113304	0.760101
ENSOCUG00000000136	BNC1	NO	1.60153e-06	0.372325	1.68838e-06	0.560259	2.15209e-06	0.0613588	0.740587	0.0816757
ENSOCUG00000015801	ENSOCUG00000015801	NO	-3.20853e-06	0.372325	-3.02618e-06	0.887853	-2.51389e-06	0.999353	0.0128537	0.327962
ENSOCUG00000009440	LRP3	NO	3.08856e-06	0.372325	2.12232e-06	0.999933	2.01571e-06	0.999353	3.7407	0.001031
ENSOCUG00000028180	ENSOCUG00000028180	NO	-1.41842e-06	0.372325	-9.23392e-07	0.999933	-7.65946e-07	0.999353	-0.30012	0.386061
ENSOCUG00000014876	ARL5B	NO	4.54441e-06	0.372928	3.63427e-06	0.999933	4.70832e-06	0.597463	0.184682	0.784106
ENSOCUG00000002822	EFNB3	NO	4.40108e-06	0.372928	1.73295e-06	0.999933	1.93299e-06	0.999353	0.437664	0.501026
ENSOCUG00000021056	CSF1R	NO	3.38722e-06	0.372928	1.66818e-06	0.999933	1.62536e-06	0.999353	0.256575	0.687259
ENSOCUG00000035358	ENSOCUG00000035358	NO	1.49625e-06	0.372928	1.23407e-06	0.999933	3.26696e-07	0.999353	-0.157091	0.726894
ENSOCUG00000017253	ENSOCUG00000017253	NO	-3.07444e-06	0.373049	-2.7282e-06	0.907396	-3.87097e-06	0.288114	-0.389639	0.435011
ENSOCUG00000038430	NSG2	NO	-9.29627e-08	0.373049	-1.04439e-07	0.999933	-1.14839e-07	0.999353	0.119034	0.101955
ENSOCUG00000034082	CR2	NO	1.80473e-06	0.373049	1.10074e-06	0.999933	1.14839e-06	0.999353	0.812886	0.12729
ENSOCUG00000009219	KLHL12	NO	-1.1143e-05	0.373049	-6.26468e-06	0.999933	-5.12596e-06	0.999353	0.297187	0.451813
ENSOCUG00000006104	CFAP300	NO	-1.66269e-06	0.373049	-1.41275e-06	0.999933	-1.39782e-06	0.999353	-0.209761	0.599981
ENSOCUG00000001870	FAM180A	NO	1.65584e-06	0.373049	8.40317e-07	0.999933	9.71139e-07	0.999353	0.174712	0.748103
ENSOCUG00000012918	SYNPR	NO	-4.813e-08	0.373701	6.20062e-08	0.999933	6.05409e-08	0.999353	0.0589493	0.746123
ENSOCUG00000008312	STMN2	NO	-3.78718e-08	0.374997	-9.65055e-09	0.999933	6.03496e-08	0.999353	0.0814376	0.438975
ENSOCUG00000003020	FECH	NO	-1.07377e-05	0.376295	-6.21302e-06	0.999933	-5.0525e-06	0.999353	-0.792158	0.0338088
ENSOCUG00000032756	ENSOCUG00000032756	NO	1.13268e-06	0.376295	4.4258e-07	0.999933	-8.9472e-08	0.999353	-0.00736897	0.155238
ENSOCUG00000005239	SNX20	NO	2.81604e-06	0.379152	1.55923e-06	0.999933	1.38331e-06	0.999353	-0.275734	0.642919
ENSOCUG00000001587	ITGAM	NO	2.71412e-06	0.379568	1.74669e-06	0.999933	1.52539e-06	0.999353	0.198793	0.737832
ENSOCUG00000013533	IGHM	NO	1.10639e-06	0.381201	1.54921e-07	0.999933	-2.34846e-07	0.999353	0.127917	8.45785e-06
ENSOCUG00000008595	EVI2B	NO	2.3656e-06	0.381201	7.00011e-07	0.999933	4.49475e-07	0.999353	-2.75278	0.0594445
ENSOCUG00000009032	CA14	NO	-2.64979e-06	0.385456	-8.8819e-07	0.999933	-9.18369e-07	0.999353	0.304795	0.709289
ENSOCUG00000001519	RTN4RL1	NO	-4.3383e-06	0.385456	-2.72346e-06	0.999933	-2.48977e-06	0.999353	-0.202935	0.761758
ENSOCUG00000010754	NIPA1	NO	2.62865e-06	0.386623	9.03208e-07	0.999933	1.94068e-06	0.999353	0.134542	0.77793
ENSOCUG00000009034	FCRL3	NO	1.44257e-06	0.386623	-1.02857e-07	0.999933	4.13683e-07	0.999353	0.0552454	0.905309
ENSOCUG00000001246	TMCC2	NO	-3.77054e-06	0.391071	-2.33216e-06	0.999933	-1.52766e-06	0.999353	0.997292	0.155253
ENSOCUG00000000471	ARHGAP15	NO	2.29354e-06	0.391193	1.15344e-06	0.999933	8.87754e-07	0.999353	-3.25752	0.0255724
ENSOCUG00000006756	SH3BGRL2	NO	-3.55307e-06	0.391193	1.20462e-06	0.999933	1.49934e-06	0.999353	-0.252273	0.704766
ENSOCUG00000000761	NELL1	NO	-1.34054e-06	0.391439	-8.00244e-07	0.999933	-8.44751e-07	0.999353	0.0968009	0.840144
ENSOCUG00000009336	CHD1L	NO	-1.0904e-05	0.394366	-0.857491	0.0319253	-0.825272	0.0370001	-1.39383	8.32432e-05
ENSOCUG00000000322	PARN	NO	-1.15059e-05	0.394366	-9.71177e-06	0.999933	-7.65547e-06	0.999353	-0.118928	0.822357
ENSOCUG00000027549	ENSOCUG00000027549	NO	1.20387e-06	0.394786	-1.81341e-08	0.999933	-1.83698e-07	0.999353	-0.324	1.9634e-09
ENSOCUG00000011170	ENSOCUG00000011170	NO	-2.32355e-06	0.395803	-2.29835e-06	0.627072	-1.56551e-06	0.999353	0.0127734	0.242123
ENSOCUG00000007432	ACACB	NO	-4.66787e-06	0.395803	-4.86168e-06	0.760855	-4.01962e-06	0.999353	-1.81115	0.00923221
ENSOCUG00000012948	DOCK7	NO	-4.55507e-06	0.395803	-4.46061e-06	0.842445	-3.47617e-06	0.999353	-1.98241	0.00589233
ENSOCUG00000002826	ENSOCUG00000002826	NO	-1.6648e-06	0.395803	-1.63349e-06	0.848018	-1.64728e-06	0.725238	-0.00907074	0.799572
ENSOCUG00000024595	COLEC10	NO	3.20246e-06	0.395803	-3.29575e-06	0.998548	1.19113e-06	0.999353	-0.0119036	0.462702
ENSOCUG00000010796	RS1	NO	-1.54459e-06	0.395803	-1.01854e-06	0.999933	-3.2145e-07	0.999353	1.64718	0.0963273
ENSOCUG00000030538	ENSOCUG00000030538	NO	3.23845e-06	0.395803	2.08403e-06	0.999933	2.5925e-06	0.999353	0.561286	0.35491
ENSOCUG00000023958	IL1B	NO	2.0173e-06	0.395803	1.48845e-06	0.999933	2.68128e-07	0.999353	-0.28138	0.55339
ENSOCUG00000038364	ENSOCUG00000038364	NO	2.04567e-06	0.395803	1.03173e-06	0.999933	1.50121e-06	0.999353	-0.282382	0.598058
ENSOCUG00000005377	LPXN	NO	4.74155e-06	0.395803	1.91293e-06	0.999933	3.01315e-06	0.999353	-0.320579	0.613461
ENSOCUG00000006381	LY86	NO	1.79568e-06	0.395803	1.02749e-06	0.999933	4.97427e-07	0.999353	-0.235444	0.617938
ENSOCUG00000001532	LMO2	NO	-5.80987e-06	0.395803	-8.27564e-07	0.999933	-3.06731e-06	0.999353	0.242457	0.669048
ENSOCUG00000000265	SNAP91	NO	-1.38454e-06	0.395803	-1.02965e-06	0.999933	-1.09477e-06	0.999353	-0.159354	0.737959
ENSOCUG00000002000	SGCD	NO	3.54646e-06	0.395803	1.86362e-06	0.999933	2.39878e-06	0.999353	0.0594608	0.920295
ENSOCUG00000004314	TRPM1	NO	-4.79349e-06	0.395803	9.23008e-08	0.999933	1.37344e-06	0.999353	-0.024051	0.972039
ENSOCUG00000003528	ATOH8	NO	2.14067e-06	0.395803	4.3434e-07	0.999933	5.62295e-07	0.999353	6.62591e-05	0.999468
ENSOCUG00000024434	ENSOCUG00000024434	NO	-5.18814e-07	0.395803	-4.36044e-07	0.999933	7.79145e-08	0.999353	-0.185341	NA
ENSOCUG00000035674	ENSOCUG00000035674	NO	8.45956e-07	0.395803	1.28925e-07	0.999933	-9.12906e-08	NA	-0.00379532	NA
ENSOCUG00000024041	LXN	NO	-5.46881e-06	0.400493	-7.02022e-06	0.182623	-7.02004e-06	0.175409	-2.94118	3.62458e-06
ENSOCUG00000012046	SNX24	NO	-7.05587e-06	0.400493	-1.74837e-07	0.999933	-3.10924e-06	0.999353	-0.993651	0.0462467
ENSOCUG00000026054	SENP8	NO	-5.63963e-06	0.400493	-3.47551e-06	0.999933	-2.33021e-06	0.999353	-0.886907	0.169605
ENSOCUG00000011526	AADAT	NO	-4.44149e-06	0.400493	-3.59347e-06	0.999933	-3.78267e-06	0.999353	-0.673585	0.295291
ENSOCUG00000003403	ENSOCUG00000003403	NO	2.08937e-06	0.400493	7.98669e-07	0.999933	4.9181e-07	0.999353	-0.182381	0.729955
ENSOCUG00000037016	SMIM40	NO	-1.02121e-06	0.400493	-8.07054e-07	0.999933	-6.0952e-07	0.999353	-0.00430485	0.803611
ENSOCUG00000023845	ENSOCUG00000023845	NO	8.58775e-07	0.400493	3.76855e-07	0.999933	3.85674e-07	0.999353	-0.00336843	0.986719
ENSOCUG00000004460	BNC2	NO	-2.81998e-06	0.402102	-2.99283e-06	0.621294	-2.55013e-06	0.94311	-3.09997	0.00643677
ENSOCUG00000039349	ENSOCUG00000039349	NO	-1.28539e-06	0.403161	-7.65615e-07	0.999933	-1.65001e-07	0.999353	5.49531	0.0309873
ENSOCUG00000003999	CAMK1G	NO	-1.87694e-06	0.404292	-2.23728e-06	0.400102	-2.18532e-06	0.420245	-0.53505	0.245113
ENSOCUG00000017842	ZNF112	NO	-1.4381e-05	0.404292	-6.51131e-06	0.999933	-9.53205e-06	0.999353	0.870841	0.026686
ENSOCUG00000001813	ARG1	NO	-2.39436e-06	0.404292	-2.0484e-07	0.999933	1.41079e-06	0.999353	-1.32668	0.120773
ENSOCUG00000023708	ENSOCUG00000023708	NO	-3.64253e-06	0.404292	-3.31901e-07	0.999933	3.18471e-07	0.999353	-0.0147833	0.461626
ENSOCUG00000005799	CCDC110	NO	-2.65206e-06	0.404292	-8.942e-07	0.999933	-2.41938e-06	0.999353	-0.211795	0.662131
ENSOCUG00000029292	ENSOCUG00000029292	NO	1.2443e-06	0.404292	4.77317e-07	0.999933	9.29668e-07	0.999353	-0.000391519	0.739277
ENSOCUG00000036065	ENSOCUG00000036065	NO	1.81866e-06	0.404292	5.77448e-07	0.999933	2.50955e-06	0.999353	0.0929627	0.866658
ENSOCUG00000001855	ENSOCUG00000001855	NO	1.66592e-06	0.404292	3.17726e-07	0.999933	-4.25549e-09	0.999353	0.0911405	0.998106
ENSOCUG00000007896	ENSOCUG00000007896	NO	1.3901e-06	0.404292	7.8573e-07	0.999933	6.8192e-07	0.999353	-0.175204	NA
ENSOCUG00000003144	BPGM	NO	-4.26056e-06	0.405465	-4.11398e-06	0.888926	-4.08203e-06	0.826467	-1.61192	0.0223571
ENSOCUG00000009248	FBXO4	NO	-1.08913e-05	0.405465	7.6193e-06	0.999933	9.14722e-06	0.999353	-0.74154	0.0675447
ENSOCUG00000036909	ENSOCUG00000036909	NO	3.10977e-06	0.405465	1.28218e-06	0.999933	1.13472e-06	0.999353	0.14293	0.809759
ENSOCUG00000039231	SNAPC5	NO	-4.85314e-06	0.405465	-2.37246e-06	0.999933	-3.53579e-06	0.999353	0.0837139	0.918745
ENSOCUG00000035688	ENSOCUG00000035688	NO	-1.94746e-06	0.407216	-1.2444e-06	0.999933	-1.34653e-06	0.999353	-0.106142	0.680699
ENSOCUG00000006895	GFAP	NO	1.60805e-06	0.408173	1.53824e-06	0.936144	8.91554e-07	0.999353	6.25247	0.00327372
ENSOCUG00000016839	CSRNP3	NO	-1.79952e-06	0.408173	-1.48581e-06	0.999933	-1.84021e-06	0.849566	0.328184	0.453799
ENSOCUG00000000988	SEC31B	NO	5.75672e-06	0.408173	4.59571e-06	0.999933	3.67857e-06	0.999353	3.41299	1.82335e-07
ENSOCUG00000024481	CAPN3	NO	5.09239e-06	0.408173	3.72507e-06	0.999933	4.00701e-06	0.999353	1.0151	0.214709
ENSOCUG00000014828	BDKRB2	NO	-1.18357e-06	0.408173	-1.01564e-06	0.999933	-9.275e-07	0.999353	-0.38015	0.308871
ENSOCUG00000004364	ENSOCUG00000004364	NO	-2.48257e-06	0.408173	2.78944e-06	0.999933	1.35605e-06	0.999353	0.60679	0.347077
ENSOCUG00000003269	MYRF	NO	-2.5556e-06	0.408173	2.53779e-06	0.999933	2.37034e-06	0.999353	-0.448462	0.474854
ENSOCUG00000002253	CORO1A	NO	2.47185e-06	0.408173	9.29277e-07	0.999933	4.17827e-07	0.999353	-0.294003	0.628619
ENSOCUG00000016115	RAC2	NO	1.94098e-06	0.408173	4.19784e-07	0.999933	3.74318e-07	0.999353	-0.192536	0.734034
ENSOCUG00000003759	RSBN1	NO	2.96624e-06	0.409856	1.1255e-06	0.999933	1.19775e-06	0.999353	3.20942	0.00143441
ENSOCUG00000003589	ENO2	NO	-2.06082e-06	0.409856	4.79571e-07	0.999933	6.24741e-07	0.999353	3.53703	0.00531887
ENSOCUG00000000857	FUT10	NO	5.41255e-06	0.414785	3.77933e-06	0.999933	3.3024e-06	0.999353	0.284033	0.653871
ENSOCUG00000015541	TRIM9	NO	-1.91777e-06	0.415129	-1.56743e-07	0.999933	-3.09116e-07	0.999353	0.195693	0.747499
ENSOCUG00000016642	PROM1	NO	-2.34624e-06	0.419241	2.13993e-07	0.999933	-6.09702e-08	0.999353	3.45214	0.00544382
ENSOCUG00000008956	PCTP	NO	5.23842e-06	0.42005	5.00069e-06	0.998548	4.9801e-06	0.909274	2.22912	0.0255524
ENSOCUG00000014522	ENSOCUG00000014522	NO	-2.63285e-06	0.42005	-2.41178e-06	0.998548	-2.1202e-06	0.999353	-3.51965	0.00806477
ENSOCUG00000003542	TM4SF18	NO	2.35524e-06	0.42005	5.71324e-07	0.999933	6.21062e-07	0.999353	0.367682	0.48462
ENSOCUG00000004588	GJB1	NO	-3.03533e-06	0.42005	-1.22567e-06	0.999933	-1.32781e-06	0.999353	0.25647	0.659968
ENSOCUG00000002791	BLVRB	NO	3.36083e-06	0.42005	7.68639e-07	0.999933	1.01239e-06	0.999353	0.101794	0.882314
ENSOCUG00000010756	DLL4	NO	-1.90579	0.42005	1.38529e-06	0.999933	1.99903e-06	0.999353	-0.0354343	0.91213
ENSOCUG00000009103	HLA-DRA	NO	2.57934e-06	0.422627	1.07829e-06	0.999933	8.48682e-07	0.999353	-0.789159	0.250748
ENSOCUG00000027187	ENSOCUG00000027187	NO	2.85072e-06	0.422627	1.68953e-06	0.999933	2.27338e-06	0.999353	0.257025	0.589087
ENSOCUG00000002633	OTX2	NO	-4.34874e-07	0.422627	5.1458e-08	0.999933	5.64678e-08	0.999353	0.0256544	0.855442
ENSOCUG00000016140	TBXAS1	NO	3.15896e-06	0.425077	7.47299e-07	0.999933	1.04278e-06	0.999353	-0.125862	0.833352
ENSOCUG00000015667	SH3RF2	NO	1.83553e-06	0.426547	1.49021e-06	0.999933	1.82507e-06	0.76287	0.556971	0.261958
ENSOCUG00000015924	MCM2	NO	-5.84634e-06	0.42927	-2.36614e-06	0.999933	-2.96323e-06	0.999353	0.310786	0.613159
ENSOCUG00000007153	CPNE6	NO	-1.39466e-06	0.429673	-1.13586e-06	0.999933	1.38509e-08	0.999353	6.93575	0.00510123
ENSOCUG00000026867	LTK	NO	2.49888e-06	0.429673	1.64574e-06	0.999933	1.89071e-06	0.999353	1.33182	0.152328
ENSOCUG00000021506	FOS	NO	-2.51379e-06	0.430831	-1.5416	0.560259	-9.18513e-07	0.999353	-0.649476	0.310996
ENSOCUG00000003863	CD74	NO	2.86313e-06	0.430831	8.13872e-07	0.999933	5.84928e-07	0.999353	-0.261382	0.685445
ENSOCUG00000003467	PSCA	NO	1.18716e-06	0.430831	-2.79044e-08	0.999933	8.43538e-07	0.999353	-0.00286189	0.749215
ENSOCUG00000006540	PLCB2	NO	2.54607e-06	0.431054	9.62469e-07	0.999933	9.95109e-07	0.999353	-0.194356	0.758032
ENSOCUG00000025387	ENSOCUG00000025387	NO	5.06371e-06	0.432733	2.55641e-07	0.999933	3.01286e-06	0.999353	-1.00331	0.087804
ENSOCUG00000023426	SYN3	NO	-1.80927e-06	0.432733	-1.21505e-06	0.999933	-1.89093e-06	0.999353	0.172298	0.875271
ENSOCUG00000001748	TMTC1	NO	4.47935e-06	0.433757	2.58026e-06	0.999933	3.58773e-06	0.999353	0.171944	0.805197
ENSOCUG00000027445	TCIM	NO	-2.98997e-06	0.433784	-3.29345e-06	0.760855	-1.72702e-06	0.999353	-0.0110228	0.262878
ENSOCUG00000001938	LSS	NO	-6.23375e-06	0.433784	-6.41522e-06	0.806735	-6.4801e-06	0.663561	-0.561681	0.291607
ENSOCUG00000014904	EPAS1	NO	-4.94634e-06	0.433784	3.05097e-07	0.999933	6.95057e-07	0.999353	0.045239	0.950454
ENSOCUG00000023063	ENSOCUG00000023063	NO	2.23357e-06	0.433919	1.96804e-06	0.999933	1.94389e-06	0.999353	0.135935	0.771097
ENSOCUG00000038138	TMEM265	NO	-1.67403e-06	0.438735	-1.73058e-06	0.760855	-2.00153e-06	0.369458	0.0126589	0.533576
ENSOCUG00000016522	PDE1A	NO	-3.9198e-06	0.438945	-9.33121e-07	0.999933	4.19002e-07	0.999353	-3.72792	2.27114e-09
ENSOCUG00000027440	ENSOCUG00000027440	NO	1.20041e-06	0.441557	1.25366e-06	0.560259	1.28875e-06	0.65344	0.799663	0.0442292
ENSOCUG00000004531	ANKRD6	NO	-2.94353e-06	0.441657	-3.07572e-06	0.842445	-2.4862e-06	0.999353	-0.794604	0.232081
ENSOCUG00000027815	ENSOCUG00000027815	NO	1.979e-06	0.445397	-2.38184e-08	0.999933	5.94212e-07	0.999353	-0.257854	0.635359
ENSOCUG00000016209	CALCOCO2	NO	-6.95007e-06	0.446444	-7.28853e-06	0.767662	-5.43389e-06	0.999353	-1.27984	0.00604296
ENSOCUG00000015143	C1QB	NO	2.84018e-06	0.446444	1.27586e-06	0.999933	5.26111e-07	0.999353	-0.0495027	0.9538
ENSOCUG00000027394	ENSOCUG00000027394	NO	1.41405e-06	0.447124	9.59067e-08	0.999933	5.15311e-08	0.999353	0.0174891	0.966327
ENSOCUG00000012140	ENSOCUG00000012140	NO	1.73941e-06	0.44745	4.1874e-06	0.0380896	3.28801e-06	0.345293	3.10174	0.0182432
ENSOCUG00000005354	BMS1	NO	1.11953e-05	0.450725	4.39758e-06	0.999933	5.21209e-06	0.999353	0.770338	0.0200519
ENSOCUG00000007082	ENSOCUG00000007082	NO	-3.8864e-06	0.450725	-2.47981e-06	0.999933	-1.5307e-06	0.999353	0.8213	0.191738
ENSOCUG00000035321	ENSOCUG00000035321	NO	-1.30882e-06	0.450725	1.36858e-08	0.999933	3.97419e-08	0.999353	0.000709688	0.256681
ENSOCUG00000034885	ENSOCUG00000034885	NO	1.48101e-06	0.450725	-2.22029e-07	0.999933	4.12211e-07	NA	0.186287	NA
ENSOCUG00000004268	ECPAS	NO	1.59289e-05	0.455092	5.53627e-06	0.999933	9.40048e-06	0.999353	-0.0469522	0.898586
ENSOCUG00000014678	KLHL34	NO	-1.61382e-06	0.45743	-1.60628e-06	0.888926	-1.61946e-06	0.801817	-2.04777	0.0560172
ENSOCUG00000026192	RHOF	NO	3.25215e-06	0.45743	3.36579e-06	0.998548	2.32872e-06	0.999353	0.805216	0.180257
ENSOCUG00000002719	EPN3	NO	2.83723e-06	0.45743	2.07483e-06	0.999933	2.68824e-06	0.902627	0.932877	0.204755
ENSOCUG00000000777	ENSOCUG00000000777	NO	-1.76603e-06	0.45743	3.9811e-07	0.999933	-5.38468e-07	0.999353	-0.01494	0.20737
ENSOCUG00000022876	TMEM106A	NO	4.45296e-06	0.45743	3.83373e-06	0.999933	3.70965e-06	0.999353	0.690905	0.317748
ENSOCUG00000016351	HSD17B12	NO	-3.95217e-06	0.45743	-3.38633e-06	0.999933	-3.24713e-06	0.999353	0.331075	0.610533
ENSOCUG00000012911	ENSOCUG00000012911	NO	1.40644e-06	0.45743	1.34466e-07	0.999933	-2.69817e-07	0.999353	-0.007387	0.65781
ENSOCUG00000005330	ACADSB	NO	-9.16869e-06	0.458102	-7.4674e-06	0.999933	-6.5298e-06	0.999353	-1.63623	6.87895e-06
ENSOCUG00000013081	ANGPTL7	NO	1.46755e-06	0.459332	1.43229e-06	0.898608	1.56851e-06	0.607285	3.00011	0.0567934
ENSOCUG00000000974	ENSOCUG00000000974	NO	2.41472e-06	0.459332	4.44994e-07	0.999933	7.28972e-07	0.999353	0.969477	0.139194
ENSOCUG00000012159	TMEM132E	NO	-1.67434e-06	0.459332	-1.19414e-06	0.999933	-8.57742e-07	0.999353	0.517057	0.303295
ENSOCUG00000009634	ENSOCUG00000009634	NO	-3.322e-06	0.459332	-2.8393e-06	0.999933	-2.76244e-06	0.999353	-0.0752258	0.893364
ENSOCUG00000027795	ENSOCUG00000027795	NO	1.52616e-06	0.459851	-6.278e-07	0.999933	1.12893e-06	0.999353	0.0493908	0.886625
ENSOCUG00000013551	ENSOCUG00000013551	NO	3.00137e-06	0.460869	1.48859e-06	0.999933	1.32345e-06	0.999353	-0.583695	0.368896
ENSOCUG00000006703	LTB	NO	1.5489e-06	0.461952	7.73642e-08	0.999933	2.3871e-07	0.999353	-0.236419	0.596118
ENSOCUG00000006589	RESF1	NO	4.13052e-06	0.462227	4.47889e-06	0.698518	5.13253e-06	0.313199	0.993061	0.154089
ENSOCUG00000025449	CPT1B	NO	2.28081e-06	0.462227	7.31137e-07	0.999933	1.13489e-06	0.999353	6.2035	2.6149e-06
ENSOCUG00000007421	DYRK3	NO	-5.06909e-06	0.462227	-2.91644e-06	0.999933	-4.06656e-06	0.999353	-0.729871	0.242452
ENSOCUG00000027251	C1orf54	NO	1.89254e-06	0.462377	4.21786e-07	0.999933	1.49486e-07	0.999353	-3.82048	0.0604093
ENSOCUG00000011172	OPCML	NO	1.35131e-06	0.46246	1.14805e-06	0.999933	1.24481e-06	0.999353	7.10013	0.0212863
ENSOCUG00000013321	ENSOCUG00000013321	NO	-1.67791e-06	0.46246	-6.68261e-07	0.999933	-8.48402e-07	0.999353	-0.0069475	0.0610667
ENSOCUG00000008965	CYTH1	NO	-9.33874e-06	0.46246	-8.51188e-06	0.999933	-7.97127e-06	0.999353	-0.787062	0.0744652
ENSOCUG00000023000	ARHGEF19	NO	1.87303e-06	0.464207	1.88302e-06	0.888926	1.59138e-06	0.999353	1.70365	0.0873119
ENSOCUG00000000236	RGMA	NO	3.68349e-06	0.464207	3.71187e-06	0.888926	3.30366e-06	0.999353	1.53773	0.110035
ENSOCUG00000007309	IKZF2	NO	1.77034e-06	0.464377	1.74051e-06	0.917092	1.4886e-06	0.999353	0.29473	0.52563
ENSOCUG00000000850	NECAB3	NO	-2.50899e-06	0.464377	-1.07223e-06	0.999933	-1.66817e-06	0.999353	-0.353466	0.538553
ENSOCUG00000003928	SEPTIN6	NO	-3.10097e-06	0.467731	-3.80536e-06	0.65469	-3.58935e-06	0.726953	-0.0960688	0.890765
ENSOCUG00000028062	ENSOCUG00000028062	NO	1.86998e-06	0.467731	1.17797e-06	0.999933	1.07382e-06	0.999353	-0.0935886	0.890188
ENSOCUG00000024216	ENSOCUG00000024216	NO	2.0805e-06	0.469197	6.71864e-07	0.999933	2.29458e-07	0.999353	-0.10238	0.859979
ENSOCUG00000030029	ENSOCUG00000030029	NO	-8.89636e-08	0.469679	-1.38982e-07	0.999933	-1.99085e-08	0.999353	0.0881157	0.186011
ENSOCUG00000012339	PEG3	NO	2.37732e-06	0.469679	1.22245e-06	0.999933	2.0277e-06	0.999353	0.363551	0.5307
ENSOCUG00000035125	ENSOCUG00000035125	NO	7.42416e-07	0.469679	9.10981e-09	0.999933	4.50886e-07	NA	0.101247	NA
ENSOCUG00000014728	ENSOCUG00000014728	NO	1.55691e-06	0.473479	1.03783e-06	0.999933	1.47544e-06	0.773801	0.190611	0.478162
ENSOCUG00000032641	ENSOCUG00000032641	NO	1.7127e-06	0.478744	1.50682e-06	0.999933	1.31202e-06	0.999353	4.20926	0.0397993
ENSOCUG00000005976	ENSOCUG00000005976	NO	1.53224e-06	0.480137	2.16564e-07	0.999933	4.87452e-08	0.999353	-5.78729	0.022489
ENSOCUG00000022573	HLA-DMA	NO	3.04201e-06	0.482071	6.41317e-07	0.999933	2.75566e-08	0.999353	-0.126974	0.858568
ENSOCUG00000003413	NEMP2	NO	6.88291e-06	0.48469	9.38521e-06	0.311623	7.20615e-06	0.902627	-0.175112	0.787487
ENSOCUG00000004297	OTOA	NO	-1.01222e-06	0.48469	-7.39982e-07	0.999933	-1.12814e-06	0.65344	-0.299103	NA
ENSOCUG00000008294	UPK1B	NO	1.19528e-06	0.48469	5.64395e-07	0.999933	1.30174e-06	0.665749	0.240739	NA
ENSOCUG00000031405	ENSOCUG00000031405	NO	2.23848e-06	0.48469	1.69202e-06	0.999933	2.44583e-06	0.673395	7.59142	0.000236294
ENSOCUG00000005659	PHF19	NO	-6.86322e-06	0.48469	-6.30299e-06	0.999933	-6.81735e-06	0.857722	-1.13431	0.015663
ENSOCUG00000003681	RSPO3	NO	-3.19887e-06	0.48469	-1.57146e-06	0.999933	6.33713e-07	0.999353	-0.00922753	0.549544
ENSOCUG00000002849	CCL14	NO	2.40356e-06	0.48469	1.09925e-06	0.999933	1.28719e-06	0.999353	-0.187125	0.76928
ENSOCUG00000027925	ENSOCUG00000027925	NO	1.41124e-06	0.48469	5.68759e-07	0.999933	5.91485e-07	0.999353	-0.11787	0.796491
ENSOCUG00000023167	ENSOCUG00000023167	NO	1.06036e-06	0.48469	9.99258e-07	0.999933	-2.59051e-07	0.999353	-0.00481667	0.905843
ENSOCUG00000026372	CNR2	NO	1.1575e-06	0.48469	2.21546e-07	0.999933	-2.80641e-07	0.999353	-0.0073277	NA
ENSOCUG00000007668	PTK2B	NO	-4.95132e-06	0.488651	-3.45679e-06	0.999933	-3.38167e-06	0.999353	-2.00421	0.00144157
ENSOCUG00000026233	PLAAT2	NO	-1.68999e-06	0.488651	-4.21027e-07	0.999933	3.04836e-07	0.999353	-0.00927956	0.470056
ENSOCUG00000013807	SPAG5	NO	-3.60887e-06	0.490806	-4.44947e-06	0.346276	-5.48981e-06	0.0591811	-0.661902	0.315491
ENSOCUG00000015347	TMEM108	NO	-2.60153e-06	0.490806	-2.16495e-06	0.999933	-2.96186e-06	0.663561	0.0494739	0.96074
ENSOCUG00000003036	SIAE	NO	-4.20112e-06	0.490806	-2.97911e-06	0.999933	-3.10639e-06	0.999353	-1.92169	0.0219177
ENSOCUG00000002004	CSNK1E	NO	5.94806e-06	0.490806	2.9571e-06	0.999933	2.80093e-06	0.999353	0.540117	0.319588
ENSOCUG00000005009	PLK4	NO	-3.22355e-06	0.490806	-2.37264e-06	0.999933	-2.10185e-06	0.999353	-0.591519	0.364749
ENSOCUG00000005208	ENSOCUG00000005208	NO	3.57339e-06	0.490806	2.59295e-06	0.999933	2.63007e-06	0.999353	0.240455	0.692521
ENSOCUG00000024196	FBXO17	NO	2.72311e-06	0.490806	2.42629e-06	0.999933	2.04868e-06	0.999353	0.207955	0.721773
ENSOCUG00000008253	TFPI	NO	-3.87264e-06	0.491699	-2.47078e-06	0.999933	-1.7819e-06	0.999353	-3.74507	0.054667
ENSOCUG00000008153	MATN1	NO	3.19314e-06	0.491699	5.41347e-07	0.999933	8.46082e-07	0.999353	-0.286183	0.663428
ENSOCUG00000001715	GCFC2	NO	6.51e-06	0.492114	7.94365e-06	0.560259	8.95052e-06	0.274029	0.308245	0.635359
ENSOCUG00000038517	KCNJ9	NO	-1.61691e-06	0.492114	-1.37314e-06	0.999933	-7.33073e-07	0.999353	0.518257	0.303891
ENSOCUG00000006026	ENSOCUG00000006026	NO	-8.08351e-06	0.500561	-4.57378e-06	0.999933	-6.47956e-06	0.999353	-0.230529	0.642376
ENSOCUG00000025906	VAMP5	NO	3.15669e-06	0.505682	1.76671e-06	0.999933	2.06045e-06	0.999353	-0.201301	0.763155
ENSOCUG00000010397	ELFN2	NO	-9.9778e-08	0.507117	3.41031e-09	0.999933	2.12214e-07	0.999353	6.70981	0.0427761
ENSOCUG00000037670	ENSOCUG00000037670	NO	7.32376e-07	0.507117	5.52588e-07	0.999933	4.19172e-08	0.999353	-0.00500982	0.869936
ENSOCUG00000007731	PDZRN3	NO	3.98716e-06	0.50777	4.35568e-06	0.767662	4.95753e-06	0.36377	1.52584	0.0328356
ENSOCUG00000008760	MTX2	NO	-1.07957e-05	0.50777	-6.8615e-06	0.999933	-4.46044e-06	0.999353	-0.765043	0.0395908
ENSOCUG00000029714	ERICH4	NO	-1.54498e-07	0.508621	1.15737e-06	0.311623	-2.32442e-08	0.999353	-0.000145832	0.412833
ENSOCUG00000016508	SLC12A1	NO	1.11261e-06	0.508621	1.22979e-06	0.832869	1.3279e-06	0.440287	0.32984	NA
ENSOCUG00000009395	CNTN1	NO	-2.72072e-06	0.509126	1.29436e-07	0.999933	-5.72111e-08	0.999353	0.273004	0.679178
ENSOCUG00000012402	UPK3B	NO	2.31581e-06	0.510977	1.2187e-06	0.999933	9.07722e-07	0.999353	2.80293	0.0597995
ENSOCUG00000003769	MSMO1	NO	-4.27791e-06	0.510977	-3.11303e-06	0.999933	-3.29858e-06	0.999353	-0.56602	0.371736
ENSOCUG00000005933	ENSOCUG00000005933	NO	8.91473e-07	0.512049	9.1685e-07	0.888926	8.48476e-07	0.999353	0.202746	0.521023
ENSOCUG00000001867	SLC13A4	NO	-2.30709e-06	0.512069	-2.78707e-06	0.497696	-2.31806e-06	0.924247	-3.2792	0.00643677
ENSOCUG00000011745	HSPA2	NO	3.38357e-06	0.512069	3.62891e-06	0.841235	3.73271e-06	0.663561	0.698806	0.302565
ENSOCUG00000001991	C1QL3	NO	-1.21859e-06	0.512069	-1.33378e-06	0.888926	-1.14248e-06	0.999353	-0.164719	0.735715
ENSOCUG00000016241	TP53INP1	NO	2.96243e-06	0.512069	2.90455e-06	0.998548	3.45229e-06	0.505177	0.493577	0.425967
ENSOCUG00000016740	DPF3	NO	-2.21892e-06	0.512069	-1.3322e-06	0.999933	-8.71033e-07	0.999353	1.84594	0.051976
ENSOCUG00000023579	ENSOCUG00000023579	NO	3.22566e-06	0.512069	1.91261e-06	0.999933	2.9094e-06	0.999353	1.60337	0.10603
ENSOCUG00000017963	PRPH2	NO	-6.2938e-07	0.512069	-5.16017e-07	0.999933	-2.15711e-07	0.999353	0.103644	0.287891
ENSOCUG00000022574	FAM163A	NO	-1.80142e-06	0.512069	-4.25206e-07	0.999933	-7.7282e-07	0.999353	-0.434225	0.392705
ENSOCUG00000016877	PCDH20	NO	-1.9938e-06	0.512069	-1.62178e-06	0.999933	-7.39044e-07	0.999353	0.316436	0.544289
ENSOCUG00000027846	DNAJB5	NO	-4.14597e-06	0.512069	-2.65293e-06	0.999933	-4.21996e-06	0.999353	-0.0134549	0.985692
ENSOCUG00000015600	CDH7	NO	-1.2557e-06	0.516675	-1.07073e-06	0.999933	-1.06239e-06	0.999353	-0.405879	0.297322
ENSOCUG00000032815	C3orf62	NO	-1.98932e-06	0.518634	-1.92856e-06	0.998548	-1.74863e-06	0.999353	-0.143239	0.584556
ENSOCUG00000017302	SLIT3	NO	3.64405e-06	0.518634	3.24725e-06	0.999933	2.993e-06	0.999353	0.985009	0.152949
ENSOCUG00000004385	KCNV2	NO	-9.68959e-08	0.518634	-2.56132e-09	0.999933	-4.8666e-08	0.999353	0.0695256	0.511135
ENSOCUG00000024546	ENSOCUG00000024546	NO	3.51468e-06	0.520486	3.95005e-07	0.999933	5.81893e-07	0.999353	0.577388	0.374437
ENSOCUG00000027943	C19orf38	NO	2.22853e-06	0.520486	1.02646e-06	0.999933	1.48255e-07	0.999353	-0.196483	0.716943
ENSOCUG00000002569	ENSOCUG00000002569	NO	-1.30941e-07	0.520492	5.86812e-08	0.999933	4.8316e-08	0.999353	0.0685956	0.388678
ENSOCUG00000014051	IL17RD	NO	2.71652e-06	0.523037	2.53561e-06	0.999933	3.01947e-06	0.663561	0.0792407	0.910976
ENSOCUG00000011107	TMEM163	NO	-1.64473e-06	0.523037	-7.0949e-07	0.999933	-7.34444e-07	0.999353	3.07055	0.0547229
ENSOCUG00000015721	CD180	NO	2.53521e-06	0.523037	2.45865e-07	0.999933	-9.77434e-08	0.999353	-0.121261	0.845439
ENSOCUG00000009013	ENSOCUG00000009013	NO	-9.94162e-07	0.523037	-6.80132e-07	0.999933	-6.8929e-07	NA	0.0148031	NA
ENSOCUG00000025160	TCAP	NO	7.08871e-07	0.524069	3.8625e-07	0.999933	4.23178e-07	0.999353	0.268097	0.228632
ENSOCUG00000016051	SNN	NO	-4.51299e-06	0.524069	-1.7262e-06	0.999933	-3.04719e-06	0.999353	0.159108	0.81351
ENSOCUG00000012644	GAD1	NO	-1.47377e-06	0.529928	-4.17598e-07	0.999933	-6.59282e-09	0.999353	0.858803	0.159191
ENSOCUG00000016324	CIT	NO	-3.81844e-06	0.534092	-5.49833e-06	0.182247	-5.0535e-06	0.31905	-2.34703	0.00278468
ENSOCUG00000001370	G6PC2	NO	-4.38697e-08	0.534092	4.73917e-08	0.999933	6.02442e-08	0.999353	0.0669495	0.669624
ENSOCUG00000003148	CUTC	NO	-7.98017e-06	0.537909	-6.33754e-06	0.999933	-5.55528e-06	0.999353	-0.416109	0.422147
ENSOCUG00000008686	TNK2	NO	7.07324e-06	0.539566	5.16742e-06	0.999933	4.16775e-06	0.999353	2.15291	1.29937e-06
ENSOCUG00000017118	ADIPOR2	NO	-4.39838e-06	0.547931	-4.44561e-06	0.998548	-4.51518e-06	0.881631	-1.25932	0.0531557
ENSOCUG00000005595	NEUROD4	NO	-2.45093e-08	0.547931	-5.67268e-08	0.999933	1.61796e-07	0.999353	0.10251	0.192723
ENSOCUG00000030145	ENSOCUG00000030145	NO	1.50621e-06	0.549761	8.54069e-07	0.999933	7.75473e-07	0.999353	6.35252	0.00589233
ENSOCUG00000029623	ATP2B3	NO	-2.13931e-06	0.549992	-2.31727e-06	0.952102	-2.12657e-06	0.999353	0.0237334	0.974111
ENSOCUG00000005238	DGKG	NO	1.53514e-06	0.550845	1.77701e-06	0.933956	1.93205e-06	0.665749	0.553365	0.259167
ENSOCUG00000001655	ENSOCUG00000001655	NO	-1.62904e-06	0.552267	-1.90501e-06	0.68233	-1.96202e-06	0.559432	-2.09274	0.0683145
ENSOCUG00000025722	AHSP	NO	-1.23897e-06	0.553856	-1.29441e-06	0.998548	-1.4707e-06	0.663561	0.00166804	NA
ENSOCUG00000033356	ENSOCUG00000033356	NO	6.33323e-06	0.553856	4.28365e-06	0.999933	1.94299e-06	0.999353	2.81838	0.0221285
ENSOCUG00000007493	ENSOCUG00000007493	NO	-4.04039e-06	0.553856	-3.89112e-06	0.999933	-3.64985e-06	0.999353	-1.65476	0.0254623
ENSOCUG00000002401	ENSOCUG00000002401	NO	-2.28247e-06	0.553856	-1.95974e-06	0.999933	-2.02189e-06	0.999353	0.198971	0.750451
ENSOCUG00000012286	ASB14	NO	-7.41291e-07	0.553856	-4.93816e-07	0.999933	-3.42739e-07	NA	-0.220579	NA
ENSOCUG00000007208	MSC	NO	1.29731e-06	0.557891	-3.17782e-07	0.999933	1.61649e-06	0.999353	-0.00655845	0.754733
ENSOCUG00000024560	GJD2	NO	-7.91276e-08	0.558079	-6.02952e-09	0.999933	4.93323e-08	0.999353	0.102545	0.231166
ENSOCUG00000017125	GPR19	NO	-2.89318e-06	0.559748	-1.63237e-06	0.999933	-3.22724e-06	0.736068	0.154053	0.795963
ENSOCUG00000023252	ENSOCUG00000023252	NO	-2.54745e-06	0.562042	-2.79096e-06	0.833191	-2.69649e-06	0.826467	-1.71088	0.0664896
ENSOCUG00000011941	HVCN1	NO	4.72458e-06	0.562042	2.05127e-06	0.999933	2.39664e-06	0.999353	0.229911	0.727133
ENSOCUG00000021929	ENSOCUG00000021929	NO	1.61433e-06	0.564608	5.96553e-07	0.999933	-5.19182e-08	0.999353	-0.00702793	NA
ENSOCUG00000025705	ENSOCUG00000025705	NO	1.51846e-06	0.569451	5.64213e-07	0.999933	-5.50885e-07	0.999353	-0.0113919	0.679113
ENSOCUG00000037898	ENSOCUG00000037898	NO	-1.11599e-06	0.570494	-1.30304e-06	0.65469	-8.26113e-07	0.999353	0.0941473	0.236568
ENSOCUG00000015138	C1QC	NO	2.61837e-06	0.570494	1.59678e-06	0.999933	1.36912e-06	0.999353	-0.309332	0.63193
ENSOCUG00000001040	NEIL3	NO	-1.85005e-06	0.571017	-2.10273e-06	0.690647	-1.46122e-06	0.999353	-0.00833889	0.0614707
ENSOCUG00000002685	ADCY8	NO	-2.32376e-06	0.571017	-5.89392e-07	0.999933	-7.21482e-07	0.999353	0.0740813	0.917229
ENSOCUG00000009858	KLHL30	NO	2.16091e-06	0.571017	4.52615e-07	0.999933	1.41667e-06	0.999353	-0.051463	0.936826
ENSOCUG00000009769	IGSF1	NO	-2.48565e-06	0.573653	-1.33579e-06	0.999933	-1.92938e-06	0.999353	0.12258	0.790658
ENSOCUG00000015619	CALB2	NO	-1.64459e-06	0.576898	-6.39071e-07	0.999933	2.60866e-07	0.999353	5.00282	0.00131429
ENSOCUG00000000723	ENSOCUG00000000723	NO	3.56444e-06	0.577915	6.05072e-06	0.179048	5.3351e-06	0.420245	0.760068	0.259167
ENSOCUG00000011686	SLC38A3	NO	-1.94131e-06	0.581144	-4.2655e-07	0.999933	-2.96668e-07	0.999353	3.52427	0.00759122
ENSOCUG00000023009	ARL8A	NO	5.47529e-06	0.581144	4.49582e-06	0.999933	3.38866e-06	0.999353	0.804177	0.170962
ENSOCUG00000011627	HRH2	NO	2.26142e-06	0.581144	-4.45311e-07	0.999933	-4.94568e-07	0.999353	-0.679013	0.277389
ENSOCUG00000011209	SPATA5L1	NO	-9.2034e-06	0.585249	-4.52821e-06	0.999933	-5.35697e-06	0.999353	-0.282575	0.614839
ENSOCUG00000003995	DIPK1C	NO	-1.22949e-06	0.585249	-1.19051e-06	0.999933	-1.27972e-06	0.999353	-0.19832	0.686658
ENSOCUG00000008985	EBF1	NO	-1.98909e-06	0.586312	-1.69702e-07	0.999933	-1.73677e-07	0.999353	0.316264	0.571538
ENSOCUG00000017370	FRMD4A	NO	6.95447e-06	0.586501	6.22201e-06	0.999933	7.92905e-06	0.773801	0.0365521	0.95472
ENSOCUG00000008029	ADRA1D	NO	9.96327e-07	0.588901	6.46025e-07	0.999933	7.15325e-07	0.999353	0.513074	0.119125
ENSOCUG00000014246	SORD	NO	-7.10592e-06	0.588901	-1.79749e-06	0.999933	-4.85585e-06	0.999353	0.246008	0.657502
ENSOCUG00000007293	CLPX	NO	1.07396e-05	0.589459	1.60785e-05	0.144441	1.40807e-05	0.37169	0.516557	0.122716
ENSOCUG00000039105	ENSOCUG00000039105	NO	-9.646e-07	0.589459	-1.15756e-06	0.621294	-9.52096e-07	NA	0.00656581	NA
ENSOCUG00000009363	HES1	NO	-5.01645e-06	0.589843	-6.30755e-07	0.999933	-1.04548e-07	0.999353	-0.514863	0.366657
ENSOCUG00000012345	PPIF	NO	-5.60389e-06	0.590615	-3.18956e-06	0.999933	-4.5916e-06	0.999353	0.435275	0.478286
ENSOCUG00000033788	ENSOCUG00000033788	NO	1.70666e-06	0.590615	1.60158e-06	0.999933	1.3186e-06	0.999353	0.257529	0.487103
ENSOCUG00000028112	TTBK1	NO	-2.21681e-06	0.591322	-1.22192e-06	0.999933	-2.8609e-06	0.999353	1.18635	0.193584
ENSOCUG00000005310	PRMT8	NO	-7.69355e-08	0.593124	1.43475e-08	0.999933	3.74454e-08	0.999353	0.0705068	0.510176
ENSOCUG00000010272	ACP3	NO	-2.40244e-06	0.594145	-2.5117e-06	0.933956	-2.60097e-06	0.787678	0.154377	0.927699
ENSOCUG00000000568	GLNB2	NO	-1.7933e-06	0.594145	-1.72804e-07	0.999933	2.22139e-08	0.999353	0.0560317	0.915995
ENSOCUG00000025279	C9orf152	NO	-2.71881e-06	0.594323	-4.28015e-07	0.999933	6.96257e-07	0.999353	0.148052	0.930129
ENSOCUG00000003238	AQP11	NO	-3.19579e-06	0.597888	-9.39843e-07	0.999933	-1.13136e-06	0.999353	1.45653	0.0579606
ENSOCUG00000010297	SIPA1L2	NO	2.88861e-06	0.598389	3.15161e-06	0.887853	3.07977e-06	0.849566	2.88874	0.00278468
ENSOCUG00000003766	DPYSL3	NO	-3.58519e-06	0.598389	-3.4582e-06	0.999933	-3.5176e-06	0.999353	-1.74644	0.0183041
ENSOCUG00000014507	P2RY10	NO	9.83858e-07	0.598389	-3.06339e-08	0.999933	-3.90926e-07	0.999353	-0.00685954	0.642335
ENSOCUG00000023589	MINAR2	NO	-4.36063e-08	0.598389	5.47689e-08	0.999933	6.01505e-08	0.999353	0.0230525	0.837228
ENSOCUG00000026988	CHI3L1	NO	1.44606e-06	0.611008	2.10224e-07	0.999933	2.90813e-07	0.999353	1.08264	0.106711
ENSOCUG00000027803	SH3GL3	NO	-2.47622e-06	0.613353	-3.74822e-06	0.16159	-3.84095e-06	0.114781	-0.320797	0.574395
ENSOCUG00000012078	PAPSS2	NO	-3.84432e-06	0.613353	-3.96426e-06	0.998548	-3.35074e-06	0.999353	-1.65395	0.0233434
ENSOCUG00000037427	ENSOCUG00000037427	NO	-7.82549e-07	0.613353	-4.16395e-07	0.999933	-8.13439e-07	0.938883	0.00209183	NA
ENSOCUG00000037799	ENSOCUG00000037799	NO	3.34529e-06	0.613353	3.77313e-06	0.999933	2.79774e-06	0.999353	2.93058	0.00335118
ENSOCUG00000015944	CFP	NO	2.2177e-06	0.613353	8.48593e-07	0.999933	5.31494e-07	0.999353	2.09745	0.0464205
ENSOCUG00000015254	SEZ6	NO	-1.08469e-06	0.613353	-7.24782e-07	0.999933	-5.63704e-07	0.999353	0.3898	0.102469
ENSOCUG00000024399	NAB2	NO	-5.63784e-06	0.613353	-3.83896e-06	0.999933	-3.4638e-06	0.999353	-0.668574	0.197596
ENSOCUG00000022080	CSRNP1	NO	-6.37789e-06	0.613353	-3.68598e-06	0.999933	-4.8253e-06	0.999353	-0.50537	0.36996
ENSOCUG00000001342	ANKFN1	NO	-1.37184e-06	0.613353	-1.63228e-06	0.999933	3.66331e-09	0.999353	0.0134683	0.473801
ENSOCUG00000015482	TMEM241	NO	-6.50615e-06	0.613353	7.7989e-07	0.999933	-6.11205e-06	0.999353	-0.278335	0.665716
ENSOCUG00000011742	CA2	NO	-2.20994e-06	0.613353	-1.60491e-06	0.999933	-1.31888e-06	0.999353	0.158059	0.809471
ENSOCUG00000005819	ZAP70	NO	1.33784e-06	0.613353	7.73864e-07	0.999933	2.28545e-07	0.999353	0.0653709	0.996672
ENSOCUG00000035778	ENSOCUG00000035778	NO	3.97148e-06	0.613547	3.5097e-06	0.999933	3.96611e-06	0.999353	0.68966	0.332171
ENSOCUG00000016227	SVEP1	NO	-3.34575e-06	0.613729	-4.67731e-06	0.230002	-3.50645e-06	0.913117	-3.51213	0.000342326
ENSOCUG00000005231	CACNA1F	NO	-6.98459e-07	0.613729	-8.08242e-07	0.758775	-5.47918e-07	0.999353	0.07242	0.553832
ENSOCUG00000027388	B3GNT8	NO	2.02898e-06	0.613729	1.37828e-06	0.999933	1.39153e-06	0.999353	3.75299	0.0175475
ENSOCUG00000027755	ENSOCUG00000027755	NO	7.87129e-07	0.613729	6.60087e-07	0.999933	7.46417e-07	0.999353	0.288054	0.202978
ENSOCUG00000036751	SMKR1	NO	-3.2974e-06	0.613729	-2.23471e-06	0.999933	-2.55893e-06	0.999353	-0.756227	0.257036
ENSOCUG00000005422	SNAI1	NO	2.40313e-06	0.613729	1.76007e-06	0.999933	2.29354e-06	0.999353	0.201221	0.629332
ENSOCUG00000037721	ENSOCUG00000037721	NO	1.43005e-06	0.613729	1.35578e-06	0.999933	1.05546e-06	0.999353	6.26774	NA
ENSOCUG00000022283	DCUN1D3	NO	3.80505e-06	0.617238	3.02476e-06	0.999933	3.62166e-06	0.999353	0.519746	0.425783
ENSOCUG00000007705	LGI1	NO	-1.07009e-06	0.618963	-7.60094e-07	0.999933	-5.96989e-07	0.999353	-0.396895	0.260912
ENSOCUG00000029367	C1QA	NO	2.1248e-06	0.618963	9.34031e-07	0.999933	4.37798e-07	0.999353	0.155655	0.792465
ENSOCUG00000008674	MCF2L2	NO	2.80425e-06	0.620786	6.21808e-06	0.125132	4.84624e-06	0.460984	4.26776	0.000203545
ENSOCUG00000001883	STYK1	NO	-2.74394e-06	0.620786	-1.0372e-06	0.999933	-2.35457e-06	0.999353	-0.00969819	0.159249
ENSOCUG00000027050	LYPD3	NO	2.10469e-06	0.620786	1.55228e-06	0.999933	1.21964e-06	0.999353	0.229376	0.582513
ENSOCUG00000010019	EXOC3L1	NO	2.26811e-06	0.622063	4.01557e-07	0.999933	3.36627e-07	0.999353	1.17582	0.151307
ENSOCUG00000006028	NEURL3	NO	8.65294e-07	0.622063	3.74377e-07	0.999933	1.6055e-07	0.999353	-0.152953	0.702009
ENSOCUG00000012591	UCP2	NO	2.82947e-06	0.622169	2.42439e-07	0.999933	8.32646e-08	0.999353	-0.42938	0.501122
ENSOCUG00000008571	MYOM1	NO	-2.8874e-06	0.623815	-3.52258e-06	0.721773	-3.06218e-06	0.982738	-0.0635908	0.920004
ENSOCUG00000009070	SEMA3C	NO	1.92495e-06	0.623815	1.29343e-06	0.999933	1.60265e-06	0.999353	0.388402	0.464103
ENSOCUG00000025847	LGSN	NO	-9.35489e-07	0.627125	-2.01866e-07	0.999933	4.12136e-08	0.999353	0.0668929	0.855683
ENSOCUG00000008677	NRN1	NO	-1.62069e-06	0.628067	-2.57198e-06	0.507154	-1.51223e-06	0.999353	0.79663	0.202329
ENSOCUG00000002211	SLC16A14	NO	1.86141e-06	0.628067	5.93847e-07	0.999933	8.95073e-07	0.999353	0.585025	0.209447
ENSOCUG00000013880	SORCS3	NO	-1.29615e-06	0.628613	-1.59741e-06	0.75814	-1.45447e-06	0.881631	-0.357408	0.324497
ENSOCUG00000017805	CAPRIN2	NO	-2.71714e-06	0.628613	-2.00375e-06	0.999933	-2.30108e-06	0.999353	-0.435754	0.482444
ENSOCUG00000036071	COX16	NO	-7.68771e-06	0.628613	-5.38742e-06	0.999933	-7.01419e-06	0.999353	-0.320749	0.534994
ENSOCUG00000012719	HSPA12B	NO	3.43958e-06	0.628613	1.45715e-06	0.999933	2.17804e-06	0.999353	-0.271909	0.66225
ENSOCUG00000037248	GPC6	NO	-2.42545e-06	0.628613	8.43335e-07	0.999933	1.28162e-06	0.999353	-0.120936	0.86051
ENSOCUG00000012342	CDC25A	NO	2.84109e-06	0.629238	3.13771e-06	0.888926	2.60372e-06	0.999353	1.11188	0.152859
ENSOCUG00000007990	OSBPL3	NO	2.88963e-06	0.629238	3.06235e-06	0.998548	3.70389e-06	0.440287	0.583326	0.365681
ENSOCUG00000011484	TNFAIP2	NO	5.11843e-06	0.629238	5.41107e-06	0.998548	4.444e-06	0.999353	-0.60491	0.322874
ENSOCUG00000039645	ENSOCUG00000039645	NO	7.88197e-07	0.629238	4.81396e-07	0.999933	1.08045e-07	0.999353	0.124949	3.71368e-05
ENSOCUG00000003970	TAGLN3	NO	-1.93263e-06	0.629238	-1.69396e-06	0.999933	-6.26427e-07	0.999353	1.87554	0.0769813
ENSOCUG00000013916	PRKCB	NO	-3.06339e-06	0.629238	-2.02662e-07	0.999933	1.0661e-07	0.999353	0.775444	0.236486
ENSOCUG00000017771	BMX	NO	-1.63541e-06	0.629238	6.48916e-07	0.999933	4.14768e-07	0.999353	-0.00710174	0.602758
ENSOCUG00000026731	HELLS	NO	-3.68963e-06	0.629238	-2.5473e-06	0.999933	-2.1857e-06	0.999353	-0.160349	0.798052
ENSOCUG00000000793	CHP2	NO	1.77535e-06	0.629238	2.84759e-07	0.999933	4.42801e-07	0.999353	0.136097	0.813208
ENSOCUG00000010130	PLEKHG6	NO	2.33025e-06	0.629238	1.2806e-06	0.999933	1.7e-06	0.999353	0.10799	0.847577
ENSOCUG00000000383	PLA2G4E	NO	2.08367e-06	0.629238	-3.27812e-07	0.999933	7.04708e-07	0.999353	0.166812	0.856845
ENSOCUG00000002059	VPS8	NO	9.93831e-06	0.629238	6.17023e-06	0.999933	8.55585e-06	0.999353	-0.0282741	0.958541
ENSOCUG00000022511	ENSOCUG00000022511	NO	6.39494e-06	0.629959	5.52662e-06	0.999933	4.8278e-06	0.999353	1.97656	0.00133651
ENSOCUG00000021108	SPIB	NO	1.05668e-06	0.629959	-2.38438e-07	0.999933	2.64125e-07	0.999353	-0.400397	0.196822
ENSOCUG00000006022	MINDY4	NO	4.53197e-06	0.629959	1.38262e-06	0.999933	2.37797e-06	0.999353	-0.0355134	0.963975
ENSOCUG00000015909	HBEGF	NO	-4.48829e-06	0.629959	-1.29976e-06	0.999933	-2.39799e-06	0.999353	-0.0348752	0.96442
ENSOCUG00000025675	EDN3	NO	2.06419e-06	0.631157	2.17214e-06	0.999933	2.8875e-06	0.468836	-0.151326	0.764104
ENSOCUG00000001825	FAM171B	NO	2.39333e-06	0.631636	2.67214e-06	0.888926	2.69145e-06	0.801817	2.4957	0.0184331
ENSOCUG00000013978	PLCL1	NO	3.55858e-06	0.631636	3.68706e-06	0.999933	4.20213e-06	0.982738	0.210751	0.749351
ENSOCUG00000017502	B3GALNT2	NO	-4.1658e-06	0.632934	-1.28317e-06	0.999933	-8.16269e-07	0.999353	-1.57461	0.0225398
ENSOCUG00000004459	KCNA1	NO	-9.71906e-07	0.632934	-1.06965e-06	0.999933	-8.77415e-07	0.999353	0.0641319	0.573921
ENSOCUG00000028158	ATP6V1G2	NO	-1.03066e-06	0.633764	-7.67559e-07	0.999933	-8.42415e-07	0.999353	-0.15676	0.750759
ENSOCUG00000017236	LRRC2	NO	-2.67644e-06	0.637133	-1.09733e-06	0.999933	-1.89524e-06	0.999353	-0.255128	0.288057
ENSOCUG00000015168	PLB1	NO	1.79529e-06	0.637242	-4.103e-08	0.999933	-3.75964e-07	0.999353	-0.280786	0.590334
ENSOCUG00000016975	CRYM	NO	-2.0704e-06	0.637438	-4.01767e-07	0.999933	1.32446e-07	0.999353	0.192861	0.748255
ENSOCUG00000012990	LONRF3	NO	2.67978e-06	0.637943	2.08496e-06	0.999933	3.0129e-06	0.83405	0.507397	0.411117
ENSOCUG00000006113	PLEK	NO	2.69261e-06	0.63954	2.214e-06	0.999933	2.23521e-06	0.999353	-0.646638	0.326698
ENSOCUG00000000437	DTL	NO	-2.88474e-06	0.63954	-1.829e-06	0.999933	-9.43884e-07	0.999353	0.0197232	0.435691
ENSOCUG00000001581	ENSOCUG00000001581	NO	2.68537e-06	0.639596	1.31673e-06	0.999933	7.48554e-07	0.999353	2.7945	0.00831134
ENSOCUG00000008317	PLCL2	NO	-5.91271e-06	0.639948	-4.67741e-06	0.999933	-7.7165e-06	0.534054	-0.407209	0.453904
ENSOCUG00000015865	PCDH19	NO	-1.84811e-06	0.644477	-8.10981e-07	0.999933	-9.67911e-07	0.999353	-0.38757	0.478147
ENSOCUG00000026869	OVOL1	NO	-1.3552e-06	0.645899	-9.4074e-07	0.999933	-1.0994e-06	0.999353	0.00418775	0.290945
ENSOCUG00000025190	LRRC58	NO	2.28393e-06	0.647019	2.14079e-06	0.999933	2.50968e-06	0.848852	0.317178	0.596504
ENSOCUG00000003145	UNG	NO	6.08404e-06	0.64714	8.35839e-06	0.397431	8.46984e-06	0.345293	0.453106	0.430368
ENSOCUG00000000948	GABRR1	NO	-1.00972e-07	0.64714	-2.26227e-08	0.998548	6.46648e-08	0.999353	0.0607575	0.58577
ENSOCUG00000012856	ICAM2	NO	1.82142e-06	0.64714	2.71897e-07	0.999933	1.38945e-07	0.999353	-0.630532	0.182699
ENSOCUG00000029333	RP9	NO	4.40416e-06	0.64714	2.15457e-06	0.999933	1.27203e-06	0.999353	0.325426	0.619331
ENSOCUG00000027164	PPP1R36	NO	1.93051e-06	0.64714	1.59405e-06	0.999933	1.25541e-06	0.999353	-0.00176457	0.988274
ENSOCUG00000009584	NRXN2	NO	-7.96953e-08	0.647703	-3.67517e-08	0.999933	2.89983e-08	0.999353	0.124413	0.0648973
ENSOCUG00000037571	TMEM167B	NO	-9.00989e-06	0.647703	-5.57066e-06	0.999933	-7.42747e-06	0.999353	-0.624884	0.135255
ENSOCUG00000017845	MAB21L1	NO	-1.27023e-06	0.648085	-1.16013e-06	0.999933	-1.09315e-06	0.999353	-0.624138	0.152565
ENSOCUG00000008701	ENSOCUG00000008701	NO	1.4142e-06	0.649763	1.19082e-06	0.999933	1.22682e-06	NA	0.273423	NA
ENSOCUG00000009447	OSBPL7	NO	6.00084e-06	0.649843	2.51141e-06	0.999933	3.4341e-06	0.999353	1.49178	0.0275681
ENSOCUG00000005490	AAR2	NO	4.01177e-06	0.64989	1.81847e-06	0.999933	9.71245e-07	0.999353	1.81436	0.00939964
ENSOCUG00000023121	ENSOCUG00000023121	NO	-4.67581e-08	0.64989	-2.82065e-08	0.999933	4.81193e-08	0.999353	0.0965275	0.291145
ENSOCUG00000010671	ENSOCUG00000010671	NO	1.24326e-06	0.64989	2.86724e-07	0.999933	9.06302e-07	0.999353	0.387766	0.34651
ENSOCUG00000008722	NEXMIF	NO	1.15734e-06	0.64989	6.16748e-07	0.999933	6.1959e-07	0.999353	0.324979	0.387112
ENSOCUG00000022434	CDCA3	NO	-1.97238e-06	0.64989	-1.59035e-06	0.999933	-6.49864e-07	0.999353	0.0293386	0.44305
ENSOCUG00000016311	GLS2	NO	-1.94568e-06	0.64989	-7.40586e-07	0.999933	-8.13408e-07	0.999353	-0.227453	0.717029
ENSOCUG00000039229	ENSOCUG00000039229	NO	-6.5029e-06	0.64989	-4.08814e-06	0.999933	-5.47128e-06	0.999353	-0.0470468	0.939206
ENSOCUG00000006053	PEX5L	NO	-7.68732e-08	0.650889	3.20683e-08	0.999933	5.37404e-08	0.999353	0.0800202	0.401767
ENSOCUG00000002936	RABGGTA	NO	5.47555e-06	0.652293	4.24396e-06	0.999933	3.57733e-06	0.999353	1.00936	0.0561377
ENSOCUG00000027566	ENSOCUG00000027566	NO	1.91525e-06	0.652293	4.80171e-07	0.999933	3.81775e-07	0.999353	-0.332872	0.560609
ENSOCUG00000003512	MFNG	NO	3.87643e-06	0.652293	1.37288e-06	0.999933	1.07576e-06	0.999353	-0.0625946	0.933992
ENSOCUG00000002332	ELMOD3	NO	4.48624e-06	0.65285	3.14906e-06	0.999933	2.24199e-06	0.999353	1.33391	0.0278133
ENSOCUG00000035406	PRAF2	NO	4.74569e-06	0.653546	3.07353e-06	0.999933	3.24505e-06	0.999353	1.05242	0.0791694
ENSOCUG00000001418	PSMD14	NO	-8.39892e-06	0.653546	-4.52608e-06	0.999933	-5.30205e-06	0.999353	-0.466792	0.270888
ENSOCUG00000003668	LCK	NO	1.76124e-06	0.653546	1.16565e-06	0.999933	4.32704e-07	0.999353	0.135086	0.867132
ENSOCUG00000023377	PHACTR3	NO	-6.62477e-08	0.660874	3.96899e-08	0.999933	3.95054e-08	0.999353	0.0729395	0.384868
ENSOCUG00000016406	BTN2A2	NO	-1.34639e-06	0.662297	-1.59038e-06	0.867099	-1.41384e-06	0.999353	-0.184084	0.487041
ENSOCUG00000033946	FAM200C	NO	5.19584e-06	0.662297	5.86402e-06	0.998548	6.09656e-06	0.890113	0.167618	0.814609
ENSOCUG00000036327	ENSOCUG00000036327	NO	2.10849e-06	0.662297	7.34872e-07	0.999933	3.29001e-07	0.999353	4.42064	0.000543344
ENSOCUG00000010367	ZDHHC21	NO	2.82824e-06	0.662297	3.04396e-06	0.999933	2.9002e-06	0.999353	1.37143	0.136098
ENSOCUG00000012298	ODF2	NO	7.60427e-06	0.662297	2.18638e-06	0.999933	4.01334e-06	0.999353	0.546342	0.203386
ENSOCUG00000005115	FAP	NO	3.5632e-06	0.663815	3.4285e-06	0.999933	3.69841e-06	0.999353	-1.62	0.112758
ENSOCUG00000013643	PDLIM1	NO	-3.29465e-06	0.663815	-2.23913e-06	0.999933	-2.80342e-06	0.999353	-0.811754	0.231166
ENSOCUG00000028118	ENSOCUG00000028118	NO	1.57673e-06	0.664287	1.01173e-06	0.999933	1.55467e-06	0.999353	4.2499	0.0247434
ENSOCUG00000022093	ACAN	NO	-9.65232e-07	0.664287	-5.44936e-07	0.999933	-8.77439e-07	0.999353	0.020711	0.5307
ENSOCUG00000001857	ZBTB10	NO	-3.27928e-06	0.673501	-3.31805e-06	0.999933	-3.33287e-06	0.999353	-1.98473	0.0162145
ENSOCUG00000009918	SCARA3	NO	5.53409e-06	0.673501	3.70545e-06	0.999933	5.58867e-06	0.999353	1.00633	0.0594445
ENSOCUG00000014694	BCAS4	NO	2.61147e-06	0.673501	2.20492e-06	0.999933	2.13203e-06	0.999353	1.41598	0.170096
ENSOCUG00000006372	KLHL28	NO	3.32082e-06	0.673501	8.1599e-07	0.999933	1.1883e-06	0.999353	0.487218	0.4446
ENSOCUG00000011768	FRMPD2	NO	-5.41227e-08	0.673562	-1.16664e-08	0.999933	3.90273e-08	0.999353	0.0908528	0.24907
ENSOCUG00000014245	METRNL	NO	3.83029e-06	0.675531	2.20733e-06	0.999933	2.54446e-06	0.999353	0.280543	0.666364
ENSOCUG00000003285	ELMO1	NO	-4.89321e-06	0.67556	-6.8962e-06	0.397512	-5.25023e-06	0.999353	0.246921	0.715632
ENSOCUG00000038463	CIROP	NO	-1.6748e-06	0.67556	-1.79685e-06	0.999933	-1.05805e-06	0.999353	0.0300572	0.493095
ENSOCUG00000003076	CALCB	NO	7.9594e-07	0.67556	-1.42297e-08	0.999933	5.27714e-07	0.999353	-0.00286895	NA
ENSOCUG00000004752	SIX6	NO	-1.94995e-07	0.677523	6.25086e-08	0.999933	1.33255e-07	0.999353	0.0197996	0.798052
ENSOCUG00000002777	ENSOCUG00000002777	NO	5.6853e-06	0.677523	8.75603e-07	0.999933	1.10318e-06	0.999353	-0.0641634	0.921924
ENSOCUG00000009600	PCID2	NO	7.7648e-06	0.679517	6.74014e-06	0.999933	5.89677e-06	0.999353	0.698893	0.0941055
ENSOCUG00000013226	BLK	NO	1.11883e-06	0.680746	2.44819e-07	0.999933	-4.82025e-07	0.999353	-0.195395	0.670875
ENSOCUG00000026184	VSNL1	NO	1.59201e-06	0.684035	1.41802e-06	0.999933	1.59097e-06	0.999353	4.82688	0.00927824
ENSOCUG00000001836	ADGRL1	NO	-3.19907e-06	0.685885	-2.93088e-06	0.999933	-3.52478e-06	0.934611	0.229658	0.736492
ENSOCUG00000012232	KIRREL1	NO	3.91933e-06	0.685885	1.10948e-06	0.999933	1.53372e-06	0.999353	3.92883	9.62252e-08
ENSOCUG00000004863	IQSEC3	NO	-2.02331e-06	0.685885	-1.28719e-06	0.999933	7.28514e-07	0.999353	4.22423	0.000505573
ENSOCUG00000002800	KIF12	NO	9.92723e-07	0.685885	-4.54437e-07	0.999933	-4.05711e-07	0.999353	-1.04892	0.096701
ENSOCUG00000003071	LPIN1	NO	-3.08805e-06	0.685885	-2.85615e-06	0.999933	-2.61994e-06	0.999353	-0.905149	0.192612
ENSOCUG00000028091	THNSL2	NO	5.12539e-06	0.685885	2.46752e-06	0.999933	2.66039e-06	0.999353	-0.586591	0.298662
ENSOCUG00000017411	ADGRV1	NO	-2.91636e-06	0.685885	-1.53946e-06	0.999933	-1.36665e-06	0.999353	0.577876	0.376118
ENSOCUG00000003959	ENSOCUG00000003959	NO	5.10327e-06	0.685885	2.54589e-06	0.999933	3.19756e-06	0.999353	0.391878	0.552157
ENSOCUG00000006493	ENSOCUG00000006493	NO	-4.2452e-06	0.68635	-3.63054e-06	0.999933	-4.91856e-06	0.801817	-0.165937	0.801411
ENSOCUG00000002123	GRM8	NO	2.06023e-06	0.68635	2.09078e-06	0.999933	1.53197e-06	0.999353	2.11267	0.0823813
ENSOCUG00000003636	TGM2	NO	-4.2102e-06	0.68635	-2.57557e-06	0.999933	-1.62726e-06	0.999353	-0.752124	0.229352
ENSOCUG00000022245	NDRG4	NO	-1.22085e-06	0.68635	-1.15037e-06	0.999933	-1.18374e-06	0.999353	-0.266999	0.519382
ENSOCUG00000000555	PRAM1	NO	1.70823e-06	0.68635	1.01504e-06	0.999933	4.96136e-07	0.999353	0.311586	0.54088
ENSOCUG00000023580	ITPKA	NO	3.22882e-06	0.68635	1.21274e-06	0.999933	1.91819e-06	0.999353	-0.237523	0.73031
ENSOCUG00000008579	VASH2	NO	2.52824e-06	0.68635	2.4565e-06	0.999933	2.41395e-06	0.999353	0.0776411	0.902622
ENSOCUG00000007762	SPTA1	NO	-1.31224e-06	0.68635	3.50085e-07	0.999933	3.78609e-07	0.999353	-0.00961347	NA
ENSOCUG00000010160	DNAI3	NO	-1.22287e-06	0.687799	-1.26537e-06	0.999933	-1.18102e-06	0.999353	-1.71753	0.0643398
ENSOCUG00000005852	CNMD	NO	-1.49289e-06	0.689674	-1.89946e-06	0.797266	-1.64225e-06	0.94311	-0.501667	0.268302
ENSOCUG00000001607	ENSOCUG00000001607	NO	2.40507e-06	0.689674	1.10364e-06	0.999933	1.41156e-06	0.999353	0.601037	0.333182
ENSOCUG00000009939	MYPN	NO	-2.67709e-06	0.689674	-2.69578e-06	0.999933	-2.43643e-06	0.999353	-0.0405391	0.942129
ENSOCUG00000029636	TGFA	NO	1.49141e-06	0.690716	6.40016e-07	0.999933	1.11162e-06	0.999353	0.539311	0.232347
ENSOCUG00000005708	STC1	NO	1.51726e-06	0.690845	2.46635e-06	0.424297	2.39962e-06	0.440287	0.625444	0.154923
ENSOCUG00000004719	TNFAIP8L2	NO	1.64817e-06	0.690845	7.95961e-07	0.999933	9.0577e-07	0.999353	-0.247552	0.647333
ENSOCUG00000029846	ENSOCUG00000029846	NO	1.85611e-06	0.690845	6.29597e-07	0.999933	1.46547e-08	0.999353	0.0966722	0.854401
ENSOCUG00000008731	ENSOCUG00000008731	NO	2.00788e-06	0.69107	1.63119e-06	0.999933	1.08656e-06	0.999353	1.97058	0.104754
ENSOCUG00000009711	CRIPT	NO	-6.77771e-06	0.69107	-2.51629e-06	0.999933	-3.4562e-06	0.999353	-0.717902	0.111648
ENSOCUG00000011488	FANCI	NO	5.12248e-06	0.69107	5.20645e-06	0.999933	4.82933e-06	0.999353	-1.00206	0.127607
ENSOCUG00000013168	TSPAN33	NO	-2.29814e-06	0.691811	-1.92897e-06	0.999933	-2.14682e-06	0.999353	-0.744661	0.25912
ENSOCUG00000008181	ENSOCUG00000008181	NO	-2.15018e-06	0.694118	4.29458e-07	0.999933	1.46983e-07	0.999353	3.30713	0.00499911
ENSOCUG00000038373	ZNF568	NO	3.34493e-06	0.694118	1.41135e-06	0.999933	1.13552e-06	0.999353	-1.84588	0.0421307
ENSOCUG00000001833	CAP2	NO	3.0308e-06	0.694118	2.90127e-06	0.999933	3.2363e-06	0.999353	1.2976	0.0811939
ENSOCUG00000016703	TRERF1	NO	4.74872e-06	0.694118	3.29448e-06	0.999933	4.74958e-06	0.999353	0.171056	0.793919
ENSOCUG00000032573	ENSOCUG00000032573	NO	6.44556e-07	0.694118	3.61424e-07	0.999933	3.78462e-07	NA	-0.00242042	NA
ENSOCUG00000013740	PGM2	NO	-6.43583e-06	0.695414	-6.78728e-06	0.999933	-3.92425e-06	0.999353	-1.31094	0.00310039
ENSOCUG00000003129	WDR36	NO	1.03427e-05	0.697698	6.82169e-06	0.999933	9.88125e-06	0.999353	-0.185978	0.708978
ENSOCUG00000026343	VTCN1	NO	1.73284e-06	0.701799	1.62792e-06	0.999933	2.17157e-06	0.536212	0.167062	0.54636
ENSOCUG00000014556	CCM2L	NO	1.99308e-06	0.701939	4.1057e-07	0.999933	6.93861e-07	0.999353	-0.00835197	0.677043
ENSOCUG00000021624	ENSOCUG00000021624	NO	3.14161e-06	0.70378	2.41842e-06	0.999933	1.76739e-06	0.999353	0.354054	0.485408
ENSOCUG00000004079	IRX6	NO	1.38967e-06	0.704985	1.17622e-06	0.999933	1.13434e-06	0.999353	0.427694	0.357905
ENSOCUG00000000716	EPSTI1	NO	3.70742e-06	0.709362	2.72033e-06	0.999933	3.7569e-06	0.999353	0.577896	0.363808
ENSOCUG00000012541	SOSTDC1	NO	-2.35004e-06	0.709362	-1.37198e-06	0.999933	-1.33779e-06	0.999353	0.174435	0.730751
ENSOCUG00000024259	ENSOCUG00000024259	NO	5.48023e-07	0.709362	1.71798e-07	0.999933	3.03954e-07	0.999353	-0.0071369	0.870876
ENSOCUG00000021071	ENSOCUG00000021071	NO	2.93603e-06	0.709686	3.31587e-07	0.999933	1.73941e-06	0.999353	0.44258	0.477504
ENSOCUG00000007829	SLC17A9	NO	4.17929e-06	0.712048	5.84489e-06	0.272473	4.40162e-06	0.751479	-0.00857936	0.629332
ENSOCUG00000017797	ENSOCUG00000017797	NO	1.32219e-06	0.712048	-2.22203e-06	0.998548	-1.01418e-06	0.999353	0.192316	0.771097
ENSOCUG00000015070	ULK1	NO	-6.02325e-06	0.712048	-6.387e-06	0.999933	-7.26873e-06	0.725238	0.1039	0.867056
ENSOCUG00000001754	FMNL3	NO	4.70493e-06	0.712048	2.01471e-06	0.999933	2.77225e-06	0.999353	1.06202	0.0648973
ENSOCUG00000022843	ENSOCUG00000022843	NO	4.49656e-06	0.712048	3.11072e-06	0.999933	2.16186e-06	0.999353	1.14394	0.0651505
ENSOCUG00000013076	ENSOCUG00000013076	NO	3.18072e-06	0.712048	1.84618e-06	0.999933	1.86535e-06	0.999353	-0.62658	0.331806
ENSOCUG00000030493	ENSOCUG00000030493	NO	3.97679e-06	0.712048	1.6868e-06	0.999933	2.52265e-06	0.999353	0.396984	0.530986
ENSOCUG00000006208	CIITA	NO	1.60713e-06	0.712048	3.64423e-07	0.999933	1.03729e-07	0.999353	-0.168559	0.738109
ENSOCUG00000010547	HLF	NO	6.04436e-06	0.712048	3.16459e-06	0.999933	4.46818e-06	0.999353	0.122548	0.831768
ENSOCUG00000022390	METTL4	NO	-6.53118e-06	0.712048	-5.33661e-06	0.999933	5.46129e-07	0.999353	-0.0741131	0.914953
ENSOCUG00000004317	CXCR6	NO	1.21782e-06	0.712048	3.99521e-07	0.999933	2.82825e-07	0.999353	0.0797386	0.986576
ENSOCUG00000007146	ACCSL	NO	1.15492e-06	0.712048	1.15682e-06	0.999933	9.74579e-07	0.999353	0.388609	NA
ENSOCUG00000021148	SHISA9	NO	-4.50353e-08	0.712265	2.70375e-08	0.999933	3.12995e-08	0.999353	0.0528929	0.977357
ENSOCUG00000004303	OSBPL9	NO	-8.18416e-06	0.716107	-4.64829e-06	0.999933	-4.71573e-06	0.999353	-0.733755	0.0421894
ENSOCUG00000009669	SYT4	NO	-7.46423e-08	0.717012	-1.39704e-08	0.999933	5.51973e-08	0.999353	0.0717895	0.566645
ENSOCUG00000017623	LHX9	NO	1.1854e-06	0.718079	2.22801e-06	0.343954	2.3607e-06	0.257091	2.07485	0.0736771
ENSOCUG00000011152	ENSOCUG00000011152	NO	7.72928e-06	0.718079	7.9421e-06	0.999933	6.40044e-06	0.999353	2.68097	0.00128425
ENSOCUG00000022450	LACTBL1	NO	1.7686e-07	0.718079	-1.10649e-08	0.999933	3.50099e-08	0.999353	0.0866739	0.125688
ENSOCUG00000001582	FAM184B	NO	-2.56422e-06	0.718079	-1.34701e-06	0.999933	-1.58133e-06	0.999353	0.604203	0.354027
ENSOCUG00000038219	ENSOCUG00000038219	NO	3.93993e-06	0.718079	2.97211e-06	0.999933	2.60523e-06	0.999353	0.637238	0.365866
ENSOCUG00000019486	ENSOCUG00000019486	NO	-1.27327e-06	0.718079	-5.38148e-07	0.999933	-1.38953e-06	NA	0.0068452	NA
ENSOCUG00000003142	AR	NO	1.3666e-06	0.718766	-1.08129e-06	0.999933	1.37979e-06	0.999353	0.0593645	0.920399
ENSOCUG00000021348	ENSOCUG00000021348	NO	3.43423e-06	0.719218	2.52016e-06	0.999933	2.06591e-06	0.999353	2.42727	0.00759122
ENSOCUG00000000213	NTM	NO	-2.34831e-06	0.72041	2.56642e-06	0.999933	1.86841e-06	0.999353	6.54212	6.66607e-10
ENSOCUG00000013644	RPE65	NO	-6.14523e-07	0.724973	-3.97406e-07	0.999933	-2.70428e-07	0.999353	-0.165437	0.531737
ENSOCUG00000012968	BHLHE22	NO	-1.78471e-06	0.725826	-5.2365e-07	0.999933	2.84406e-08	0.999353	-0.113356	0.877385
ENSOCUG00000008743	ENSOCUG00000008743	NO	4.61567e-06	0.727437	3.04208e-06	0.999933	3.69559e-06	0.999353	2.1519	0.00097678
ENSOCUG00000000822	ENSOCUG00000000822	NO	4.53503e-06	0.727437	3.094e-06	0.999933	4.15058e-06	0.999353	0.491834	0.408932
ENSOCUG00000031522	ENSOCUG00000031522	NO	1.32326e-06	0.727437	1.44195e-06	0.999933	1.0137e-06	0.999353	0.210687	NA
ENSOCUG00000022175	ENSOCUG00000022175	NO	2.7444e-06	0.728148	3.10308e-06	0.999933	2.19506e-06	0.999353	1.87602	0.0831314
ENSOCUG00000003551	CELF3	NO	-4.1969e-08	0.728148	-1.03889e-08	0.999933	3.72887e-08	0.999353	0.100287	0.167061
ENSOCUG00000003216	PRDM13	NO	-2.75293e-07	0.728148	-6.50258e-09	0.999933	1.23374e-09	0.999353	0.111352	0.201517
ENSOCUG00000027853	PGAM2	NO	1.72684e-06	0.728148	1.14401e-06	0.999933	1.526e-06	0.999353	0.658447	0.255176
ENSOCUG00000026058	ENSOCUG00000026058	NO	1.42218e-06	0.728148	6.37067e-08	0.999933	-1.47864e-06	0.999353	-0.0131139	0.4446
ENSOCUG00000006304	SLC44A3	NO	-3.91722e-06	0.728148	-3.22657e-06	0.999933	-1.13515e-06	0.999353	-0.426175	0.485975
ENSOCUG00000010566	ENSOCUG00000010566	NO	-2.95589e-08	0.728148	-1.60843e-08	0.999933	5.25134e-08	0.999353	0.0816855	0.494688
ENSOCUG00000024610	CLPS	NO	6.4882e-08	0.728148	-3.50575e-07	0.999933	-4.6237e-08	0.999353	-0.00686495	0.549049
ENSOCUG00000007004	CEP41	NO	4.66947e-06	0.728148	1.79175e-06	0.999933	1.80918e-06	0.999353	0.116292	0.870214
ENSOCUG00000012696	PAFAH2	NO	-7.64027e-06	0.728608	-6.73835e-06	0.999933	-4.53143e-06	0.999353	-0.489727	0.346905
ENSOCUG00000009664	GUCY2F	NO	-2.11197e-07	0.734707	-1.40685e-08	0.999933	6.59008e-08	0.999353	0.0907352	0.464324
ENSOCUG00000002820	C3orf14	NO	1.92176e-06	0.736564	7.83251e-07	0.999933	1.06188e-06	0.999353	0.772131	0.221874
ENSOCUG00000003124	ARHGAP10	NO	5.26491e-06	0.737068	4.24117e-06	0.999933	5.8791e-06	0.94311	0.0203916	0.977243
ENSOCUG00000024898	TRMT9B	NO	-3.72283e-06	0.737068	-8.14517e-07	0.999933	-1.60824e-06	0.999353	-1.01684	0.13055
ENSOCUG00000025291	ST6GALNAC1	NO	1.32697e-06	0.737068	1.36394e-06	0.999933	8.67575e-07	0.999353	0.627152	0.140455
ENSOCUG00000026685	ENSOCUG00000026685	NO	2.37477e-06	0.737068	6.96822e-07	0.999933	1.58318e-06	0.999353	0.213661	0.700098
ENSOCUG00000039459	ENSOCUG00000039459	NO	1.4346e-06	0.737068	9.02461e-07	0.999933	1.15558e-06	0.999353	0.317041	NA
ENSOCUG00000009720	MTCP1	NO	-4.355e-06	0.740636	-3.96404e-06	0.999933	-3.28846e-06	0.999353	-0.333742	0.541787
ENSOCUG00000035505	ENSOCUG00000035505	NO	-1.17789e-06	0.741232	-1.21894e-06	0.999933	-1.30985e-06	0.986986	-0.2987	NA
ENSOCUG00000016719	ENSOCUG00000016719	NO	-3.49527e-06	0.744827	-1.55875e-06	0.999933	-6.48759e-07	0.999353	-3.66256	8.68742e-06
ENSOCUG00000006884	SLFN14	NO	-8.95734e-07	0.745343	-3.00294e-07	0.999933	-4.13594e-07	0.999353	0.000783455	NA
ENSOCUG00000003823	SYTL3	NO	-2.10215e-06	0.745889	-1.86511e-06	0.999933	-2.18586e-06	0.999353	0.336214	0.568321
ENSOCUG00000005248	ZNF804A	NO	-7.9645e-08	0.746091	6.52379e-08	0.999933	4.70202e-08	0.999353	0.075235	0.440868
ENSOCUG00000024922	ENSOCUG00000024922	NO	2.76987e-06	0.746091	1.46441e-06	0.999933	1.03695e-06	0.999353	0.307603	0.620594
ENSOCUG00000034793	ENSOCUG00000034793	NO	1.598e-06	0.746727	2.80754e-07	0.999933	6.88655e-07	0.999353	0.329027	0.461003
ENSOCUG00000001539	PHYHIPL	NO	-1.84415e-06	0.746727	-1.62891e-06	0.999933	-1.17907e-06	0.999353	0.0321553	0.985692
ENSOCUG00000003117	USP50	NO	1.02548e-06	0.746727	5.38175e-07	0.999933	4.0995e-07	NA	0.0592205	NA
ENSOCUG00000021194	AMDHD2	NO	3.96696e-06	0.746739	1.77715e-06	0.999933	1.31283e-06	0.999353	1.71693	0.00743629
ENSOCUG00000039445	ENSOCUG00000039445	NO	-1.10978e-06	0.751152	-1.26862e-06	0.999526	-1.11428e-06	0.999353	-0.206538	0.631555
ENSOCUG00000037851	ENSOCUG00000037851	NO	-1.61755e-06	0.754446	-9.86333e-07	0.999933	-1.45344e-07	0.999353	1.13264	0.184835
ENSOCUG00000006112	B3GAT1	NO	-3.49396e-08	0.754446	1.60826e-08	0.999933	4.32348e-08	0.999353	0.0757763	0.423814
ENSOCUG00000008200	ALOX5AP	NO	2.09641e-06	0.754446	9.48759e-07	0.999933	8.12976e-07	0.999353	0.158602	0.774752
ENSOCUG00000017338	EDIL3	NO	1.50577e-06	0.755119	1.20191e-06	0.999933	1.34707e-06	0.999353	4.71828	0.00959699
ENSOCUG00000034250	ENSOCUG00000034250	NO	1.97598e-06	0.755119	1.58534e-06	0.999933	1.39863e-06	0.999353	0.653753	0.238226
ENSOCUG00000002480	ENSOCUG00000002480	NO	2.09812e-06	0.755119	1.59309e-06	0.999933	1.42652e-06	0.999353	-0.723082	0.274836
ENSOCUG00000010887	RPS6KA1	NO	4.8284e-06	0.755119	2.35344e-06	0.999933	4.50246e-06	0.999353	0.353505	0.558939
ENSOCUG00000035667	ENSOCUG00000035667	NO	1.63021e-06	0.755119	9.01572e-07	0.999933	6.65452e-07	0.999353	0.38325	NA
ENSOCUG00000017968	ENSOCUG00000017968	NO	-1.08018e-05	0.755843	-1.38002e-05	0.784195	-1.08562e-05	0.999353	-0.342302	0.244877
ENSOCUG00000001178	FAM78B	NO	1.28884e-06	0.755843	8.57309e-07	0.999933	6.80601e-07	0.999353	7.30689	0.0138192
ENSOCUG00000022945	ASNS	NO	2.6614e-06	0.755843	1.46852e-06	0.999933	1.54586e-06	0.999353	2.2599	0.0197704
ENSOCUG00000005316	MAPKAPK3	NO	-9.10978e-06	0.755843	-4.97681e-06	0.999933	-3.38088e-06	0.999353	-0.682445	0.0883401
ENSOCUG00000011196	LAG3	NO	1.61488e-06	0.755843	4.89442e-07	0.999933	1.77785e-07	0.999353	0.76221	0.133811
ENSOCUG00000002851	SH2B3	NO	5.11254e-06	0.755843	3.90934e-06	0.999933	3.91561e-06	0.999353	-0.79039	0.188121
ENSOCUG00000037118	ENSOCUG00000037118	NO	-3.77743e-08	0.755843	3.22665e-07	0.999933	2.67299e-07	0.999353	0.351865	0.188996
ENSOCUG00000023029	CLEC2L	NO	-8.09563e-08	0.755843	4.40627e-08	0.999933	5.14569e-08	0.999353	0.0903918	0.199818
ENSOCUG00000036279	ENSOCUG00000036279	NO	1.62179e-06	0.755843	1.35854e-06	0.999933	1.36558e-06	0.999353	0.503505	0.224327
ENSOCUG00000024349	ENSOCUG00000024349	NO	1.61946e-06	0.755843	3.70372e-07	0.999933	1.0886e-07	0.999353	-0.67119	0.231166
ENSOCUG00000014660	CNKSR2	NO	-2.12644e-06	0.755843	-5.80652e-07	0.999933	-4.83442e-07	0.999353	-0.600267	0.341349
ENSOCUG00000006428	ENSOCUG00000006428	NO	1.85034e-06	0.755843	2.01576e-06	0.999933	1.52325e-06	0.999353	0.461887	0.389157
ENSOCUG00000014618	RGS10	NO	2.66165e-06	0.755843	1.69956e-06	0.999933	1.53486e-06	0.999353	-0.236473	0.709075
ENSOCUG00000001652	CCNB2	NO	-2.16563e-06	0.755843	-1.40548e-06	0.999933	-1.63294e-06	0.999353	0.0723236	0.754075
ENSOCUG00000004883	REPIN1	NO	-7.72657e-06	0.755843	-5.05798e-06	0.999933	-2.46204e-06	0.999353	-0.133507	0.792976
ENSOCUG00000036440	ENSOCUG00000036440	NO	7.11488e-07	0.755843	9.51458e-08	0.999933	-1.92399e-07	0.999353	-0.00567717	0.916092
ENSOCUG00000003182	TMEM140	NO	-2.77942e-06	0.755843	6.5786e-09	0.999933	2.87671e-07	0.999353	0.0456024	0.942129
ENSOCUG00000021564	ENSOCUG00000021564	NO	1.86808e-06	0.755843	3.79574e-07	0.999933	3.45754e-07	0.999353	0.0235858	0.960652
ENSOCUG00000023983	ENSOCUG00000023983	NO	4.12938e-07	0.755843	3.06693e-07	0.999933	1.52504e-07	0.999353	-0.00407514	0.991384
ENSOCUG00000017459	EPB42	NO	-9.96299e-07	0.755843	2.1006e-07	0.999933	1.11099e-07	0.999353	0.0154521	NA
ENSOCUG00000002878	SLX4IP	NO	-2.5227e-06	0.757417	-2.55193e-06	0.999933	-2.1847e-06	0.999353	-0.441426	0.410993
ENSOCUG00000012412	GMIP	NO	3.20623e-06	0.758086	1.61154e-06	0.999933	1.76297e-06	0.999353	0.354969	0.578342
ENSOCUG00000024763	TREX1	NO	2.84905e-06	0.75923	1.78226e-06	0.999933	1.14492e-06	0.999353	0.489986	0.4446
ENSOCUG00000001912	PLXNB1	NO	3.83288e-06	0.762481	3.47949e-06	0.999933	3.81697e-06	0.999353	2.02169	0.00224958
ENSOCUG00000031989	ENSOCUG00000031989	NO	-1.14535e-06	0.762481	-1.04018e-06	0.999933	-4.16801e-07	0.999353	0.851777	0.128811
ENSOCUG00000005297	ZDHHC22	NO	-5.95318e-08	0.762481	-6.65117e-09	0.999933	3.75503e-08	0.999353	0.0961152	0.193086
ENSOCUG00000016650	DEPDC1B	NO	1.54888e-06	0.762481	1.47452e-06	0.999933	1.39691e-06	0.999353	0.254882	0.451568
ENSOCUG00000021965	TMEM150C	NO	-3.1239e-06	0.762481	-2.09826e-06	0.999933	-2.35011e-06	0.999353	0.408218	0.530986
ENSOCUG00000021120	MUC15	NO	1.04268e-06	0.762481	7.72143e-07	0.999933	2.38387e-07	0.999353	-0.00258154	0.676481
ENSOCUG00000017480	GAD2	NO	-7.60342e-08	0.762481	-3.21736e-08	0.999933	4.81469e-08	0.999353	0.0590245	0.677072
ENSOCUG00000026781	F5	NO	2.17013e-06	0.762481	5.69745e-07	0.999933	2.7997e-07	0.999353	0.0684722	0.887837
ENSOCUG00000021204	SNORA71	NO	-8.88529e-07	0.762481	-8.66288e-07	0.999933	-6.48001e-07	NA	-0.00601921	NA
ENSOCUG00000016034	OIT3	NO	-1.88237e-06	0.767093	1.29509e-06	0.999933	6.29528e-07	0.999353	-0.0131438	0.458151
ENSOCUG00000006775	ENSOCUG00000006775	NO	-1.02358e-06	0.76748	-1.77668e-06	0.0891215	-9.89767e-07	0.999353	-0.0278787	0.919556
ENSOCUG00000027844	ENSOCUG00000027844	NO	-1.98106e-06	0.76748	-2.39331e-06	0.954492	-9.36352e-07	0.999353	1.15582	0.151307
ENSOCUG00000010733	CFTR	NO	1.27406e-06	0.76748	6.73749e-07	0.999933	1.4259e-06	0.725238	-0.000338069	0.694369
ENSOCUG00000038788	ENSOCUG00000038788	NO	4.04444e-06	0.76748	-6.02643e-07	0.999933	-1.90749e-06	0.999353	3.05957	0.000936431
ENSOCUG00000013108	HIKESHI	NO	7.3389e-06	0.76748	2.11764e-08	0.999933	3.7915e-06	0.999353	-0.856816	0.0480253
ENSOCUG00000012593	BAZ1A	NO	2.59591e-06	0.76748	1.08192e-06	0.999933	1.01523e-06	0.999353	1.67782	0.0508732
ENSOCUG00000004781	C1GALT1C1	NO	-8.34041e-06	0.76748	7.14993e-07	0.999933	1.00548e-06	0.999353	-0.796559	0.0523663
ENSOCUG00000008826	DIO1	NO	-1.30259e-06	0.76748	-5.08969e-07	0.999933	-2.05865e-07	0.999353	0.0627453	0.85745
ENSOCUG00000002718	ENSOCUG00000002718	NO	-4.53731e-07	0.76748	-3.3404e-07	0.999933	-3.31056e-07	0.999353	-0.00918108	NA
ENSOCUG00000023977	FAM228B	NO	1.07113e-06	0.76748	8.50322e-07	0.999933	9.01455e-07	0.999353	0.500467	NA
ENSOCUG00000033323	ENSOCUG00000033323	NO	1.24802e-06	0.76748	1.05703e-06	0.999933	8.6111e-07	0.999353	0.400632	NA
ENSOCUG00000005979	C4orf17	NO	-9.7874e-07	0.76748	-7.40927e-07	0.999933	4.17683e-07	NA	-0.00897877	NA
ENSOCUG00000023214	ENSOCUG00000023214	NO	1.16927e-06	0.76748	9.49056e-07	0.999933	2.92714e-07	NA	0.0916536	NA
ENSOCUG00000002038	NDNF	NO	1.29374e-06	0.769098	1.39759e-06	0.999933	1.32959e-06	0.999353	5.60279	0.0083242
ENSOCUG00000010327	BDH1	NO	4.20949e-06	0.769098	2.14329e-06	0.999933	1.31433e-06	0.999353	0.306382	0.616998
ENSOCUG00000004221	TYRP1	NO	-1.17459e-06	0.769419	-1.20529e-06	0.999933	-1.06743e-06	0.999353	-0.88838	0.0853661
ENSOCUG00000015039	FNDC1	NO	-2.99182e-06	0.772562	-5.03931e-06	0.128663	-4.28293e-06	0.420557	-0.753629	0.25823
ENSOCUG00000029235	ENSOCUG00000029235	NO	-2.58055e-06	0.772562	-3.29654e-06	0.767662	-3.45736e-06	0.534812	-2.19942	0.0140876
ENSOCUG00000006727	NRSN2	NO	-1.54751e-06	0.772562	-1.87402e-06	0.998548	-1.79408e-06	0.999353	0.053068	0.936994
ENSOCUG00000001085	ALK	NO	1.16957e-06	0.772562	5.86023e-07	0.999933	2.61402e-06	0.440287	9.17455	0.000297144
ENSOCUG00000016676	ENSOCUG00000016676	NO	3.47408e-06	0.772562	2.03301e-06	0.999933	1.67026e-06	0.999353	4.0997	0.00278468
ENSOCUG00000029364	IP6K3	NO	-1.54866e-06	0.772562	-1.79131e-06	0.999933	-6.3353e-07	0.999353	-0.78672	0.127259
ENSOCUG00000022364	ENSOCUG00000022364	NO	1.9148e-06	0.772562	5.02472e-07	0.999933	5.24167e-07	0.999353	-1.27709	0.130195
ENSOCUG00000003017	ERICH3	NO	-1.94321e-06	0.772562	-1.44633e-06	0.999933	-1.52847e-06	0.999353	-0.983582	0.182495
ENSOCUG00000017946	ENSOCUG00000017946	NO	-8.42686e-06	0.772562	-3.31297e-06	0.999933	-6.50777e-06	0.999353	-0.589524	0.218427
ENSOCUG00000026004	SLC43A1	NO	3.25401e-06	0.772562	9.70598e-07	0.999933	9.27198e-07	0.999353	-0.265234	0.56322
ENSOCUG00000026543	GIMD1	NO	1.27289e-06	0.772562	-2.3544e-08	0.999933	-1.89626e-08	0.999353	-0.0114999	0.570608
ENSOCUG00000002872	MKKS	NO	1.06973e-05	0.772562	1.07014e-05	0.999933	6.73674e-06	0.999353	-0.155823	0.67286
ENSOCUG00000028063	ENSOCUG00000028063	NO	9.66478e-07	0.772562	2.07419e-08	0.999933	-1.6911e-07	0.999353	-0.111665	0.791923
ENSOCUG00000006124	LNP1	NO	-1.29933e-06	0.772562	-1.22704e-06	0.999933	-8.84516e-07	0.999353	0.0819969	0.909708
ENSOCUG00000012259	CMKLR1	NO	2.40859e-06	0.772562	2.09155e-06	0.999933	1.99561e-06	0.999353	0.0435547	0.931837
ENSOCUG00000024324	GNG12	NO	2.57698e-06	0.772562	1.95954e-06	0.999933	2.08834e-06	0.999353	0.0393199	0.953896
ENSOCUG00000012608	PTGER2	NO	3.3693e-06	0.772562	1.94619e-06	0.999933	2.0903e-06	0.999353	0.0121338	0.999026
ENSOCUG00000029691	ENSOCUG00000029691	NO	1.79884e-06	0.772562	9.8063e-07	0.999933	1.93565e-06	0.999353	0.327271	NA
ENSOCUG00000022649	APLN	NO	-8.80594e-07	0.772562	-6.01043e-07	0.999933	-5.59137e-07	NA	-0.00618194	NA
ENSOCUG00000039514	TGFBR3L	NO	5.76452e-07	0.772562	1.75675e-07	0.999933	2.27363e-07	NA	0.112815	NA
ENSOCUG00000013998	SLC25A38	NO	4.51848e-06	0.773252	1.6572e-06	0.999933	1.03683e-06	0.999353	0.868446	0.123081
ENSOCUG00000029183	UBAP1L	NO	-1.3638e-06	0.773851	-2.29609e-06	0.268555	-1.8508e-06	0.665749	0.00298192	0.955802
ENSOCUG00000004969	INA	NO	-3.68797e-08	0.773851	-5.68417e-08	0.82833	4.61674e-08	0.999353	0.0968845	0.208643
ENSOCUG00000016000	ZFP69	NO	5.85316e-06	0.773851	5.3817e-06	0.999933	5.2591e-06	0.999353	-0.125621	0.842629
ENSOCUG00000033191	ENSOCUG00000033191	NO	1.3894e-06	0.773851	7.74447e-07	0.999933	1.02849e-08	0.999353	0.286551	NA
ENSOCUG00000016389	SLC17A6	NO	-1.34155e-06	0.774075	-1.35417e-06	0.999933	1.00299e-06	0.999353	4.34292	0.0243955
ENSOCUG00000010784	RPGRIP1	NO	-1.37632e-06	0.77663	-1.94369e-06	0.379218	-5.87568e-07	0.999353	2.11001	0.0769813
ENSOCUG00000026310	CASZ1	NO	-3.08251e-06	0.77663	-4.12112e-06	0.65469	-3.42195e-06	0.999353	1.11869	0.13766
ENSOCUG00000002860	PIWIL4	NO	-1.14205e-06	0.77663	-1.47757e-06	0.888926	-1.19148e-06	0.999353	0.00377865	NA
ENSOCUG00000007327	CNTNAP1	NO	-2.97623e-06	0.77663	-7.18182e-07	0.999933	-2.10561e-06	0.999353	2.82875	0.003794
ENSOCUG00000015216	LRRC3B	NO	1.39046e-06	0.77663	1.31575e-06	0.999933	1.53147e-06	0.999353	4.37606	0.0579606
ENSOCUG00000005597	FMN1	NO	2.22884e-06	0.77663	4.0669e-07	0.999933	2.82409e-07	0.999353	1.12615	0.162321
ENSOCUG00000032009	ENSOCUG00000032009	NO	-2.25558e-06	0.77663	6.72603e-07	0.999933	3.20808e-07	0.999353	0.188592	0.829023
ENSOCUG00000005465	NOCT	NO	2.78113e-06	0.77999	2.24689e-06	0.999933	2.71371e-06	0.999353	2.23996	0.013049
ENSOCUG00000008658	CLUL1	NO	-2.6134e-08	0.77999	-3.35413e-08	0.999933	6.82945e-08	0.999353	0.0977923	0.298008
ENSOCUG00000032604	ENSOCUG00000032604	NO	-1.19659e-06	0.77999	-2.49402e-07	0.999933	-3.9716e-07	0.999353	-3.66383	NA
ENSOCUG00000012688	DNAH2	NO	2.66684e-06	0.781353	1.95557e-06	0.999933	2.33688e-06	0.999353	3.09856	0.0296247
ENSOCUG00000015119	EPHA8	NO	-6.3778e-07	0.781353	-1.9026e-07	0.999933	-8.99473e-08	0.999353	5.81974	0.0345802
ENSOCUG00000008711	SAMD7	NO	-4.13789e-08	0.781353	1.61117e-08	0.999933	3.71313e-08	0.999353	0.115326	0.102721
ENSOCUG00000024733	KPTN	NO	3.66342e-06	0.781353	3.66518e-08	0.999933	7.1955e-08	0.999353	0.733256	0.246761
ENSOCUG00000004283	ENSOCUG00000004283	NO	-8.97434e-07	0.781353	-8.9477e-07	0.999933	-7.76603e-07	0.999353	-0.357928	0.288578
ENSOCUG00000014710	ENSOCUG00000014710	NO	-7.49423e-08	0.781353	-3.21424e-08	0.999933	6.49985e-08	0.999353	0.0874019	0.332171
ENSOCUG00000010766	LAMP5	NO	-4.46224e-08	0.781353	1.36372e-08	0.999933	3.92462e-08	0.999353	0.0713394	0.502649
ENSOCUG00000013850	PDE6A	NO	-3.76053e-08	0.781353	-2.28635e-08	0.999933	5.40562e-08	0.999353	0.0787286	0.6246
ENSOCUG00000015153	TMEM196	NO	-7.40249e-08	0.781353	5.55801e-08	0.999933	5.07964e-08	0.999353	0.0602714	0.635976
ENSOCUG00000025840	RENBP	NO	2.22495e-06	0.781353	4.47312e-07	0.999933	6.25013e-07	0.999353	0.276208	0.658205
ENSOCUG00000012367	COL9A1	NO	-2.92631e-08	0.781353	5.04538e-08	0.999933	5.89937e-08	0.999353	0.0281254	0.88574
ENSOCUG00000014726	ENSOCUG00000014726	NO	-5.55487e-06	0.783056	-4.89713e-06	0.999933	-4.52722e-06	0.999353	1.00458	0.0285056
ENSOCUG00000014935	ENSOCUG00000014935	NO	-3.60574e-06	0.7834	-1.55707e-06	0.999933	3.72729e-07	0.999353	-0.405574	0.521929
ENSOCUG00000002771	TOB1	NO	-4.31931e-06	0.78466	-2.98183e-06	0.999933	-3.30135e-06	0.999353	0.515142	0.381339
ENSOCUG00000016742	GABRG2	NO	-7.57803e-08	0.785466	-5.57153e-09	0.999933	5.75302e-08	0.999353	0.0760676	0.493264
ENSOCUG00000011233	APOA4	NO	1.1225e-06	0.785466	-9.29325e-07	0.999933	1.42973e-06	0.999353	-0.227496	0.617938
ENSOCUG00000002949	CISD1	NO	-6.05934e-06	0.785742	-4.20901e-06	0.999933	-3.27883e-06	0.999353	-0.0385455	0.954868
ENSOCUG00000002304	CLIP1	NO	5.31972e-06	0.786347	4.5948e-06	0.999933	4.91027e-06	0.999353	0.728988	0.139461
ENSOCUG00000027062	SLC48A1	NO	3.90493e-06	0.786347	1.7227e-06	0.999933	6.15406e-07	0.999353	0.532779	0.388801
ENSOCUG00000008443	DCLK2	NO	-4.11976e-06	0.788803	-2.17187e-06	0.999933	-2.60715e-06	0.999353	0.0714782	0.917336
ENSOCUG00000006204	UBASH3A	NO	7.24956e-07	0.788917	3.41343e-07	0.999933	3.67535e-07	0.999353	-0.0043331	0.992407
ENSOCUG00000025066	ENSOCUG00000025066	NO	1.88316e-06	0.791192	1.05737e-06	0.999933	3.47499e-07	0.999353	0.424144	0.305564
ENSOCUG00000025376	ENSOCUG00000025376	NO	2.98284e-06	0.791192	5.45195e-07	0.999933	1.54021e-07	0.999353	0.36349	0.570229
ENSOCUG00000009322	MCOLN2	NO	9.65295e-07	0.791288	2.19398e-06	0.998548	2.42142e-06	0.710185	0.406453	0.447496
ENSOCUG00000016251	ENSOCUG00000016251	NO	-6.80921e-06	0.791288	-6.61325e-06	0.999933	-8.57268e-06	0.852457	-0.0331372	0.962898
ENSOCUG00000005584	ENSOCUG00000005584	NO	-2.88851e-06	0.791288	-1.0378e-06	0.999933	-1.65767e-06	0.999353	1.86778	0.0290901
ENSOCUG00000005758	ARL4C	NO	2.81046e-06	0.791288	2.15212e-06	0.999933	1.50325e-06	0.999353	0.97685	0.212326
ENSOCUG00000012736	HSPD1	NO	-5.73729e-06	0.791288	-2.30189e-06	0.999933	-2.12736e-06	0.999353	-0.570971	0.232081
ENSOCUG00000036566	ENSOCUG00000036566	NO	1.23317e-06	0.791288	2.62538e-07	0.999933	-1.13475e-07	0.999353	0.394213	0.323184
ENSOCUG00000002983	ENSOCUG00000002983	NO	-1.09328e-06	0.791288	-6.4174e-07	0.999933	-7.93332e-07	0.999353	0.219574	0.553414
ENSOCUG00000012393	MCCC1	NO	-7.00593e-06	0.791288	-7.12552e-06	0.999933	-6.33146e-06	0.999353	-0.232209	0.660482
ENSOCUG00000000906	ANGPTL3	NO	8.6498e-07	0.791288	-3.34898e-07	0.999933	-3.2073e-08	0.999353	-0.0150586	0.73394
ENSOCUG00000005759	PHGDH	NO	2.59419e-06	0.791288	1.46515e-06	0.999933	1.41947e-06	0.999353	0.153613	0.819124
ENSOCUG00000021619	MAFB	NO	-3.14699e-06	0.791288	-2.70593e-06	0.999933	-2.1369e-06	0.999353	-0.0305309	0.970818
ENSOCUG00000013580	MOV10L1	NO	1.13803e-06	0.791892	8.19206e-07	0.999933	6.99078e-07	0.999353	0.290555	0.529393
ENSOCUG00000027395	AIPL1	NO	-5.58889e-07	0.791892	-5.51401e-07	0.999933	-2.47066e-07	0.999353	0.049745	0.646025
ENSOCUG00000008667	ENSOCUG00000008667	NO	-4.86219e-06	0.791892	-2.29368e-06	0.999933	-1.10012e-06	0.999353	-0.168698	0.803627
ENSOCUG00000007886	CYRIA	NO	3.1496e-06	0.791892	2.45607e-06	0.999933	1.80309e-06	0.999353	-0.0299096	0.970346
ENSOCUG00000031641	ENSOCUG00000031641	NO	-1.02892e-06	0.79238	-4.52617e-07	0.999933	-4.22753e-07	NA	-0.278978	NA
ENSOCUG00000027478	SGIP1	NO	-1.82946e-06	0.792561	-1.17105e-06	0.999933	3.98704e-07	0.999353	1.66481	0.0842094
ENSOCUG00000031153	ENSOCUG00000031153	NO	-6.28478e-08	0.792561	4.04964e-08	0.999933	6.20698e-08	0.999353	0.0275694	0.842519
ENSOCUG00000004701	SLFNL1	NO	1.60133e-06	0.792561	1.18416e-06	0.999933	1.21995e-06	NA	-0.00392264	NA
ENSOCUG00000004490	GUCY1A2	NO	-1.30802e-06	0.793835	-3.78824e-07	0.999933	-5.27252e-07	0.999353	-3.15069	0.00718201
ENSOCUG00000023955	ENSOCUG00000023955	NO	4.54592e-06	0.793835	9.54503e-07	0.999933	2.91712e-06	0.999353	2.29473	0.0549248
ENSOCUG00000008117	CD274	NO	2.64454e-06	0.793835	1.74486e-06	0.999933	1.99461e-06	0.999353	-0.157789	0.762629
ENSOCUG00000000191	YPEL4	NO	-1.26018e-06	0.793835	-9.31586e-07	0.999933	-1.03747e-06	0.999353	0.144243	0.844175
ENSOCUG00000013412	ENSOCUG00000013412	NO	9.61452e-07	0.795316	2.2061e-08	0.999933	3.29167e-07	0.999353	-0.00706493	0.799572
ENSOCUG00000009900	ACSM3	NO	1.35042e-06	0.795521	-3.92729e-07	0.999933	-2.272	0.48978	-0.0135784	0.420318
ENSOCUG00000001515	CCL19	NO	9.91716e-07	0.795521	3.78977e-07	0.999933	4.17706e-07	0.999353	-0.00620022	0.867581
ENSOCUG00000005867	ENSOCUG00000005867	NO	-6.61099e-06	0.796324	-8.42102e-06	0.875463	-7.05042e-06	0.999353	-0.543858	0.189057
ENSOCUG00000010828	P2RY1	NO	3.92578e-06	0.796324	3.44866e-06	0.999933	5.30205e-06	0.784456	-0.147117	0.827361
ENSOCUG00000002509	RMND1	NO	-5.66124e-06	0.796324	-1.53151e-06	0.999933	-2.24658e-06	0.999353	-1.10674	0.0282291
ENSOCUG00000026608	ENSOCUG00000026608	NO	-5.65372e-06	0.796324	-2.53939e-06	0.999933	-1.24298e-06	0.999353	-0.74605	0.107629
ENSOCUG00000034745	ENSOCUG00000034745	NO	3.23412e-06	0.796324	4.85735e-07	0.999933	7.77259e-07	0.999353	0.864741	0.229142
ENSOCUG00000037888	ENSOCUG00000037888	NO	-2.18607e-06	0.796324	-9.16795e-07	0.999933	-1.51611e-06	0.999353	0.636558	0.268089
ENSOCUG00000007916	GCNT1	NO	2.58098e-06	0.796324	2.94148e-06	0.999933	2.77962e-06	0.999353	0.405429	0.370382
ENSOCUG00000004586	TMEM82	NO	1.35479e-06	0.796324	-7.74807e-08	0.999933	-5.68876e-07	0.999353	-0.0124307	0.400158
ENSOCUG00000025655	GPR161	NO	3.28246e-06	0.796324	3.2679e-06	0.999933	3.76143e-06	0.999353	0.255131	0.699288
ENSOCUG00000007430	AUH	NO	-7.36854e-06	0.796324	-2.17441e-06	0.999933	-2.93941e-06	0.999353	0.186701	0.706491
ENSOCUG00000038177	ENSOCUG00000038177	NO	1.41883e-06	0.796324	3.99952e-07	0.999933	7.83926e-08	0.999353	-0.155819	0.726601
ENSOCUG00000036487	ASDURF	NO	2.00501e-06	0.796324	8.72163e-08	0.999933	-4.43118e-07	0.999353	-0.163145	0.795948
ENSOCUG00000015554	SELENOI	NO	3.4033e-06	0.796324	1.13005e-06	0.999933	1.94652e-06	0.999353	0.146275	0.819386
ENSOCUG00000015565	KCNJ5	NO	-9.23493e-07	0.796324	-5.51072e-07	0.999933	-9.40059e-07	0.999353	0.0391427	0.917292
ENSOCUG00000002950	JPT1	NO	3.5031e-06	0.796324	5.98125e-07	0.999933	5.6599e-07	0.999353	-0.0177908	0.967369
ENSOCUG00000033140	ENSOCUG00000033140	NO	-1.27532e-06	0.796324	-1.02966e-06	0.999933	-8.01173e-07	NA	0.0358379	NA
ENSOCUG00000007802	CAST	NO	-4.86008e-06	0.797203	-4.76399e-06	0.999933	-3.72041e-06	0.999353	-2.06614	5.86729e-05
ENSOCUG00000008943	CALCOCO1	NO	-6.46213e-06	0.797203	-5.46318e-06	0.999933	-4.5888e-06	0.999353	-0.241868	0.625108
ENSOCUG00000034874	ENSOCUG00000034874	NO	2.76167e-06	0.797203	1.81416e-06	0.999933	2.54187e-06	0.999353	0.256938	0.665037
ENSOCUG00000009345	ENSOCUG00000009345	NO	6.85741e-06	0.800499	5.88967e-06	0.999933	7.51939e-06	0.999353	0.940275	0.0202584
ENSOCUG00000031365	ENSOCUG00000031365	NO	2.11281e-06	0.800499	1.784e-06	0.999933	1.17112e-06	0.999353	2.99307	0.0221285
ENSOCUG00000017837	SESTD1	NO	-4.91683e-06	0.800499	-4.14109e-06	0.999933	-3.38203e-06	0.999353	-1.22741	0.0298904
ENSOCUG00000025172	KCNK3	NO	-1.39796e-06	0.800499	-1.09316e-06	0.999933	-7.48844e-07	0.999353	3.12407	0.0400644
ENSOCUG00000017719	ENSOCUG00000017719	NO	2.752e-06	0.800499	5.05053e-07	0.999933	8.67255e-07	0.999353	-2.5735	0.0491223
ENSOCUG00000015509	NCAPG2	NO	-3.11965e-06	0.800499	-2.12106e-06	0.999933	-2.09602e-06	0.999353	-0.916547	0.18863
ENSOCUG00000038167	KLHDC3	NO	6.57721e-06	0.800499	3.05567e-06	0.999933	1.75334e-06	0.999353	0.435922	0.317629
ENSOCUG00000015913	ENSOCUG00000015913	NO	6.91978e-06	0.800499	3.97754e-06	0.999933	5.41592e-06	0.999353	0.340895	0.455062
ENSOCUG00000016697	MRPS10	NO	6.43471e-06	0.800499	2.54965e-06	0.999933	2.60396e-06	0.999353	0.245137	0.635359
ENSOCUG00000015353	BTRC	NO	8.29225e-06	0.800499	3.19517e-06	0.999933	6.93608e-07	0.999353	-0.162091	0.725045
ENSOCUG00000006348	PSMB10	NO	2.3595e-06	0.800499	7.54286e-07	0.999933	7.69687e-07	0.999353	0.221239	0.727097
ENSOCUG00000008146	RBP2	NO	5.34174e-07	0.800499	-1.16104e-08	0.999933	-1.15341e-08	0.999353	-0.000240989	0.776144
ENSOCUG00000028503	ENSOCUG00000028503	NO	7.72286e-07	0.800499	4.58706e-07	0.999933	4.37902e-07	NA	0.257679	NA
ENSOCUG00000021993	TWF2	NO	4.22011e-06	0.802474	2.07766e-06	0.999933	2.77779e-06	0.999353	-0.074611	0.914804
ENSOCUG00000022049	SHISA5	NO	4.95677e-06	0.806229	6.61509e-06	0.773445	7.86824e-06	0.299397	0.54036	0.33047
ENSOCUG00000007566	ACTA1	NO	-1.16046e-06	0.806229	-8.40248e-07	0.999933	-5.6839	0.0639306	0.0240986	0.444795
ENSOCUG00000000478	AGT	NO	1.15609e-06	0.806229	4.40115e-08	0.999933	-2.66923e-06	0.801817	0.346233	0.527693
ENSOCUG00000017831	PTAFR	NO	2.44899e-06	0.806229	1.96164e-06	0.999933	2.93991e-06	0.863288	0.00121465	0.991534
ENSOCUG00000016184	ATL2	NO	4.50282e-06	0.806229	5.05967e-06	0.999933	5.42274e-06	0.934611	0.292488	0.624346
ENSOCUG00000025762	PGPEP1	NO	-8.45163e-06	0.806229	-9.40112e-06	0.999933	-7.72688e-06	0.999353	-1.55006	5.85485e-06
ENSOCUG00000034351	ENSOCUG00000034351	NO	1.65999e-06	0.806229	1.53499e-06	0.999933	1.63589e-06	0.999353	5.21046	0.0227383
ENSOCUG00000013304	ENSOCUG00000013304	NO	2.65045e-06	0.806229	8.30116e-07	0.999933	6.36031e-07	0.999353	-1.08249	0.17747
ENSOCUG00000000672	EPHA7	NO	-1.43648e-06	0.806229	-7.52692e-07	0.999933	-9.20589e-07	0.999353	0.551677	0.178475
ENSOCUG00000006624	PDS5B	NO	2.45222e-06	0.806229	6.22038e-07	0.999933	8.87841e-07	0.999353	0.935155	0.19135
ENSOCUG00000023442	ZNRF1	NO	4.59053e-06	0.806229	1.9375e-06	0.999933	4.9147e-07	0.999353	0.595765	0.304235
ENSOCUG00000011625	TTC12	NO	4.56251e-06	0.806229	4.04923e-06	0.999933	4.39578e-06	0.999353	0.528318	0.381862
ENSOCUG00000015922	RNASEL	NO	3.51837e-06	0.806229	1.08244e-06	0.999933	2.77204e-07	0.999353	0.455289	0.464324
ENSOCUG00000003186	HPRT1	NO	-4.8853e-06	0.806229	-3.37906e-06	0.999933	-3.36661e-06	0.999353	0.333194	0.558571
ENSOCUG00000017970	PGBD1	NO	5.38648e-06	0.806229	2.07446e-06	0.999933	1.99427e-06	0.999353	0.340813	0.564573
ENSOCUG00000001107	ARHGAP4	NO	2.34525e-06	0.806229	1.06963e-06	0.999933	6.33236e-07	0.999353	0.247135	0.689052
ENSOCUG00000013489	ENSOCUG00000013489	NO	-2.68051e-06	0.806229	-2.02944e-06	0.999933	-2.4318e-06	0.999353	0.152891	0.834066
ENSOCUG00000018543	SNORA73	NO	1.98708e-06	0.806229	5.34281e-07	0.999933	4.67502e-08	0.999353	-0.111995	0.850508
ENSOCUG00000000292	SPTB	NO	-2.47357e-06	0.806229	-1.70781e-06	0.999933	-1.73003e-06	0.999353	-0.0926977	0.891339
ENSOCUG00000033395	ENSOCUG00000033395	NO	6.50339e-07	0.806229	4.51096e-07	0.999933	3.77632e-07	NA	0.312374	NA
ENSOCUG00000037917	ENSOCUG00000037917	NO	1.06802e-06	0.806229	6.44803e-07	0.999933	7.49856e-07	NA	-0.000477785	NA
ENSOCUG00000005057	IGF2BP2	NO	4.21531e-06	0.806571	4.12702e-06	0.999933	3.81686e-06	0.999353	1.7139	0.00647004
ENSOCUG00000013517	NCKAP1L	NO	2.93606e-06	0.808113	1.41174e-06	0.999933	5.64444e-07	0.999353	-0.346966	0.593819
ENSOCUG00000000915	DTX3	NO	2.87257e-06	0.809452	1.2977e-06	0.999933	8.2136e-07	0.999353	1.79715	0.0224166
ENSOCUG00000029419	ENSOCUG00000029419	NO	-1.02404e-06	0.809452	-3.15327e-08	0.999933	-2.20515e-07	0.999353	0.194202	0.711724
ENSOCUG00000013552	KCNN3	NO	2.36778e-06	0.809452	1.64756e-06	0.999933	2.17463e-06	0.999353	0.157557	0.77226
ENSOCUG00000008478	STXBP4	NO	-3.60591e-06	0.810732	-1.81229e-06	0.999933	-3.12778e-07	0.999353	-0.758691	0.238537
ENSOCUG00000023801	ENSOCUG00000023801	NO	1.28765e-06	0.810732	1.45887e-06	0.999933	1.18066e-06	0.999353	0.557547	0.278637
ENSOCUG00000011145	OBSL1	NO	3.97596e-06	0.81078	6.49718e-07	0.999933	3.31139e-07	0.999353	0.646839	0.26576
ENSOCUG00000007401	CACNB3	NO	3.38915e-06	0.81078	1.37449e-06	0.999933	1.41937e-06	0.999353	0.134914	0.845131
ENSOCUG00000000853	TLCD1	NO	-2.57045e-06	0.811081	-3.46379e-06	0.767662	-2.87143e-06	0.999353	-0.275581	0.640818
ENSOCUG00000007332	CFAP251	NO	-3.07639e-06	0.811081	-2.90865e-06	0.999933	-3.96845e-06	0.938883	0.93585	0.252394
ENSOCUG00000015967	VAMP4	NO	-5.54481e-06	0.811081	-4.34406e-06	0.999933	-4.44228e-06	0.999353	-1.63112	0.000827653
ENSOCUG00000011386	MAPT	NO	3.55434e-06	0.811081	1.45852e-06	0.999933	1.21867e-06	0.999353	2.29712	0.00131645
ENSOCUG00000006831	ENSOCUG00000006831	NO	1.36771e-06	0.811081	9.34857e-07	0.999933	6.09772e-07	0.999353	4.74229	0.0195731
ENSOCUG00000024142	ENSOCUG00000024142	NO	2.25835e-06	0.811081	2.44845e-06	0.999933	2.48122e-06	0.999353	2.08965	0.043957
ENSOCUG00000031489	ENSOCUG00000031489	NO	-1.20857e-06	0.811081	-1.69711e-07	0.999933	-3.83298e-10	0.999353	2.35712	0.070923
ENSOCUG00000004855	XYLT1	NO	2.56711e-06	0.811081	1.75095e-06	0.999933	1.98462e-06	0.999353	0.776056	0.260888
ENSOCUG00000014072	ISCA2	NO	-5.31537e-06	0.811081	-3.69348e-06	0.999933	-3.26554e-06	0.999353	-0.520229	0.329759
ENSOCUG00000026432	ENSOCUG00000026432	NO	3.71731e-06	0.811081	2.44107e-06	0.999933	2.36159e-06	0.999353	0.496799	0.421536
ENSOCUG00000009198	ERMN	NO	-6.25974e-08	0.811081	4.17704e-08	0.999933	8.27454e-08	0.999353	0.0130814	0.456785
ENSOCUG00000010103	ENSOCUG00000010103	NO	2.91648e-06	0.811081	1.81472e-06	0.999933	1.10984e-06	0.999353	0.267077	0.68229
ENSOCUG00000004345	CD79B	NO	1.08954e-06	0.811081	3.86456e-07	0.999933	5.71091e-08	0.999353	-0.00763989	0.718188
ENSOCUG00000009225	MYOCD	NO	1.8637e-06	0.811081	1.45518e-06	0.999933	2.03199e-06	0.999353	0.0790443	0.83257
ENSOCUG00000000807	PLEKHA8	NO	6.12381e-06	0.811081	2.79782e-07	0.999933	5.52893e-08	0.999353	0.107205	0.8566
ENSOCUG00000022807	ARHGAP9	NO	2.35726e-06	0.811972	1.12748e-06	0.999933	7.51614e-07	0.999353	-0.425105	0.486259
ENSOCUG00000023019	FOSB	NO	-1.87539e-06	0.812512	-1.42427e-06	0.999933	-4.21799e-07	0.999353	0.494286	0.364576
ENSOCUG00000033536	FDPS	NO	-3.0963e-06	0.814237	-3.80343e-06	0.998548	-4.03581e-06	0.738451	-0.420617	0.513193
ENSOCUG00000010780	LRRC8B	NO	-4.64733e-06	0.814237	-5.56819e-06	0.999933	-4.03736e-06	0.999353	-1.45171	0.0103885
ENSOCUG00000000769	ETFA	NO	-7.401e-06	0.814237	-6.24055e-06	0.999933	-7.57117e-06	0.999353	-0.518663	0.19124
ENSOCUG00000035257	ENSOCUG00000035257	NO	2.13163e-06	0.814237	-7.31026e-07	0.999933	-9.03007e-07	0.999353	0.680041	0.288142
ENSOCUG00000016114	AFAP1L1	NO	-2.70587e-06	0.814237	6.81356e-07	0.999933	1.64842e-06	0.999353	-0.269309	0.320033
ENSOCUG00000003323	ARHGAP28	NO	2.75217e-06	0.814237	2.37139e-06	0.999933	2.97629e-06	0.999353	-0.205428	0.599418
ENSOCUG00000009192	PLD5	NO	1.3044e-06	0.814237	1.03681e-06	0.999933	1.12381e-06	0.999353	0.273413	0.611975
ENSOCUG00000014289	MYC	NO	-2.88418e-06	0.814237	-1.12768e-06	0.999933	-5.12498e-07	0.999353	-0.212498	0.738031
ENSOCUG00000008583	KLHL14	NO	2.04343e-06	0.814237	1.65358e-06	0.999933	1.76609e-06	0.999353	0.137573	0.827574
ENSOCUG00000025048	CXCR5	NO	9.98792e-07	0.814237	6.12411e-07	0.999933	9.69001e-07	0.999353	-0.00737855	NA
ENSOCUG00000004872	GUCY2D	NO	-3.65207e-08	0.814982	-2.65653e-08	0.999933	4.84554e-08	0.999353	0.114244	0.129105
ENSOCUG00000037724	ENSOCUG00000037724	NO	-1.40344e-06	0.814982	-8.98593e-07	0.999933	-1.50896e-06	0.999353	-0.345717	0.408802
ENSOCUG00000021238	ENSOCUG00000021238	NO	1.32022e-06	0.814982	6.56341e-07	0.999933	1.09025e-06	0.999353	-0.00757486	0.98841
ENSOCUG00000033086	ENSOCUG00000033086	NO	8.11913e-07	0.814982	3.32019e-07	0.999933	3.44954e-07	NA	0.319339	NA
ENSOCUG00000027192	NPY5R	NO	-2.02127e-06	0.815937	-2.65328e-06	0.998548	-2.50257e-06	0.999353	0.0801595	0.792465
ENSOCUG00000010126	ST3GAL5	NO	-4.02055e-06	0.815937	-4.13109e-06	0.999933	-5.09946e-06	0.852005	-0.278806	0.65801
ENSOCUG00000003367	TLR2	NO	2.83742e-06	0.815937	2.62051e-06	0.999933	2.43717e-06	0.999353	1.35676	0.112991
ENSOCUG00000017493	KIF5B	NO	3.50685e-06	0.815937	1.56693e-06	0.999933	1.64649e-06	0.999353	0.713047	0.245857
ENSOCUG00000027242	ENSOCUG00000027242	NO	8.15972e-07	0.815937	3.9198e-07	0.999933	5.4247e-07	0.999353	0.336691	0.287566
ENSOCUG00000031535	ENSOCUG00000031535	NO	-3.73159e-06	0.815937	-3.55765e-06	0.999933	-2.71044e-06	0.999353	-0.474641	0.419556
ENSOCUG00000001814	GUCY1B1	NO	-3.11792e-06	0.815937	-7.4306e-07	0.999933	-7.55263e-07	0.999353	0.507356	0.430894
ENSOCUG00000005503	SPDL1	NO	-2.46041e-06	0.815937	-4.56636e-07	0.999933	-8.50445e-07	0.999353	0.0876477	0.899357
ENSOCUG00000015686	TSPAN14	NO	-5.77981e-06	0.815937	-3.33603e-06	0.999933	-2.28834e-06	0.999353	0.0488143	0.939206
ENSOCUG00000025402	ENSOCUG00000025402	NO	9.6887e-07	0.815937	-3.41091e-07	0.999933	6.54526e-07	0.999353	-0.00442028	0.968311
ENSOCUG00000006698	TNF	NO	-1.30815e-06	0.815937	-2.05437e-06	0.999933	1.25388e-06	0.999353	-0.171244	NA
ENSOCUG00000010061	PLEKHG4	NO	-9.01777e-07	0.815937	-9.95012e-07	0.999933	-1.18679e-06	NA	0.00162295	NA
ENSOCUG00000026847	ENSOCUG00000026847	NO	8.7984e-07	0.815937	9.98368e-07	0.999933	8.49724e-07	NA	-0.000467684	NA
ENSOCUG00000036596	ENSOCUG00000036596	NO	6.37587e-07	0.815937	2.62577e-07	0.999933	2.06666e-07	NA	0.241763	NA
ENSOCUG00000036515	ZNF613	NO	-5.26777e-06	0.816681	-3.77461e-06	0.999933	-4.1741e-06	0.999353	-0.736702	0.181476
ENSOCUG00000005356	GPR158	NO	1.1263e-06	0.818773	7.57056e-07	0.999933	8.38667e-07	0.999353	8.53699	0.00134443
ENSOCUG00000005775	MYBL2	NO	1.87131e-06	0.819508	8.92551e-07	0.999933	2.3326e-06	0.839535	-0.228492	0.621493
ENSOCUG00000031235	ENSOCUG00000031235	NO	-3.46833e-06	0.819508	-2.1197e-06	0.999933	-3.05456e-06	0.999353	-2.27436	0.00306491
ENSOCUG00000026600	ASIC4	NO	-4.43766e-08	0.819508	-1.16301e-08	0.999933	1.0401e-08	0.999353	0.111555	0.0655163
ENSOCUG00000016643	ITGB1BP2	NO	1.18392e-06	0.819508	8.44075e-07	0.999933	5.01432e-07	0.999353	0.180541	0.678468
ENSOCUG00000024679	FKBP7	NO	-3.8594e-06	0.819625	-4.1826e-06	0.999933	-3.36563e-06	0.999353	-1.44499	0.0328818
ENSOCUG00000002477	GJD4	NO	1.32734e-06	0.82003	9.34507e-07	0.999933	3.17852e-07	0.999353	3.61517	NA
ENSOCUG00000005579	ITGB3	NO	-2.5402e-06	0.820316	-2.14081e-07	0.999933	-1.40473e-06	0.999353	1.10014	0.152063
ENSOCUG00000005096	HUNK	NO	2.63374e-06	0.820507	2.40895e-06	0.999933	2.06046e-06	0.999353	1.04594	0.161819
ENSOCUG00000014907	WIF1	NO	-1.99018e-06	0.820507	-1.38319e-06	0.999933	-1.09494e-06	0.999353	1.06939	0.167314
ENSOCUG00000016717	INIP	NO	-5.69132e-06	0.821271	-4.99719e-06	0.999933	-2.11035e-08	0.999353	0.407024	0.498012
ENSOCUG00000009751	HCK	NO	1.48972e-06	0.821271	6.22631e-07	0.999933	1.80522e-07	0.999353	-0.1241	0.832626
ENSOCUG00000015995	SLC17A8	NO	-1.05689e-06	0.822159	-8.78818e-07	0.999933	-3.16178e-07	0.999353	0.395694	0.332171
ENSOCUG00000030188	ENSOCUG00000030188	NO	-6.22614e-07	0.822159	-1.81143e-07	0.999933	-2.34078e-07	0.999353	0.0757417	0.369733
ENSOCUG00000009437	TMC1	NO	-1.09972e-06	0.822159	-1.25285e-06	0.999933	-1.19013e-06	0.999353	0.144259	0.905843
ENSOCUG00000009530	NPVF	NO	-7.4779e-07	0.824099	-8.95973e-07	0.998548	-6.32032e-07	0.999353	-0.042584	0.998677
ENSOCUG00000012840	NOD2	NO	-3.90993e-06	0.824099	-2.30211e-06	0.999933	-1.20127e-07	0.999353	-2.64009	0.00578971
ENSOCUG00000011679	ENTPD7	NO	2.20603e-06	0.824099	2.01779e-06	0.999933	1.88346e-06	0.999353	0.785335	0.255004
ENSOCUG00000017547	ENSOCUG00000017547	NO	1.50986e-06	0.824099	5.73648e-07	0.999933	4.55759e-07	0.999353	0.542835	0.306322
ENSOCUG00000003676	SLIT1	NO	-1.24216e-06	0.824099	-1.2394e-06	0.999933	-1.11453e-06	0.999353	-0.381753	0.367942
ENSOCUG00000000674	KCNA5	NO	-1.78655e-06	0.824099	-1.48959e-06	0.999933	-1.51252e-06	0.999353	-0.229731	0.679488
ENSOCUG00000003209	CCBE1	NO	-2.57987e-06	0.824099	-1.0024e-06	0.999933	-1.46324e-06	0.999353	0.200691	0.686212
ENSOCUG00000002609	NRGN	NO	-8.4859e-07	0.824099	-5.7985e-07	0.999933	-5.27687e-07	0.999353	-0.125415	0.714745
ENSOCUG00000000021	DNM1L	NO	-7.94923e-06	0.824099	-5.08186e-06	0.999933	-6.38462e-06	0.999353	0.131557	0.780614
ENSOCUG00000001761	ENSOCUG00000001761	NO	-9.96789e-07	0.824099	-9.34327e-07	0.999933	-1.2284e-06	0.999353	-0.120172	0.831636
ENSOCUG00000024222	ENSOCUG00000024222	NO	2.50108e-06	0.824099	1.65112e-06	0.999933	1.47487e-06	0.999353	-0.00539153	0.894586
ENSOCUG00000006168	KCNN4	NO	1.50747e-06	0.824157	5.20622e-07	0.999933	3.52942e-07	0.999353	2.40169	0.0709955
ENSOCUG00000002335	LRRC9	NO	1.14173e-06	0.824683	1.51266e-06	0.888926	1.22444e-06	0.999353	0.462366	0.23105
ENSOCUG00000009176	ENSOCUG00000009176	NO	-3.25731e-06	0.825017	-1.37242e-06	0.999933	-1.46848e-06	0.999353	1.5417	0.0614707
ENSOCUG00000012400	PTH1R	NO	2.33349e-06	0.82617	2.11965e-07	0.999933	-2.16564e-08	0.999353	0.214411	0.71799
ENSOCUG00000017910	ZFHX3	NO	5.3631e-06	0.82617	1.39419e-06	0.999933	1.4207e-06	0.999353	-0.0729973	0.909242
ENSOCUG00000000804	SCRN1	NO	2.75764e-06	0.826298	4.65361e-07	0.999933	-4.54216e-08	0.999353	0.00317666	0.999746
ENSOCUG00000027277	LCT	NO	-3.92063e-06	0.828345	-1.02855e-06	0.999933	2.97556e-07	0.999353	-0.969403	0.127607
ENSOCUG00000016156	ST7	NO	-6.26845e-06	0.828345	-5.43713e-06	0.999933	-5.62001e-06	0.999353	0.857964	0.163714
ENSOCUG00000011512	B3GNT7	NO	2.40389e-06	0.828345	1.09752e-06	0.999933	1.2027e-06	0.999353	1.23544	0.174132
ENSOCUG00000032092	ENSOCUG00000032092	NO	-2.67108e-06	0.828345	-1.47252e-06	0.999933	-2.40597e-06	0.999353	0.815054	0.249845
ENSOCUG00000000950	GABRR2	NO	-7.51594e-08	0.828345	3.06411e-08	0.999933	4.49796e-08	0.999353	0.0659622	0.513284
ENSOCUG00000006352	FOXRED2	NO	3.91628e-06	0.828345	4.31431e-06	0.999933	4.27176e-06	0.999353	0.239238	0.69687
ENSOCUG00000023948	BCL11A	NO	-3.19912e-06	0.828345	-2.61219e-06	0.999933	-2.83173e-06	0.999353	-0.20267	0.75186
ENSOCUG00000030826	ENSOCUG00000030826	NO	1.76024e-06	0.828345	1.08019e-06	0.999933	1.63672e-07	0.999353	-0.125809	0.830657
ENSOCUG00000037989	ENSOCUG00000037989	NO	3.39339e-06	0.828345	1.48536e-06	0.999933	1.84534e-06	0.999353	-0.0489452	0.948491
ENSOCUG00000033193	ENSOCUG00000033193	NO	1.32169e-06	0.828345	1.03206e-06	0.999933	6.43494e-07	0.999353	0.0474164	NA
ENSOCUG00000034700	ENSOCUG00000034700	NO	1.12768e-06	0.828345	1.24055e-06	0.999933	8.53622e-07	0.999353	0.256149	NA
ENSOCUG00000029901	ENSOCUG00000029901	NO	-7.01562e-07	0.828651	-5.57351e-07	0.999933	-4.18381e-07	NA	-0.254851	NA
ENSOCUG00000008047	VWA3A	NO	-3.85371e-06	0.829202	-4.71557e-06	0.999933	-4.44261e-06	0.999353	-0.475325	0.430368
ENSOCUG00000013672	EGR2	NO	-1.69834e-06	0.829202	1.27125e-06	0.999933	9.48169e-07	0.999353	-0.00552368	0.898124
ENSOCUG00000023959	ENSOCUG00000023959	NO	-2.34094e-06	0.829755	-2.11055e-06	0.999933	-2.2704e-06	0.999353	-2.24455	0.0299372
ENSOCUG00000034712	ENSOCUG00000034712	NO	3.14219e-07	0.834492	-8.0529e-08	0.999933	2.76966e-07	0.999353	-0.00254134	0.897358
ENSOCUG00000029086	ND1	NO	-4.15458e-06	0.837313	-3.8562e-06	0.999933	-3.18187e-06	0.999353	2.14018	0.000172152
ENSOCUG00000014235	ENSOCUG00000014235	NO	-7.42634e-08	0.838034	1.51029e-09	0.999933	4.02599e-08	0.999353	0.0865278	0.266424
ENSOCUG00000007427	FAT3	NO	-1.33826e-06	0.838206	-1.91412e-06	0.888926	-1.65787e-06	0.999353	-0.27449	0.515092
ENSOCUG00000000333	THAP9	NO	-4.29778e-06	0.838731	-1.98792e-06	0.999933	-9.33449e-07	0.999353	-0.120873	0.863772
ENSOCUG00000006115	LRIT1	NO	-8.50764e-07	0.839271	-9.92744e-07	0.999933	-3.95508e-07	0.999353	0.412361	0.0729435
ENSOCUG00000023007	SEC14L5	NO	1.57898e-06	0.839271	7.83847e-07	0.999933	6.52879e-07	0.999353	0.0967485	0.828643
ENSOCUG00000002750	ENSOCUG00000002750	NO	1.16199e-06	0.839271	-1.17248e-06	0.999933	1.31118e-08	0.999353	0.167246	0.886763
ENSOCUG00000007548	ENSOCUG00000007548	NO	-2.58049e-08	0.840621	-4.09675e-08	0.998548	5.38624e-08	0.999353	0.0704047	0.563768
ENSOCUG00000029347	NRL	NO	-1.31897e-06	0.840621	-9.63729e-07	0.999933	5.09433e-07	0.999353	3.9031	0.0121253
ENSOCUG00000021898	PSEN2	NO	4.33533e-06	0.840621	2.62878e-06	0.999933	2.99768e-06	0.999353	1.2023	0.0289251
ENSOCUG00000016434	BTBD3	NO	-2.65309e-06	0.840621	-2.2492e-06	0.999933	-2.23783e-06	0.999353	-0.811858	0.233188
ENSOCUG00000034154	ENSOCUG00000034154	NO	3.65423e-06	0.840621	6.41507e-07	0.999933	7.19511e-07	0.999353	0.0907766	0.89039
ENSOCUG00000012677	ENTPD1	NO	3.50496e-06	0.841152	4.7185e-06	0.998548	5.1874e-06	0.673971	0.442322	0.494205
ENSOCUG00000001719	DIAPH3	NO	-2.00775e-06	0.841152	-2.34213e-06	0.999933	-1.64427e-06	0.999353	-4.25011	0.00224958
ENSOCUG00000015610	ETNPPL	NO	-2.29875e-06	0.841357	-2.34699e-07	0.999933	-2.01144e-06	0.999353	-0.107759	0.849271
ENSOCUG00000038876	ENSOCUG00000038876	NO	-4.83576e-08	0.841853	-2.56746e-08	0.999933	5.26831e-08	0.999353	0.0796755	0.5815
ENSOCUG00000031397	ENSOCUG00000031397	NO	2.65982e-06	0.842401	1.24814e-06	0.999933	7.0092e-07	0.999353	1.38879	0.131368
ENSOCUG00000010962	GREB1L	NO	-1.58634e-06	0.842401	-1.40349e-06	0.999933	-1.04149e-06	0.999353	0.242692	0.714572
ENSOCUG00000027777	ENSOCUG00000027777	NO	8.51746e-07	0.842401	9.14284e-07	0.999933	7.79939e-08	NA	0.0573029	NA
ENSOCUG00000004673	NUDCD1	NO	-4.73899e-06	0.843152	-4.24788e-06	0.999933	-4.19235e-06	0.999353	-1.81999	0.00205028
ENSOCUG00000009316	CDC123	NO	6.11797e-06	0.843152	4.72232e-06	0.999933	3.26593e-06	0.999353	0.413271	0.384868
ENSOCUG00000011712	AFAP1L2	NO	-4.00235e-06	0.846292	-2.73249e-06	0.999933	-1.44478e-06	0.999353	-0.873881	0.138673
ENSOCUG00000008776	FBXO43	NO	-8.52604e-07	0.846292	-7.4262e-07	0.999933	-8.1117e-07	NA	-0.0074445	NA
ENSOCUG00000008739	DDX31	NO	-5.51322e-06	0.848364	-7.04838e-06	0.98437	-4.83053e-06	0.999353	0.112339	0.856845
ENSOCUG00000004684	TMEM169	NO	1.18799e-06	0.848364	1.19058e-06	0.999933	9.30942e-07	0.999353	0.674741	0.106488
ENSOCUG00000015141	ADCY5	NO	-3.34508e-06	0.848364	-1.40642e-06	0.999933	1.13493e-06	0.999353	-0.0971005	0.890795
ENSOCUG00000014515	CAV2	NO	-3.53351e-06	0.848364	-2.96028e-06	0.999933	-3.36645e-06	0.999353	-0.0809609	0.905843
ENSOCUG00000000924	PIGW	NO	-5.03691e-06	0.848364	-3.50866e-06	0.999933	-2.87064e-06	0.999353	0.0245981	0.974576
ENSOCUG00000006902	ENSOCUG00000006902	NO	8.68194e-07	0.848364	3.61732e-07	0.999933	7.03233e-07	NA	0.0541902	NA
ENSOCUG00000014693	PGR	NO	9.75123e-07	0.848568	5.21481e-06	0.338463	5.38711e-06	0.303277	0.116508	0.83257
ENSOCUG00000009672	ENSOCUG00000009672	NO	1.25553e-06	0.848568	1.39193e-06	0.555235	8.93329e-07	0.999353	0.0653011	0.886625
ENSOCUG00000013271	ZNF385C	NO	-1.47121e-06	0.848568	-1.89543e-06	0.999933	-2.05095e-06	0.925969	-2.38831	0.0572764
ENSOCUG00000003574	OLA1	NO	-9.31653e-06	0.848568	-8.26487e-06	0.999933	-1.05693e-05	0.999353	-1.08642	0.000891088
ENSOCUG00000001923	CXCR4	NO	2.33923e-06	0.848568	2.63371e-06	0.999933	2.72195e-06	0.999353	3.44038	0.0060583
ENSOCUG00000011202	BAZ1B	NO	6.51964e-06	0.848568	2.09395e-06	0.999933	2.45274e-06	0.999353	1.02532	0.0068609
ENSOCUG00000038293	ENSOCUG00000038293	NO	2.22335e-06	0.848568	1.35709e-06	0.999933	9.6191e-07	0.999353	2.74385	0.0104968
ENSOCUG00000005540	CAPN6	NO	-1.67426e-06	0.848568	-1.95777e-06	0.999933	-1.56714e-06	0.999353	-2.84597	0.0193731
ENSOCUG00000016141	KLF10	NO	-2.86542e-06	0.848568	-7.89961e-07	0.999933	-5.88508e-07	0.999353	-1.10626	0.128811
ENSOCUG00000026229	ENSOCUG00000026229	NO	1.71275e-06	0.848568	1.00553e-06	0.999933	7.8583e-07	0.999353	1.46382	0.132966
ENSOCUG00000015408	ENSOCUG00000015408	NO	-5.57639e-06	0.848568	-2.93496e-06	0.999933	-2.33911e-06	0.999353	-0.527204	0.293539
ENSOCUG00000006753	OPTC	NO	-8.69739e-07	0.848568	-6.81731e-07	0.999933	-6.10742e-07	0.999353	-0.306112	0.350009
ENSOCUG00000002656	TRAPPC3L	NO	3.09187e-06	0.848568	9.05146e-07	0.999933	1.20265e-06	0.999353	-0.254952	0.655448
ENSOCUG00000001638	HPSE2	NO	-6.46652e-08	0.848568	5.11496e-08	0.999933	3.85104e-08	0.999353	0.011673	0.674709
ENSOCUG00000012333	GOT1	NO	-3.64217e-06	0.848568	-4.02445e-06	0.999933	-3.82635e-06	0.999353	0.242909	0.70107
ENSOCUG00000007852	ENSOCUG00000007852	NO	-2.46133e-06	0.848568	-2.66603e-07	0.999933	1.6496e-06	0.999353	0.201336	0.784712
ENSOCUG00000030919	ENSOCUG00000030919	NO	1.31189e-06	0.848568	9.31885e-07	0.999933	1.0262e-06	0.999353	-0.00291018	0.951651
ENSOCUG00000028579	ENSOCUG00000028579	NO	-1.61596e-06	0.848568	2.19119e-07	0.999933	-1.74978e-07	0.999353	0.16527	NA
ENSOCUG00000007574	KLK7	NO	4.49099e-07	0.848568	2.89079e-07	0.999933	1.35833e-07	NA	-0.00337677	NA
ENSOCUG00000032342	ENSOCUG00000032342	NO	-9.9906e-07	0.848568	1.49705e-07	0.999933	-8.96843e-07	NA	-0.256165	NA
ENSOCUG00000035497	ENSOCUG00000035497	NO	1.03819e-06	0.848568	2.50215e-07	0.999933	5.79946e-07	NA	-0.00601029	NA
ENSOCUG00000035545	SEBOX	NO	-1.43818e-06	0.848695	3.75603e-06	0.999933	6.50395e-09	0.999353	1.52494	0.111919
ENSOCUG00000007461	NAV1	NO	3.93123e-06	0.848695	1.56608e-06	0.999933	1.57087e-06	0.999353	0.687863	0.244335
ENSOCUG00000007816	C1orf162	NO	1.20623e-06	0.848695	5.25231e-07	0.999933	6.20685e-07	0.999353	-0.456702	0.257532
ENSOCUG00000026658	ADAMTS10	NO	3.0607e-06	0.848695	8.28041e-07	0.999933	9.53605e-07	0.999353	0.50993	0.419992
ENSOCUG00000007291	MTHFR	NO	4.25932e-06	0.848695	3.71903e-06	0.999933	4.36256e-06	0.999353	0.431509	0.475175
ENSOCUG00000010483	CENPV	NO	3.21981e-06	0.848695	2.36472e-08	0.999933	-3.80637e-07	0.999353	0.423733	0.50205
ENSOCUG00000007742	CD22	NO	1.91099e-06	0.848695	4.99913e-08	0.999933	4.30927e-07	0.999353	0.24699	0.650903
ENSOCUG00000016448	CCL21	NO	1.19484e-06	0.848695	3.85754e-07	0.999933	5.78756e-07	0.999353	-0.010845	0.652598
ENSOCUG00000000346	HERPUD2	NO	-5.51874e-06	0.848695	-3.39286e-06	0.999933	-3.24468e-06	0.999353	0.181221	0.750451
ENSOCUG00000034729	ENSOCUG00000034729	NO	1.43915e-06	0.848695	8.00639e-07	0.999933	1.27732e-07	0.999353	0.222053	NA
ENSOCUG00000013864	PTHLH	NO	-1.67824e-06	0.850145	-6.92293e-07	0.999933	-9.31043e-07	0.999353	-0.415997	0.409995
ENSOCUG00000010033	TNIP2	NO	4.37403e-06	0.852985	2.88046e-06	0.999933	2.4171e-06	0.999353	0.59532	0.3642
ENSOCUG00000009885	SLC13A5	NO	1.09334e-06	0.853264	3.94524e-07	0.999933	6.27313e-07	0.999353	1.06905	0.0800862
ENSOCUG00000025711	ENSOCUG00000025711	NO	2.76597e-06	0.853264	1.18422e-06	0.999933	1.18121e-06	0.999353	0.693047	0.291725
ENSOCUG00000002071	GPAT4	NO	3.23182e-06	0.853746	1.69325e-06	0.999933	1.10019e-06	0.999353	1.60304	0.0197704
ENSOCUG00000025413	CYTH4	NO	1.96962e-06	0.853746	1.06086e-06	0.999933	9.71941e-07	0.999353	-0.572794	0.364576
ENSOCUG00000019492	SNORA48	NO	1.35434e-06	0.853746	7.05706e-07	0.999933	6.37346e-07	NA	-0.00503016	NA
ENSOCUG00000036553	ENSOCUG00000036553	NO	-4.89743e-07	0.855089	-2.93605e-07	0.999933	5.94222e-08	0.999353	0.0440992	0.820817
ENSOCUG00000005059	ENSOCUG00000005059	NO	2.75793e-06	0.856948	1.65089e-06	0.999933	1.03797e-06	0.999353	2.10358	0.0137398
ENSOCUG00000015140	DACT1	NO	3.45883e-06	0.857143	1.6616e-06	0.999933	5.53974e-06	0.44864	-0.222123	0.738109
ENSOCUG00000009431	NCALD	NO	-4.09343e-06	0.857143	-2.60537e-06	0.999933	-5.50338e-06	0.938883	-1.12653	0.0414146
ENSOCUG00000011337	AURKC	NO	1.60343e-06	0.857143	1.08302e-06	0.999933	1.42434e-06	0.999353	3.96462	0.0259172
ENSOCUG00000006248	ENSOCUG00000006248	NO	2.03363e-06	0.857143	1.51796e-06	0.999933	2.18406e-06	0.999353	1.34001	0.134571
ENSOCUG00000010101	IRF5	NO	2.4698e-06	0.857143	1.03993e-06	0.999933	8.89346e-07	0.999353	-0.458598	0.477484
ENSOCUG00000032636	ENSOCUG00000032636	NO	5.99739e-07	0.857143	4.33991e-07	0.999933	2.30905e-07	0.999353	-0.00683413	0.744899
ENSOCUG00000023170	ENSOCUG00000023170	NO	1.38284e-06	0.857143	-5.77119e-07	0.999933	9.8005e-07	0.999353	0.0464428	0.905938
ENSOCUG00000004073	TWIST2	NO	-1.0243e-06	0.857143	-9.62803e-07	0.999933	-6.71829e-07	0.999353	-0.587167	NA
ENSOCUG00000021481	ECI1	NO	2.58188e-06	0.86038	6.94121e-07	0.999933	4.44568e-07	0.999353	0.948615	0.174796
ENSOCUG00000026042	ENSOCUG00000026042	NO	-1.10506e-06	0.86038	-1.27441e-06	0.999933	-1.21641e-06	0.999353	-0.177882	NA
ENSOCUG00000017694	KRT23	NO	1.30046e-06	0.863312	2.02413e-06	0.218068	1.52851e-06	0.909629	0.185211	0.440868
ENSOCUG00000006966	ACADVL	NO	3.22744e-06	0.863312	7.23961e-07	0.999933	8.61278e-07	0.999353	1.33249	0.0462714
ENSOCUG00000015532	CACHD1	NO	3.62721e-06	0.863312	3.4857e-06	0.999933	3.11024e-06	0.999353	1.16593	0.0739013
ENSOCUG00000001393	ENSOCUG00000001393	NO	-4.4541e-08	0.863312	-1.94907e-09	0.999933	3.48945e-08	0.999353	0.0883025	0.224591
ENSOCUG00000000312	IGDCC4	NO	1.86079e-06	0.863312	1.96761e-06	0.999933	1.95893e-06	0.999353	0.426308	0.472841
ENSOCUG00000013515	ENSOCUG00000013515	NO	-2.25711e-06	0.863312	-1.49021e-06	0.999933	-1.81859e-06	0.999353	0.396629	0.536297
ENSOCUG00000012794	SFR1	NO	-4.08479e-06	0.863312	-2.51279e-06	0.999933	-2.75145e-06	0.999353	0.3014	0.650903
ENSOCUG00000021924	ENSOCUG00000021924	NO	1.94984e-06	0.863312	1.00607e-06	0.999933	8.20104e-07	0.999353	0.023831	0.96859
ENSOCUG00000021321	CAPN10	NO	4.66893e-06	0.863457	1.33664e-06	0.999933	1.13244e-06	0.999353	0.485445	0.370824
ENSOCUG00000001599	FLRT3	NO	3.57677e-06	0.864219	4.39118e-06	0.999933	5.53108e-06	0.474278	1.12479	0.143878
ENSOCUG00000029165	ENSOCUG00000029165	NO	5.45236e-06	0.8644	7.43409e-06	0.888926	4.73165e-06	0.999353	0.518876	0.382908
ENSOCUG00000028077	ENSOCUG00000028077	NO	-1.00452e-05	0.8644	-6.65432e-06	0.999933	-1.80748e-06	0.999353	-0.740635	0.00744359
ENSOCUG00000027799	ENSOCUG00000027799	NO	3.26039e-06	0.8644	3.3889e-07	0.999933	5.73628e-08	0.999353	1.04831	0.124413
ENSOCUG00000016119	SNAP25	NO	-9.64244e-09	0.8644	1.05919e-07	0.999933	2.86319e-07	0.999353	0.273192	0.436921
ENSOCUG00000035812	ENSOCUG00000035812	NO	-7.60214e-07	0.8644	3.16076e-07	0.999933	-2.57198e-08	NA	-0.00899508	NA
ENSOCUG00000002703	FOXM1	NO	-2.9103e-06	0.864414	-4.90544e-06	0.293192	-4.15453e-06	0.65344	0.284166	0.64278
ENSOCUG00000011056	ENSOCUG00000011056	NO	-8.43145e-06	0.864414	-5.30256e-06	0.999933	-4.01102e-06	0.999353	-0.978977	0.00561415
ENSOCUG00000012709	CTNND2	NO	1.86526e-06	0.864414	2.12518e-06	0.999933	1.37655e-06	0.999353	1.60113	0.0940196
ENSOCUG00000001389	LINGO4	NO	-1.29273e-06	0.864414	-1.10303e-07	0.999933	-9.30738e-07	0.999353	0.408314	0.389382
ENSOCUG00000009427	LAMA2	NO	4.75827e-06	0.865937	2.6663e-06	0.999933	3.0843e-06	0.999353	1.19869	0.0370728
ENSOCUG00000030857	ENSOCUG00000030857	NO	-6.88044e-07	0.865937	-5.29462e-07	0.999933	-7.99531e-07	0.999353	-0.21702	NA
ENSOCUG00000027644	TSPO2	NO	-6.14619e-07	0.865937	1.32335e-07	0.999933	-5.2188e-07	NA	-0.00871064	NA
ENSOCUG00000027771	ENSOCUG00000027771	NO	-4.73875e-07	0.866065	-4.86867e-07	0.293192	-9.05961e-08	0.999353	-0.0137288	0.0626284
ENSOCUG00000006530	ENSOCUG00000006530	NO	-5.18647e-06	0.866065	-5.46688e-06	0.999933	-5.21206e-06	0.999353	-1.95817	0.000275277
ENSOCUG00000000618	PIAS1	NO	4.062e-06	0.866065	1.0256e-06	0.999933	9.84074e-07	0.999353	1.27894	0.0275537
ENSOCUG00000024159	ENSOCUG00000024159	NO	-5.18543e-06	0.866065	-5.74935e-06	0.999933	-5.17821e-06	0.999353	-0.591422	0.330016
ENSOCUG00000017350	ENSOCUG00000017350	NO	-1.05629e-06	0.866065	-5.34133e-07	0.999933	-1.37389e-06	0.999353	0.387294	0.452817
ENSOCUG00000027517	ENSOCUG00000027517	NO	3.85681e-06	0.866065	1.86824e-06	0.999933	2.19836e-06	0.999353	0.43805	0.474776
ENSOCUG00000003986	CACNG3	NO	-9.24544e-08	0.866065	-8.19685e-08	0.999933	2.97958e-08	0.999353	0.0615567	0.583867
ENSOCUG00000026203	C1QL1	NO	-1.49332e-06	0.866065	-1.31209e-06	0.999933	-1.61581e-06	0.999353	0.297792	0.600387
ENSOCUG00000002672	ADAMTSL3	NO	-2.22624e-06	0.866065	-1.56269e-06	0.999933	-1.32475e-06	0.999353	-0.23313	0.689002
ENSOCUG00000009724	FAIM	NO	-3.55779e-06	0.866065	-2.67916e-06	0.999933	-3.25205e-06	0.999353	0.238155	0.714572
ENSOCUG00000022033	ITLN1	NO	7.475e-07	0.866065	-2.26391e-08	0.999933	3.21096e-07	0.999353	0.0206054	0.757654
ENSOCUG00000022575	VTN	NO	8.98931e-07	0.866065	3.13285e-07	0.999933	3.54302e-07	0.999353	-0.0684484	0.824306
ENSOCUG00000008179	RHBDL3	NO	-1.77593e-06	0.866065	-1.66063e-06	0.999933	-2.07379e-06	0.999353	0.0678428	0.905753
ENSOCUG00000029398	SALL3	NO	-5.90441e-07	0.866065	-5.18079e-07	0.999933	-3.76622e-07	0.999353	-0.0753488	0.913448
ENSOCUG00000036024	ENSOCUG00000036024	NO	8.09732e-07	0.866065	3.99021e-07	0.999933	2.95753e-08	NA	0.106597	NA
ENSOCUG00000006321	ENSOCUG00000006321	NO	-5.25458e-06	0.86611	-5.55102e-06	0.999933	-6.30039e-06	0.999353	-0.862847	0.0569014
ENSOCUG00000013587	IL10RA	NO	2.36303e-06	0.86611	1.86566e-06	0.999933	1.16321e-06	0.999353	0.121318	0.85452
ENSOCUG00000034200	ENSOCUG00000034200	NO	5.79297e-07	0.86611	3.19437e-07	0.999933	2.1496e-07	NA	0.190287	NA
ENSOCUG00000036974	POLR2M	NO	-5.83759e-06	0.866204	-3.87446e-06	0.999933	-2.85533e-06	0.999353	-0.909352	0.033213
ENSOCUG00000021091	SLC5A2	NO	7.19746e-07	0.866568	8.33381e-07	0.998548	2.9192e-07	NA	0.214597	NA
ENSOCUG00000039582	ENSOCUG00000039582	NO	1.22096e-06	0.866568	8.29056e-07	0.999933	7.07251e-07	0.999353	7.48317	0.00261637
ENSOCUG00000017680	INKA2	NO	-2.14793e-06	0.866568	-1.52658e-06	0.999933	-1.6184e-06	0.999353	0.366161	0.475325
ENSOCUG00000023816	ENSOCUG00000023816	NO	3.9301e-06	0.866568	1.10369e-06	0.999933	8.07306e-07	0.999353	-0.329953	0.582513
ENSOCUG00000009965	TYR	NO	-1.88044e-08	0.866568	6.46862e-08	0.999933	7.78146e-08	0.999353	0.0184832	0.738548
ENSOCUG00000013747	GDF3	NO	-8.27802e-07	0.866568	-5.24124e-07	0.999933	-6.30901e-07	0.999353	0.0264745	NA
ENSOCUG00000010860	ENSOCUG00000010860	NO	2.96103e-06	0.866654	3.99354e-06	0.888926	4.59613e-06	0.440287	-0.391119	0.523321
ENSOCUG00000002118	GPR176	NO	2.1698e-06	0.866654	2.2e-06	0.999933	2.15686e-06	0.999353	2.92308	0.0579574
ENSOCUG00000002867	LYST	NO	3.06537e-06	0.866654	2.37319e-06	0.999933	2.56369e-06	0.999353	1.3013	0.0599122
ENSOCUG00000004114	SLC25A37	NO	4.83578e-06	0.866654	2.94383e-06	0.999933	3.69403e-06	0.999353	0.935618	0.131147
ENSOCUG00000010972	ENSOCUG00000010972	NO	1.78121e-06	0.866654	1.69222e-07	0.999933	-4.20398e-08	0.999353	-0.145893	0.824757
ENSOCUG00000017676	ATP1A3	NO	-4.64615e-08	0.867438	-3.21696e-08	0.999933	4.19519e-08	0.999353	0.12626	0.127607
ENSOCUG00000002020	LGI3	NO	-1.09941e-06	0.867438	-4.99034e-07	0.999933	-4.90085e-07	0.999353	0.294892	0.450986
ENSOCUG00000007204	SLC39A5	NO	2.63083e-06	0.870678	1.12077e-06	0.999933	6.83375e-08	0.999353	3.89698	0.000892781
ENSOCUG00000006105	CDHR1	NO	-5.78465e-07	0.870678	-6.18467e-07	0.999933	-3.71712e-07	0.999353	0.0767189	0.333653
ENSOCUG00000004532	THRB	NO	-3.69316e-06	0.870678	-1.77342e-06	0.999933	-1.70862e-06	0.999353	-0.500064	0.406576
ENSOCUG00000015032	RAPGEF4	NO	-2.94698e-06	0.872217	-3.06118e-06	0.999933	-2.53452e-06	0.999353	-0.990964	0.142023
ENSOCUG00000033714	GLYAT	NO	2.36895e-06	0.872217	5.27972e-07	0.999933	1.34745e-06	0.999353	-0.0135733	0.5515
ENSOCUG00000006916	BLVRA	NO	1.80326e-06	0.872385	1.27169e-06	0.999933	1.63152e-06	0.999353	1.10455	0.185841
ENSOCUG00000011674	BMP2	NO	2.09814e-06	0.872385	1.86337e-07	0.999933	9.97851e-07	0.999353	-0.391772	0.544503
ENSOCUG00000026406	ENSOCUG00000026406	NO	-3.11089e-07	0.872471	-5.41869e-07	0.999933	5.4825e-09	0.999353	-0.0135359	0.064431
ENSOCUG00000026742	ENSOCUG00000026742	NO	2.66713e-06	0.872471	-7.01601e-07	0.999933	-5.22565e-07	0.999353	-0.191986	0.780762
ENSOCUG00000039320	ENSOCUG00000039320	NO	-9.11887e-07	0.876543	-1.09595e-06	0.999933	-1.24874e-06	0.999353	-0.206185	0.627869
ENSOCUG00000005160	FDFT1	NO	-6.30465e-06	0.876972	-6.10783e-06	0.999933	-7.06276e-06	0.999353	-0.730382	0.0650447
ENSOCUG00000003609	ENSOCUG00000003609	NO	3.52617e-06	0.876972	1.38686e-06	0.999933	2.29066e-06	0.999353	-0.296734	0.614839
ENSOCUG00000008428	ENSOCUG00000008428	NO	1.78887e-06	0.878113	1.01044e-06	0.999933	1.19447e-06	0.999353	-0.423449	0.481713
ENSOCUG00000000305	RASGRP4	NO	1.38446e-06	0.878113	9.40453e-07	0.999933	9.27989e-07	0.999353	0.160627	0.730495
ENSOCUG00000022720	UBE2Q2	NO	6.51415e-06	0.878143	4.02635e-06	0.999933	4.62734e-06	0.999353	-0.0832624	0.877385
ENSOCUG00000002320	PIK3IP1	NO	-4.09994e-06	0.878143	-3.52985e-06	0.999933	-2.76842e-06	0.999353	-0.0505328	0.995341
ENSOCUG00000000451	EOMES	NO	-9.55261e-07	0.878143	5.9563e-07	0.999933	-2.2733e-07	0.999353	0.287737	NA
ENSOCUG00000026551	LPAR5	NO	-2.22259e-06	0.878151	-2.45818e-06	0.999933	-1.97645e-06	0.999353	-0.396617	0.322874
ENSOCUG00000021705	ENSOCUG00000021705	NO	-4.98367e-06	0.878841	-4.63771e-06	0.999933	-3.19196e-06	0.999353	-0.798728	0.118702
ENSOCUG00000000930	KIF15	NO	-4.6828e-06	0.878841	-5.53612e-06	0.999933	-5.74166e-06	0.999353	-0.822453	0.211075
ENSOCUG00000014721	MOCS3	NO	6.41681e-06	0.878841	4.25057e-06	0.999933	6.36135e-07	0.999353	0.457881	0.409754
ENSOCUG00000012558	IKZF4	NO	3.15226e-06	0.878841	2.42941e-06	0.999933	2.94684e-06	0.999353	0.423735	0.502538
ENSOCUG00000021058	TMEM92	NO	1.87497e-06	0.878841	5.69199e-07	0.999933	1.03002e-06	0.999353	0.220345	0.676481
ENSOCUG00000007284	DNAL1	NO	2.61041e-06	0.878841	1.16205e-06	0.999933	1.3461e-06	0.999353	0.158885	0.81514
ENSOCUG00000031159	ENSOCUG00000031159	NO	-2.2547e-06	0.879081	1.61014e-07	0.999933	-7.03074e-07	0.999353	-0.416042	0.394614
ENSOCUG00000002587	TSHZ2	NO	2.9566e-06	0.880253	1.14131e-06	0.999933	1.08458e-06	0.999353	2.39298	0.00525408
ENSOCUG00000027474	TFEB	NO	4.0489e-06	0.880253	1.00277e-06	0.999933	1.5199e-06	0.999353	0.78372	0.167009
ENSOCUG00000025084	ENSOCUG00000025084	NO	5.06394e-06	0.880253	4.72209e-08	0.999933	1.07513e-06	0.999353	-0.13536	0.841618
ENSOCUG00000024433	FCER2	NO	1.02083e-06	0.880253	2.11379e-07	0.999933	-1.02137e-07	0.999353	0.287927	NA
ENSOCUG00000030524	ENSOCUG00000030524	NO	-7.49395e-07	0.880253	2.50401e-07	0.999933	-7.31271e-07	0.999353	0.0047467	NA
ENSOCUG00000011924	VPS29	NO	-9.28314e-06	0.885016	-2.93871e-06	0.999933	-4.82914e-06	0.999353	-0.947626	0.00124412
ENSOCUG00000014700	ENSOCUG00000014700	NO	-1.72604e-08	0.885016	-2.18352e-08	0.999933	5.75642e-08	0.999353	0.0759766	0.561703
ENSOCUG00000026892	ENSOCUG00000026892	NO	-5.01919e-06	0.887288	-2.08034e-06	0.999933	-4.16265e-06	0.999353	-1.57485	0.00205935
ENSOCUG00000022167	C5AR1	NO	1.76988e-06	0.887288	2.36255e-07	0.999933	7.21399e-07	0.999353	-0.820809	0.229905
ENSOCUG00000007765	PSAT1	NO	4.07205e-06	0.887288	3.15404e-06	0.999933	2.6107e-06	0.999353	0.316238	0.58577
ENSOCUG00000012839	ALS2CL	NO	3.69016e-06	0.887288	2.84327e-06	0.999933	3.22796e-06	0.999353	0.0125675	0.985692
ENSOCUG00000015970	DENND1B	NO	2.74769e-06	0.887435	-2.44258e-07	0.999933	1.89457e-06	0.999353	-0.259896	0.690051
ENSOCUG00000012760	ZBTB32	NO	7.39019e-07	0.887435	2.28264e-07	0.999933	6.72408e-07	0.999353	0.237233	NA
ENSOCUG00000001497	FABP7	NO	-2.76573e-06	0.887507	-4.17624e-06	0.690647	-0.951595	0.510853	-1.71148	0.0244512
ENSOCUG00000014271	HADH	NO	7.2535e-06	0.887507	9.59146e-06	0.998548	1.0353e-05	0.718195	-0.0578603	0.909909
ENSOCUG00000006387	ENSOCUG00000006387	NO	-5.02677e-08	0.887507	4.25072e-07	0.999933	1.14873e-07	0.662401	0.00208679	0.798052
ENSOCUG00000010381	FBXL12	NO	-5.03991e-06	0.887507	-5.59221e-06	0.999933	-7.07345e-06	0.783656	-0.144859	0.830879
ENSOCUG00000005388	UPRT	NO	-6.08295e-06	0.887507	-7.68532e-06	0.999933	-6.39689e-06	0.999353	-1.77474	0.00116767
ENSOCUG00000024517	ENSOCUG00000024517	NO	1.27669e-06	0.887507	1.28674e-06	0.999933	9.72998e-07	0.999353	4.77737	0.0161031
ENSOCUG00000016230	RABGGTB	NO	-6.26885e-06	0.887507	-3.28299e-06	0.999933	-4.45449e-06	0.999353	-0.925307	0.0221285
ENSOCUG00000002530	PTGS1	NO	2.45242e-06	0.887507	2.34168e-06	0.999933	3.06877e-06	0.999353	2.38718	0.0606475
ENSOCUG00000027456	ENSOCUG00000027456	NO	-4.9504e-06	0.887507	-2.80191e-06	0.999933	-2.61069e-06	0.999353	-0.877804	0.0610667
ENSOCUG00000032254	ENSOCUG00000032254	NO	2.26825e-06	0.887507	1.39592e-06	0.999933	1.22183e-06	0.999353	1.70607	0.0672876
ENSOCUG00000005324	MAP1A	NO	-2.74925e-06	0.887507	-2.47647e-07	0.999933	-7.90933e-07	0.999353	1.2772	0.0732901
ENSOCUG00000017153	TCF19	NO	-2.10273e-06	0.887507	-6.45964e-07	0.999933	-9.28677e-07	0.999353	-1.25533	0.0883236
ENSOCUG00000016033	WNT10A	NO	1.37887e-06	0.887507	1.75044e-06	0.999933	1.58722e-06	0.999353	0.6181	0.167681
ENSOCUG00000021184	ENSOCUG00000021184	NO	-2.3296e-06	0.887507	-8.86736e-07	0.999933	-4.36763e-07	0.999353	0.911204	0.243489
ENSOCUG00000006286	RAB13	NO	2.91516e-06	0.887507	7.79947e-07	0.999933	1.20673e-06	0.999353	-0.743111	0.255012
ENSOCUG00000000031	PBK	NO	-2.06184e-06	0.887507	5.32744e-07	0.999933	-1.25138e-06	0.999353	0.0128131	0.336176
ENSOCUG00000003143	COX15	NO	-6.506e-06	0.887507	-5.52815e-06	0.999933	-5.14233e-06	0.999353	-0.403009	0.410335
ENSOCUG00000026048	ENSOCUG00000026048	NO	-1.55373e-06	0.887507	-6.96862e-07	0.999933	1.21587e-07	0.999353	-0.0147711	0.418881
ENSOCUG00000009308	ENSOCUG00000009308	NO	4.38934e-06	0.887507	2.53254e-06	0.999933	1.96245e-06	0.999353	0.457065	0.421783
ENSOCUG00000008346	LYPD6B	NO	2.37073e-06	0.887507	1.15293e-06	0.999933	1.86569e-06	0.999353	0.363879	0.559931
ENSOCUG00000027464	SALL2	NO	2.43725e-06	0.887507	2.41136e-06	0.999933	2.05884e-06	0.999353	0.368715	0.569191
ENSOCUG00000017424	ATF3	NO	-2.70208e-06	0.887507	4.84478e-07	0.999933	4.82728e-07	0.999353	0.277968	0.635359
ENSOCUG00000001826	ENSOCUG00000001826	NO	-1.3429e-06	0.887507	-1.49639e-06	0.999933	1.07115e-06	0.999353	0.211608	0.715754
ENSOCUG00000012041	HNF4G	NO	9.01939e-07	0.887507	-9.95146e-08	0.999933	9.55751e-07	0.999353	-0.00864997	0.726611
ENSOCUG00000002828	IGFBP4	NO	4.42798e-06	0.887507	2.2091e-06	0.999933	3.27312e-06	0.999353	0.198158	0.738109
ENSOCUG00000024206	KCNJ3	NO	-1.08683e-06	0.887507	-1.58078e-06	0.999933	-2.76052e-06	0.999353	0.195474	0.827511
ENSOCUG00000025780	ENSOCUG00000025780	NO	1.75436e-06	0.887507	-3.4416e-07	0.999933	1.19165e-07	0.999353	0.0900864	0.878287
ENSOCUG00000029147	KIAA1549L	NO	-7.55207e-07	0.887507	-7.3966e-07	0.999933	-9.37029e-07	0.999353	0.0287754	0.914161
ENSOCUG00000007533	DUSP10	NO	-3.05601e-06	0.887507	-9.42873e-07	0.999933	-1.71007e-06	0.999353	0.0640913	0.928044
ENSOCUG00000007915	ENSOCUG00000007915	NO	1.87152e-06	0.887507	1.0791e-07	0.999933	-4.37845e-07	0.999353	0.00270984	0.993798
ENSOCUG00000022204	ENSOCUG00000022204	NO	1.5906e-06	0.887507	1.29824e-06	0.999933	1.6568e-06	0.999353	-0.138363	NA
ENSOCUG00000006436	ENSOCUG00000006436	NO	-6.86136e-07	0.887507	-4.53765e-07	0.999933	-4.06543e-07	NA	-0.00609472	NA
ENSOCUG00000017885	MUSK	NO	6.80118e-08	0.887507	8.39911e-08	0.999933	1.95424e-08	NA	0.0313743	NA
ENSOCUG00000022235	CEBPE	NO	3.78639e-07	0.887507	-1.56003e-08	0.999933	5.65066e-08	NA	-0.109719	NA
ENSOCUG00000039081	ENSOCUG00000039081	NO	9.55081e-07	0.889425	8.0628e-07	0.999933	8.58235e-07	NA	0.196238	NA
ENSOCUG00000007702	TBC1D10C	NO	1.74295e-06	0.889822	5.16395e-07	0.999933	4.86015e-07	0.999353	0.497436	0.372929
ENSOCUG00000033733	ENSOCUG00000033733	NO	1.733e-06	0.891146	1.46925e-06	0.999933	1.07038e-06	0.999353	8.26765	0.000104049
ENSOCUG00000003108	TMEM44	NO	2.32305e-06	0.891146	2.27714e-06	0.999933	2.1035e-06	0.999353	0.725157	0.194825
ENSOCUG00000025071	JMJD6	NO	3.35717e-06	0.891146	1.03679e-06	0.999933	5.97352e-07	0.999353	0.280088	0.662496
ENSOCUG00000003227	ENSOCUG00000003227	NO	-2.03828e-06	0.891231	-7.55551e-07	0.999933	-7.78542e-07	0.999353	-0.0124984	0.440904
ENSOCUG00000003714	ENSOCUG00000003714	NO	-1.74459e-06	0.891231	-1.32078e-06	0.999933	-1.78157e-06	0.999353	-0.134449	0.820738
ENSOCUG00000009585	SRC	NO	-4.8761e-06	0.89265	-2.06682e-06	0.999933	-1.38168e-06	0.999353	-0.653746	0.20744
ENSOCUG00000001671	LARGE2	NO	-3.74588e-06	0.89467	-3.82314e-06	0.999933	-3.97424e-06	0.999353	-0.527375	0.397044
ENSOCUG00000012102	ENSOCUG00000012102	NO	-8.00099e-07	0.89467	-2.07288e-07	0.999933	-9.09947e-08	NA	-0.00627628	NA
ENSOCUG00000013642	DOCK11	NO	2.47558e-06	0.894743	3.4703e-06	0.886754	3.63045e-06	0.663561	0.341903	0.589336
ENSOCUG00000021875	RSPH14	NO	-1.41625e-06	0.897966	-1.44346e-06	0.999933	-1.12373e-06	0.999353	3.78211	0.0220539
ENSOCUG00000013064	TLN2	NO	-4.84967e-06	0.897966	2.00688e-07	0.999933	-2.56346e-06	0.999353	0.90576	0.0571676
ENSOCUG00000002349	CFAP45	NO	-1.45969e-06	0.89871	-2.19835e-06	0.998548	-2.13782e-06	0.982738	0.0509825	0.628782
ENSOCUG00000010776	FANCB	NO	-2.20343e-06	0.89871	-2.27285e-06	0.999933	-3.27413e-06	0.736147	-0.106155	0.712895
ENSOCUG00000000515	LGALS4	NO	1.46818e-06	0.89871	2.25122e-07	0.999933	2.96571e-07	0.999353	4.44001	0.0245889
ENSOCUG00000003165	SCUBE2	NO	1.9721e-06	0.89871	1.05969e-06	0.999933	1.08089e-06	0.999353	0.712847	0.283835
ENSOCUG00000012344	KHDRBS2	NO	-9.83725e-07	0.89871	-1.32457e-06	0.999933	-1.56876e-06	0.999353	0.181779	0.818433
ENSOCUG00000005072	C15orf40	NO	3.72439e-06	0.89871	2.52449e-06	0.999933	2.5311e-06	0.999353	-0.0776293	0.915251
ENSOCUG00000024269	ENSOCUG00000024269	NO	-9.38537e-07	0.89871	1.3145e-08	0.999933	-8.14433e-07	NA	0.0126287	NA
ENSOCUG00000007569	KEL	NO	1.09638e-06	0.900927	5.52175e-07	0.999933	1.52217e-07	0.999353	0.232185	0.529884
ENSOCUG00000025361	ENSOCUG00000025361	NO	2.78735e-06	0.90186	1.3462e-06	0.999933	1.07859e-06	0.999353	1.88352	0.015193
ENSOCUG00000026897	ENSOCUG00000026897	NO	2.30011e-06	0.90186	8.76591e-07	0.999933	2.84882e-06	0.999353	-0.136959	0.829342
ENSOCUG00000006288	NINL	NO	-3.20136e-06	0.902408	-2.31242e-06	0.999933	-1.67177e-06	0.999353	-1.35385	0.0393967
ENSOCUG00000014113	ENSOCUG00000014113	NO	3.60635e-06	0.902408	4.667e-07	0.999933	1.2338e-07	0.999353	0.380609	0.5307
ENSOCUG00000009110	PPP1R17	NO	-5.93871e-08	0.902408	-6.60146e-08	0.999933	6.81431e-08	0.999353	0.0730636	0.562348
ENSOCUG00000005958	ATRNL1	NO	3.96279e-06	0.902428	2.904e-06	0.999933	3.53385e-06	0.999353	1.31717	0.0615541
ENSOCUG00000014968	DDC	NO	1.2272e-06	0.902684	-3.17783e-07	0.999933	-1.66713e-06	0.999353	0.606043	0.248797
ENSOCUG00000015761	ANKRD33	NO	-2.16285e-08	0.902684	4.71402e-09	0.999933	7.22895e-08	0.999353	0.0877668	0.374437
ENSOCUG00000013017	ELOVL2	NO	-2.10064e-06	0.906253	-1.44914e-09	0.999933	7.88457e-07	0.999353	2.58665	0.00814314
ENSOCUG00000016995	ENSOCUG00000016995	NO	-6.90377e-06	0.90647	-3.83704e-06	0.999933	-3.25217e-06	0.999353	-1.3271	0.000388893
ENSOCUG00000003544	MAL	NO	1.76929e-06	0.90647	1.11454e-06	0.999933	1.69487e-06	0.999353	0.424639	0.378078
ENSOCUG00000030975	ENSOCUG00000030975	NO	-1.36054e-06	0.90647	-1.17979e-06	0.999933	-1.3697e-06	0.999353	0.0721043	0.809471
ENSOCUG00000007057	ZGRF1	NO	-2.37984e-06	0.906817	5.89651e-08	0.999933	6.06836e-07	0.999353	0.0917003	0.870805
ENSOCUG00000030694	ENSOCUG00000030694	NO	1.20561e-06	0.906817	8.28905e-07	0.999933	7.09995e-07	0.999353	0.360702	NA
ENSOCUG00000009521	TCEAL8	NO	-4.3743e-06	0.907695	-5.95956e-06	0.998548	-5.50333e-06	0.999353	-1.12971	0.0386028
ENSOCUG00000015726	CELSR2	NO	3.66169e-06	0.909233	2.39402e-06	0.999933	2.20231e-06	0.999353	2.21498	0.000541777
ENSOCUG00000016701	PPP1R12A	NO	1.97593e-06	0.913126	-3.72918e-08	0.999933	5.20635e-07	0.999353	0.387774	0.533783
ENSOCUG00000005345	NCEH1	NO	1.94066e-06	0.91367	2.09513e-06	0.999933	2.09343e-06	0.999353	3.0904	0.00597217
ENSOCUG00000032114	ENSOCUG00000032114	NO	3.65427e-06	0.91367	1.59175e-06	0.999933	1.67182e-06	0.999353	0.77376	0.204114
ENSOCUG00000016135	ENSOCUG00000016135	NO	-5.90116e-07	0.91367	-4.12373e-07	0.999933	1.16554e-07	0.999353	0.411687	0.338215
ENSOCUG00000038411	ENSOCUG00000038411	NO	-9.21655e-07	0.91367	-5.29358e-07	0.999933	-6.29625e-07	NA	-0.00593954	NA
ENSOCUG00000026373	ENSOCUG00000026373	NO	5.42863e-07	0.914065	2.9155e-07	0.999933	-1.36077e-07	0.999353	-0.0104798	0.597027
ENSOCUG00000034289	ENSOCUG00000034289	NO	3.38651e-06	0.914395	2.57553e-06	0.999933	1.25734e-06	0.999353	0.443119	0.497118
ENSOCUG00000026428	GHDC	NO	2.84588e-06	0.91541	7.57076e-07	0.999933	4.95437e-07	0.999353	1.90661	0.0152549
ENSOCUG00000003038	CRYZ	NO	-4.61443e-06	0.91541	-2.71919e-06	0.999933	-2.07316e-06	0.999353	-0.970831	0.0540846
ENSOCUG00000015673	ZP1	NO	1.05473e-06	0.916504	1.11555e-07	0.999933	-3.04945e-07	0.999353	-0.202863	NA
ENSOCUG00000001201	ENSOCUG00000001201	NO	1.26765e-06	0.917383	1.15674e-06	0.999933	1.46784e-06	0.999353	0.41177	0.384328
ENSOCUG00000003715	ENSOCUG00000003715	NO	1.10893e-06	0.920229	9.43545e-07	0.999933	1.25064e-06	0.999353	-0.00498838	NA
ENSOCUG00000037665	ENSOCUG00000037665	NO	9.05407e-07	0.920981	1.41942e-07	0.999933	-4.98533e-07	0.999353	0.563844	0.151471
ENSOCUG00000002095	NR1H3	NO	3.45173e-06	0.920981	2.44831e-06	0.999933	2.20873e-06	0.999353	0.313617	0.614547
ENSOCUG00000004519	ERCC8	NO	-5.23319e-06	0.920981	-3.64784e-06	0.999933	-4.6368e-06	0.999353	-0.154442	0.805197
ENSOCUG00000026633	ZNF597	NO	-3.72253e-06	0.920981	-9.5683e-07	0.999933	-1.38168e-06	0.999353	-0.0546386	0.923903
ENSOCUG00000025221	FAM210A	NO	-4.45108e-06	0.920981	-1.38434e-06	0.999933	-1.0653e-06	0.999353	0.00652889	0.992593
ENSOCUG00000016484	AIFM3	NO	2.20563e-06	0.921203	2.86709e-06	0.999933	3.09946e-06	0.909629	0.208103	0.748255
ENSOCUG00000013113	GDPD1	NO	-2.13264e-06	0.921203	-7.88602e-07	0.999933	-5.15212e-07	0.999353	0.171899	0.792534
ENSOCUG00000001415	SOAT2	NO	2.0816e-06	0.922028	2.13328e-06	0.999933	2.25647e-06	0.999353	0.45981	0.33565
ENSOCUG00000014571	STAC	NO	-1.61869e-06	0.922028	-1.07247e-06	0.999933	-8.63449e-07	0.999353	0.245906	0.618804
ENSOCUG00000008915	EBF3	NO	-7.22137e-07	0.922028	-3.19245e-07	0.999933	-3.29776e-07	0.999353	0.156331	0.721295
ENSOCUG00000026114	ENSOCUG00000026114	NO	-6.65038e-07	0.922028	-5.00272e-08	0.999933	-3.02683e-07	0.999353	0.09501	NA
ENSOCUG00000027260	SFTPD	NO	6.66251e-07	0.922028	4.99024e-07	0.999933	3.70337e-07	0.999353	0.221562	NA
ENSOCUG00000014409	CCDC15	NO	2.54488e-06	0.92247	7.04907e-07	0.999933	6.65666e-07	0.999353	1.80112	0.0290901
ENSOCUG00000023952	NTNG1	NO	1.70874e-06	0.92247	2.10382e-06	0.999933	2.02011e-06	0.999353	2.4698	0.040374
ENSOCUG00000013680	PHF1	NO	5.01251e-06	0.92247	3.25627e-06	0.999933	2.68938e-06	0.999353	0.859114	0.0610811
ENSOCUG00000030131	PCDHGB4	NO	1.77164e-06	0.92247	1.66096e-06	0.999933	1.86656e-06	0.999353	1.96308	0.0844337
ENSOCUG00000005280	GGCT	NO	-6.67266e-06	0.92247	-7.96274e-07	0.999933	-1.84503e-06	0.999353	-0.767208	0.100928
ENSOCUG00000014267	RDX	NO	2.60602e-06	0.92247	8.06136e-07	0.999933	8.88228e-07	0.999353	0.953025	0.164098
ENSOCUG00000025086	ENSOCUG00000025086	NO	2.18338e-06	0.92247	7.37183e-07	0.999933	8.64806e-08	0.999353	0.952585	0.202198
ENSOCUG00000007847	GLYCTK	NO	4.05917e-06	0.92247	2.59703e-06	0.999933	1.8646e-06	0.999353	0.760982	0.20416
ENSOCUG00000026208	ST6GALNAC6	NO	-4.08012e-06	0.92247	-1.24029e-06	0.999933	-1.39708e-06	0.999353	-0.48238	0.390518
ENSOCUG00000011090	CTSK	NO	2.84756e-06	0.92247	2.04214e-06	0.999933	2.11499e-06	0.999353	0.400621	0.528786
ENSOCUG00000003060	ENSOCUG00000003060	NO	2.29371e-06	0.92247	6.18142e-08	0.999933	1.27803e-06	0.999353	0.252618	0.672406
ENSOCUG00000023730	ENSOCUG00000023730	NO	4.85604e-06	0.92247	2.37472e-06	0.999933	3.2469e-06	0.999353	0.224462	0.710661
ENSOCUG00000029448	ENSOCUG00000029448	NO	8.88889e-06	0.92247	7.21987e-06	0.999933	6.56295e-06	0.999353	0.16163	0.726752
ENSOCUG00000001499	PLEKHA4	NO	1.78839e-06	0.92247	3.4319e-07	0.999933	4.25656e-07	0.999353	-0.167137	0.785588
ENSOCUG00000014736	GSPT2	NO	-3.38773e-06	0.92247	-2.26469e-06	0.999933	-2.40601e-06	0.999353	-0.152945	0.820922
ENSOCUG00000009290	PLEKHG7	NO	1.08804e-06	0.92247	3.27527e-07	0.999933	3.65502e-07	0.999353	-0.00536692	0.930108
ENSOCUG00000000719	ENSOCUG00000000719	NO	3.38583e-06	0.92247	-5.93709e-07	0.999933	4.68407e-07	0.999353	0.0227819	0.934913
ENSOCUG00000009897	ADM	NO	-2.91496e-06	0.92247	-2.55109e-06	0.999933	-8.54114e-07	0.999353	-0.0515307	0.942435
ENSOCUG00000025881	ENSOCUG00000025881	NO	-4.88647e-07	0.92247	-2.67309e-07	0.999933	8.34611e-09	0.999353	0.0785025	NA
ENSOCUG00000013140	CAMTA1	NO	-4.3709e-06	0.922773	-5.68863e-06	0.999933	-6.62462e-06	0.710525	-0.126181	0.854401
ENSOCUG00000011139	PLA2G4F	NO	1.80621e-06	0.922773	2.81415e-07	0.999933	-6.56191e-08	0.999353	3.80894	0.00898858
ENSOCUG00000006034	FHL1	NO	-3.04733e-06	0.922773	-2.13592e-06	0.999933	-1.83128e-06	0.999353	-1.28823	0.0500415
ENSOCUG00000004455	GUCY1A1	NO	-3.57782e-06	0.922773	1.70577e-06	0.999933	1.12562e-06	0.999353	0.513982	0.364576
ENSOCUG00000024588	ENSOCUG00000024588	NO	-5.58509e-06	0.922773	-2.41098e-06	0.999933	-3.53806e-06	0.999353	-0.201042	0.729513
ENSOCUG00000000194	EGR3	NO	-1.15892e-06	0.922773	1.07739e-06	0.999933	8.34538e-07	0.999353	-0.0821565	0.878287
ENSOCUG00000024814	CHRNA1	NO	-5.56975e-07	0.922773	-2.28548e-07	0.999933	-1.26336e-07	NA	-0.20348	NA
ENSOCUG00000005243	LRRC73	NO	1.28495e-06	0.925091	1.0584e-06	0.999933	1.06517e-06	0.999353	2.92231	0.0499211
ENSOCUG00000017769	PXMP2	NO	-3.26357e-06	0.925091	-4.33337e-06	0.999933	-2.09001e-06	0.999353	0.297009	0.616908
ENSOCUG00000025850	ENSOCUG00000025850	NO	1.05586e-06	0.925454	2.73172e-07	0.999933	4.98525e-07	0.999353	0.110941	0.9088
ENSOCUG00000008330	ENSOCUG00000008330	NO	4.03034e-06	0.925917	5.57045e-06	0.954483	4.27076e-06	0.999353	0.45975	0.412258
ENSOCUG00000026532	SCARA5	NO	-1.74316e-06	0.925917	-1.94045e-06	0.999933	-1.05387e-06	0.999353	-4.53225	0.00262523
ENSOCUG00000010001	HSF4	NO	1.36538e-06	0.925917	-1.62361e-07	0.999933	9.29649e-08	0.999353	1.14396	0.113394
ENSOCUG00000021263	EED	NO	-7.86317e-06	0.925917	2.15148e-06	0.999933	2.19625e-07	0.999353	-0.626808	0.117548
ENSOCUG00000032721	ENSOCUG00000032721	NO	7.56195e-07	0.925917	8.15551e-07	0.999933	6.53824e-07	0.999353	0.379986	0.185223
ENSOCUG00000014216	CARMIL1	NO	-2.88244e-06	0.925917	-2.02251e-06	0.999933	-1.14604e-06	0.999353	-0.715236	0.269613
ENSOCUG00000014827	CRCP	NO	-3.86907e-06	0.925917	-2.02508e-06	0.999933	-2.30612e-06	0.999353	-0.628762	0.281715
ENSOCUG00000037428	ENSOCUG00000037428	NO	1.24652e-06	0.925917	4.62271e-08	0.999933	8.1213e-08	0.999353	-0.241921	0.374437
ENSOCUG00000017170	ENSOCUG00000017170	NO	1.81296e-06	0.925917	1.97955e-06	0.999933	1.80694e-06	0.999353	0.512342	0.409082
ENSOCUG00000030033	ENSOCUG00000030033	NO	-2.09982e-06	0.925917	-8.60533e-07	0.999933	-1.40177e-06	0.999353	0.507398	0.426543
ENSOCUG00000021978	ENSOCUG00000021978	NO	-1.57707e-06	0.925917	-2.12939e-07	0.999933	-3.98452e-07	0.999353	-0.307683	0.541014
ENSOCUG00000025822	ENSOCUG00000025822	NO	1.23015e-06	0.925917	7.27026e-08	0.999933	1.82034e-07	0.999353	-0.00802829	0.59093
ENSOCUG00000015145	NFATC4	NO	4.08152e-06	0.925917	1.88097e-06	0.999933	2.59897e-06	0.999353	0.289085	0.634363
ENSOCUG00000010383	CD68	NO	1.85701e-06	0.925917	4.66152e-07	0.999933	6.05321e-07	0.999353	0.182042	0.758634
ENSOCUG00000035196	ENSOCUG00000035196	NO	8.06916e-07	0.925917	-2.54387e-07	0.999933	4.94588e-08	0.999353	-0.00710255	0.810619
ENSOCUG00000012627	GPR137C	NO	-5.80318e-07	0.925917	-3.6912e-07	0.999933	-3.86577e-07	0.999353	-0.000100623	0.815463
ENSOCUG00000024137	ENSOCUG00000024137	NO	-1.95419e-06	0.925917	-1.77403e-06	0.999933	-1.76672e-06	0.999353	-0.138626	0.824757
ENSOCUG00000000438	ENSOCUG00000000438	NO	9.55447e-07	0.925917	7.99398e-07	0.999933	-1.23537e-07	0.999353	-0.00597946	0.831636
ENSOCUG00000021096	ENSOCUG00000021096	NO	6.95463e-07	0.925917	-7.47298e-08	0.999933	-2.40859e-07	0.999353	-0.00605437	0.882078
ENSOCUG00000000477	RALY	NO	3.4612e-06	0.925917	-2.02597e-07	0.999933	-1.7379e-07	0.999353	0.0950734	0.892171
ENSOCUG00000039338	ENSOCUG00000039338	NO	2.41928e-06	0.925917	1.01353e-06	0.999933	8.12118e-07	0.999353	0.0699234	0.915982
ENSOCUG00000029940	ENSOCUG00000029940	NO	-2.14565e-06	0.925917	-2.36845e-06	0.999933	-2.26456e-06	0.999353	0.00486669	0.987442
ENSOCUG00000010506	MDH1B	NO	9.65263e-07	0.925917	1.19722e-06	0.999933	1.06933e-06	0.999353	5.83063	NA
ENSOCUG00000025339	ENSOCUG00000025339	NO	9.0931e-07	0.925917	9.62387e-07	0.999933	7.98602e-07	0.999353	0.103447	NA
ENSOCUG00000033548	ENSOCUG00000033548	NO	7.55681e-07	0.925917	5.54331e-07	0.999933	4.85584e-07	NA	0.303569	NA
ENSOCUG00000022563	CDC34	NO	3.06875e-06	0.927332	1.0392e-06	0.999933	5.99688e-07	0.999353	0.588388	0.340153
ENSOCUG00000025433	CRY2	NO	-4.79612e-06	0.927332	-2.39715e-06	0.999933	-4.09571e-06	0.999353	-0.0209706	0.975859
ENSOCUG00000024010	GPCPD1	NO	-2.83522e-06	0.927732	-2.82892e-06	0.999933	-2.08794e-06	0.999353	-1.53381	0.0320401
ENSOCUG00000008565	PSMD1	NO	3.79241e-06	0.927732	5.0676e-07	0.999933	5.52697e-07	0.999353	0.962502	0.0833843
ENSOCUG00000005233	ETV5	NO	3.44505e-06	0.927732	2.31247e-06	0.999933	1.88779e-06	0.999353	0.996217	0.0952636
ENSOCUG00000004291	IGSF6	NO	1.10651e-06	0.927732	2.66134e-07	0.999933	2.73523e-07	0.999353	-0.84203	0.132012
ENSOCUG00000008072	STX18	NO	2.71533e-06	0.927732	8.13682e-08	0.999933	-2.63425e-07	0.999353	0.918266	0.174705
ENSOCUG00000034108	ENSOCUG00000034108	NO	1.41596e-06	0.927732	2.53548e-06	0.999933	1.34489e-06	0.999353	0.570401	0.336176
ENSOCUG00000006118	TBC1D24	NO	5.87253e-06	0.927732	2.38667e-06	0.999933	2.10257e-08	0.999353	0.449924	0.351579
ENSOCUG00000011564	RFX5	NO	6.38206e-06	0.927732	7.47719e-06	0.999933	7.07132e-06	0.999353	-0.35542	0.45654
ENSOCUG00000005809	FKTN	NO	-4.61745e-06	0.927732	-5.58208e-06	0.999933	-5.97029e-06	0.999353	-0.279303	0.643479
ENSOCUG00000011928	KCNJ10	NO	-9.26475e-07	0.927732	-8.11274e-07	0.999933	-7.88933e-07	0.999353	0.124942	0.753947
ENSOCUG00000026440	ENSOCUG00000026440	NO	3.16488e-06	0.927732	-5.84328e-07	0.999933	9.02396e-09	0.999353	-0.179589	0.790341
ENSOCUG00000022530	ACVRL1	NO	3.74128e-06	0.927732	2.65624e-06	0.999933	2.9908e-06	0.999353	-0.162639	0.815815
ENSOCUG00000002083	TMC7	NO	-1.85651e-06	0.927732	-1.91351e-06	0.999933	-1.51927e-06	0.999353	-0.0335603	0.902858
ENSOCUG00000016729	PRIM2	NO	-4.54968e-06	0.927966	-1.97042e-06	0.999933	-7.8339e-07	0.999353	-0.599001	0.287263
ENSOCUG00000039673	ENSOCUG00000039673	NO	-1.38416e-06	0.928993	3.82155e-07	0.999933	8.82571e-07	0.999353	6.75705	0.000286001
ENSOCUG00000016236	COL15A1	NO	-2.48448e-06	0.932283	-4.06456e-07	0.999933	4.63288e-07	0.999353	-0.463854	0.353077
ENSOCUG00000030822	ENSOCUG00000030822	NO	8.2432e-07	0.932283	3.12415e-08	0.999933	-4.25649e-07	0.999353	0.0339887	0.915293
ENSOCUG00000006705	GPR156	NO	1.83457e-06	0.93328	2.97777e-06	0.999933	3.53174e-06	0.840266	0.368389	0.561758
ENSOCUG00000027920	CA7	NO	-7.59837e-07	0.93328	-7.41228e-07	0.999933	-8.62252e-07	0.999353	0.00476603	0.423539
ENSOCUG00000003598	EXOSC3	NO	-5.80499e-06	0.93328	1.38265e-06	0.999933	-1.18236e-06	0.999353	-0.340032	0.52349
ENSOCUG00000005375	MANEAL	NO	-1.75713e-06	0.93328	-1.44281e-06	0.999933	-1.63147e-06	0.999353	0.260578	0.667367
ENSOCUG00000010046	TK1	NO	-2.50448e-06	0.93328	-2.20169e-06	0.999933	-2.61119e-06	0.999353	0.162824	0.790658
ENSOCUG00000030068	ENSOCUG00000030068	NO	-2.41892e-06	0.93328	5.28398e-07	0.999933	7.1103e-07	0.999353	-0.164844	0.811439
ENSOCUG00000032813	ENSOCUG00000032813	NO	1.74184e-07	0.93328	3.94099e-08	0.999933	4.48358e-08	NA	0.0222568	NA
ENSOCUG00000014580	ZNF330	NO	-5.42608e-06	0.934478	-2.64328e-06	0.999933	-3.27687e-06	0.999353	-0.619956	0.170045
ENSOCUG00000015022	RP1	NO	-2.01077e-08	0.934478	3.78849e-08	0.999933	2.45507e-07	0.999353	0.298832	0.332171
ENSOCUG00000007143	ENSOCUG00000007143	NO	-3.7632e-08	0.934478	-1.62127e-08	0.999933	4.11832e-08	0.999353	0.0951339	0.343658
ENSOCUG00000001368	ENSOCUG00000001368	NO	1.04308e-06	0.934478	7.46174e-07	0.999933	8.31666e-07	0.999353	0.467894	NA
ENSOCUG00000006897	ENSOCUG00000006897	NO	8.45355e-07	0.934478	4.9189e-07	0.999933	6.13936e-07	0.999353	0.199593	NA
ENSOCUG00000031719	ENSOCUG00000031719	NO	1.25535e-06	0.934478	6.33388e-07	0.999933	2.30885e-07	0.999353	0.0624742	NA
ENSOCUG00000031186	ENSOCUG00000031186	NO	2.21783e-06	0.937268	7.8415e-07	0.999933	2.90437e-07	0.999353	3.67426	0.0159863
ENSOCUG00000004209	GSX2	NO	-5.05381e-08	0.937268	3.65162e-08	0.999933	1.17326e-07	0.999353	0.0126381	0.6155
ENSOCUG00000021244	ENSOCUG00000021244	NO	7.7571e-07	0.937268	4.85801e-07	0.999933	4.93106e-07	NA	-0.0669244	NA
ENSOCUG00000010217	PSMC2	NO	5.48666e-06	0.938781	1.25671e-06	0.999933	9.41453e-07	0.999353	0.143203	0.790341
ENSOCUG00000022711	ENSOCUG00000022711	NO	4.77698e-07	0.938781	4.45162e-07	0.999933	1.00839e-07	0.999353	-0.00428887	NA
ENSOCUG00000011302	ENSOCUG00000011302	NO	1.81104e-06	0.940342	1.28175e-06	0.999933	3.86228e-06	0.0476242	-0.135745	0.824512
ENSOCUG00000011411	ENSOCUG00000011411	NO	-3.52799e-06	0.940342	-1.40667e-06	0.999933	-4.76054e-07	0.999353	-1.71338	0.00572467
ENSOCUG00000016911	TDRD12	NO	-2.51555e-06	0.940342	8.68014e-08	0.999933	-9.00123e-07	0.999353	1.79588	0.0283629
ENSOCUG00000000222	ANO5	NO	-2.98497e-06	0.940342	-1.70259e-06	0.999933	-2.6515e-06	0.999353	-0.673791	0.293708
ENSOCUG00000014417	ENSOCUG00000014417	NO	2.3164e-06	0.940342	1.95359e-06	0.999933	1.83932e-06	0.999353	0.63336	0.344859
ENSOCUG00000034724	ENSOCUG00000034724	NO	2.97075e-06	0.940342	2.53296e-07	0.999933	9.93446e-08	0.999353	0.557376	0.379455
ENSOCUG00000007799	HOGA1	NO	-7.02655e-06	0.940342	-6.34452e-06	0.999933	-7.37823e-06	0.999353	-0.328679	0.480576
ENSOCUG00000009781	SNX31	NO	1.66781e-07	0.940427	-1.95967e-08	0.999933	1.21814e-08	NA	-0.00149109	NA
ENSOCUG00000012005	ME3	NO	1.98811e-06	0.940478	1.47647e-06	0.999933	1.43793e-06	0.999353	5.94612	0.000481966
ENSOCUG00000008707	RTL5	NO	3.50094e-06	0.940478	3.47204e-06	0.999933	3.66438e-06	0.999353	0.794531	0.174705
ENSOCUG00000000219	ENSOCUG00000000219	NO	-1.83264e-07	0.940478	-6.56633e-07	0.999933	1.00588e-07	0.999353	0.00607384	0.42862
ENSOCUG00000003689	NID2	NO	-1.97746e-06	0.940478	-1.5435e-06	0.999933	-9.7383e-07	0.999353	-0.416917	0.50596
ENSOCUG00000006479	ENSOCUG00000006479	NO	-4.07713e-06	0.940478	-4.41334e-06	0.999933	-5.24148e-06	0.999353	0.410727	0.509779
ENSOCUG00000024114	ENSOCUG00000024114	NO	6.52972e-07	0.940478	5.59679e-07	0.999933	2.4608e-07	0.999353	0.268116	NA
ENSOCUG00000013931	LEPROTL1	NO	4.811e-06	0.940674	3.29386e-06	0.999933	2.71151e-06	0.999353	0.102972	0.880256
ENSOCUG00000010633	HMOX1	NO	2.44232e-06	0.940674	2.66344e-06	0.999933	2.71739e-06	0.999353	-0.0874028	0.906819
ENSOCUG00000034337	ENSOCUG00000034337	NO	5.18219e-07	0.940674	-2.13185e-07	0.999933	8.96248e-08	0.999353	-0.00460442	0.985692
ENSOCUG00000006422	STARD4	NO	-2.43287e-06	0.941131	-1.65897e-06	0.999933	-2.10094e-06	0.999353	-1.2622	0.0978107
ENSOCUG00000001710	MCM4	NO	-4.23665e-06	0.941131	-9.40339e-07	0.999933	-2.22837e-06	0.999353	1.26031	0.116166
ENSOCUG00000004571	ZNF366	NO	-1.84419e-06	0.941131	9.85482e-07	0.999933	2.36181e-06	0.999353	-0.539087	0.209133
ENSOCUG00000016259	DDIT4L	NO	-1.68883e-06	0.941131	-1.95065e-06	0.999933	-9.3441e-07	0.999353	0.340862	0.52476
ENSOCUG00000017492	ENSOCUG00000017492	NO	-2.3958e-06	0.941131	-7.32905e-07	0.999933	-2.58104e-06	0.999353	-0.278708	0.535429
ENSOCUG00000004702	CRP	NO	6.01693e-07	0.941131	1.58151e-07	0.999933	-6.19599e-08	0.999353	-0.186205	0.564254
ENSOCUG00000030664	ENSOCUG00000030664	NO	7.96216e-07	0.941131	7.05814e-07	0.999933	-1.1154e-07	0.999353	-0.00564716	0.813021
ENSOCUG00000028197	ENSOCUG00000028197	NO	-1.38832e-06	0.941131	-1.73104e-06	0.999933	-1.26519e-06	0.999353	-0.234788	NA
ENSOCUG00000001656	RIOK2	NO	-4.31124e-06	0.944722	-6.81373e-06	0.666679	-6.25622e-06	0.801817	-1.37803	0.00766363
ENSOCUG00000031199	ENSOCUG00000031199	NO	-7.87963e-07	0.944722	-2.17347e-06	0.933956	-9.78308e-07	NA	-0.00644522	NA
ENSOCUG00000031201	ENSOCUG00000031201	NO	-2.07632e-06	0.944722	-1.99473e-06	0.999933	-3.10268e-06	0.662401	0.0811836	0.799149
ENSOCUG00000022836	ACOD1	NO	9.10261e-07	0.944722	3.86526e-07	0.999933	4.28996e-07	0.999353	-5.28401	0.0356949
ENSOCUG00000034278	FBXL2	NO	1.27857e-06	0.944722	8.4771e-07	0.999933	6.84264e-07	0.999353	1.3511	0.114954
ENSOCUG00000011221	PPP2R5C	NO	-5.87246e-06	0.944722	-4.54092e-06	0.999933	-5.98337e-06	0.999353	-0.534849	0.204103
ENSOCUG00000005074	CSNK2A2	NO	6.22676e-06	0.944722	3.12992e-06	0.999933	4.7372e-06	0.999353	0.519693	0.259287
[truncated: 20,459 more rows]
